# Supplementary material for: Pathogen lifestyle determines host genetic signature of quantitative disease resistance loci in oilseed rape (Brassica napus)
Source: Theor Appl Genet. 2024 Mar 2;137(3):65. doi: 10.1007/s00122-024-04569-1 (PMC10908622; doi:10.1007/s00122-024-04569-1)
Supplement: Supplementary file 1 — Mean, normalized phenotype data for resistance to fungal pathogens and PAMP-induced ROS response. Pathogens include Alternaria brassicicola, Botrytis cinerea, and Verticillium longisporum and PAMPs include chitin, flg22, and elf18. These data were used for association transcriptomic analysis. Data for Pyrenopeziza brassicae can be found in original publication (Fell et al. 2023). (XLSX 45 KB) [file 122_2024_4569_MOESM1_ESM.xlsx]

## Sheet: Full_table
genotype_id	A.brassicicola_susceptibilty		B.cinerea_susceptibilty		V.longisporum_susceptibilty		ROS_chitin		ROS_elf18		ROS_flg22
	mean	SE	mean	SE	mean	SE	mean	SE	mean	SE	mean	SE
a-0000001	47.6439	1.875	0.934999	0.0758381	1.02281	0.0502957	-0.194603	0.155566	0.0333536	0.138067	-0.317805	0.116844
a-0000002	20.0902	10.3032	1.16012	0.075371	1.01187	0.0502957	-0.814077	0.164844	-0.336287	0.138103	-0.385925	0.116833
a-0000005	78.9627	13.07	1.14195	0.0787052	1.08403	0.0502957	-0.35057	0.175975	-0.616266	0.146593	-0.389504	0.116833
a-0000007	NA	NA	1.18779	0.0753643	0.962155	0.0545534	-0.293798	0.164547	0.0194818	0.138067	-0.00531797	0.116844
a-0000009	21.2606	9.71253	1.06689	0.0753942	1.07645	0.0502957	0.233599	0.1557	0.37823	0.191026	0.0362225	0.116864
a-0000011	NA	NA	1.13171	0.0758244	1.40671	0.0502957	-0.0559004	0.155587	0.319277	0.138129	0.0165575	0.116868
a-0000014	12.236	8.213	1.13024	0.0753743	0.88701	0.0502957	-0.419016	0.155621	-0.10454	0.138004	-0.39262	0.116813
a-0000015	34.7459	13.3325	0.90141	0.0758211	0.863608	0.0502957	0.0185176	0.155587	-0.00105684	0.138129	-0.190515	0.116868
a-0000016	12.3352	1.415	0.906242	0.0753506	1.14161	0.0502957	-0.299145	0.155587	-0.170126	0.138129	-0.0737037	0.116868
a-0000020	72.6115	13.4021	1.14604	0.0753743	1.03313	0.0502957	-0.368557	0.155621	-0.364161	0.138004	-0.852582	0.116813
a-0000021	10.7227	3.46384	0.980668	0.0753675	0.968695	0.0516023	0.038947	0.155608	-0.1777	0.191303	0.0860741	0.116815
a-0000024	NA	NA	1.2295	0.0753832	1.16681	0.0502957	-0.121457	0.155666	0.0739604	0.138244	0.285065	0.11687
a-0000028	43.5064	7.94571	1.16405	0.0753832	1.22708	0.0502957	-0.266374	0.155666	-0.104182	0.138244	-0.088607	0.11687
a-0000029	9.14529	1.7376	0.982413	0.0809365	1.06476	0.0516023	0.135929	0.1557	-0.0231785	0.191026	0.05407	0.116864
a-0000030	NA	NA	NA	NA	1.12092	0.0502957	NA	NA	NA	NA	NA	NA
a-0000033	31.1407	4.3001	1.1761	0.0753675	1.04086	0.0502957	0.193249	0.155608	0.339551	0.138005	-0.386846	0.116815
a-0000034	12.9632	NA	0.990143	0.0753956	1.03114	0.0502957	0.0564427	0.155647	-0.0146994	0.138111	-0.140983	0.116856
a-0000035	9.23926	NA	0.949563	0.0753782	1.05756	0.0502957	-0.661011	0.155627	-0.474195	0.191104	-0.437673	0.11686
a-0000037	12.5602	0.514467	0.993318	0.0794059	1.12953	0.0502957	0.176083	0.155882	0.225728	0.138103	-0.415794	0.116833
a-0000039	26.3361	8.695	1.13815	0.0753742	0.991283	0.0502957	0.0324294	0.241795	-0.389118	0.13811	-0.511177	0.116809
a-0000040	41.3502	7.44142	1.08559	0.0753521	1.11066	0.0502957	-0.428894	0.155663	0.167332	0.138069	-0.192472	0.116837
a-0000044	21.5933	8.38235	0.996766	0.0758423	0.79335	0.0502957	0.30391	0.155882	0.557788	0.138103	0.199945	0.116833
a-0000045	57.3033	3.305	1.21943	0.0758565	1.07174	0.0502957	-0.632751	0.15555	-0.158478	0.138004	-0.351575	0.116792
a-0000046	40.0915	0.9263	1.01567	0.0758468	1.07769	0.0502957	-0.532505	0.155624	-0.137369	0.146582	-0.377596	0.116809
a-0000047	35.5734	3.77725	1.06447	0.0753521	1.07425	0.0502957	0.0102425	0.155663	0.303031	0.138069	-0.0215721	0.116837
a-0000048	35.9029	5.46523	1.33579	0.0753956	1.1968	0.0502957	-0.152266	0.212218	0.0146203	0.138111	-0.454865	0.116856
a-0000051	42.4658	13.305	1.13504	0.089299	1.15408	0.0502957	-0.608908	0.155621	-0.416146	0.146463	-0.338335	0.116813
a-0000052	43.7228	1.25	1.03134	0.0768714	0.932579	0.0502957	0.146998	0.191066	-0.825801	0.191236	0.0860096	0.116818
a-0000053	14.9005	3.29292	1.02421	0.0794164	1.06728	0.0545534	-0.115115	0.155694	-0.278741	0.116429	-0.479316	0.116873
a-0000055	NA	NA	1.04099	0.0758672	1.04533	0.0502957	0.0153892	0.155647	0.0574745	0.138111	-0.187891	0.116856
a-0000056	53.3071	9.4771	1.37321	0.0753675	1.16546	0.0502957	-0.0163051	0.155608	-0.215834	0.191236	-0.242796	0.116815
a-0000057	35.4614	8.43578	1.20149	0.0701019	1.03518	0.0502957	-0.3154	0.176083	-0.147138	0.13811	-0.239702	0.116809
a-0000058	49.5549	3.0636	1.1774	0.0753956	0.965985	0.0502957	-0.725759	0.212218	-0.239443	0.146582	-0.351148	0.116856
a-0000060	31.2509	8.4826	0.950137	0.0753852	0.960132	0.0502957	-0.645476	0.164484	0.167052	0.138004	0.152287	0.116792
a-0000061	26.7295	5.0461	1.00441	0.078709	0.658303	0.0502957	-0.0362776	0.155685	0.185947	0.138138	-0.386137	0.116855
a-0000068	31.8639	3.49	0.928304	0.0774592	0.666243	0.0502957	0.402398	0.15555	0.200518	0.138004	0.152435	0.116792
a-0000069	58.2349	20.765	1.15018	0.0758616	0.911695	0.0502957	0.0576688	0.155685	0.0181437	0.157279	-0.544459	0.116855
a-0000070	42.7602	2.92	1.02307	0.0753743	1.02731	0.0502957	-0.400854	0.155621	-0.185053	0.138004	-0.313999	0.116813
a-0000071	22.1688	2.56	1.06502	0.0753852	0.985103	0.0502957	-0.562912	0.211934	-0.123596	0.138004	-0.353262	0.116792
a-0000072	NA	NA	1.07272	0.0753742	0.737108	0.0516023	-1.13752	0.240162	-0.174084	0.13811	-0.106986	0.116809
a-0000073	24.2473	10.1345	0.957505	0.0753521	0.997868	0.0502957	-0.194995	0.190965	-0.0405664	0.138069	-0.116858	0.116837
a-0000076	67.0318	4.025	1.09425	0.0753643	1.06484	0.0502957	0.227493	0.155566	0.184378	0.138067	0.192063	0.116844
a-0000078	53.7506	9.0541	0.940282	0.0758479	1.19161	0.0502957	-0.625737	0.155627	-0.332403	0.116416	-0.396492	0.123496
a-0000079	NA	NA	1.3107	0.0758663	0.649038	0.0545534	-0.892904	0.212159	-0.38587	0.191026	-0.255518	0.116864
a-0000080	12.501	3.5204	1.29732	0.0753905	1.05668	0.0502957	-0.246693	0.155685	-0.0733086	0.138138	0.0190078	0.116855
a-0000081	41.6504	8.27703	1.19067	0.075371	1.01455	0.0502957	-0.27135	0.155882	-0.259222	0.138103	-0.197785	0.116833
a-0000082	54.6803	5.83	0.876451	0.0753776	0.680613	0.0516023	0.403221	0.155694	0.37362	0.191249	0.0426574	0.116873
a-0000090	NA	NA	0.968526	0.078047	0.845423	0.0678188	0.342673	0.155603	0.365893	0.116471	0.0531769	0.116818
a-0000091	NA	NA	1.14941	0.0774537	1.11154	0.0502957	-0.452285	0.155694	-0.504434	0.116429	-0.756237	0.116873
a-0000093	21.2902	2.36441	1.15983	0.0758663	0.855241	0.0502957	-1.00054	0.191064	-0.501487	0.11634	-0.612758	0.116864
a-0000096	19.5141	10.8045	1.29612	0.0753675	1.20262	0.0516023	-0.399877	0.155608	-0.312796	0.171457	-0.293525	0.116815
a-0000097	68.7281	12.4831	1.13131	0.0753506	1.02574	0.0502957	-0.421973	0.155587	-0.490217	0.138129	-0.448003	0.116868
a-0000098	78.3885	3.99	1.14076	0.0753738	0.951169	0.0502957	-0.473181	0.15563	-0.121693	0.138153	-0.254761	0.116811
a-0000099	13.6726	0.155	1.08195	0.0716754	0.883925	0.0385751	0.125127	0.1557	-0.305776	0.11634	-0.22351	0.116864
a-0000101	11.7728	3.48	1.20966	0.0753852	1.11573	0.0502957	-0.384622	0.15555	-0.145868	0.138004	-0.21624	0.116792
a-0000102	62.8188	3.2	1.08049	0.078706	0.757257	0.0623842	-0.479399	0.15563	0.00231541	0.138153	-0.259087	0.116811
a-0000105	21.1107	10.4629	1.14065	0.0753675	0.749448	0.0502957	-0.0742061	0.164582	-0.45798	0.138005	-0.300809	0.116815
a-0000106	18.3919	4.46153	1.22441	0.0753956	0.807074	0.0516023	-0.133825	0.155647	-0.305457	0.146593	-0.132935	0.116856
a-0000107	80.0372	25.95	1.24372	0.0753956	0.740808	0.0502957	-0.673302	0.155647	-0.222548	0.171451	-0.252734	0.116856
a-0000108	44.6994	1.47	1.22821	0.0753776	0.940747	0.0502957	-0.124749	0.155694	0.114583	0.138134	0.0579065	0.116873
a-0000109	15.5353	5.0877	0.808093	0.0758381	1.1097	0.0502957	-0.238061	0.155566	0.053366	0.138067	-0.157332	0.116844
a-0000110	NA	NA	1.26289	0.0758423	0.538305	0.0795245	-0.285619	0.155882	-0.116805	0.138103	-0.553475	0.116833
a-0000112	42.1982	2.01478	1.37034	0.075371	1.06871	0.0502957	0.0061186	0.155882	-0.0349395	0.138103	-0.207155	0.116833
a-0000113	34.0556	18.7338	1.19234	0.0753905	1.32788	0.0502957	-0.824143	0.155685	-0.000776618	0.138138	-0.187932	0.116855
a-0000114	15.3767	0.2964	1.20017	0.0753832	1.24335	0.0502957	-0.685351	0.16465	0.0651207	0.138244	-0.149199	0.11687
a-0000115	25.6467	5.69798	1.14717	0.0753832	1.19694	0.0516023	-0.714188	0.164623	0.0667993	0.138244	-0.427205	0.11687
a-0000117	37.7405	10.3081	1.03915	0.0753776	1.29012	0.0502957	0.0238358	0.155694	0.0901913	0.138134	-0.220707	0.116873
a-0000118	4.32858	0.66	0.938716	0.0780594	1.2875	0.0516023	-0.324298	0.155621	0.267689	0.138004	-0.120436	0.116813
a-0000119	33.9866	6.005	1.01251	0.0753782	1.26995	0.0516023	-0.329933	0.155627	0.147925	0.138096	-0.0289415	0.11686
a-0000121	NA	NA	1.24216	0.0753675	0.700405	0.0562323	-0.435359	0.155608	-0.367634	0.146497	-0.344485	0.116815
a-0000122	22.9133	2.06725	1.16759	0.0753738	1.24398	0.0502957	0.396527	0.15563	0.00859436	0.138153	-0.0750318	0.116811
a-0000124	43.9643	9.95361	0.983673	0.0753743	1.20532	0.0502957	-0.665224	0.155621	-0.102123	0.138004	-0.24174	0.116813
a-0000125	22.6454	4.83136	1.08404	0.0753782	0.975152	0.0502957	-0.337456	0.155627	-0.0333434	0.138096	-0.0140027	0.11686
a-0000126	42.2116	7.4026	1.22482	0.0753675	1.14444	0.0502957	-0.0220629	0.155608	0.110754	0.146485	-0.397921	0.116815
a-0000127	17.7461	6.35946	1.24913	0.0753738	1.43985	0.0502957	-0.264505	0.15563	0.0476253	0.138153	-0.308868	0.116811
a-0000128	22.1277	3.2077	0.98087	0.0758244	1.19121	0.0502957	-0.56738	0.155587	-0.186395	0.138129	-0.493373	0.116868
a-0000129	21.1712	11.7222	1.1273	0.0828387	1.08458	0.0502957	-0.77866	0.164659	-0.0989343	0.157326	-0.143055	0.116873
a-0000133	NA	NA	1.1247	0.0736077	1.10871	0.0516023	-0.217219	0.135981	-0.557382	0.137567	-0.0245833	0.0989672
a-0000137	57.6171	3.4049	1.19092	0.0753776	1.26103	0.0502957	0.568945	0.155694	0.153657	0.138134	0.243715	0.116873
a-0000138	28.3378	13.9776	0.820674	0.0758211	1.27631	0.0502957	-0.027618	0.155587	0.261679	0.138129	-0.0255645	0.116868
a-0000139	29.5877	8.44	0.991867	0.0753521	1.22537	0.0502957	0.276357	0.155663	0.765093	0.191104	-0.0793591	0.116837
a-0000140	28.8642	8.1943	1.23181	0.0758386	1.15954	0.0502957	-0.305603	0.155603	-0.394828	0.138171	-0.181876	0.116818
a-0000143	NA	NA	1.16316	0.0753742	0.781875	0.0562323	0.451297	0.13138	0.149412	0.119386	0.111094	0.0989709
a-0000149	41.8629	7.04996	0.908031	0.0763574	1.02845	0.0502957	-0.396292	0.155666	0.286884	0.138244	-0.411861	0.11687
a-0000150	17.1679	5.89578	1.07143	0.0753643	1.08633	0.0516023	0.45485	0.155566	0.378401	0.138067	-0.108351	0.116844
a-0000157	34.8969	6.34754	0.983635	0.0753956	1.18909	0.0502957	0.821505	0.155647	0.773062	0.191249	0.0106547	0.116856
a-0000160	52.6634	5.5295	0.910124	0.0753521	1.24663	0.0502957	-0.275319	0.155663	-0.0536757	0.138069	-0.25752	0.116837
a-0000162	NA	NA	1.25238	0.0753738	1.05832	0.0502957	-0.518072	0.15563	-0.154929	0.264874	-0.439003	0.116811
a-0000163	21.3581	1.78156	1.13252	0.0763562	1.26519	0.0502957	-0.00650884	0.15555	-0.246221	0.157215	0.200004	0.116792
a-0000164	NA	NA	0.868309	0.075839	1.01896	0.0502957	-0.183963	0.155608	-0.31244	0.218615	-0.459852	0.116815
a-0000165	15.469	0.165	1.16212	0.0753832	1.02118	0.0502957	-0.0784899	0.155666	-0.31594	0.157443	-0.158316	0.11687
a-0000166	13.9551	0.345	0.841437	0.0758211	1.29308	0.0502957	-0.106158	0.155587	-0.085597	0.138129	-0.269664	0.116868
a-0000168	27.4339	1.225	1.23999	0.0753776	1.21694	0.0502957	-0.641973	0.155694	0.188594	0.138134	-0.244407	0.116873
a-0000169	30.1351	14.6596	1.28436	0.0753521	1.17865	0.0502957	-0.786209	0.131376	-0.829209	0.138069	-0.355632	0.102355
a-0000170	NA	NA	1.09116	0.0763415	0.849646	0.0711289	0.436015	0.155566	0.109221	0.146553	-0.4089	0.116844
a-0000172	NA	NA	1.17457	0.0730163	0.817665	0.0502957	0.0117881	0.155566	-0.554625	0.138067	-0.100597	0.116844
a-0000173	15.2053	0.912	1.04092	0.0753942	0.788905	0.0545534	-0.225203	0.1557	-0.14367	0.138011	0.166586	0.116864
a-0000176	NA	NA	NA	NA	0.727035	0.0562323	NA	NA	NA	NA	NA	NA
a-0000178	51.8197	5.2	0.933596	0.0753956	0.859318	0.0502957	-0.277409	0.155647	0.0198852	0.138111	-0.0733484	0.116856
a-0000179	NA	NA	NA	NA	0.679757	0.100591	NA	NA	NA	NA	NA	NA
a-0000180	47.2851	14.055	1.04122	0.076343	1.06635	0.0502957	-0.0556908	0.155882	0.43479	0.146593	-0.185133	0.116833
a-0000185	22.1703	1.2	1.10082	0.0749297	1.14601	0.0502957	0.319932	0.155624	-0.299556	0.171452	-0.60503	0.116809
a-0000186	NA	NA	1.41273	0.0753905	0.939558	0.0516023	-0.450903	0.164623	-0.516674	0.138138	-1.04581	0.116855
a-0000188	NA	NA	1.1863	0.0753956	0.846462	0.0516023	-0.796899	0.212218	-0.333767	0.138111	-1.25877	0.116856
a-0000191	NA	NA	0.84407	0.0849515	0.648067	0.0530164	-0.635109	0.155603	-0.256639	0.138171	0.103581	0.116818
a-0000193	NA	NA	1.17439	0.0753852	NA	NA	-1.06046	0.175681	0.0878067	0.138004	-0.489542	0.116792
a-0000199	NA	NA	1.18324	0.0758493	0.954493	0.0502957	-0.537428	0.155694	-0.114703	0.138134	-0.288549	0.116873
a-0000203	47.7416	5.43	1.18761	0.0763656	0.590971	0.0601149	-0.95335	0.164623	-0.124253	0.146586	-0.368659	0.123489
a-0000204	24.524	11.2827	1.27262	0.07449	1.00256	0.0502957	-0.424634	0.155587	-0.832068	0.191104	-0.630441	0.116868
a-0000206	NA	NA	1.04105	0.0753774	1.0119	0.0530164	0.0323664	0.15563	0.071745	0.138153	-0.0135662	0.116811
a-0000208	27.9203	8.44089	1.12842	0.0729986	1.00012	0.0502957	-0.661684	0.155587	-0.323936	0.138129	-0.920843	0.116868
a-0000209	8.21187	0.61	0.978359	0.0801203	1.06203	0.0516023	0.0601056	0.155882	0.010481	0.138103	-0.187618	0.116833
a-0000211	36.6213	3.705	1.03524	0.0753537	0.81293	0.0502957	0.521832	0.155663	0.805951	0.138069	0.454173	0.116837
a-0000212	37.0161	8.73003	1.06765	0.0758411	1.09302	0.0562323	0.190546	0.155603	0.448153	0.138171	-0.137955	0.116818
a-0000213	67.8456	6.01692	0.953766	0.0758468	1.16526	0.0502957	-0.140206	0.155624	-0.222739	0.146582	-0.689378	0.123456
a-0000217	NA	NA	1.2495	0.0753743	0.726646	0.0516023	-0.177721	0.155621	0.288239	0.138004	-0.176976	0.116813
a-0000218	26.8869	10.8193	1.1883	0.0737407	1.34577	0.0502957	-0.343856	0.155627	0.0983373	0.116416	0.221134	0.11686
a-0000221	61.5252	12.1082	1.16653	0.0758466	0.849009	0.0355645	0.0898208	0.175953	0.200979	0.138153	-0.214759	0.116811
a-0000222	NA	NA	1.27704	0.0753678	NA	NA	0.608596	0.155603	0.286035	0.138171	-0.333114	0.116818
a-0000224	81.6578	15.195	1.10112	0.0753743	0.830566	0.0502957	0.623745	0.155621	0.803078	0.138004	0.377994	0.116813
a-0000226	29.3266	1.044	1.27794	0.0753942	0.660746	0.0385751	0.524552	0.1557	0.988641	0.138011	0.372544	0.116864
a-0000227	9.5065	0.06	0.974699	0.0753832	0.523744	0.0355645	-0.405082	0.155666	0.114799	0.146717	0.066179	0.11687
a-0000228	40.4505	3.86351	1.21263	0.0730163	0.8894	0.0355645	0.420092	0.155566	-0.0191427	0.138067	-0.240941	0.116844
a-0000229	65.1627	22.935	1.00355	0.0753742	0.708686	0.0355645	-0.685463	0.155624	0.714194	0.13811	0.0733823	0.116809
a-0000232	NA	NA	1.08659	0.0737052	1.13727	0.0502957	0.892132	0.155663	0.822582	0.138069	0.315569	0.116837
a-0000233	36.3308	7.38	1.26304	0.0753678	0.76334	0.0355645	-1.01317	0.164568	0.243182	0.138171	-0.254843	0.116818
a-0000234	NA	NA	NA	NA	0.997229	0.0502957	NA	NA	NA	NA	NA	NA
a-0000235	29.9644	9.31095	1.3425	0.0753905	0.614017	0.0530164	-0.0902413	0.155685	0.620243	0.138138	0.124419	0.116855
a-0000236	33.6709	2.88	1.26937	0.0780712	0.607049	0.0516023	-0.00886679	0.155685	0.801452	0.138138	0.213245	0.116855
a-0000237	93.6557	3.55361	1.07572	0.0753905	1.00933	0.0502957	0.523646	0.164693	0.518904	0.138138	0.178405	0.116855
a-0000238	22.9775	2.55523	1.0028	0.0787151	0.69503	0.0502957	0.0734596	0.155694	0.593712	0.120619	0.0893646	0.116873
a-0000239	135.499	54.4691	1.29742	0.0753742	0.64166	0.0502957	-0.0900647	0.155624	-0.0406878	0.191194	0.0267089	0.116809
a-0000242	64.9084	7.61259	1.14758	0.0753738	1.06642	0.0502957	-0.470024	0.15563	0.467217	0.138153	-0.229023	0.116811
a-0000248	77.8595	14.97	1.19951	0.0780751	0.605502	0.0580765	0.222957	0.15555	-0.0181322	0.138004	-0.201616	0.116792
a-0000253	NA	NA	1.30049	0.0753942	0.763329	0.0502957	0.397474	0.1557	0.309719	0.138011	0.143954	0.116864
a-0000254	142.627	29.305	1.16411	0.0727029	0.603249	0.0545534	0.0554796	0.155627	-0.00442655	0.138096	0.258722	0.11686
a-0000255	14.1789	1.77671	1.2759	0.0753956	0.93904	0.0516023	1.45866	0.155647	1.34234	0.138111	0.571123	0.116856
a-0000256	81.1264	14.295	1.26127	0.0749654	0.843667	0.0516023	0.222012	0.155627	0.102402	0.191104	-0.616646	0.123496
a-0000257	41.7797	7.32	1.35699	0.0753743	0.801626	0.0562323	0.0585935	0.155621	-0.0649757	0.138004	0.0167052	0.116813
a-0000258	35.6298	0.355	1.23795	0.0809771	0.904492	0.0530164	-0.309894	0.176234	0.108037	0.138103	-0.307917	0.116833
a-0000260	21.4009	6.12854	1.12794	0.0753675	0.784486	0.0502957	0.033034	0.155608	0.838443	0.138005	0.0557137	0.116815
a-0000261	21.3444	5.34019	0.997292	0.0753852	0.874728	0.0502957	0.288686	0.15555	0.62912	0.138004	-0.199836	0.116792
a-0000265	74.4222	9.02914	1.18216	0.0753678	0.724621	0.0502957	-0.650953	0.155603	0.430669	0.146638	0.206571	0.116818
a-0000266	120.76	39.215	1.18479	0.0753743	0.866074	0.0502957	-0.650719	0.155621	-0.414466	0.191249	-0.695328	0.116813
a-0000267	27.7436	4.6701	1.20224	0.0753678	0.892962	0.0502957	0.157923	0.164587	0.563157	0.138171	-0.124185	0.116818
a-0000268	NA	NA	1.18435	0.0715834	NA	NA	-0.137447	0.15563	0.591337	0.114985	-0.36349	0.098962
a-0000269	25.0295	4.3509	1.20124	0.0753678	0.575847	0.0502957	0.209065	0.155603	0.948037	0.138171	0.370227	0.116818
a-0000270	19.0565	11.365	1.24421	0.0753643	0.857035	0.0516023	0.734008	0.155566	1.0275	0.138067	0.157364	0.116844
a-0000271	65.9838	7.495	1.36133	0.0753742	0.800288	0.0502957	-0.742413	0.155624	0.319745	0.13811	-0.121866	0.116809
a-0000272	42.652	9.19807	1.31014	0.0753675	0.727631	0.0516023	-0.603618	0.155608	0.357577	0.138005	-0.135063	0.116815
a-0000280	37.9075	9.505	1.27848	0.0753742	0.429909	0.0545534	0.363721	0.155624	0.432666	0.13811	-0.131519	0.116809
a-0000281	40.7535	13.58	1.23487	0.0780548	0.62938	0.0601149	0.56645	0.15563	0.962169	0.138153	0.242534	0.116811
a-0000287	30.5132	1.39008	1.05492	0.0753832	0.599129	0.0580765	-0.414478	0.155666	0.0843705	0.138244	-0.0650308	0.11687
a-0000291	84.1644	3.285	1.09751	0.0753738	0.62504	0.0516023	0.135077	0.15563	0.339684	0.138153	-0.523656	0.116811
a-0000296	66.9536	5.815	1.20043	0.0744817	0.812647	0.0502957	0.0274388	0.155587	-0.151584	0.146585	-0.0435896	0.116868
a-0000311	91.5518	14	1.19707	0.0809889	0.554171	0.0649315	-0.52868	0.155694	-0.011058	0.191249	0.0980436	0.116873
a-0000313	43.1103	6.58073	1.03559	0.0730282	0.772041	0.0502957	-0.604203	0.155627	0.546245	0.138096	0.142702	0.11686
a-0000314	49.1626	1.985	1.29197	0.0753956	0.709857	0.0502957	-0.42316	0.164604	-0.14582	0.138111	-0.767752	0.116856
a-0000347	54.8257	1.63676	1.11843	0.077472	0.75106	0.0502957	-0.0453713	0.1557	0.320599	0.138011	0.0414431	0.116864
a-0000349	112.974	0.23	1.09919	0.0753678	0.78573	0.0502957	-0.362127	0.155603	0.0661213	0.138171	-0.113421	0.116818
a-0000355	37.5258	6.98043	1.08191	0.0758499	0.635809	0.0530164	-0.650114	0.176067	0.527746	0.138134	0.184948	0.116873
a-0000361	36.7938	0.54	1.05896	0.0763388	0.814792	0.0502957	-0.228416	0.155603	0.186473	0.138171	-0.178191	0.116818
a-0000382	102.185	12.0208	1.25079	0.0730031	0.609986	0.0502957	-0.900865	0.155587	-0.262348	0.146585	0.106735	0.116868
a-0000387	154.976	24.7604	1.07239	0.0741111	0.729487	0.0545534	0.0511878	0.155627	0.315997	0.116416	-0.211645	0.11686
a-0000389	67.724	44.9366	1.06321	0.0753675	0.73735	0.0545534	-0.318489	0.155608	0.397952	0.138005	0.320484	0.116815
a-0000391	NA	NA	0.97249	0.0753675	0.930002	0.0502957	-0.629207	0.155608	-0.0553825	0.157259	-0.504277	0.116815
a-0000398	NA	NA	1.09927	0.0733578	0.991861	0.0562323	-0.346016	0.155566	-0.261935	0.138067	-0.253629	0.116844
a-0000399	NA	NA	1.32594	0.0730282	0.956879	0.0502957	0.725678	0.155627	0.473831	0.138096	0.292449	0.11686
a-0000402	NA	NA	1.10791	0.0753852	1.03414	0.0502957	-0.131521	0.15555	-0.0596188	0.146481	0.130595	0.123424
a-0000403	NA	NA	1.13391	0.0730046	0.913597	0.0502957	0.7298	0.155663	0.438265	0.171389	0.381803	0.116837
a-0000405	NA	NA	1.25848	0.0774598	0.973757	0.0502957	-0.239838	0.176017	-0.0439146	0.138011	-0.397183	0.116864
a-0000406	23.8302	3.33	0.884769	0.0758616	1.29265	0.0516023	-0.279419	0.164623	-0.296868	0.138138	-0.128608	0.116855
a-0000409	NA	NA	1.29819	0.0737052	1.42757	0.0502957	0.00720969	0.155663	0.298659	0.138069	0.073422	0.116837
a-0000414	NA	NA	1.38801	0.0753905	1.33411	0.0502957	0.355559	0.155685	0.294643	0.138138	0.560436	0.116855
a-0000424	21.9629	4.295	1.30125	0.0737299	0.883929	0.0516023	0.977376	0.155566	0.782694	0.138067	0.386615	0.116844
a-0000426	17.963	4.61043	1.32113	0.076343	1.11556	0.0530164	1.47783	0.155882	0.707096	0.138103	0.68506	0.116833
a-0000497	NA	NA	1.21755	0.0753942	1.25724	0.0516023	0.224427	0.1557	0.330555	0.138011	-0.0422749	0.116864
a-0000498	41.2661	13.4283	0.918555	0.0774614	1.29857	0.0502957	0.211372	0.155666	-0.161768	0.138244	-0.130312	0.11687
a-0000499	27.3027	7.16127	0.794878	0.0753832	1.43349	0.0502957	0.349325	0.155666	0.0428559	0.138244	-0.0924914	0.11687
a-0000500	22.4792	1.86147	1.05256	0.0737171	0.867953	0.0502957	0.446549	0.155566	0.0932134	0.138067	0.141824	0.116844
a-0000501	35.8322	3.18	1.31851	0.0753942	1.23332	0.0502957	0.402017	0.1557	0.339593	0.11634	0.24522	0.116864
a-0000502	38.5983	0.22	0.964162	0.0753743	0.822272	0.0545534	-0.0244662	0.16462	0.0477182	0.146463	-0.155421	0.123465
a-0000505	20.1813	13.26	0.97779	0.0763489	1.12012	0.0516023	0.00601725	0.212435	-0.404854	0.13811	-0.33647	0.116809
a-0000506	32.0555	3.205	0.776818	0.0758556	1.19249	0.0502957	-0.523212	0.155666	0.111233	0.138244	0.146659	0.11687
a-0000508	82.866	11.3098	1.25393	0.0689169	0.875155	0.0502957	-0.228057	0.190866	0.141646	0.138004	0.115817	0.116792
a-0000509	22.2065	3.475	1.14148	0.0730046	0.9682	0.0502957	-0.56088	0.190965	-0.33624	0.138069	-0.155762	0.116837
a-0000510	35.5614	5.16846	0.935628	0.0753738	1.06616	0.0502957	-0.572879	0.164611	-0.0462085	0.138153	-0.165911	0.116811
a-0000511	13.5759	4.575	1.0537	0.0730031	1.34129	0.0502957	-0.190539	0.155587	-0.160805	0.138129	-0.175469	0.116868
a-0000512	17.8291	2.4776	0.974164	0.0774634	1.1541	0.0502957	-0.674443	0.212069	-0.352014	0.146586	-0.0889005	0.116855
a-0000514	23.5888	2.79747	1.2109	0.0730282	0.722193	0.0516023	-0.00742438	0.155627	-0.0367499	0.138096	-0.169961	0.11686
a-0000515	6.42172	1.5167	0.931963	0.0753832	0.848608	0.0530164	-0.0880578	0.155666	-0.0966112	0.138244	0.123808	0.11687
a-0000516	30.4363	1.1943	1.15417	0.074951	0.869499	0.0502957	0.132526	0.155627	-0.0522987	0.138096	-0.197336	0.11686
a-0000517	70.9931	17.0603	1.15469	0.0753738	1.15258	0.0502957	0.278177	0.15563	0.166473	0.138153	0.305948	0.116811
a-0000518	10.9662	0.9245	1.01289	0.0753956	0.661276	0.0502957	0.91794	0.155647	0.129155	0.138111	-0.0836592	0.116856
