# Supplementary material for: Pathogen lifestyle determines host genetic signature of quantitative disease resistance loci in oilseed rape (Brassica napus)
Source: Theor Appl Genet. 2024 Mar 2;137(3):65. doi: 10.1007/s00122-024-04569-1 (PMC10908622; doi:10.1007/s00122-024-04569-1)
Supplement: Supplementary file 3 — Full list of gene expression markers (GEMs) and significance levels from GEM analyses for resistance to fungal pathogens and for PAMP-induced ROS response. Pathogens include Alternaria brassicicola, Botrytis cinerea, Pyrenopeziza brassicae, and Verticillium longisporum and PAMPs include chitin, flg22, and elf18. Each Excel tab contains the analyses for a single trait. Manhattan plots showing marker-trait association are included for data visualization; the x-axis indicates GEM location along the chromosome; the y-axis indicates the -log10(p) (P value). (XLSX 21442 KB) [file 122_2024_4569_MOESM3_ESM.xlsx]

## Sheet: A.brassicicola
Marker	A-Chromosome	C-Chromosome	P.value	Q.value	FDR	Pi0
Cab019284.1	A04	NA	1.71673e-11	3.85282e-07	1.79406e-05	0.648193
Cab002440.1	A03	NA	2.20624e-11	3.85282e-07	1.79406e-05	0.648193
Cab042569.1	A09	NA	3.75063e-11	4.36655e-07	1.79406e-05	0.648193
BnaC09g38670D	NA	C09	8.50366e-11	6.62095e-07	1.79406e-05	0.648193
Cab032604.2	A02	NA	9.66809e-11	6.62095e-07	1.79406e-05	0.648193
Cab003267.1	A03	NA	1.13741e-10	6.62095e-07	1.79406e-05	0.648193
BnaC09g21690D	NA	C09	4.31666e-10	2.1538e-06	1.79406e-05	0.648193
Bo9g176770.1	NA	C09	7.345e-10	3.2067e-06	1.79406e-05	0.648193
Cab042888.1	A06	NA	9.78116e-10	3.7958e-06	1.79406e-05	0.648193
Bo9g152590.1	NA	C09	1.43762e-09	4.77446e-06	1.79406e-05	0.648193
Bo2g158420.1	NA	C02	1.60115e-09	4.77446e-06	1.79406e-05	0.648193
BnaC09g37150D	NA	C09	1.66269e-09	4.77446e-06	1.79406e-05	0.648193
Bo5g121330.1	NA	C05	1.80849e-09	4.77446e-06	1.79406e-05	0.648193
Bo1g108520.1	NA	C01	1.93745e-09	4.77446e-06	1.79406e-05	0.648193
BnaC07g31190D	NA	C07	2.0505e-09	4.77446e-06	1.79406e-05	0.648193
BnaC07g00850D	NA	C07	2.59538e-09	5.38684e-06	1.79406e-05	0.648193
Cab031510.1	A05	NA	2.62196e-09	5.38684e-06	1.79406e-05	0.648193
BnaC09g36050D	NA	C09	3.55166e-09	6.45733e-06	1.79406e-05	0.648193
Bo5g143470.1	NA	C05	3.66323e-09	6.45733e-06	1.79406e-05	0.648193
Bo4g096530.1	NA	C04	3.69766e-09	6.45733e-06	1.79406e-05	0.648193
Cab004069.1	A03	NA	4.1005e-09	6.81983e-06	1.79406e-05	0.648193
Bo1g147720.1	NA	C01	4.51718e-09	7.17135e-06	1.79406e-05	0.648193
Cab000341.1	A09	NA	6.92262e-09	9.95178e-06	1.79406e-05	0.648193
Cab040506.2	A09	NA	7.007e-09	9.95178e-06	1.79406e-05	0.648193
Bo9g157390.1	NA	C09	7.12336e-09	9.95178e-06	1.79406e-05	0.648193
Cab042787.1	A06	NA	7.60922e-09	9.9608e-06	1.79406e-05	0.648193
Cab001193.1	A03	NA	7.78181e-09	9.9608e-06	1.79406e-05	0.648193
Bo2g088840.1	NA	C02	7.98539e-09	9.9608e-06	1.79406e-05	0.648193
Bo2g167930.1	NA	C02	8.36168e-09	1.00705e-05	1.79406e-05	0.648193
Bo2g168280.1	NA	C02	9.36494e-09	1.05808e-05	1.79406e-05	0.648193
Bo4g124210.1	NA	C04	9.39129e-09	1.05808e-05	1.79406e-05	0.648193
Cab032632.1	A02	NA	1.07197e-08	1.17001e-05	1.87741e-05	0.648193
Cab009447.2	A02	NA	1.26125e-08	1.33488e-05	2.10742e-05	0.648193
Bo7g108390.1	NA	C07	1.36857e-08	1.40587e-05	2.24433e-05	0.648193
Bo4g098430.1	NA	C04	1.42066e-08	1.41768e-05	2.31229e-05	0.648193
Cab024909.1	A08	NA	1.62496e-08	1.57651e-05	2.58712e-05	0.648193
Cab032646.1	A02	NA	1.77933e-08	1.62219e-05	2.80244e-05	0.648193
BnaA06g02290D	A06	NA	1.82219e-08	1.62219e-05	2.86327e-05	0.648193
Bo9g184750.1	NA	C09	1.87494e-08	1.62219e-05	2.93874e-05	0.648193
Bo8g108990.1	NA	C08	1.92578e-08	1.62219e-05	3.01209e-05	0.648193
Cab013526.1	A09	NA	1.92691e-08	1.62219e-05	3.01374e-05	0.648193
Cab000114.1	A05	NA	1.97514e-08	1.62219e-05	3.08387e-05	0.648193
Bo2g105200.1	NA	C02	1.99717e-08	1.62219e-05	3.11607e-05	0.648193
Bo7g009440.1	NA	C07	2.18895e-08	1.73756e-05	3.40075e-05	0.648193
Bo1g011940.1	NA	C01	2.3282e-08	1.78666e-05	3.6119e-05	0.648193
Cab035119.1	A04	NA	2.35312e-08	1.78666e-05	3.65006e-05	0.648193
Cab018740.1	A07	NA	2.43806e-08	1.81177e-05	3.78084e-05	0.648193
Bo9g184760.1	NA	C09	2.5372e-08	1.84616e-05	3.93489e-05	0.648193
Bo7g109030.1	NA	C07	2.68777e-08	1.91581e-05	4.17154e-05	0.648193
Cab010084.1	A09	NA	2.83078e-08	1.97277e-05	4.39896e-05	0.648193
BnaC05g24800D	NA	C05	2.88065e-08	1.97277e-05	4.47881e-05	0.648193
Cab011598.1	A05	NA	3.01982e-08	2.02831e-05	4.70305e-05	0.648193
Bo6rg046610.1	NA	C06	3.168e-08	2.08769e-05	4.94381e-05	0.648193
Cab035556.1	A06	NA	3.37716e-08	2.1843e-05	5.28662e-05	0.648193
Cab030420.1	A06	NA	3.52306e-08	2.23724e-05	5.52749e-05	0.648193
Bo1g141580.1	NA	C01	3.90239e-08	2.43387e-05	6.15873e-05	0.648193
Bo9g075990.1	NA	C09	3.98853e-08	2.43798e-05	6.30284e-05	0.648193
Cab021185.1	A07	NA	4.04858e-08	2.43798e-05	6.40342e-05	0.648193
Cab033247.1	A08	NA	4.16471e-08	2.45154e-05	6.59815e-05	0.648193
Bo2g105050.1	NA	C02	4.21148e-08	2.45154e-05	6.67664e-05	0.648193
Cab033291.1	A08	NA	4.29959e-08	2.4618e-05	6.82459e-05	0.648193
Bo4g182970.1	NA	C04	4.42744e-08	2.49412e-05	7.03941e-05	0.648193
Bo2g089970.1	NA	C02	5.0756e-08	2.81386e-05	8.12727e-05	0.648193
Bo9g153900.1	NA	C09	7.08607e-08	3.86706e-05	0.000113982	0.648193
Bo2g088850.1	NA	C02	7.53136e-08	4.04684e-05	0.000120905	0.648193
Bo1g107090.1	NA	C01	7.75171e-08	4.09624e-05	0.000124283	0.648193
Cab047779.1	A03	NA	7.91563e-08	4.09624e-05	0.000126776	0.648193
Bo3g055650.1	NA	C03	7.97514e-08	4.09624e-05	0.000127676	0.648193
Cab033200.1	A08	NA	8.1411e-08	4.12088e-05	0.000130176	0.648193
BnaA04g18780D	A04	NA	9.1028e-08	4.54185e-05	0.000144301	0.648193
Cab018748.1	A07	NA	9.82962e-08	4.83542e-05	0.000154573	0.648193
BnaA10g01250D	A10	NA	9.98051e-08	4.84146e-05	0.000156664	0.648193
Bo4g182370.1	NA	C04	1.07409e-07	5.11213e-05	0.000166982	0.648193
Cab021214.2	A07	NA	1.08312e-07	5.11213e-05	0.000168184	0.648193
Cab019405.1	A04	NA	1.12224e-07	5.22611e-05	0.000173335	0.648193
BnaC04g29420D	NA	C04	1.26215e-07	5.80034e-05	0.000191065	0.648193
Cab031585.1	A05	NA	1.42219e-07	6.45092e-05	0.000210124	0.648193
Cab016313.1	A03	NA	1.46631e-07	6.56581e-05	0.000215171	0.648193
Cab021300.2	A07	NA	1.57396e-07	6.95861e-05	0.000227135	0.648193
Bo7g005530.1	NA	C07	1.63149e-07	7.12277e-05	0.00023334	0.648193
BnaC02g16010D	NA	C02	1.66514e-07	7.17994e-05	0.000236912	0.648193
BnaC03g33760D	NA	C03	1.8047e-07	7.68682e-05	0.000251299	0.648193
Cab013523.1	A09	NA	1.85301e-07	7.7975e-05	0.000256129	0.648193
Bo4g071580.1	NA	C04	1.88604e-07	7.84202e-05	0.000259389	0.648193
BnaC09g21700D	NA	C09	1.92642e-07	7.91566e-05	0.00026333	0.648193
BnaA05g33730D	A05	NA	2.04571e-07	8.2314e-05	0.000274701	0.648193
BnaC05g24810D	NA	C05	2.06966e-07	8.2314e-05	0.000276938	0.648193
Bo4g124170.1	NA	C04	2.07396e-07	8.2314e-05	0.000277337	0.648193
BnaA06g19610D	A06	NA	2.23874e-07	8.78556e-05	0.000292313	0.648193
Bo1g024180.1	NA	C01	2.31798e-07	8.99545e-05	0.000299288	0.648193
Bo6rg081770.1	NA	C06	2.46728e-07	9.46964e-05	0.000312064	0.648193
Bo1g143780.1	NA	C01	2.5616e-07	9.72479e-05	0.000319908	0.648193
Bo2g100530.1	NA	C02	2.6283e-07	9.82049e-05	0.000325355	0.648193
Bo4g098230.1	NA	C04	2.64305e-07	9.82049e-05	0.000326549	0.648193
BnaA06g16590D	A06	NA	2.74597e-07	0.000100955	0.000334774	0.648193
Bo1g143770.1	NA	C01	2.85986e-07	0.000104047	0.000343669	0.648193
Cab015857.1	A03	NA	2.94822e-07	0.000106156	0.000350427	0.648193
Cab007191.1	A10	NA	3.08795e-07	0.000110053	0.000360869	0.648193
Bo2g088790.1	NA	C02	3.19547e-07	0.000112734	0.000368711	0.648193
Bo2g095900.1	NA	C02	3.2992e-07	0.00011523	0.000376125	0.648193
Bo4g151450.1	NA	C04	3.40347e-07	0.000116756	0.000383435	0.648193
Bo5g123520.1	NA	C05	3.40976e-07	0.000116756	0.000383872	0.648193
Cab027998.1	A09	NA	3.79298e-07	0.000128617	0.000409564	0.648193
Bo8g101470.1	NA	C08	3.89017e-07	0.000129792	0.000415816	0.648193
Cab036417.1	A02	NA	3.90194e-07	0.000129792	0.000416566	0.648193
Bo6rg116430.1	NA	C06	3.97064e-07	0.000130831	0.000420917	0.648193
Bo5g025680.1	NA	C05	4.17907e-07	0.000136412	0.000433828	0.648193
Bo1g101890.1	NA	C01	4.31408e-07	0.000139515	0.000441968	0.648193
Bo1g123580.1	NA	C01	4.53023e-07	0.000145161	0.00045466	0.648193
Bo7g109040.1	NA	C07	4.57728e-07	0.000145335	0.000457369	0.648193
BnaC03g69670D	NA	C03	4.75983e-07	0.00014977	0.000467709	0.648193
Cab029130.2	A09	NA	4.99851e-07	0.000155876	0.000480835	0.648193
Cab015908.1	A03	NA	5.21855e-07	0.000161297	0.000492567	0.648193
Cab030090.1	A05	NA	5.38727e-07	0.000165052	0.000501336	0.648193
BnaA05g04010D	A05	NA	5.61955e-07	0.000170671	0.000513108	0.648193
Cab035495.1	A06	NA	5.68063e-07	0.000171039	0.000516148	0.648193
Bo9g135270.1	NA	C09	5.85866e-07	0.000174891	0.000524882	0.648193
Bo1g030660.1	NA	C01	6.14636e-07	0.000181925	0.000538617	0.648193
Cab037590.1	A07	NA	6.24181e-07	0.000182035	0.000543075	0.648193
Bo9g175980.1	NA	C09	6.25433e-07	0.000182035	0.000543656	0.648193
Bo9g153690.1	NA	C09	6.61543e-07	0.000190954	0.000560089	0.648193
Bo6rg106690.1	NA	C06	6.86429e-07	0.000196513	0.000571062	0.648193
BnaC09g20930D	NA	C09	7.07996e-07	0.00020104	0.000580357	0.648193
Cab021988.1	A02	NA	7.43719e-07	0.00020948	0.000595345	0.648193
Cab024494.1	A01	NA	7.514e-07	0.000209951	0.000598505	0.648193
Bo3g038880.1	NA	C03	7.58305e-07	0.000210198	0.000601328	0.648193
Bo3g123740.1	NA	C03	7.99221e-07	0.000217625	0.000617719	0.648193
Cab017771.1	A10	NA	8.00667e-07	0.000217625	0.000618288	0.648193
Cab002504.1	A03	NA	8.0379e-07	0.000217625	0.000619515	0.648193
Cab032577.1	A02	NA	8.11709e-07	0.000218079	0.000622613	0.648193
Cab003892.2	A03	NA	8.31892e-07	0.000220778	0.000630421	0.648193
Bo6rg116420.1	NA	C06	8.3846e-07	0.000220778	0.000632935	0.648193
BnaA03g54350D	A03	NA	8.4072e-07	0.000220778	0.000633797	0.648193
Cab001308.1	A03	NA	8.86583e-07	0.000230051	0.000650989	0.648193
BnaC08g27910D	NA	C08	8.89205e-07	0.000230051	0.000651955	0.648193
Cab015589.2	A03	NA	9.56753e-07	0.000245707	0.000676245	0.648193
Bo3g019130.1	NA	C03	9.75348e-07	0.000247087	0.000682745	0.648193
Cab004308.1	A03	NA	9.76275e-07	0.000247087	0.000683067	0.648193
BnaC04g08580D	NA	C04	1.00695e-06	0.000253016	0.00069362	0.648193
Bo4g183290.1	NA	C04	1.03683e-06	0.000258663	0.000703713	0.648193
Bo8g098130.1	NA	C08	1.1326e-06	0.000280552	0.000734969	0.648193
Cab023504.1	A05	NA	1.18038e-06	0.000290328	0.00075002	0.648193
Bo2g011480.1	NA	C02	1.20207e-06	0.000293595	0.000756748	0.648193
Bo2g133820.1	NA	C02	1.22102e-06	0.000296153	0.000762577	0.648193
Bo5g126200.1	NA	C05	1.27696e-06	0.000306593	0.00077953	0.648193
Bo9g154670.1	NA	C09	1.28162e-06	0.000306593	0.000780926	0.648193
Cab036846.2	A10	NA	1.31306e-06	0.000311979	0.000790286	0.648193
Bo6rg094380.1	NA	C06	1.32256e-06	0.000312112	0.000793094	0.648193
BnaA07g27000D	A07	NA	1.36327e-06	0.000317883	0.000805026	0.648193
Bo7g119750.1	NA	C07	1.36522e-06	0.000317883	0.000805593	0.648193
BnaA06g16620D	A06	NA	1.3808e-06	0.000319382	0.000810116	0.648193
Cab023774.1	A05	NA	1.43702e-06	0.0003302	0.00082626	0.648193
BnaC02g27680D	NA	C02	1.45026e-06	0.000331062	0.000830022	0.648193
Bo8g090410.1	NA	C08	1.46756e-06	0.000332836	0.000834919	0.648193
Cab008934.1	A07	NA	1.49339e-06	0.000336511	0.000842191	0.648193
Bo3g024660.1	NA	C03	1.53885e-06	0.00034453	0.000854866	0.648193
Cab007836.1	A10	NA	1.54994e-06	0.000344803	0.000857937	0.648193
Bo2g081010.1	NA	C02	1.57634e-06	0.000348457	0.000865216	0.648193
BnaC07g05140D	NA	C07	1.60914e-06	0.000352483	0.000874197	0.648193
BnaA07g32880D	A07	NA	1.61474e-06	0.000352483	0.000875723	0.648193
Cab034083.1	A04	NA	1.6734e-06	0.00036302	0.000891612	0.648193
Cab040544.1	A09	NA	1.68553e-06	0.000363393	0.000894872	0.648193
Bo9g093910.1	NA	C09	1.7629e-06	0.000377743	0.000915506	0.648193
Cab014219.1	A09	NA	1.81994e-06	0.000387588	0.000930541	0.648193
Cab030718.1	A04	NA	1.85225e-06	0.000392076	0.000938996	0.648193
Cab032142.1	A08	NA	1.86744e-06	0.000392911	0.000942958	0.648193
Cab043712.1	A02	NA	1.88225e-06	0.000393172	0.000946812	0.648193
Cab032525.1	A02	NA	1.90599e-06	0.000393172	0.000952974	0.648193
Bo5g049040.1	NA	C05	1.91261e-06	0.000393172	0.000954687	0.648193
Cab019641.1	A04	NA	1.91519e-06	0.000393172	0.000955355	0.648193
Cab005199.1	A07	NA	1.93069e-06	0.000393172	0.000959363	0.648193
Bo6rg065040.1	NA	C06	1.93622e-06	0.000393172	0.00096079	0.648193
Cab006140.1	A06	NA	1.95218e-06	0.000394122	0.000964905	0.648193
Cab032639.1	A02	NA	2.04974e-06	0.000410239	0.000989874	0.648193
Bo2g002670.1	NA	C02	2.05551e-06	0.000410239	0.000991342	0.648193
Cab028915.1	A06	NA	2.16318e-06	0.000427302	0.00101857	0.648193
Bo6rg049570.1	NA	C06	2.16547e-06	0.000427302	0.00101914	0.648193
Bo7g114640.1	NA	C07	2.22613e-06	0.000436805	0.00103435	0.648193
Cab004369.1	A03	NA	2.24971e-06	0.000438965	0.00104024	0.648193
Cab008740.1	A07	NA	2.32904e-06	0.000451918	0.00105996	0.648193
Bo1g003160.1	NA	C01	2.34733e-06	0.000452952	0.00106449	0.648193
Bo4g140370.1	NA	C04	2.37171e-06	0.00045475	0.00107052	0.648193
Bo4g124230.1	NA	C04	2.39393e-06	0.00045475	0.001076	0.648193
BnaC07g05050D	NA	C07	2.39571e-06	0.00045475	0.00107644	0.648193
Cab041208.1	A05	NA	2.49454e-06	0.000470949	0.00110072	0.648193
Cab045257.1	A09	NA	2.52384e-06	0.000473919	0.00110789	0.648193
Bo2g057690.1	NA	C02	2.55305e-06	0.000475525	0.00111502	0.648193
Cab017559.1	A10	NA	2.56945e-06	0.000475525	0.00111901	0.648193
BnaC02g13040D	NA	C02	2.57458e-06	0.000475525	0.00112026	0.648193
Bo6rg116540.1	NA	C06	2.59225e-06	0.000475525	0.00112457	0.648193
Bo9g172100.1	NA	C09	2.60046e-06	0.000475525	0.00112656	0.648193
Bo7g116760.1	NA	C07	2.65233e-06	0.00048025	0.00113915	0.648193
Bo4g191300.1	NA	C04	2.6538e-06	0.00048025	0.00113951	0.648193
Cab027665.1	A04	NA	2.69746e-06	0.000484793	0.00115007	0.648193
Cab002472.4	A03	NA	2.70846e-06	0.000484793	0.00115273	0.648193
Bo6rg051180.1	NA	C06	2.72055e-06	0.000484793	0.00115565	0.648193
Bo1g147690.1	NA	C01	2.74593e-06	0.000486832	0.00116177	0.648193
Cab027754.1	A04	NA	2.85031e-06	0.000501241	0.00118685	0.648193
Bo1g143920.1	NA	C01	2.85591e-06	0.000501241	0.00118819	0.648193
Bo7g038910.1	NA	C07	2.928e-06	0.000509019	0.00120543	0.648193
Bo4g024170.1	NA	C04	2.93911e-06	0.000509019	0.00120808	0.648193
Bo1g141410.1	NA	C01	2.94394e-06	0.000509019	0.00120923	0.648193
Bo6rg113130.1	NA	C06	2.99402e-06	0.000515128	0.00122116	0.648193
Cab020206.1	A01	NA	3.09313e-06	0.000529571	0.00124468	0.648193
Bo3g178210.1	NA	C03	3.12897e-06	0.000530521	0.00125316	0.648193
Cab008541.1	A08	NA	3.13381e-06	0.000530521	0.00125431	0.648193
Bo8g106170.1	NA	C08	3.14425e-06	0.000530521	0.00125677	0.648193
Cab042823.1	A06	NA	3.2001e-06	0.000532805	0.00126995	0.648193
Bo2g096070.1	NA	C02	3.20089e-06	0.000532805	0.00127014	0.648193
Cab012942.1	A01	NA	3.20355e-06	0.000532805	0.00127077	0.648193
Cab014819.1	A02	NA	3.23108e-06	0.000534198	0.00127725	0.648193
BnaC06g37130D	NA	C06	3.25601e-06	0.000534198	0.00128311	0.648193
Cab001720.1	A03	NA	3.25781e-06	0.000534198	0.00128354	0.648193
Bo9g174860.1	NA	C09	3.35399e-06	0.000547399	0.00130611	0.648193
Bo2g051290.1	NA	C02	3.38772e-06	0.000550333	0.00131401	0.648193
BnaA03g36150D	A03	NA	3.56827e-06	0.00057339	0.00135612	0.648193
Bo5g052000.1	NA	C05	3.59581e-06	0.00057339	0.00136252	0.648193
Cab014437.1	A09	NA	3.60019e-06	0.00057339	0.00136353	0.648193
Cab042819.1	A06	NA	3.61768e-06	0.00057339	0.00136759	0.648193
Bo1g097980.1	NA	C01	3.62736e-06	0.00057339	0.00136984	0.648193
BnaC03g30700D	NA	C03	3.63304e-06	0.00057339	0.00137116	0.648193
Cab007333.1	A10	NA	3.64458e-06	0.00057339	0.00137383	0.648193
Bo6rg116460.1	NA	C06	3.69071e-06	0.000575427	0.00138453	0.648193
Bo4g025840.1	NA	C04	3.71911e-06	0.000575427	0.0013911	0.648193
Bo6rg125830.1	NA	C06	3.72857e-06	0.000575427	0.00139329	0.648193
Bo2g051200.1	NA	C02	3.73581e-06	0.000575427	0.00139496	0.648193
Cab045642.1	A01	NA	3.7399e-06	0.000575427	0.00139591	0.648193
Cab043824.1	A01	NA	3.7705e-06	0.000576944	0.00140298	0.648193
Bo5g025440.1	NA	C05	3.7828e-06	0.000576944	0.00140582	0.648193
Cab032737.1	A02	NA	3.80561e-06	0.000577899	0.00141109	0.648193
Bo2g051060.1	NA	C02	3.82918e-06	0.000578962	0.00141653	0.648193
Cab034218.1	A04	NA	3.87148e-06	0.000582756	0.00142628	0.648193
Bo5g143290.1	NA	C05	3.88764e-06	0.000582756	0.00143	0.648193
Cab006139.1	A06	NA	3.9368e-06	0.000587336	0.00144131	0.648193
Bo5g076420.1	NA	C05	3.95607e-06	0.000587336	0.00144574	0.648193
Cab018896.1	A07	NA	3.96865e-06	0.000587336	0.00144863	0.648193
Bo5g079930.1	NA	C05	3.98576e-06	0.00058738	0.00145256	0.648193
BnaA05g14370D	A05	NA	4.00377e-06	0.000587554	0.00145669	0.648193
Cab018402.1	A07	NA	4.08482e-06	0.000596941	0.00147527	0.648193
Bo5g050680.1	NA	C05	4.10905e-06	0.000597979	0.00148082	0.648193
Bo4g145250.1	NA	C04	4.16399e-06	0.000601836	0.00149338	0.648193
Bo3g003990.1	NA	C03	4.17001e-06	0.000601836	0.00149475	0.648193
Cab000938.2	A01	NA	4.30636e-06	0.000618956	0.00152583	0.648193
Bo9g172050.1	NA	C09	4.37884e-06	0.000626794	0.00154229	0.648193
Cab025295.1	A05	NA	4.3973e-06	0.000626868	0.00154648	0.648193
Bo3g040140.1	NA	C03	4.51196e-06	0.000636308	0.00157244	0.648193
Bo2g029090.1	NA	C02	4.52167e-06	0.000636308	0.00157463	0.648193
Bo8g083240.1	NA	C08	4.53946e-06	0.000636308	0.00157865	0.648193
Cab038173.1	A02	NA	4.55203e-06	0.000636308	0.00158149	0.648193
Bo3g060260.1	NA	C03	4.55462e-06	0.000636308	0.00158207	0.648193
Cab015974.1	A03	NA	4.60256e-06	0.000640444	0.00159288	0.648193
BnaA09g31300D	A09	NA	4.65923e-06	0.000645758	0.00160565	0.648193
Cab024559.1	A01	NA	4.76374e-06	0.000657633	0.00162911	0.648193
Bo9g185000.1	NA	C09	4.81036e-06	0.00065908	0.00163956	0.648193
Bo4g024850.1	NA	C04	4.81196e-06	0.00065908	0.00163992	0.648193
Bo9g166090.1	NA	C09	4.96644e-06	0.000677581	0.00167441	0.648193
Cab026295.1	A07	NA	5.05438e-06	0.000686896	0.00169398	0.648193
BnaA07g18010D	A07	NA	5.11447e-06	0.000690175	0.00170731	0.648193
Cab002463.1	A03	NA	5.11803e-06	0.000690175	0.0017081	0.648193
BnaC04g08660D	NA	C04	5.15763e-06	0.000690878	0.00171688	0.648193
Cab027999.1	A09	NA	5.16281e-06	0.000690878	0.00171802	0.648193
Bo4g024870.1	NA	C04	5.2399e-06	0.000698518	0.00173507	0.648193
Bo3g066670.1	NA	C03	5.303e-06	0.000702976	0.00174899	0.648193
Cab013052.1	A01	NA	5.31359e-06	0.000702976	0.00175133	0.648193
BnaA10g21650D	A10	NA	5.35342e-06	0.000705572	0.0017601	0.648193
Cab003172.1	A03	NA	5.43773e-06	0.00071399	0.00177862	0.648193
Bo5g137990.1	NA	C05	5.50144e-06	0.00071965	0.00179259	0.648193
Cab007548.3	A10	NA	5.52888e-06	0.00072054	0.0017986	0.648193
Cab014504.1	A09	NA	5.60823e-06	0.000724121	0.00181594	0.648193
Cab036255.1	A02	NA	5.62208e-06	0.000724121	0.00181897	0.648193
Cab024392.1	A01	NA	5.63918e-06	0.000724121	0.0018227	0.648193
Bo5g023740.1	NA	C05	5.6801e-06	0.000724121	0.00183161	0.648193
Bo4g034590.1	NA	C04	5.72237e-06	0.000724121	0.00184082	0.648193
Bo7g054660.1	NA	C07	5.73597e-06	0.000724121	0.00184377	0.648193
Bo3g097950.1	NA	C03	5.74036e-06	0.000724121	0.00184473	0.648193
Cab037838.1	A09	NA	5.74588e-06	0.000724121	0.00184593	0.648193
Cab012086.4	A02	NA	5.75614e-06	0.000724121	0.00184816	0.648193
Cab001079.1	A03	NA	5.76368e-06	0.000724121	0.0018498	0.648193
Cab046095.1	A09	NA	5.80914e-06	0.000727216	0.00185966	0.648193
Bo3g018010.1	NA	C03	5.94479e-06	0.000739576	0.00188903	0.648193
Bo3g040090.1	NA	C03	5.95023e-06	0.000739576	0.0018902	0.648193
Bo2g063000.1	NA	C02	6.18697e-06	0.000766275	0.00194113	0.648193
Cab014916.1	A02	NA	6.26039e-06	0.000772629	0.00195684	0.648193
Bo1g143810.1	NA	C01	6.3144e-06	0.000773536	0.00196837	0.648193
BnaC02g29630D	NA	C02	6.31796e-06	0.000773536	0.00196913	0.648193
Bo8g009450.1	NA	C08	6.33418e-06	0.000773536	0.00197259	0.648193
Cab010593.1	A03	NA	6.39839e-06	0.000778655	0.00198627	0.648193
Cab041486.1	A04	NA	6.43178e-06	0.00077984	0.00199337	0.648193
Cab023753.1	A05	NA	6.46775e-06	0.00077984	0.00200101	0.648193
Cab036298.2	A02	NA	6.47511e-06	0.00077984	0.00200257	0.648193
Bo9g181240.1	NA	C09	6.56587e-06	0.000787656	0.0020218	0.648193
Cab035122.1	A04	NA	6.58666e-06	0.000787656	0.00202619	0.648193
Cab025971.1	A04	NA	6.60767e-06	0.000787656	0.00203063	0.648193
Cab045245.1	A04	NA	6.69907e-06	0.000795835	0.00204991	0.648193
Cab007141.1	A10	NA	6.77885e-06	0.000802583	0.00206668	0.648193
Bo5g038670.1	NA	C05	6.80382e-06	0.000802818	0.00207192	0.648193
Cab033758.1	A05	NA	6.86248e-06	0.000807014	0.00208422	0.648193
Cab015956.1	A03	NA	7.01407e-06	0.000820415	0.00211587	0.648193
Bo3g064880.1	NA	C03	7.02342e-06	0.000820415	0.00211781	0.648193
Bo7g040990.1	NA	C07	7.05063e-06	0.000820848	0.00212348	0.648193
Cab034101.1	A04	NA	7.17287e-06	0.000830859	0.00214884	0.648193
Bo5g072960.1	NA	C05	7.1842e-06	0.000830859	0.00215119	0.648193
Bo6rg081950.1	NA	C06	7.24948e-06	0.00083382	0.00216469	0.648193
Bo3g045340.1	NA	C03	7.25755e-06	0.00083382	0.00216635	0.648193
Bo9g130930.1	NA	C09	7.29655e-06	0.000835553	0.0021744	0.648193
Cab034067.1	A04	NA	7.33437e-06	0.000837138	0.00218219	0.648193
BnaC04g32210D	NA	C04	7.36858e-06	0.000838304	0.00218923	0.648193
Bo9g028730.1	NA	C09	7.4276e-06	0.00083974	0.00220135	0.648193
Bo2g108670.1	NA	C02	7.4293e-06	0.00083974	0.0022017	0.648193
Bo6rg086460.1	NA	C06	7.4643e-06	0.000840975	0.00220888	0.648193
BnaC06g16530D	NA	C06	7.50219e-06	0.000842526	0.00221664	0.648193
Bo9g176310.1	NA	C09	7.55221e-06	0.000845426	0.00222686	0.648193
Cab045748.1	A04	NA	7.59409e-06	0.000847397	0.00223541	0.648193
Cab031514.1	A05	NA	7.64749e-06	0.000850311	0.00224629	0.648193
Cab040716.1	A08	NA	7.66888e-06	0.000850311	0.00225065	0.648193
Bo9g059940.1	NA	C09	7.77216e-06	0.000859035	0.00227162	0.648193
Cab013132.1	A01	NA	7.82068e-06	0.000861671	0.00228144	0.648193
Cab007669.1	A10	NA	7.90521e-06	0.000865265	0.00229852	0.648193
Cab005591.1	A09	NA	7.92469e-06	0.000865265	0.00230245	0.648193
Bo9g156180.1	NA	C09	7.92763e-06	0.000865265	0.00230304	0.648193
Bo9g172040.1	NA	C09	8.17405e-06	0.000887463	0.00235248	0.648193
Bo8g088410.1	NA	C08	8.18183e-06	0.000887463	0.00235403	0.648193
Cab040447.1	A07	NA	8.23211e-06	0.000889896	0.00236406	0.648193
Cab013048.1	A01	NA	8.25521e-06	0.000889896	0.00236866	0.648193
Bo7g110780.1	NA	C07	8.31757e-06	0.000893858	0.00238107	0.648193
Bo8g090910.1	NA	C08	8.47544e-06	0.00090803	0.00241235	0.648193
Bo3g021480.1	NA	C03	8.51378e-06	0.000909349	0.00241992	0.648193
Bo2g087730.1	NA	C02	8.56517e-06	0.000912049	0.00243005	0.648193
Cab028920.2	A06	NA	8.8266e-06	0.00093703	0.00248128	0.648193
Bo6rg064910.1	NA	C06	8.87492e-06	0.000939305	0.0024907	0.648193
Cab035106.1	A04	NA	8.98569e-06	0.000948155	0.00251223	0.648193
Bo6rg094440.1	NA	C06	9.20466e-06	0.000963767	0.00255453	0.648193
Cab008063.1	A10	NA	9.21401e-06	0.000963767	0.00255633	0.648193
Cab031356.1	A02	NA	9.24044e-06	0.000963767	0.00256142	0.648193
Cab000781.1	A09	NA	9.26368e-06	0.000963767	0.00256588	0.648193
BnaC05g10710D	NA	C05	9.27161e-06	0.000963767	0.0025674	0.648193
Cab034944.1	A04	NA	9.31441e-06	0.000965342	0.00257561	0.648193
Cab007091.1	A06	NA	9.38759e-06	0.000967203	0.00258962	0.648193
Bo7g115830.1	NA	C07	9.38775e-06	0.000967203	0.00258965	0.648193
Cab001951.1	A03	NA	9.4621e-06	0.000969857	0.00260385	0.648193
Bo1g023970.1	NA	C01	9.46905e-06	0.000969857	0.00260518	0.648193
Bo4g183260.1	NA	C04	9.51976e-06	0.000972201	0.00261484	0.648193
Cab001179.1	A03	NA	9.58592e-06	0.000974708	0.00262741	0.648193
Bo1g039640.1	NA	C01	9.60013e-06	0.000974708	0.00263011	0.648193
Cab047747.1	A03	NA	9.93533e-06	0.00100582	0.00269334	0.648193
Bo7g003530.1	NA	C07	9.97358e-06	0.00100677	0.00270051	0.648193
BnaA06g10170D	A06	NA	1.0448e-05	0.00105162	0.00278863	0.648193
Cab016941.1	A01	NA	1.05261e-05	0.00105644	0.002803	0.648193
Bo4g125370.1	NA	C04	1.05651e-05	0.00105732	0.00281017	0.648193
Cab042776.1	A06	NA	1.06283e-05	0.0010606	0.00282175	0.648193
Cab040448.1	A07	NA	1.07104e-05	0.00106546	0.00283675	0.648193
Cab024675.1	A06	NA	1.07493e-05	0.00106546	0.00284385	0.648193
Bo4g072030.1	NA	C04	1.08145e-05	0.00106546	0.00285573	0.648193
Bo5g004660.1	NA	C05	1.08247e-05	0.00106546	0.00285759	0.648193
BnaA02g07640D	A02	NA	1.08295e-05	0.00106546	0.00285845	0.648193
Cab045277.1	A09	NA	1.13442e-05	0.0011122	0.00295122	0.648193
Cab022082.1	A02	NA	1.13683e-05	0.0011122	0.00295552	0.648193
Bo5g002720.1	NA	C05	1.14608e-05	0.00111812	0.00297201	0.648193
Bo7g081920.1	NA	C07	1.20075e-05	0.00116819	0.00306844	0.648193
Cab000940.1	A01	NA	1.20604e-05	0.00117008	0.00307767	0.648193
BnaC09g50540D	NA	C09	1.21679e-05	0.00117459	0.0030964	0.648193
Cab009253.1	A02	NA	1.21911e-05	0.00117459	0.00310042	0.648193
Bo4g120090.1	NA	C04	1.22078e-05	0.00117459	0.00310332	0.648193
Bo3g034210.1	NA	C03	1.23308e-05	0.00118295	0.00312463	0.648193
Cab026673.1	A01	NA	1.23624e-05	0.00118295	0.00313009	0.648193
Bo9g150370.1	NA	C09	1.25164e-05	0.00119441	0.00315663	0.648193
Bo3g032400.1	NA	C03	1.26225e-05	0.00120125	0.00317483	0.648193
Cab045630.1	A01	NA	1.29037e-05	0.00122139	0.00322279	0.648193
BnaA01g08650D	A01	NA	1.2904e-05	0.00122139	0.00322284	0.648193
Bo9g177520.1	NA	C09	1.29481e-05	0.00122225	0.00323031	0.648193
Cab045927.1	A05	NA	1.30773e-05	0.00122856	0.00325217	0.648193
BnaC02g27330D	NA	C02	1.30853e-05	0.00122856	0.00325352	0.648193
Bo1g139770.1	NA	C01	1.31454e-05	0.0012309	0.00326365	0.648193
Bo2g002690.1	NA	C02	1.32083e-05	0.00123348	0.00327424	0.648193
Cab016577.4	A04	NA	1.33123e-05	0.00123775	0.00329169	0.648193
Bo8g106360.1	NA	C08	1.33249e-05	0.00123775	0.00329381	0.648193
Cab007677.1	A10	NA	1.38577e-05	0.00128382	0.00338228	0.648193
Cab032685.1	A02	NA	1.41474e-05	0.0013072	0.00342979	0.648193
Cab030313.1	A06	NA	1.42136e-05	0.00130985	0.00344059	0.648193
Bo7g084070.1	NA	C07	1.43256e-05	0.00131508	0.0034588	0.648193
Cab008224.1	A10	NA	1.43457e-05	0.00131508	0.00346206	0.648193
Bo3g172400.1	NA	C03	1.4766e-05	0.00134666	0.00352985	0.648193
Bo1g139040.1	NA	C01	1.47673e-05	0.00134666	0.00353005	0.648193
Cab003024.1	A03	NA	1.50826e-05	0.00136908	0.00358035	0.648193
Cab019083.1	A04	NA	1.50916e-05	0.00136908	0.00358179	0.648193
Cab001192.1	A03	NA	1.51899e-05	0.0013698	0.00359738	0.648193
Cab002972.1	A03	NA	1.52082e-05	0.0013698	0.00360028	0.648193
Bo2g116540.1	NA	C02	1.52487e-05	0.0013698	0.00360667	0.648193
Bo9g097140.1	NA	C09	1.52827e-05	0.0013698	0.00361205	0.648193
Cab015797.1	A03	NA	1.52956e-05	0.0013698	0.00361409	0.648193
Bo8g099010.1	NA	C08	1.55324e-05	0.00138745	0.00365134	0.648193
Cab011157.1	A03	NA	1.57245e-05	0.00140102	0.00368139	0.648193
Bo9g181420.1	NA	C09	1.57729e-05	0.00140176	0.00368894	0.648193
Bo9g054510.1	NA	C09	1.58505e-05	0.0014049	0.00370101	0.648193
Bo3g052270.1	NA	C03	1.58886e-05	0.0014049	0.00370693	0.648193
Bo1g130000.1	NA	C01	1.60313e-05	0.00141393	0.00372905	0.648193
Bo8g077490.1	NA	C08	1.61514e-05	0.00141527	0.0037476	0.648193
Bo5g023600.1	NA	C05	1.61625e-05	0.00141527	0.00374931	0.648193
Cab018481.1	A07	NA	1.61915e-05	0.00141527	0.00375378	0.648193
Cab046158.1	A05	NA	1.62085e-05	0.00141527	0.0037564	0.648193
Bo3g024160.1	NA	C03	1.63466e-05	0.00142377	0.00377763	0.648193
Cab033248.1	A08	NA	1.6712e-05	0.00145197	0.0038334	0.648193
Cab012258.1	A09	NA	1.68527e-05	0.00146056	0.00385475	0.648193
Bo7g096900.1	NA	C07	1.69258e-05	0.00146327	0.0038658	0.648193
Bo2g103320.1	NA	C02	1.71324e-05	0.00147747	0.00389694	0.648193
Bo8g090980.1	NA	C08	1.72383e-05	0.00148294	0.00391283	0.648193
Cab032816.1	A07	NA	1.73411e-05	0.00148812	0.00392822	0.648193
Cab007050.1	A06	NA	1.75393e-05	0.00150144	0.00395777	0.648193
Bo4g048420.1	NA	C04	1.78292e-05	0.00152253	0.00400075	0.648193
Cab014223.4	A09	NA	1.80056e-05	0.00152723	0.00402675	0.648193
Cab003294.1	A03	NA	1.80254e-05	0.00152723	0.00402966	0.648193
Bo9g163290.1	NA	C09	1.80269e-05	0.00152723	0.00402988	0.648193
Bo5g009650.1	NA	C05	1.80592e-05	0.00152723	0.00403462	0.648193
Cab039462.1	A02	NA	1.82357e-05	0.00153462	0.00406049	0.648193
BnaC07g00840D	NA	C07	1.82678e-05	0.00153462	0.00406519	0.648193
Cab006188.1	A06	NA	1.82785e-05	0.00153462	0.00406674	0.648193
BnaA10g12750D	A10	NA	1.8515e-05	0.00154981	0.0041012	0.648193
Cab010331.1	A08	NA	1.85863e-05	0.00154981	0.00411156	0.648193
Bo4g045810.1	NA	C04	1.86361e-05	0.00154981	0.00411877	0.648193
Cab022650.1	A06	NA	1.86368e-05	0.00154981	0.00411888	0.648193
Bo3g021070.1	NA	C03	1.91437e-05	0.00158476	0.00419187	0.648193
Cab008223.1	A10	NA	1.91478e-05	0.00158476	0.00419246	0.648193
Cab034807.1	A04	NA	1.93549e-05	0.00159566	0.00422204	0.648193
Cab004528.1	A03	NA	1.9371e-05	0.00159566	0.00422433	0.648193
Cab013522.1	A09	NA	1.9557e-05	0.0016072	0.00425077	0.648193
Bo5g016840.1	NA	C05	1.99134e-05	0.0016291	0.00430111	0.648193
BnaA03g54120D	A03	NA	1.99168e-05	0.0016291	0.00430158	0.648193
Bo3g010170.1	NA	C03	2.0158e-05	0.00164476	0.00433544	0.648193
Bo5g016630.1	NA	C05	2.02025e-05	0.00164476	0.00434166	0.648193
Bo1g147730.1	NA	C01	2.02852e-05	0.00164766	0.00435322	0.648193
BnaC05g31550D	NA	C05	2.0393e-05	0.00165257	0.00436824	0.648193
Bo5g132390.1	NA	C05	2.05024e-05	0.00165759	0.00438346	0.648193
Cab032726.1	A02	NA	2.07243e-05	0.00167166	0.00441421	0.648193
Cab012119.1	A02	NA	2.07759e-05	0.00167196	0.00442135	0.648193
Cab018482.1	A07	NA	2.10152e-05	0.00168496	0.00445432	0.648193
Cab045754.1	A04	NA	2.10339e-05	0.00168496	0.00445689	0.648193
Bo9g169610.1	NA	C09	2.11912e-05	0.00169367	0.00447847	0.648193
Bo2g014360.1	NA	C02	2.12626e-05	0.0016955	0.00448824	0.648193
Cab007045.1	A06	NA	2.14054e-05	0.00170098	0.00450775	0.648193
Cab010057.1	A09	NA	2.14287e-05	0.00170098	0.00451093	0.648193
Bo2g055300.1	NA	C02	2.14917e-05	0.00170211	0.00451951	0.648193
Bo7g081610.1	NA	C07	2.16149e-05	0.00170464	0.00453625	0.648193
Bo1g112370.1	NA	C01	2.16213e-05	0.00170464	0.00453712	0.648193
Cab018540.1	A07	NA	2.17242e-05	0.00170854	0.00455109	0.648193
Bo6rg109140.1	NA	C06	2.17686e-05	0.00170854	0.0045571	0.648193
Cab030374.7	A06	NA	2.19515e-05	0.00171256	0.00458182	0.648193
Cab031504.1	A05	NA	2.1957e-05	0.00171256	0.00458256	0.648193
Bo6rg094680.1	NA	C06	2.19668e-05	0.00171256	0.00458389	0.648193
Cab036420.2	A02	NA	2.21922e-05	0.00172627	0.00461422	0.648193
Cab013717.1	A09	NA	2.26688e-05	0.00175943	0.00467794	0.648193
Cab015544.1	A03	NA	2.28157e-05	0.0017669	0.00469746	0.648193
Cab035052.1	A04	NA	2.28987e-05	0.00176941	0.00470847	0.648193
Bo6rg118570.1	NA	C06	2.30264e-05	0.00177535	0.00472538	0.648193
Cab011778.1	A02	NA	2.30932e-05	0.00177658	0.00473421	0.648193
BnaA05g19390D	A05	NA	2.32387e-05	0.00178384	0.0047534	0.648193
Cab046152.1	A05	NA	2.35187e-05	0.00180138	0.00479019	0.648193
Cab007240.2	A10	NA	2.3837e-05	0.00182049	0.00483179	0.648193
Cab005305.1	A09	NA	2.40007e-05	0.00182049	0.00485311	0.648193
Bo9g092760.1	NA	C09	2.40312e-05	0.00182049	0.00485707	0.648193
Cab047567.1	A03	NA	2.40428e-05	0.00182049	0.00485858	0.648193
Bo9g154580.1	NA	C09	2.40584e-05	0.00182049	0.00486059	0.648193
BnaC09g40500D	NA	C09	2.4081e-05	0.00182049	0.00486353	0.648193
BnaC09g16570D	NA	C09	2.42246e-05	0.00182425	0.00488215	0.648193
Cab008218.1	A10	NA	2.42352e-05	0.00182425	0.00488351	0.648193
BnaA10g23810D	A10	NA	2.43973e-05	0.0018325	0.00490448	0.648193
Cab039271.1	A08	NA	2.4533e-05	0.00183554	0.00492197	0.648193
Bo4g184530.1	NA	C04	2.45596e-05	0.00183554	0.0049254	0.648193
BnaC02g24970D	NA	C02	2.4645e-05	0.00183554	0.00493638	0.648193
BnaA02g07650D	A02	NA	2.46973e-05	0.00183554	0.00494311	0.648193
BnaC06g18020D	NA	C06	2.47005e-05	0.00183554	0.00494353	0.648193
Cab011267.1	A03	NA	2.50838e-05	0.00186006	0.0049926	0.648193
Cab013092.1	A01	NA	2.52751e-05	0.00186497	0.00501698	0.648193
Cab031546.1	A05	NA	2.52927e-05	0.00186497	0.00501923	0.648193
Bo9g185010.1	NA	C09	2.53341e-05	0.00186497	0.00502449	0.648193
BnaC01g17720D	NA	C01	2.53635e-05	0.00186497	0.00502822	0.648193
BnaC05g26850D	NA	C05	2.54269e-05	0.0018657	0.00503628	0.648193
Cab018710.1	A07	NA	2.55757e-05	0.00187121	0.00505515	0.648193
Bo9g074420.1	NA	C09	2.56091e-05	0.00187121	0.00505937	0.648193
Bo8g071570.1	NA	C08	2.57523e-05	0.00187775	0.00507748	0.648193
Bo8g098690.1	NA	C08	2.59616e-05	0.00188906	0.00510387	0.648193
Bo9g157510.1	NA	C09	2.60514e-05	0.00189166	0.00511517	0.648193
Bo8g102120.1	NA	C08	2.64339e-05	0.00191545	0.00516311	0.648193
Bo9g161570.1	NA	C09	2.65819e-05	0.00192218	0.00518159	0.648193
Bo5g138000.1	NA	C05	2.66483e-05	0.001923	0.00518986	0.648193
Bo7g113670.1	NA	C07	2.70969e-05	0.0019483	0.00524555	0.648193
Cab015649.1	A03	NA	2.71104e-05	0.0019483	0.00524723	0.648193
Cab007691.1	A10	NA	2.73232e-05	0.00195956	0.00527352	0.648193
BnaA03g36650D	A03	NA	2.78066e-05	0.00199014	0.00533293	0.648193
BnaC09g39700D	NA	C09	2.81643e-05	0.00201162	0.00537665	0.648193
Cab028803.1	A06	NA	2.82377e-05	0.00201274	0.00538558	0.648193
Cab046084.1	A09	NA	2.8345e-05	0.00201628	0.00539864	0.648193
Cab028925.1	A06	NA	2.85178e-05	0.00202404	0.00541962	0.648193
Cab005638.1	A09	NA	2.857e-05	0.00202404	0.00542595	0.648193
Bo6rg122100.1	NA	C06	2.86637e-05	0.00202657	0.00543729	0.648193
Bo9g174840.1	NA	C09	2.88839e-05	0.00203692	0.00546392	0.648193
Cab013257.1	A01	NA	2.89268e-05	0.00203692	0.00546909	0.648193
Bo8g091830.1	NA	C08	2.90719e-05	0.00204302	0.00548658	0.648193
Bo4g140530.1	NA	C04	2.92514e-05	0.00205151	0.00550816	0.648193
Bo1g031790.1	NA	C01	2.93366e-05	0.00205336	0.00551838	0.648193
Cab018476.1	A07	NA	2.94454e-05	0.00205686	0.00553143	0.648193
Cab024035.1	A01	NA	2.99868e-05	0.00209049	0.00559604	0.648193
Bo3g141640.1	NA	C03	3.03146e-05	0.00210913	0.00563494	0.648193
Bo5g126060.1	NA	C05	3.04425e-05	0.00211382	0.00565008	0.648193
Cab007241.3	A10	NA	3.08476e-05	0.00213587	0.00569786	0.648193
Cab037383.1	A05	NA	3.08823e-05	0.00213587	0.00570194	0.648193
Bo9g037250.1	NA	C09	3.12357e-05	0.00215241	0.0057434	0.648193
Cab017399.1	A10	NA	3.12448e-05	0.00215241	0.00574446	0.648193
Cab020698.1	A07	NA	3.16714e-05	0.0021775	0.00579426	0.648193
Bo9g153760.1	NA	C09	3.17484e-05	0.00217851	0.00580323	0.648193
Cab008241.1	A10	NA	3.19181e-05	0.00218586	0.00582295	0.648193
Cab046529.1	A05	NA	3.21275e-05	0.0021959	0.00584723	0.648193
Bo4g122930.1	NA	C04	3.22546e-05	0.00220028	0.00586194	0.648193
Cab014262.1	A09	NA	3.2403e-05	0.00220609	0.00587908	0.648193
Cab017325.1	A10	NA	3.24943e-05	0.002208	0.00588961	0.648193
Bo9g178820.1	NA	C09	3.29011e-05	0.00223131	0.00593641	0.648193
Bo5g152770.1	NA	C05	3.30348e-05	0.00223603	0.00595174	0.648193
Bo7g014510.1	NA	C07	3.31353e-05	0.00223798	0.00596325	0.648193
Bo6rg077880.1	NA	C06	3.32002e-05	0.00223798	0.00597067	0.648193
Bo9g183130.1	NA	C09	3.32558e-05	0.00223798	0.00597702	0.648193
Bo3g019500.1	NA	C03	3.34064e-05	0.00224379	0.00599421	0.648193
Cab037634.1	A07	NA	3.35941e-05	0.00225207	0.00601561	0.648193
Cab008866.1	A07	NA	3.37707e-05	0.00225957	0.0060357	0.648193
Bo7g071510.1	NA	C07	3.39476e-05	0.00226706	0.00605577	0.648193
Cab014910.1	A02	NA	3.41956e-05	0.00227926	0.00608384	0.648193
Bo1g139830.1	NA	C01	3.4639e-05	0.00230442	0.00613386	0.648193
Bo8g098160.1	NA	C08	3.47603e-05	0.0023081	0.0061475	0.648193
Cab046532.1	A01	NA	3.53855e-05	0.00234515	0.00621751	0.648193
Cab015336.1	A03	NA	3.576e-05	0.00235952	0.00625922	0.648193
Cab043717.1	A02	NA	3.57849e-05	0.00235952	0.00626199	0.648193
BnaC03g35090D	NA	C03	3.58448e-05	0.00235952	0.00626864	0.648193
Cab008219.1	A10	NA	3.59101e-05	0.00235952	0.0062759	0.648193
Cab046581.1	A01	NA	3.59557e-05	0.00235952	0.00628096	0.648193
Bo5g002450.1	NA	C05	3.60076e-05	0.00235952	0.00628671	0.648193
Cab017493.1	A10	NA	3.63341e-05	0.002375	0.00632285	0.648193
Bo4g130760.1	NA	C04	3.638e-05	0.002375	0.00632791	0.648193
BnaC05g09730D	NA	C05	3.72001e-05	0.00242401	0.00641811	0.648193
Bo8g112840.1	NA	C08	3.74148e-05	0.00243346	0.00644159	0.648193
Cab031148.1	A02	NA	3.75019e-05	0.0024346	0.00645111	0.648193
Bo8g098180.1	NA	C08	3.76606e-05	0.00244036	0.00646842	0.648193
Bo3g061330.1	NA	C03	3.79953e-05	0.00245531	0.00650485	0.648193
Bo6rg050950.1	NA	C06	3.80319e-05	0.00245531	0.00650882	0.648193
Cab021282.3	A07	NA	3.82321e-05	0.00246368	0.00653054	0.648193
Cab039965.1	A03	NA	3.83139e-05	0.0024644	0.0065394	0.648193
BnaC08g12210D	NA	C08	3.85242e-05	0.00246547	0.00656216	0.648193
Cab046531.1	A01	NA	3.85277e-05	0.00246547	0.00656254	0.648193
Bo6rg067710.1	NA	C06	3.85998e-05	0.00246547	0.00657033	0.648193
Bo7g109900.1	NA	C07	3.86128e-05	0.00246547	0.00657173	0.648193
Cab009594.1	A01	NA	3.88436e-05	0.00247568	0.00659663	0.648193
Bo9g177030.1	NA	C09	3.89638e-05	0.00247882	0.00660958	0.648193
Cab047653.1	A03	NA	3.91038e-05	0.0024832	0.00662463	0.648193
Cab019355.1	A04	NA	3.91879e-05	0.00248402	0.00663366	0.648193
Bo9g159980.1	NA	C09	3.93726e-05	0.00249121	0.00665349	0.648193
Bo9g176460.1	NA	C09	3.96588e-05	0.00250479	0.00668413	0.648193
Cab005898.1	A06	NA	3.99244e-05	0.00251701	0.00671249	0.648193
Cab027463.1	A08	NA	4.00518e-05	0.00252049	0.00672606	0.648193
Cab014341.1	A09	NA	4.01562e-05	0.00252069	0.00673718	0.648193
Cab014638.1	A02	NA	4.01994e-05	0.00252069	0.00674177	0.648193
Cab020620.1	A07	NA	4.03675e-05	0.0025267	0.00675965	0.648193
Bo7g092550.1	NA	C07	4.04755e-05	0.00252893	0.00677111	0.648193
Bo2g037630.1	NA	C02	4.07407e-05	0.00254095	0.00679921	0.648193
Bo8g108890.1	NA	C08	4.1101e-05	0.00255885	0.00683729	0.648193
Bo9g181250.1	NA	C09	4.12352e-05	0.00256264	0.00685144	0.648193
Bo1g031800.1	NA	C01	4.15875e-05	0.00257877	0.00688851	0.648193
Bo2g080790.1	NA	C02	4.16424e-05	0.00257877	0.00689427	0.648193
Bo7g077710.1	NA	C07	4.19743e-05	0.00259472	0.00692907	0.648193
Bo1g027220.1	NA	C01	4.21032e-05	0.00259809	0.00694255	0.648193
Cab016233.1	A03	NA	4.22973e-05	0.00260386	0.00696283	0.648193
Bo1g141470.1	NA	C01	4.23458e-05	0.00260386	0.0069679	0.648193
Bo9g177050.1	NA	C09	4.24749e-05	0.00260721	0.00698135	0.648193
Cab047669.1	A03	NA	4.26203e-05	0.0026078	0.00699649	0.648193
Cab032683.1	A02	NA	4.26338e-05	0.0026078	0.0069979	0.648193
Bo5g132170.1	NA	C05	4.29857e-05	0.00262318	0.00703447	0.648193
Cab025375.1	A05	NA	4.30355e-05	0.00262318	0.00703964	0.648193
Bo6rg113330.1	NA	C06	4.32319e-05	0.00263056	0.00705999	0.648193
Cab034755.1	A09	NA	4.35139e-05	0.00264311	0.00708915	0.648193
Cab040388.1	A07	NA	4.37268e-05	0.00265143	0.00711113	0.648193
Cab004038.1	A03	NA	4.39591e-05	0.0026609	0.00713505	0.648193
Cab015868.1	A03	NA	4.40637e-05	0.00266262	0.00714581	0.648193
Cab012106.1	A02	NA	4.48151e-05	0.00270334	0.00722283	0.648193
BnaC08g33800D	NA	C08	4.55394e-05	0.0027423	0.00729662	0.648193
Cab042781.1	A06	NA	4.60405e-05	0.00276771	0.0073474	0.648193
Bo5g005340.1	NA	C05	4.64174e-05	0.00278556	0.00738546	0.648193
Bo4g186770.1	NA	C04	4.67373e-05	0.00279995	0.00741767	0.648193
Bo5g002770.1	NA	C05	4.68818e-05	0.0028038	0.0074322	0.648193
Cab002254.1	A03	NA	4.70402e-05	0.00280389	0.0074481	0.648193
Cab021957.1	A02	NA	4.70437e-05	0.00280389	0.00744846	0.648193
BnaA06g16280D	A06	NA	4.74642e-05	0.00282413	0.00749056	0.648193
Bo9g177560.1	NA	C09	4.77449e-05	0.00283119	0.0075186	0.648193
Bo3g012410.1	NA	C03	4.7755e-05	0.00283119	0.00751961	0.648193
Cab018335.6	A07	NA	4.78261e-05	0.00283119	0.0075267	0.648193
Bo6rg118560.1	NA	C06	4.82903e-05	0.00285077	0.00757289	0.648193
BnaA01g31790D	A01	NA	4.83682e-05	0.00285077	0.00758062	0.648193
Bo3g133030.1	NA	C03	4.84017e-05	0.00285077	0.00758395	0.648193
Bo6rg067730.1	NA	C06	4.9188e-05	0.00288842	0.00766173	0.648193
Cab031315.1	A02	NA	4.92064e-05	0.00288842	0.00766355	0.648193
Cab029972.1	A10	NA	4.94533e-05	0.00289805	0.00768787	0.648193
Bo6rg073110.1	NA	C06	4.95617e-05	0.00289953	0.00769853	0.648193
Cab029924.2	A10	NA	4.99248e-05	0.00291589	0.00773419	0.648193
Bo9g176670.1	NA	C09	5.00817e-05	0.00292017	0.00774957	0.648193
Cab028605.1	A05	NA	5.03886e-05	0.00293317	0.00777958	0.648193
Cab007025.1	A06	NA	5.06629e-05	0.00294423	0.00780635	0.648193
Bo5g139530.1	NA	C05	5.07787e-05	0.00294605	0.00781764	0.648193
Bo7g113980.1	NA	C07	5.08989e-05	0.00294814	0.00782935	0.648193
BnaC03g29980D	NA	C03	5.12258e-05	0.00296215	0.00786111	0.648193
Bo1g059120.1	NA	C01	5.17405e-05	0.00298697	0.00791099	0.648193
Bo4g029640.1	NA	C04	5.21075e-05	0.00300319	0.00794642	0.648193
Cab003830.1	A03	NA	5.23591e-05	0.00300658	0.00797066	0.648193
Cab043214.2	A04	NA	5.24162e-05	0.00300658	0.00797616	0.648193
Bo9g152570.1	NA	C09	5.24245e-05	0.00300658	0.00797695	0.648193
Cab032697.1	A02	NA	5.27913e-05	0.0030132	0.00801219	0.648193
Bo5g020190.1	NA	C05	5.29301e-05	0.0030132	0.00802549	0.648193
Bo3g040120.1	NA	C03	5.29752e-05	0.0030132	0.00802981	0.648193
Bo8g089840.1	NA	C08	5.31676e-05	0.0030132	0.00804824	0.648193
Cab002085.1	A03	NA	5.32324e-05	0.0030132	0.00805444	0.648193
BnaA05g16470D	A05	NA	5.32672e-05	0.0030132	0.00805776	0.648193
Cab028777.2	A06	NA	5.33068e-05	0.0030132	0.00806155	0.648193
Bo6rg097350.1	NA	C06	5.34376e-05	0.0030132	0.00807404	0.648193
Bo8g090080.1	NA	C08	5.34381e-05	0.0030132	0.00807409	0.648193
Bo9g157410.1	NA	C09	5.35451e-05	0.0030132	0.0080843	0.648193
Bo7g026670.1	NA	C07	5.35502e-05	0.0030132	0.00808478	0.648193
Bo4g116870.1	NA	C04	5.35751e-05	0.0030132	0.00808716	0.648193
Cab039560.1	A02	NA	5.41212e-05	0.00303902	0.00813914	0.648193
Bo3g055640.1	NA	C03	5.4269e-05	0.00304242	0.00815317	0.648193
Bo2g105190.1	NA	C02	5.48414e-05	0.00306959	0.00820737	0.648193
Bo7g074130.1	NA	C07	5.55405e-05	0.00310374	0.00827326	0.648193
Cab034249.2	A04	NA	5.5794e-05	0.00311293	0.00829707	0.648193
Bo7g113190.1	NA	C07	5.60614e-05	0.00312096	0.00832213	0.648193
Cab014436.1	A09	NA	5.61507e-05	0.00312096	0.0083305	0.648193
Cab007211.1	A10	NA	5.62317e-05	0.00312096	0.00833807	0.648193
Bo9g059750.1	NA	C09	5.62954e-05	0.00312096	0.00834404	0.648193
Cab007060.1	A06	NA	5.66225e-05	0.00313412	0.00837458	0.648193
Cab020604.2	A07	NA	5.67974e-05	0.00313493	0.00839088	0.648193
Cab001773.1	A03	NA	5.68167e-05	0.00313493	0.00839268	0.648193
Bo7g058320.1	NA	C07	5.6997e-05	0.00313992	0.00840947	0.648193
Bo4g027340.1	NA	C04	5.73788e-05	0.00315597	0.00844493	0.648193
Bo4g186560.1	NA	C04	5.75467e-05	0.00316023	0.0084605	0.648193
Cab032669.1	A02	NA	5.76433e-05	0.00316057	0.00846945	0.648193
BnaC04g29470D	NA	C04	5.78509e-05	0.00316698	0.00848866	0.648193
Cab023083.1	A06	NA	5.79944e-05	0.00316947	0.00850192	0.648193
Bo3g032780.1	NA	C03	5.81044e-05	0.00316947	0.00851208	0.648193
Cab001996.1	A03	NA	5.81687e-05	0.00316947	0.00851801	0.648193
Cab026222.1	A07	NA	5.84321e-05	0.00317887	0.0085423	0.648193
Bo3g144130.1	NA	C03	5.88499e-05	0.00319363	0.00858072	0.648193
BnaA08g00830D	A08	NA	5.88864e-05	0.00319363	0.00858407	0.648193
Cab025271.1	A05	NA	5.98578e-05	0.00324128	0.00867295	0.648193
Cab040441.1	A07	NA	6.01382e-05	0.00325142	0.00869848	0.648193
Cab046557.1	A01	NA	6.05042e-05	0.00326616	0.00873176	0.648193
Bo4g053760.1	NA	C04	6.07982e-05	0.00327696	0.00875842	0.648193
Bo1g134540.1	NA	C01	6.113e-05	0.00328977	0.00878845	0.648193
BnaC05g14310D	NA	C05	6.1503e-05	0.00330475	0.00882213	0.648193
Cab035247.4	A06	NA	6.17837e-05	0.00331473	0.00884741	0.648193
Bo2g139080.1	NA	C02	6.19183e-05	0.00331637	0.00885952	0.648193
Cab019874.2	A01	NA	6.20866e-05	0.00331637	0.00887464	0.648193
Bo5g126840.1	NA	C05	6.20991e-05	0.00331637	0.00887576	0.648193
Cab038548.1	A05	NA	6.23767e-05	0.0033195	0.00890067	0.648193
Cab004084.2	A03	NA	6.24256e-05	0.0033195	0.00890506	0.648193
Cab014763.1	A02	NA	6.24427e-05	0.0033195	0.00890659	0.648193
Cab036521.1	A05	NA	6.25668e-05	0.00332104	0.0089177	0.648193
Cab022267.1	A08	NA	6.28253e-05	0.00332138	0.00894082	0.648193
Cab036911.1	A10	NA	6.28294e-05	0.00332138	0.00894119	0.648193
Cab013837.1	A09	NA	6.28584e-05	0.00332138	0.00894379	0.648193
Cab007315.1	A10	NA	6.33369e-05	0.00333972	0.00898647	0.648193
Bo9g121000.1	NA	C09	6.33968e-05	0.00333972	0.0089918	0.648193
Bo2g155110.1	NA	C02	6.35212e-05	0.00334094	0.00900287	0.648193
Bo5g002930.1	NA	C05	6.36114e-05	0.00334094	0.00901089	0.648193
Bo3g081450.1	NA	C03	6.40953e-05	0.0033613	0.00905384	0.648193
Bo6rg108860.1	NA	C06	6.43949e-05	0.00337195	0.00908037	0.648193
Cab011123.1	A03	NA	6.4748e-05	0.00338537	0.00911156	0.648193
Bo9g054590.1	NA	C09	6.51257e-05	0.00339834	0.00914485	0.648193
Bo7g109920.1	NA	C07	6.51907e-05	0.00339834	0.00915057	0.648193
Bo4g167910.1	NA	C04	6.53416e-05	0.00340113	0.00916383	0.648193
BnaA05g16440D	A05	NA	6.55862e-05	0.0034076	0.00918532	0.648193
Bo7g064120.1	NA	C07	6.56611e-05	0.0034076	0.00919188	0.648193
Cab035572.1	A06	NA	6.62694e-05	0.00343407	0.00924513	0.648193
Cab038857.1	A02	NA	6.66239e-05	0.00344732	0.00927607	0.648193
Cab010873.1	A03	NA	6.67466e-05	0.00344857	0.00928676	0.648193
Cab030840.1	A04	NA	6.72102e-05	0.00346739	0.00932708	0.648193
Bo2g134340.1	NA	C02	6.73708e-05	0.00346762	0.00934101	0.648193
Bo1g093140.1	NA	C01	6.74133e-05	0.00346762	0.00934469	0.648193
Bo9g175630.1	NA	C09	6.77013e-05	0.00347579	0.00936965	0.648193
Cab024132.1	A01	NA	6.77712e-05	0.00347579	0.0093757	0.648193
Bo4g120320.1	NA	C04	6.82481e-05	0.00349512	0.00941689	0.648193
Bo4g021380.1	NA	C04	6.83512e-05	0.00349528	0.00942579	0.648193
Bo5g025690.1	NA	C05	6.88115e-05	0.00351367	0.0094654	0.648193
Cab025017.1	A08	NA	6.92377e-05	0.00353027	0.00950198	0.648193
Bo2g097520.1	NA	C02	6.93859e-05	0.00353267	0.00951468	0.648193
Cab032086.1	A08	NA	6.94909e-05	0.00353286	0.00952366	0.648193
Bo1g154740.1	NA	C01	6.97073e-05	0.00353872	0.00954217	0.648193
Cab040303.1	A07	NA	7.03684e-05	0.00356709	0.00959855	0.648193
Cab001030.1	A03	NA	7.12772e-05	0.00360793	0.00967566	0.648193
Cab014672.1	A02	NA	7.18652e-05	0.00363243	0.00972533	0.648193
Cab028804.1	A06	NA	7.20954e-05	0.00363547	0.00974472	0.648193
Bo7g114000.1	NA	C07	7.21336e-05	0.00363547	0.00974793	0.648193
BnaA06g23450D	A06	NA	7.23474e-05	0.00363803	0.00976591	0.648193
Bo9g024050.1	NA	C09	7.23928e-05	0.00363803	0.00976973	0.648193
Bo9g014460.1	NA	C09	7.2606e-05	0.00364255	0.00978763	0.648193
Bo5g094530.1	NA	C05	7.27034e-05	0.00364255	0.0097958	0.648193
Cab025513.1	A05	NA	7.27955e-05	0.00364255	0.00980352	0.648193
Cab008853.1	A07	NA	7.31052e-05	0.00365281	0.00982946	0.648193
Cab034203.1	A04	NA	7.41632e-05	0.00370038	0.00991767	0.648193
Bo6rg047920.1	NA	C06	7.45888e-05	0.00371631	0.009953	0.648193
Cab018212.1	A07	NA	7.51406e-05	0.00373847	0.00999867	0.648193
Cab043653.1	A09	NA	7.53761e-05	0.00374485	0.0100181	0.648193
Bo4g068060.1	NA	C04	7.59792e-05	0.00376945	0.0100678	0.648193
Cab007329.2	A10	NA	7.62715e-05	0.00377858	0.0100918	0.648193
Bo7g081630.1	NA	C07	7.65829e-05	0.003785	0.0101173	0.648193
Cab041012.1	A10	NA	7.66177e-05	0.003785	0.0101202	0.648193
Bo9g176010.1	NA	C09	7.68023e-05	0.00378876	0.0101353	0.648193
Bo4g135820.1	NA	C04	7.74382e-05	0.00381041	0.0101872	0.648193
Cab014048.1	A09	NA	7.75119e-05	0.00381041	0.0101932	0.648193
Cab046232.1	A01	NA	7.7609e-05	0.00381041	0.0102011	0.648193
Bo3g170740.1	NA	C03	7.76776e-05	0.00381041	0.0102067	0.648193
Cab026124.1	A04	NA	7.82018e-05	0.00383074	0.0102493	0.648193
Cab018650.1	A07	NA	7.85781e-05	0.00384379	0.0102797	0.648193
Bo4g183320.1	NA	C04	7.91961e-05	0.0038686	0.0103297	0.648193
Cab022029.1	A02	NA	7.93394e-05	0.00386914	0.0103412	0.648193
BnaC08g22000D	NA	C08	7.94288e-05	0.00386914	0.0103484	0.648193
Cab029136.1	A09	NA	7.99352e-05	0.00388546	0.0103891	0.648193
Bo9g183090.1	NA	C09	8.01379e-05	0.00388546	0.0104054	0.648193
Cab029222.1	A09	NA	8.01708e-05	0.00388546	0.010408	0.648193
Bo8g054490.1	NA	C08	8.02088e-05	0.00388546	0.0104111	0.648193
Bo7g104840.1	NA	C07	8.05728e-05	0.00389303	0.0104402	0.648193
BnaC07g18250D	NA	C07	8.0588e-05	0.00389303	0.0104415	0.648193
Bo2g018660.1	NA	C02	8.07327e-05	0.00389463	0.010453	0.648193
Bo6rg046520.1	NA	C06	8.1056e-05	0.00389993	0.0104788	0.648193
Bo7g011300.1	NA	C07	8.10658e-05	0.00389993	0.0104796	0.648193
Cab040989.1	A10	NA	8.18322e-05	0.00393139	0.0105406	0.648193
BnaA04g05200D	A04	NA	8.2828e-05	0.00397376	0.0106194	0.648193
Bo7g014120.1	NA	C07	8.29676e-05	0.003975	0.0106305	0.648193
Cab045620.1	A01	NA	8.31858e-05	0.00397999	0.0106477	0.648193
Cab036185.1	A02	NA	8.34459e-05	0.00398396	0.0106681	0.648193
Bo5g132460.1	NA	C05	8.34969e-05	0.00398396	0.0106721	0.648193
Bo7g104920.1	NA	C07	8.4025e-05	0.00400369	0.0107136	0.648193
Cab046484.2	A05	NA	8.43763e-05	0.00401299	0.0107411	0.648193
Cab005327.2	A09	NA	8.445e-05	0.00401299	0.0107469	0.648193
Bo4g182530.1	NA	C04	8.50954e-05	0.00403313	0.0107973	0.648193
Bo7g113150.1	NA	C07	8.51047e-05	0.00403313	0.010798	0.648193
Cab045615.1	A01	NA	8.53941e-05	0.00404136	0.0108205	0.648193
Cab022779.1	A06	NA	8.57927e-05	0.0040513	0.0108515	0.648193
BnaC01g00360D	NA	C01	8.58834e-05	0.0040513	0.0108586	0.648193
Bo3g102920.1	NA	C03	8.6053e-05	0.0040513	0.0108717	0.648193
Bo6rg094540.1	NA	C06	8.61038e-05	0.0040513	0.0108756	0.648193
Cab003368.1	A03	NA	8.61841e-05	0.0040513	0.0108819	0.648193
Cab032699.1	A02	NA	8.64076e-05	0.00405224	0.0108992	0.648193
Cab018560.1	A07	NA	8.64363e-05	0.00405224	0.0109014	0.648193
Cab007328.2	A10	NA	8.70304e-05	0.00407463	0.0109473	0.648193
Bo2g046050.1	NA	C02	8.78278e-05	0.00410315	0.0110086	0.648193
Bo6rg118590.1	NA	C06	8.80093e-05	0.00410315	0.0110225	0.648193
Bo9g009520.1	NA	C09	8.80708e-05	0.00410315	0.0110272	0.648193
Cab005584.1	A09	NA	8.81095e-05	0.00410315	0.0110302	0.648193
Bo4g130830.1	NA	C04	8.82904e-05	0.00410565	0.0110441	0.648193
Cab012880.1	A07	NA	8.84934e-05	0.00410565	0.0110596	0.648193
Bo3g183840.1	NA	C03	8.85159e-05	0.00410565	0.0110613	0.648193
Bo3g021490.1	NA	C03	8.95437e-05	0.00414782	0.0111397	0.648193
BnaA08g19550D	A08	NA	8.97844e-05	0.00415346	0.0111579	0.648193
Cab008133.1	A10	NA	9.01637e-05	0.00416549	0.0111867	0.648193
Bo4g021350.1	NA	C04	9.0483e-05	0.00416845	0.0112109	0.648193
Bo3g060280.1	NA	C03	9.04932e-05	0.00416845	0.0112116	0.648193
Cab028000.1	A09	NA	9.05858e-05	0.00416845	0.0112187	0.648193
Bo2g018670.1	NA	C02	9.16806e-05	0.00421327	0.0113012	0.648193
Cab033104.1	A07	NA	9.22016e-05	0.00423165	0.0113403	0.648193
Bo2g024140.1	NA	C02	9.26296e-05	0.00424571	0.0113723	0.648193
Bo5g080160.1	NA	C05	9.28337e-05	0.00424949	0.0113875	0.648193
Bo1g139920.1	NA	C01	9.30362e-05	0.00425005	0.0114027	0.648193
Bo7g011520.1	NA	C07	9.31645e-05	0.00425005	0.0114122	0.648193
Bo2g069590.1	NA	C02	9.32657e-05	0.00425005	0.0114198	0.648193
Bo2g012970.1	NA	C02	9.34033e-05	0.00425005	0.01143	0.648193
Bo2g051220.1	NA	C02	9.34543e-05	0.00425005	0.0114338	0.648193
Cab045274.2	A09	NA	9.36138e-05	0.00425177	0.0114457	0.648193
Cab040410.2	A07	NA	9.42454e-05	0.00426847	0.0114926	0.648193
Cab032812.1	A07	NA	9.42684e-05	0.00426847	0.0114943	0.648193
Bo1g007170.1	NA	C01	9.43483e-05	0.00426847	0.0115002	0.648193
Bo8g030220.1	NA	C08	9.59569e-05	0.00433563	0.0116188	0.648193
Cab039787.1	A03	NA	9.65409e-05	0.00435639	0.0116617	0.648193
Cab025304.4	A05	NA	9.70852e-05	0.00437529	0.0117015	0.648193
Bo1g059170.1	NA	C01	9.74941e-05	0.00438659	0.0117313	0.648193
BnaC02g09160D	NA	C02	9.7587e-05	0.00438659	0.0117381	0.648193
Bo8g105800.1	NA	C08	9.96513e-05	0.00447253	0.0118876	0.648193
Cab013519.1	A09	NA	9.97549e-05	0.00447253	0.0118951	0.648193
Bo7g014150.1	NA	C07	0.000100152	0.00447556	0.0119236	0.648193
Cab008326.1	A10	NA	0.000100168	0.00447556	0.0119248	0.648193
Cab013524.1	A09	NA	0.000100207	0.00447556	0.0119276	0.648193
BnaC09g36110D	NA	C09	0.000100502	0.00447746	0.0119488	0.648193
Cab027826.1	A04	NA	0.000100506	0.00447746	0.0119491	0.648193
Cab042534.1	A09	NA	0.000100719	0.00448123	0.0119643	0.648193
Cab030911.1	A04	NA	0.000100921	0.0044845	0.0119788	0.648193
Bo3g153110.1	NA	C03	0.000101116	0.00448748	0.0119928	0.648193
Bo7g104980.1	NA	C07	0.000101352	0.00449221	0.0120096	0.648193
BnaA08g15880D	A08	NA	0.000101722	0.00450293	0.0120361	0.648193
Bo2g051140.1	NA	C02	0.00010229	0.00452232	0.0120765	0.648193
Bo5g139760.1	NA	C05	0.000103379	0.00456469	0.0121537	0.648193
Bo5g088200.1	NA	C05	0.000103888	0.00457427	0.0121896	0.648193
Cab004430.1	A03	NA	0.000103977	0.00457427	0.0121959	0.648193
Cab020943.1	A07	NA	0.000103989	0.00457427	0.0121967	0.648193
Cab002098.1	A03	NA	0.000104212	0.00457833	0.0122125	0.648193
Bo9g174670.1	NA	C09	0.000104674	0.00459286	0.012245	0.648193
Cab007520.2	A10	NA	0.000105116	0.00460644	0.012276	0.648193
BnaC07g09170D	NA	C07	0.000105722	0.00462719	0.0123184	0.648193
Bo9g108710.1	NA	C09	0.000106052	0.00463586	0.0123415	0.648193
Bo9g184840.1	NA	C09	0.000106494	0.00464934	0.0123723	0.648193
Bo5g003760.1	NA	C05	0.000107877	0.00470384	0.0124683	0.648193
Bo4g133400.1	NA	C04	0.000108847	0.00474021	0.0125352	0.648193
Bo4g031190.1	NA	C04	0.000109449	0.00476048	0.0125765	0.648193
Bo9g102530.1	NA	C09	0.000110465	0.0047952	0.0126461	0.648193
Bo3g175260.1	NA	C03	0.000110522	0.0047952	0.01265	0.648193
Cab030472.1	A06	NA	0.000111032	0.00480243	0.0126848	0.648193
Cab012333.1	A09	NA	0.000111046	0.00480243	0.0126858	0.648193
BnaC02g28840D	NA	C02	0.000111101	0.00480243	0.0126895	0.648193
Bo2g055100.1	NA	C02	0.00011126	0.00480336	0.0127003	0.648193
Bo3g160920.1	NA	C03	0.000111991	0.00482898	0.01275	0.648193
Cab017263.1	A10	NA	0.000113058	0.00486897	0.0128222	0.648193
Cab013234.1	A01	NA	0.000114517	0.00492571	0.0129202	0.648193
Bo5g009290.1	NA	C05	0.000115142	0.00494653	0.0129621	0.648193
BnaC09g16040D	NA	C09	0.000115775	0.00496166	0.0130043	0.648193
Bo6rg089260.1	NA	C06	0.000115779	0.00496166	0.0130046	0.648193
Cab007555.1	A10	NA	0.000119123	0.00509874	0.0132257	0.648193
Bo5g137920.1	NA	C05	0.000119762	0.00511317	0.0132675	0.648193
Cab026956.1	A02	NA	0.000119876	0.00511317	0.013275	0.648193
Bo5g002970.1	NA	C05	0.000119968	0.00511317	0.013281	0.648193
Cab009644.1	A01	NA	0.000120046	0.00511317	0.0132861	0.648193
Cab019636.1	A04	NA	0.000120414	0.00511832	0.0133101	0.648193
Cab032688.1	A02	NA	0.00012046	0.00511832	0.0133131	0.648193
Bo3g134680.1	NA	C03	0.000121749	0.00516681	0.013397	0.648193
Cab008154.1	A10	NA	0.000122165	0.00517815	0.0134239	0.648193
Bo5g139240.1	NA	C05	0.00012262	0.00519113	0.0134533	0.648193
Cab003773.1	A03	NA	0.000123245	0.0052113	0.0134936	0.648193
Cab003244.1	A03	NA	0.000123693	0.00521932	0.0135225	0.648193
Cab007031.1	A06	NA	0.00012397	0.00521932	0.0135403	0.648193
BnaC02g11360D	NA	C02	0.000124057	0.00521932	0.0135458	0.648193
Bo2g102150.1	NA	C02	0.000124152	0.00521932	0.013552	0.648193
Bo2g013440.1	NA	C02	0.000124182	0.00521932	0.0135539	0.648193
Bo9g177010.1	NA	C09	0.000124565	0.00522913	0.0135784	0.648193
Cab013486.2	A09	NA	0.000125221	0.00524264	0.0136204	0.648193
Cab023523.3	A05	NA	0.000125295	0.00524264	0.0136251	0.648193
Cab034694.1	A09	NA	0.000125367	0.00524264	0.0136296	0.648193
Cab034259.1	A04	NA	0.000125487	0.00524264	0.0136374	0.648193
BnaC01g36320D	NA	C01	0.000126171	0.00525757	0.0136809	0.648193
Cab023475.1	A05	NA	0.000126293	0.00525757	0.0136887	0.648193
Bo4g098850.1	NA	C04	0.000126296	0.00525757	0.0136889	0.648193
Bo6rg113260.1	NA	C06	0.000126678	0.00526567	0.0137131	0.648193
Bo5g025730.1	NA	C05	0.000126793	0.00526567	0.0137204	0.648193
Bo9g176600.1	NA	C09	0.000127864	0.00529363	0.0137881	0.648193
Cab006630.1	A06	NA	0.000128036	0.00529363	0.013799	0.648193
Cab022588.1	A06	NA	0.000128216	0.00529363	0.0138103	0.648193
BnaC03g33750D	NA	C03	0.000128232	0.00529363	0.0138114	0.648193
Cab030750.1	A04	NA	0.000128355	0.00529363	0.0138191	0.648193
Cab008367.1	A10	NA	0.000128375	0.00529363	0.0138204	0.648193
Bo7g046900.1	NA	C07	0.000128896	0.00530351	0.0138532	0.648193
Cab020671.1	A07	NA	0.000128918	0.00530351	0.0138546	0.648193
Bo4g003500.1	NA	C04	0.000129574	0.00532423	0.0138957	0.648193
Bo8g059180.1	NA	C08	0.000130225	0.00534468	0.0139364	0.648193
Bo7g067520.1	NA	C07	0.000131056	0.00537248	0.0139883	0.648193
Bo5g022090.1	NA	C05	0.000131533	0.00538568	0.0140179	0.648193
Bo9g184730.1	NA	C09	0.000133367	0.00544968	0.0141315	0.648193
BnaA08g15430D	A08	NA	0.000133408	0.00544968	0.014134	0.648193
Cab007887.1	A10	NA	0.000133654	0.00545338	0.0141492	0.648193
Bo3g066360.1	NA	C03	0.000136328	0.00555596	0.0143129	0.648193
Bo1g150080.1	NA	C01	0.000137126	0.00558198	0.0143615	0.648193
Bo1g030730.1	NA	C01	0.000137384	0.00558521	0.0143772	0.648193
Cab003776.1	A03	NA	0.000137525	0.00558521	0.0143857	0.648193
Cab005631.2	A09	NA	0.000138639	0.00561286	0.0144531	0.648193
Cab016177.1	A03	NA	0.000138728	0.00561286	0.0144585	0.648193
Cab013261.2	A01	NA	0.000138982	0.00561286	0.0144738	0.648193
Bo3g102930.1	NA	C03	0.000138988	0.00561286	0.0144742	0.648193
Bo9g184590.1	NA	C09	0.000139009	0.00561286	0.0144755	0.648193
BnaC05g30360D	NA	C05	0.000139744	0.00563602	0.0145197	0.648193
Cab032575.1	A02	NA	0.000140828	0.00567317	0.0145847	0.648193
Bo9g154300.1	NA	C09	0.000141254	0.00568379	0.0146102	0.648193
Cab002368.1	A03	NA	0.000141575	0.00569012	0.0146293	0.648193
Bo5g064490.1	NA	C05	0.000142483	0.00572005	0.0146834	0.648193
Cab047796.1	A03	NA	0.000143216	0.00574218	0.0147269	0.648193
Cab004298.1	A03	NA	0.000143363	0.00574218	0.0147356	0.648193
Cab028863.1	A06	NA	0.00014359	0.00574469	0.0147491	0.648193
Bo4g041210.1	NA	C04	0.000143911	0.00574943	0.0147681	0.648193
Bo6rg099860.1	NA	C06	0.000144038	0.00574943	0.0147756	0.648193
Cab043140.1	A04	NA	0.000144318	0.00575402	0.0147921	0.648193
Bo3g058810.1	NA	C03	0.000144702	0.00576036	0.0148148	0.648193
Bo3g103180.1	NA	C03	0.000144807	0.00576036	0.0148209	0.648193
Cab036821.1	A05	NA	0.000144995	0.00576131	0.014832	0.648193
Bo6rg119820.1	NA	C06	0.000145581	0.00576962	0.0148665	0.648193
Bo8g098720.1	NA	C08	0.000145629	0.00576962	0.0148693	0.648193
Bo8g115470.1	NA	C08	0.0001457	0.00576962	0.0148735	0.648193
Bo4g119580.1	NA	C04	0.000146233	0.00578416	0.0149048	0.648193
Bo3g144110.1	NA	C03	0.000146724	0.005797	0.0149335	0.648193
Cab006154.1	A06	NA	0.000147071	0.00580416	0.0149538	0.648193
Bo8g067020.1	NA	C08	0.000147955	0.00582808	0.0150054	0.648193
Bo5g126590.1	NA	C05	0.000148104	0.00582808	0.0150141	0.648193
Cab035205.1	A06	NA	0.000148178	0.00582808	0.0150183	0.648193
Cab014431.1	A09	NA	0.000148625	0.00583122	0.0150444	0.648193
Cab027701.1	A04	NA	0.000148632	0.00583122	0.0150447	0.648193
Bo7g107210.1	NA	C07	0.000148807	0.00583122	0.0150549	0.648193
Bo8g058290.1	NA	C08	0.000148925	0.00583122	0.0150618	0.648193
Bo8g066850.1	NA	C08	0.000149211	0.00583587	0.0150784	0.648193
Cab010647.1	A03	NA	0.000149725	0.00583812	0.0151081	0.648193
Cab038211.2	A09	NA	0.0001498	0.00583812	0.0151125	0.648193
Bo8g051310.1	NA	C08	0.000149801	0.00583812	0.0151125	0.648193
Bo6rg125550.1	NA	C06	0.000149937	0.00583812	0.0151204	0.648193
Bo5g051960.1	NA	C05	0.000151286	0.00587663	0.0151982	0.648193
BnaA07g29530D	A07	NA	0.000151394	0.00587663	0.0152044	0.648193
Bo3g134670.1	NA	C03	0.00015169	0.00587663	0.0152214	0.648193
Cab031267.1	A02	NA	0.000151973	0.00587663	0.0152377	0.648193
Cab042350.1	A02	NA	0.000151986	0.00587663	0.0152384	0.648193
Bo2g051210.1	NA	C02	0.000152063	0.00587663	0.0152428	0.648193
Cab002741.1	A03	NA	0.000152104	0.00587663	0.0152452	0.648193
BnaA02g18190D	A02	NA	0.000153124	0.00590951	0.0153036	0.648193
Bo2g051080.1	NA	C02	0.000153756	0.00592617	0.0153397	0.648193
BnaC03g70370D	NA	C03	0.000153895	0.00592617	0.0153476	0.648193
Bo3g061580.1	NA	C03	0.000154393	0.00593878	0.0153759	0.648193
Cab003608.1	A03	NA	0.000155366	0.00596962	0.0154312	0.648193
BnaC09g13450D	NA	C09	0.000156249	0.00599698	0.0154812	0.648193
Cab007040.1	A06	NA	0.000156808	0.00600962	0.0155128	0.648193
Bo4g140290.1	NA	C04	0.000156923	0.00600962	0.0155192	0.648193
Bo2g028880.1	NA	C02	0.000157845	0.00603833	0.0155712	0.648193
Bo1g143820.1	NA	C01	0.000158353	0.00605111	0.0155997	0.648193
Cab017327.1	A10	NA	0.000158837	0.00606297	0.0156268	0.648193
Cab032678.1	A02	NA	0.000160349	0.00611401	0.0157113	0.648193
Bo2g013420.1	NA	C02	0.000160716	0.00612132	0.0157317	0.648193
Bo6rg083700.1	NA	C06	0.000161	0.00612546	0.0157476	0.648193
Bo2g104870.1	NA	C02	0.000161481	0.00612723	0.0157743	0.648193
Cab010267.1	A08	NA	0.000161533	0.00612723	0.0157772	0.648193
Cab033988.1	A05	NA	0.000161595	0.00612723	0.0157806	0.648193
Cab044536.1	A01	NA	0.000161748	0.00612723	0.0157891	0.648193
Cab037014.1	A10	NA	0.000162177	0.0061368	0.0158129	0.648193
Cab001820.2	A03	NA	0.000162544	0.00614196	0.0158332	0.648193
Cab017476.2	A10	NA	0.000162664	0.00614196	0.0158399	0.648193
Bo4g139840.1	NA	C04	0.000163192	0.00615521	0.015869	0.648193
Bo8g105760.1	NA	C08	0.000163831	0.00617265	0.0159042	0.648193
BnaC09g48780D	NA	C09	0.00016483	0.0062036	0.0159592	0.648193
BnaC08g31980D	NA	C08	0.000166301	0.00625224	0.0160398	0.648193
Cab031463.1	A05	NA	0.000167268	0.00628181	0.0160925	0.648193
Cab038010.1	A02	NA	0.000167598	0.00628188	0.0161105	0.648193
Bo9g184710.1	NA	C09	0.000167751	0.00628188	0.0161188	0.648193
Bo4g122950.1	NA	C04	0.000167943	0.00628188	0.0161292	0.648193
Cab011740.4	A02	NA	0.000168122	0.00628188	0.016139	0.648193
BnaA06g30540D	A06	NA	0.000168202	0.00628188	0.0161433	0.648193
Bo1g143800.1	NA	C01	0.000168364	0.00628188	0.0161521	0.648193
Cab035112.1	A04	NA	0.000168528	0.00628188	0.016161	0.648193
Bo7g098300.1	NA	C07	0.00016915	0.00629834	0.0161947	0.648193
Bo1g098580.1	NA	C01	0.000169535	0.00630593	0.0162155	0.648193
Cab001081.1	A03	NA	0.000170399	0.00633132	0.0162622	0.648193
Bo2g028870.1	NA	C02	0.000171523	0.00635983	0.0163227	0.648193
Cab019515.1	A04	NA	0.000171564	0.00635983	0.0163249	0.648193
Bo4g036230.1	NA	C04	0.000171712	0.00635983	0.0163329	0.648193
Bo4g184720.1	NA	C04	0.000172074	0.00636646	0.0163523	0.648193
Cab042511.1	A09	NA	0.000173441	0.00641025	0.0164254	0.648193
Bo1g024050.1	NA	C01	0.000174301	0.00643524	0.0164713	0.648193
Bo2g080890.1	NA	C02	0.000175214	0.0064621	0.0165199	0.648193
Cab046178.1	A05	NA	0.000175457	0.00646426	0.0165328	0.648193
Bo5g140130.1	NA	C05	0.000176151	0.00648297	0.0165696	0.648193
Cab042338.1	A02	NA	0.000178948	0.00656466	0.0167171	0.648193
Bo2g018430.1	NA	C02	0.000179054	0.00656466	0.0167227	0.648193
Bo7g113400.1	NA	C07	0.000179067	0.00656466	0.0167234	0.648193
Cab007661.1	A10	NA	0.000179122	0.00656466	0.0167262	0.648193
Bo3g021450.1	NA	C03	0.000179371	0.00656691	0.0167393	0.648193
Cab011230.1	A03	NA	0.000180123	0.00658242	0.0167787	0.648193
Bo9g166430.1	NA	C09	0.000180172	0.00658242	0.0167813	0.648193
Bo9g004520.1	NA	C09	0.000180374	0.0065829	0.0167918	0.648193
Cab043748.1	A02	NA	0.000180751	0.00658839	0.0168115	0.648193
Cab024133.2	A01	NA	0.000180901	0.00658839	0.0168194	0.648193
Cab008835.1	A07	NA	0.000181214	0.00659289	0.0168357	0.648193
Bo2g082340.1	NA	C02	0.000181461	0.00659486	0.0168486	0.648193
Bo4g182580.1	NA	C04	0.000181645	0.00659486	0.0168582	0.648193
Bo9g184700.1	NA	C09	0.000182191	0.00660124	0.0168866	0.648193
Cab009226.1	A07	NA	0.000182245	0.00660124	0.0168894	0.648193
Bo1g139940.1	NA	C01	0.000182388	0.00660124	0.0168968	0.648193
Bo1g010510.1	NA	C01	0.000183768	0.00664338	0.0169684	0.648193
Cab014241.1	A09	NA	0.000184045	0.00664338	0.0169827	0.648193
BnaC01g27960D	NA	C01	0.000184123	0.00664338	0.0169868	0.648193
Bo2g009110.1	NA	C02	0.000184803	0.00666103	0.0170219	0.648193
Bo3g152820.1	NA	C03	0.000186091	0.00669416	0.0170883	0.648193
Bo4g001200.1	NA	C04	0.000186106	0.00669416	0.017089	0.648193
Bo9g152520.1	NA	C09	0.000187141	0.00672154	0.0171422	0.648193
BnaA02g13270D	A02	NA	0.000187252	0.00672154	0.0171479	0.648193
Bo2g018650.1	NA	C02	0.000188363	0.00675449	0.0172047	0.648193
Bo5g139450.1	NA	C05	0.000188905	0.00676126	0.0172324	0.648193
Bo6rg114510.1	NA	C06	0.000188939	0.00676126	0.0172341	0.648193
Cab039611.1	A08	NA	0.00018983	0.00677989	0.0172795	0.648193
Bo3g111040.1	NA	C03	0.000189848	0.00677989	0.0172804	0.648193
BnaA06g29460D	A06	NA	0.000190117	0.00678256	0.0172941	0.648193
Cab023848.3	A05	NA	0.000190617	0.00679345	0.0173195	0.648193
Cab000728.2	A09	NA	0.000191813	0.00682911	0.0173801	0.648193
Bo1g150530.1	NA	C01	0.000192421	0.00684378	0.0174109	0.648193
Bo3g023060.1	NA	C03	0.000192972	0.00685639	0.0174387	0.648193
Cab012081.1	A02	NA	0.000193476	0.00686139	0.0174641	0.648193
Bo8g065370.1	NA	C08	0.000193696	0.00686139	0.0174752	0.648193
Cab003141.1	A03	NA	0.00019384	0.00686139	0.0174824	0.648193
Bo8g099140.1	NA	C08	0.000193898	0.00686139	0.0174853	0.648193
Bo2g134260.1	NA	C02	0.000194212	0.00686556	0.0175011	0.648193
Cab007038.1	A06	NA	0.000195027	0.00688739	0.0175421	0.648193
Bo2g111790.1	NA	C02	0.00019642	0.00692621	0.0176118	0.648193
Bo8g106520.1	NA	C08	0.000196574	0.00692621	0.0176195	0.648193
Cab018455.1	A07	NA	0.000196721	0.00692621	0.0176268	0.648193
Cab021329.1	A07	NA	0.000197233	0.00693214	0.0176523	0.648193
Cab021875.1	A05	NA	0.000197387	0.00693214	0.01766	0.648193
Cab008862.1	A07	NA	0.000197485	0.00693214	0.0176649	0.648193
Bo4g133270.1	NA	C04	0.000198079	0.00694601	0.0176945	0.648193
Cab013554.1	A09	NA	0.000198465	0.00695257	0.0177137	0.648193
Bo5g025950.1	NA	C05	0.000199078	0.00696704	0.0177441	0.648193
Cab045629.1	A01	NA	0.000199334	0.00696903	0.0177568	0.648193
Cab014221.1	A09	NA	0.000199807	0.00697856	0.0177802	0.648193
Cab011537.1	A05	NA	0.000200022	0.00697909	0.0177908	0.648193
Bo3g057320.1	NA	C03	0.000201543	0.00702515	0.017866	0.648193
Bo5g112480.1	NA	C05	0.00020323	0.00707691	0.017949	0.648193
BnaC03g10880D	NA	C03	0.000204328	0.00709784	0.0180028	0.648193
Cab010344.1	A08	NA	0.000204579	0.00709784	0.018015	0.648193
Bo8g098670.1	NA	C08	0.000204845	0.00709784	0.018028	0.648193
Cab042620.1	A09	NA	0.00020501	0.00709784	0.0180361	0.648193
Bo6rg112780.1	NA	C06	0.000205179	0.00709784	0.0180444	0.648193
BnaA05g33390D	A05	NA	0.000205206	0.00709784	0.0180457	0.648193
Bo8g101820.1	NA	C08	0.000205254	0.00709784	0.018048	0.648193
Cab036508.3	A05	NA	0.00020633	0.007128	0.0181005	0.648193
BnaC09g17540D	NA	C09	0.000206725	0.00713201	0.0181197	0.648193
Cab006016.1	A06	NA	0.000206882	0.00713201	0.0181273	0.648193
Bo2g110640.1	NA	C02	0.000207059	0.00713201	0.0181359	0.648193
BnaA01g34290D	A01	NA	0.000207913	0.00715439	0.0181774	0.648193
BnaC05g37960D	NA	C05	0.000209784	0.00721059	0.0182678	0.648193
Cab035446.1	A06	NA	0.000210009	0.00721059	0.0182787	0.648193
Bo4g187440.1	NA	C04	0.000210166	0.00721059	0.0182863	0.648193
Cab007147.1	A10	NA	0.000211094	0.00723532	0.018331	0.648193
Bo3g127560.1	NA	C03	0.000211648	0.00724082	0.0183576	0.648193
Bo3g013300.1	NA	C03	0.000211777	0.00724082	0.0183638	0.648193
Bo3g052920.1	NA	C03	0.000211877	0.00724082	0.0183686	0.648193
Bo6rg112190.1	NA	C06	0.000213202	0.00727458	0.0184321	0.648193
Bo3g004980.1	NA	C03	0.000213281	0.00727458	0.0184359	0.648193
Bo8g083660.1	NA	C08	0.000215023	0.00732655	0.0185191	0.648193
Cab037483.1	A07	NA	0.000215224	0.00732655	0.0185286	0.648193
Cab023970.1	A05	NA	0.000215769	0.00733794	0.0185546	0.648193
Cab011301.5	A03	NA	0.00021598	0.00733798	0.0185646	0.648193
Cab023903.1	A05	NA	0.000216985	0.00736497	0.0186123	0.648193
Bo1g147530.1	NA	C01	0.000217602	0.00737291	0.0186415	0.648193
Bo7g080210.1	NA	C07	0.000217642	0.00737291	0.0186434	0.648193
Bo4g108610.1	NA	C04	0.000218345	0.00738959	0.0186767	0.648193
Bo8g106180.1	NA	C08	0.000219792	0.00741492	0.018745	0.648193
Cab023884.1	A05	NA	0.000219855	0.00741492	0.0187479	0.648193
Bo3g127670.1	NA	C03	0.000219875	0.00741492	0.0187489	0.648193
Bo9g029400.1	NA	C09	0.000219943	0.00741492	0.0187521	0.648193
Bo3g053110.1	NA	C03	0.00022054	0.00742788	0.0187802	0.648193
Bo7g033170.1	NA	C07	0.00022086	0.00743148	0.0187952	0.648193
Cab023558.1	A05	NA	0.000221373	0.00744158	0.0188193	0.648193
Bo1g037800.1	NA	C01	0.000221603	0.00744214	0.01883	0.648193
Cab016019.1	A03	NA	0.000222106	0.00744357	0.0188536	0.648193
Cab002683.1	A03	NA	0.000222373	0.00744357	0.0188661	0.648193
Bo9g154050.1	NA	C09	0.00022253	0.00744357	0.0188735	0.648193
Bo9g135730.1	NA	C09	0.000222854	0.00744357	0.0188886	0.648193
Bo1g128390.1	NA	C01	0.000222886	0.00744357	0.0188901	0.648193
Cab001182.1	A03	NA	0.000222924	0.00744357	0.0188919	0.648193
Cab014691.1	A02	NA	0.000225055	0.00750755	0.0189913	0.648193
Bo4g168090.1	NA	C04	0.000226013	0.00753231	0.0190358	0.648193
Bo8g109160.1	NA	C08	0.000226359	0.00753666	0.0190519	0.648193
Bo5g136800.1	NA	C05	0.000228144	0.00758886	0.0191345	0.648193
Bo4g128410.1	NA	C04	0.000228405	0.00759028	0.0191465	0.648193
Cab002732.1	A03	NA	0.000228715	0.00759338	0.0191609	0.648193
Bo6rg120100.1	NA	C06	0.000229228	0.00760099	0.0191845	0.648193
Cab015522.3	A03	NA	0.00022938	0.00760099	0.0191915	0.648193
Cab039923.1	A03	NA	0.000230266	0.00762313	0.0192323	0.648193
Bo6rg013260.1	NA	C06	0.000231505	0.0076434	0.0192891	0.648193
Bo8g026850.1	NA	C08	0.00023157	0.0076434	0.0192921	0.648193
Bo8g099080.1	NA	C08	0.000231734	0.0076434	0.0192996	0.648193
Cab037300.1	A05	NA	0.000231754	0.0076434	0.0193005	0.648193
Cab037657.1	A09	NA	0.000232127	0.00764849	0.0193176	0.648193
Bo7g107530.1	NA	C07	0.000232626	0.00765171	0.0193405	0.648193
Cab004366.1	A03	NA	0.000232663	0.00765171	0.0193422	0.648193
Bo7g106220.1	NA	C07	0.000232907	0.00765253	0.0193533	0.648193
Bo4g027100.1	NA	C04	0.000233136	0.00765287	0.0193638	0.648193
Bo6rg116340.1	NA	C06	0.000233446	0.00765584	0.0193779	0.648193
Cab012684.2	A07	NA	0.000233921	0.00766422	0.0193996	0.648193
Cab013543.3	A09	NA	0.000234437	0.00767391	0.0194231	0.648193
Bo3g012820.1	NA	C03	0.000234772	0.00767769	0.0194384	0.648193
Cab031823.2	A07	NA	0.000239929	0.00783901	0.0196718	0.648193
BnaC03g31280D	NA	C03	0.000241337	0.00787764	0.0197351	0.648193
Cab029084.1	A09	NA	0.00024197	0.00788895	0.0197635	0.648193
Bo3g135750.1	NA	C03	0.000242135	0.00788895	0.0197709	0.648193
Cab013819.1	A09	NA	0.00024246	0.00789218	0.0197854	0.648193
Bo8g070730.1	NA	C08	0.00024318	0.00790824	0.0198176	0.648193
Cab034926.1	A04	NA	0.000244733	0.00795133	0.0198869	0.648193
Cab021064.1	A07	NA	0.000245924	0.0079826	0.0199399	0.648193
Bo9g169880.1	NA	C09	0.000246532	0.00799491	0.0199669	0.648193
BnaA01g10340D	A01	NA	0.000249171	0.00806064	0.0200837	0.648193
Bo5g003260.1	NA	C05	0.000249384	0.00806064	0.0200932	0.648193
BnaA07g12500D	A07	NA	0.00024961	0.00806064	0.0201031	0.648193
Bo3g024250.1	NA	C03	0.000249743	0.00806064	0.020109	0.648193
Cab036498.1	A05	NA	0.000249942	0.00806064	0.0201177	0.648193
Bo9g025770.1	NA	C09	0.000249944	0.00806064	0.0201178	0.648193
Cab010056.1	A09	NA	0.000250529	0.00807207	0.0201436	0.648193
Bo3g021890.1	NA	C03	0.000252385	0.00811508	0.0202252	0.648193
Bo1g151650.1	NA	C01	0.000252403	0.00811508	0.020226	0.648193
Bo7g069930.1	NA	C07	0.000252561	0.00811508	0.0202329	0.648193
Cab019658.1	A04	NA	0.000252932	0.00811889	0.0202492	0.648193
Bo2g110580.1	NA	C02	0.000253144	0.00811889	0.0202585	0.648193
Bo7g082220.1	NA	C07	0.000253432	0.00812066	0.0202711	0.648193
Cab046533.3	A01	NA	0.000254155	0.00812934	0.0203027	0.648193
Cab008247.2	A10	NA	0.000254169	0.00812934	0.0203033	0.648193
Bo1g141040.1	NA	C01	0.000254945	0.00814459	0.0203372	0.648193
Bo4g158750.1	NA	C04	0.000255112	0.00814459	0.0203445	0.648193
Cab045732.1	A04	NA	0.000256536	0.00818259	0.0204065	0.648193
Bo3g083460.1	NA	C03	0.000256928	0.00818761	0.0204236	0.648193
Cab042853.1	A06	NA	0.000258153	0.00821914	0.0204767	0.648193
Cab021380.1	A07	NA	0.000259562	0.00825648	0.0205378	0.648193
BnaC05g33990D	NA	C05	0.000260112	0.00826645	0.0205615	0.648193
Bo8g099680.1	NA	C08	0.000260914	0.00828439	0.0205961	0.648193
Bo5g062270.1	NA	C05	0.000262639	0.0083316	0.0206704	0.648193
Bo3g162720.1	NA	C03	0.000263078	0.00833794	0.0206893	0.648193
Cab027304.1	A08	NA	0.000263558	0.00834559	0.0207099	0.648193
Bo7g115570.1	NA	C07	0.000264084	0.00835465	0.0207324	0.648193
Cab009775.1	A01	NA	0.000264438	0.00835828	0.0207476	0.648193
Cab010249.2	A09	NA	0.000264933	0.00835835	0.0207688	0.648193
Bo8g067060.1	NA	C08	0.000265132	0.00835835	0.0207774	0.648193
Cab029895.1	A10	NA	0.000265158	0.00835835	0.0207784	0.648193
Cab012758.4	A07	NA	0.000265497	0.0083615	0.020793	0.648193
Cab046082.1	A09	NA	0.000270174	0.00850112	0.0209921	0.648193
Bo6rg056340.1	NA	C06	0.000271254	0.00852742	0.0210378	0.648193
Cab046157.1	A05	NA	0.000271798	0.00853435	0.0210608	0.648193
Cab023460.1	A05	NA	0.000271963	0.00853435	0.0210678	0.648193
BnaA06g26590D	A06	NA	0.000274301	0.00858916	0.0211664	0.648193
Bo7g109080.1	NA	C07	0.000274507	0.00858916	0.021175	0.648193
Cab036529.1	A05	NA	0.000274524	0.00858916	0.0211758	0.648193
Bo9g006340.1	NA	C09	0.000274693	0.00858916	0.0211829	0.648193
Cab045072.1	A01	NA	0.000274941	0.00858922	0.0211933	0.648193
Cab000868.1	A09	NA	0.000275457	0.00859155	0.021215	0.648193
Cab029060.1	A09	NA	0.000275508	0.00859155	0.0212171	0.648193
Cab004660.1	A03	NA	0.000276556	0.00861656	0.0212611	0.648193
Bo8g104500.1	NA	C08	0.00027682	0.00861709	0.0212721	0.648193
Cab025350.1	A05	NA	0.000278755	0.00866859	0.021353	0.648193
Cab015659.1	A03	NA	0.000278971	0.00866859	0.0213621	0.648193
Cab025817.1	A04	NA	0.000279408	0.00866888	0.0213803	0.648193
Cab032254.1	A08	NA	0.000279477	0.00866888	0.0213832	0.648193
Cab036564.1	A05	NA	0.000280562	0.00869482	0.0214284	0.648193
Cab015561.1	A03	NA	0.000281321	0.00870579	0.0214599	0.648193
BnaA09g40770D	A09	NA	0.000281654	0.00870579	0.0214737	0.648193
Bo3g052530.1	NA	C03	0.000281664	0.00870579	0.0214742	0.648193
Cab003020.1	A03	NA	0.000281999	0.00870743	0.0214881	0.648193
Cab022509.3	A08	NA	0.000282215	0.00870743	0.0214971	0.648193
Bo9g139530.1	NA	C09	0.000283344	0.00873454	0.0215439	0.648193
Bo7g005990.1	NA	C07	0.000285144	0.00875854	0.0216183	0.648193
Cab038724.1	A02	NA	0.000285215	0.00875854	0.0216212	0.648193
Cab027939.1	A09	NA	0.000285222	0.00875854	0.0216215	0.648193
Bo9g076420.1	NA	C09	0.00028534	0.00875854	0.0216264	0.648193
Cab025348.1	A05	NA	0.000285376	0.00875854	0.0216279	0.648193
BnaA02g09700D	A02	NA	0.000286118	0.00876617	0.0216585	0.648193
Cab001717.1	A03	NA	0.000286127	0.00876617	0.0216588	0.648193
Cab015939.1	A03	NA	0.000286624	0.00877002	0.0216793	0.648193
Bo4g027480.1	NA	C04	0.000286755	0.00877002	0.0216847	0.648193
Bo4g101240.1	NA	C04	0.000288441	0.00881386	0.021754	0.648193
Bo6rg118340.1	NA	C06	0.000289149	0.00882437	0.0217831	0.648193
Bo1g149020.1	NA	C01	0.00028929	0.00882437	0.0217889	0.648193
Bo5g021030.1	NA	C05	0.000290181	0.00884024	0.0218254	0.648193
Bo6rg116500.1	NA	C06	0.000290664	0.00884024	0.0218452	0.648193
Bo8g100760.1	NA	C08	0.000290743	0.00884024	0.0218484	0.648193
Cab037532.1	A07	NA	0.000291035	0.00884024	0.0218603	0.648193
Bo3g016960.1	NA	C03	0.000291241	0.00884024	0.0218687	0.648193
Bo1g007940.1	NA	C01	0.000291639	0.00884024	0.021885	0.648193
Bo3g127380.1	NA	C03	0.000291818	0.00884024	0.0218923	0.648193
Bo4g122750.1	NA	C04	0.000291835	0.00884024	0.021893	0.648193
Cab024229.2	A01	NA	0.000293084	0.00887039	0.021944	0.648193
Cab014752.1	A02	NA	0.000294106	0.00888058	0.0219856	0.648193
BnaC06g11180D	NA	C06	0.000294372	0.00888058	0.0219964	0.648193
Cab007158.1	A10	NA	0.000294389	0.00888058	0.0219971	0.648193
Bo4g071740.1	NA	C04	0.000294538	0.00888058	0.0220031	0.648193
Cab020636.3	A07	NA	0.000294894	0.00888058	0.0220176	0.648193
Bo4g183140.1	NA	C04	0.00029498	0.00888058	0.0220211	0.648193
Cab036423.1	A02	NA	0.000295201	0.00888058	0.0220301	0.648193
Cab031363.1	A02	NA	0.000295563	0.00888369	0.0220448	0.648193
Bo8g090090.1	NA	C08	0.000295813	0.00888369	0.0220549	0.648193
Bo3g151400.1	NA	C03	0.000296392	0.00888762	0.0220784	0.648193
Cab023933.1	A05	NA	0.000296453	0.00888762	0.0220809	0.648193
Cab007575.1	A10	NA	0.00029852	0.00894193	0.0221645	0.648193
Bo9g091130.1	NA	C09	0.000299799	0.00897254	0.0222161	0.648193
Bo4g183340.1	NA	C04	0.000300658	0.00899055	0.0222507	0.648193
Bo1g010090.1	NA	C01	0.000301447	0.00899938	0.0222825	0.648193
Bo2g028380.1	NA	C02	0.000301469	0.00899938	0.0222833	0.648193
Bo5g052080.1	NA	C05	0.000303614	0.00905285	0.0223695	0.648193
Bo1g017790.1	NA	C01	0.000303779	0.00905285	0.022376	0.648193
Cab020143.1	A01	NA	0.000304275	0.00905695	0.0223959	0.648193
Cab012360.1	A09	NA	0.000304435	0.00905695	0.0224023	0.648193
Cab011939.1	A02	NA	0.000305124	0.00906973	0.0224299	0.648193
BnaA05g12970D	A05	NA	0.00030562	0.00907675	0.0224497	0.648193
Bo3g080150.1	NA	C03	0.000306022	0.00907753	0.0224657	0.648193
Cab047952.2	A02	NA	0.000306166	0.00907753	0.0224715	0.648193
Cab022360.1	A08	NA	0.000306498	0.00907966	0.0224847	0.648193
Bo2g111820.1	NA	C02	0.000307418	0.00909524	0.0225214	0.648193
Bo5g143580.1	NA	C05	0.000307544	0.00909524	0.0225265	0.648193
Cab010665.1	A03	NA	0.000308561	0.00911047	0.0225669	0.648193
Bo7g111240.1	NA	C07	0.000308581	0.00911047	0.0225677	0.648193
Cab023453.1	A05	NA	0.000308936	0.00911324	0.0225818	0.648193
Bo5g012190.1	NA	C05	0.00031082	0.00916107	0.0226566	0.648193
Bo9g171420.1	NA	C09	0.000311175	0.00916382	0.0226707	0.648193
Bo6rg077440.1	NA	C06	0.000312052	0.00917927	0.0227054	0.648193
Bo2g018610.1	NA	C02	0.000312226	0.00917927	0.0227122	0.648193
BnaA01g21570D	A01	NA	0.000314296	0.00923236	0.022794	0.648193
Cab025549.1	A05	NA	0.000316031	0.00927553	0.0228623	0.648193
Cab036289.1	A02	NA	0.00031635	0.00927708	0.0228748	0.648193
Bo2g064410.1	NA	C02	0.000316675	0.0092777	0.0228876	0.648193
BnaC04g03000D	NA	C04	0.000316902	0.0092777	0.0228965	0.648193
Bo1g156300.1	NA	C01	0.00031784	0.00929738	0.0229334	0.648193
Bo9g152360.1	NA	C09	0.00031825	0.00930156	0.0229494	0.648193
Cab012593.1	A07	NA	0.000319394	0.00932721	0.0229942	0.648193
Bo4g186790.1	NA	C04	0.000320231	0.00934383	0.023027	0.648193
Cab015669.1	A03	NA	0.000321103	0.00936146	0.023061	0.648193
Bo6rg031180.1	NA	C06	0.000321843	0.00936857	0.0230899	0.648193
Cab020685.1	A07	NA	0.000321883	0.00936857	0.0230915	0.648193
Cab033568.1	A06	NA	0.000323197	0.00939898	0.0231427	0.648193
Cab022685.1	A06	NA	0.000324604	0.00943203	0.0231974	0.648193
Bo3g034970.1	NA	C03	0.000324988	0.00943535	0.0232123	0.648193
Bo3g036930.1	NA	C03	0.000326965	0.00946612	0.0232889	0.648193
BnaA05g33910D	A05	NA	0.000326996	0.00946612	0.0232901	0.648193
Cab007530.1	A10	NA	0.000327048	0.00946612	0.0232921	0.648193
Bo5g009080.1	NA	C05	0.000327252	0.00946612	0.0233	0.648193
Bo6rg118150.1	NA	C06	0.000327403	0.00946612	0.0233059	0.648193
BnaC04g38090D	NA	C04	0.00032769	0.00946657	0.023317	0.648193
Cab019368.1	A04	NA	0.000328691	0.00948765	0.0233557	0.648193
BnaC05g36630D	NA	C05	0.000329914	0.00951509	0.0234028	0.648193
Cab019022.1	A07	NA	0.000330302	0.00951782	0.0234178	0.648193
Cab014139.1	A09	NA	0.000330554	0.00951782	0.0234275	0.648193
BnaA04g09410D	A04	NA	0.000331133	0.00952044	0.0234498	0.648193
Cab002607.1	A03	NA	0.00033119	0.00952044	0.023452	0.648193
BnaA05g20700D	A05	NA	0.000331622	0.00952204	0.0234686	0.648193
Cab042030.1	A01	NA	0.000331791	0.00952204	0.0234751	0.648193
Bo1g141010.1	NA	C01	0.000332143	0.00952431	0.0234886	0.648193
Cab006719.1	A06	NA	0.000333479	0.00954773	0.02354	0.648193
Cab006347.4	A06	NA	0.000333506	0.00954773	0.023541	0.648193
Cab036866.1	A10	NA	0.000334172	0.00955894	0.0235665	0.648193
Cab018477.2	A07	NA	0.000335221	0.00958111	0.0236067	0.648193
Cab039799.1	A03	NA	0.000336817	0.00961885	0.0236677	0.648193
Bo6rg108890.1	NA	C06	0.000338222	0.0096511	0.0237213	0.648193
Cab030502.1	A06	NA	0.000339364	0.00967576	0.0237648	0.648193
Cab042576.1	A09	NA	0.000340894	0.00970554	0.023823	0.648193
BnaC05g21260D	NA	C05	0.000340964	0.00970554	0.0238256	0.648193
Cab022399.1	A08	NA	0.000341724	0.00971925	0.0238545	0.648193
Bo3g119580.1	NA	C03	0.000342622	0.00972099	0.0238885	0.648193
Cab032625.1	A02	NA	0.000342837	0.00972099	0.0238967	0.648193
Cab028782.1	A06	NA	0.000343291	0.00972099	0.0239139	0.648193
Bo5g138120.1	NA	C05	0.000343395	0.00972099	0.0239178	0.648193
BnaA06g19350D	A06	NA	0.000343401	0.00972099	0.0239181	0.648193
Cab043068.2	A10	NA	0.000343455	0.00972099	0.0239201	0.648193
Bo9g151980.1	NA	C09	0.000344568	0.0097446	0.0239622	0.648193
Cab019133.1	A04	NA	0.000348649	0.00984506	0.0241161	0.648193
Cab039126.1	A08	NA	0.000348684	0.00984506	0.0241174	0.648193
BnaC03g65270D	NA	C03	0.000349295	0.00984961	0.0241403	0.648193
Cab032706.2	A02	NA	0.000349409	0.00984961	0.0241446	0.648193
Cab011929.1	A02	NA	0.000351448	0.00989909	0.0242211	0.648193
Cab036499.1	A05	NA	0.000352058	0.00990368	0.024244	0.648193
Bo4g021310.1	NA	C04	0.000352301	0.00990368	0.0242531	0.648193
Bo9g024300.1	NA	C09	0.000352462	0.00990368	0.0242591	0.648193
Cab010185.1	A09	NA	0.000354431	0.00995054	0.0243327	0.648193
Bo1g150340.1	NA	C01	0.000354699	0.00995054	0.0243427	0.648193
Bo7g081960.1	NA	C07	0.000355208	0.0099523	0.0243617	0.648193
Bo2g010760.1	NA	C02	0.000355355	0.0099523	0.0243671	0.648193
Bo9g183310.1	NA	C09	0.000355617	0.0099523	0.0243769	0.648193
BnaA10g08980D	A10	NA	0.000356063	0.0099568	0.0243935	0.648193
Bo8g091740.1	NA	C08	0.000359047	0.0100322	0.0245045	0.648193
Bo7g005670.1	NA	C07	0.000359538	0.0100363	0.0245227	0.648193
Bo4g039980.1	NA	C04	0.000359769	0.0100363	0.0245313	0.648193
Bo4g083410.1	NA	C04	0.000360374	0.0100452	0.0245537	0.648193
Cab007136.1	A10	NA	0.000361811	0.0100772	0.0246069	0.648193
Bo1g124980.1	NA	C01	0.000363869	0.0101265	0.0246829	0.648193
BnaA05g16690D	A05	NA	0.000364429	0.0101314	0.0247036	0.648193
Cab029183.1	A09	NA	0.000365056	0.0101314	0.0247267	0.648193
Cab045616.1	A01	NA	0.000365059	0.0101314	0.0247268	0.648193
Bo5g139540.1	NA	C05	0.000365208	0.0101314	0.0247322	0.648193
Cab026078.1	A04	NA	0.000365929	0.0101323	0.0247588	0.648193
BnaC08g32530D	NA	C08	0.000366307	0.0101323	0.0247727	0.648193
Cab015574.1	A03	NA	0.000366398	0.0101323	0.0247761	0.648193
Bo9g174950.1	NA	C09	0.000366542	0.0101323	0.0247814	0.648193
Bo9g036810.1	NA	C09	0.000366816	0.0101323	0.0247914	0.648193
Cab021084.1	A07	NA	0.000366996	0.0101323	0.024798	0.648193
Cab020171.1	A01	NA	0.00036727	0.0101323	0.0248081	0.648193
Cab036407.2	A02	NA	0.000367582	0.0101329	0.0248196	0.648193
Cab033960.1	A05	NA	0.000368181	0.0101414	0.0248416	0.648193
Cab029819.1	A10	NA	0.000368753	0.0101484	0.0248626	0.648193
Bo8g105790.1	NA	C08	0.000369016	0.0101484	0.0248722	0.648193
Bo3g028280.1	NA	C03	0.000369419	0.0101515	0.024887	0.648193
Cab032257.1	A08	NA	0.000370359	0.0101693	0.0249214	0.648193
Bo8g091690.1	NA	C08	0.000371213	0.0101778	0.0249526	0.648193
Bo5g071140.1	NA	C05	0.000371728	0.0101778	0.0249715	0.648193
Cab009939.1	A09	NA	0.000371991	0.0101778	0.0249811	0.648193
Bo8g090260.1	NA	C08	0.000372136	0.0101778	0.0249864	0.648193
Cab024769.1	A08	NA	0.000372199	0.0101778	0.0249887	0.648193
BnaA10g27510D	A10	NA	0.000372826	0.0101778	0.0250116	0.648193
Cab007248.1	A10	NA	0.000372873	0.0101778	0.0250133	0.648193
Cab032308.1	A08	NA	0.000373	0.0101778	0.0250179	0.648193
Cab021565.1	A02	NA	0.00037655	0.0102667	0.0251472	0.648193
Cab047828.1	A10	NA	0.000376965	0.01027	0.0251623	0.648193
Bo8g083620.1	NA	C08	0.000378161	0.0102821	0.0252057	0.648193
Bo4g050790.1	NA	C04	0.000378285	0.0102821	0.0252102	0.648193
Bo1g003250.1	NA	C01	0.000378294	0.0102821	0.0252105	0.648193
Bo5g139660.1	NA	C05	0.000380975	0.0103469	0.0253076	0.648193
Bo2g011270.1	NA	C02	0.00038513	0.010433	0.0254575	0.648193
Bo2g041980.1	NA	C02	0.000385236	0.010433	0.0254613	0.648193
BnaC08g11450D	NA	C08	0.000385501	0.010433	0.0254709	0.648193
Bo2g080800.1	NA	C02	0.000385579	0.010433	0.0254737	0.648193
Bo9g181290.1	NA	C09	0.000385638	0.010433	0.0254758	0.648193
Bo4g142300.1	NA	C04	0.000386914	0.0104594	0.0255217	0.648193
Bo4g038630.1	NA	C04	0.000387216	0.0104595	0.0255325	0.648193
Bo4g148250.1	NA	C04	0.000388645	0.01049	0.0255838	0.648193
Bo1g039380.1	NA	C01	0.000389666	0.0105081	0.0256203	0.648193
Bo1g154760.1	NA	C01	0.000389919	0.0105081	0.0256294	0.648193
Bo6rg052550.1	NA	C06	0.000391575	0.0105446	0.0256886	0.648193
Bo8g072670.1	NA	C08	0.000392486	0.0105492	0.0257212	0.648193
BnaC04g29450D	NA	C04	0.000392594	0.0105492	0.025725	0.648193
Bo2g101910.1	NA	C02	0.000392652	0.0105492	0.0257271	0.648193
Cab016232.1	A03	NA	0.000394292	0.0105851	0.0257856	0.648193
Bo3g052120.1	NA	C03	0.00039471	0.0105882	0.0258004	0.648193
BnaA01g33970D	A01	NA	0.000395984	0.0106143	0.0258458	0.648193
Cab034060.1	A04	NA	0.000396488	0.0106179	0.0258637	0.648193
Cab046194.1	A05	NA	0.000396727	0.0106179	0.0258722	0.648193
Bo8g099130.1	NA	C08	0.000397451	0.0106291	0.0258979	0.648193
Cab007046.1	A06	NA	0.000398965	0.0106562	0.0259516	0.648193
Bo8g090190.1	NA	C08	0.000399076	0.0106562	0.0259555	0.648193
Bo9g116210.1	NA	C09	0.000400162	0.0106771	0.025994	0.648193
Cab017188.1	A10	NA	0.000404365	0.010781	0.0261425	0.648193
Bo1g038950.1	NA	C01	0.000404692	0.0107815	0.026154	0.648193
Cab015671.1	A03	NA	0.000405322	0.0107896	0.0261762	0.648193
Cab036119.1	A02	NA	0.000405777	0.0107896	0.0261922	0.648193
BnaC07g21130D	NA	C07	0.000406205	0.0107896	0.0262072	0.648193
Bo4g164990.1	NA	C04	0.000406235	0.0107896	0.0262083	0.648193
Bo1g134640.1	NA	C01	0.00040681	0.0107967	0.0262285	0.648193
Bo6rg099450.1	NA	C06	0.000407285	0.0108011	0.0262452	0.648193
BnaC04g31640D	NA	C04	0.000408096	0.0108144	0.0262737	0.648193
Cab013405.1	A09	NA	0.000408427	0.010815	0.0262853	0.648193
Cab041158.1	A05	NA	0.000409491	0.0108283	0.0263226	0.648193
Cab018198.1	A07	NA	0.00040963	0.0108283	0.0263275	0.648193
Cab003639.1	A03	NA	0.000409862	0.0108283	0.0263356	0.648193
Bo4g025970.1	NA	C04	0.000410311	0.010832	0.0263514	0.648193
Cab000282.1	A09	NA	0.000411043	0.0108431	0.026377	0.648193
Bo3g071730.1	NA	C03	0.000411372	0.0108436	0.0263885	0.648193
Bo4g191030.1	NA	C04	0.000411797	0.0108466	0.0264033	0.648193
Cab031137.1	A02	NA	0.000412292	0.0108515	0.0264207	0.648193
Bo3g055730.1	NA	C03	0.000413306	0.01087	0.0264561	0.648193
BnaC07g01110D	NA	C07	0.000415204	0.0109117	0.0265223	0.648193
Cab027838.1	A04	NA	0.000415581	0.0109134	0.0265354	0.648193
Cab017240.1	A10	NA	0.000416017	0.0109166	0.0265506	0.648193
Cab019183.1	A04	NA	0.00041801	0.0109607	0.0266199	0.648193
Cab016412.1	A03	NA	0.000419088	0.0109779	0.0266574	0.648193
Bo4g183160.1	NA	C04	0.000419295	0.0109779	0.0266645	0.648193
BnaA07g04830D	A07	NA	0.000419858	0.0109844	0.0266841	0.648193
Cab039798.1	A03	NA	0.000422216	0.0110332	0.0267658	0.648193
Bo4g154010.1	NA	C04	0.000422354	0.0110332	0.0267705	0.648193
Cab000801.1	A09	NA	0.000422941	0.0110403	0.0267908	0.648193
Bo4g052330.1	NA	C04	0.000423319	0.0110419	0.0268039	0.648193
Bo9g183340.1	NA	C09	0.000423769	0.011045	0.0268195	0.648193
BnaC05g08020D	NA	C05	0.000424086	0.011045	0.0268304	0.648193
Cab019327.1	A04	NA	0.000424405	0.011045	0.0268414	0.648193
Bo7g106100.1	NA	C07	0.000424782	0.011045	0.0268544	0.648193
BnaA10g09070D	A10	NA	0.000425018	0.011045	0.0268626	0.648193
Bo8g095590.1	NA	C08	0.000427304	0.0110961	0.0269414	0.648193
Cab030719.1	A04	NA	0.000427907	0.0110968	0.0269621	0.648193
BnaC06g10180D	NA	C06	0.000428012	0.0110968	0.0269657	0.648193
Cab012210.2	A02	NA	0.000428283	0.0110968	0.026975	0.648193
Bo4g025850.1	NA	C04	0.000429494	0.0111192	0.0270167	0.648193
BnaC08g07260D	NA	C08	0.000429785	0.0111192	0.0270267	0.648193
Cab010906.1	A03	NA	0.000431166	0.0111428	0.0270741	0.648193
Cab022592.1	A06	NA	0.000431336	0.0111428	0.0270799	0.648193
Bo3g026700.1	NA	C03	0.000432437	0.0111567	0.0271176	0.648193
Cab007260.5	A10	NA	0.000432513	0.0111567	0.0271202	0.648193
Cab006731.1	A06	NA	0.000433452	0.0111727	0.0271524	0.648193
Bo9g154810.1	NA	C09	0.000434741	0.0111976	0.0271964	0.648193
Cab019626.1	A04	NA	0.000435497	0.0112089	0.0272223	0.648193
Bo6rg123790.1	NA	C06	0.000436879	0.0112362	0.0272695	0.648193
Cab032830.1	A07	NA	0.000437502	0.0112439	0.0272907	0.648193
Bo4g182610.1	NA	C04	0.00043845	0.01126	0.027323	0.648193
Bo2g028450.1	NA	C02	0.000439032	0.0112666	0.0273428	0.648193
Bo2g136060.1	NA	C02	0.000441709	0.011327	0.0274338	0.648193
Cab025970.3	A04	NA	0.00044397	0.0113696	0.0275105	0.648193
Cab018828.1	A07	NA	0.000444067	0.0113696	0.0275138	0.648193
BnaA10g26410D	A10	NA	0.000444346	0.0113696	0.0275232	0.648193
Cab010332.1	A08	NA	0.000444745	0.0113715	0.0275367	0.648193
Bo1g141220.1	NA	C01	0.000445545	0.0113771	0.0275638	0.648193
Bo2g011070.1	NA	C02	0.000445615	0.0113771	0.0275662	0.648193
Cab017462.1	A10	NA	0.000446951	0.0114028	0.0276113	0.648193
Bo3g037680.1	NA	C03	0.000451003	0.0114978	0.027748	0.648193
Bo4g182820.1	NA	C04	0.00045154	0.0114998	0.027766	0.648193
Cab020279.1	A01	NA	0.000451742	0.0114998	0.0277728	0.648193
Bo6rg042530.1	NA	C06	0.000452137	0.0115015	0.0277861	0.648193
Bo6rg104050.1	NA	C06	0.000452635	0.0115058	0.0278029	0.648193
Bo9g058890.1	NA	C09	0.000455235	0.0115553	0.0278901	0.648193
Bo4g169310.1	NA	C04	0.000455771	0.0115553	0.0279081	0.648193
Bo6rg081610.1	NA	C06	0.000455965	0.0115553	0.0279146	0.648193
Bo1g087360.1	NA	C01	0.000456054	0.0115553	0.0279176	0.648193
Bo9g043730.1	NA	C09	0.000456235	0.0115553	0.0279237	0.648193
Cab014449.1	A09	NA	0.000457539	0.0115719	0.0279673	0.648193
Cab001450.1	A03	NA	0.000457554	0.0115719	0.0279678	0.648193
Cab036469.1	A02	NA	0.000458788	0.0115947	0.0280091	0.648193
Cab045156.1	A04	NA	0.000460375	0.0116264	0.0280621	0.648193
Bo7g036410.1	NA	C07	0.000461294	0.0116412	0.0280927	0.648193
Cab016241.1	A03	NA	0.000462303	0.0116582	0.0281264	0.648193
Cab047100.2	A04	NA	0.000464038	0.0116935	0.0281841	0.648193
Bo5g108500.1	NA	C05	0.000466618	0.0117501	0.0282699	0.648193
Cab000091.2	A05	NA	0.000467116	0.0117541	0.0282864	0.648193
Bo4g186380.1	NA	C04	0.000467846	0.011756	0.0283106	0.648193
Cab017446.1	A10	NA	0.000467862	0.011756	0.0283111	0.648193
Cab007108.1	A10	NA	0.000468588	0.0117658	0.0283352	0.648193
Bo3g083490.1	NA	C03	0.000470141	0.0117963	0.0283866	0.648193
Cab029938.1	A10	NA	0.000471551	0.0118232	0.0284332	0.648193
Bo4g190090.1	NA	C04	0.000474121	0.0118693	0.028518	0.648193
Cab004017.1	A03	NA	0.000474198	0.0118693	0.0285206	0.648193
Cab037886.1	A09	NA	0.000474411	0.0118693	0.0285276	0.648193
Cab007144.1	A10	NA	0.000475618	0.011891	0.0285674	0.648193
Bo8g098620.1	NA	C08	0.000476821	0.0119125	0.0286069	0.648193
Cab003346.1	A03	NA	0.000478717	0.0119513	0.0286693	0.648193
Cab003357.1	A03	NA	0.000480423	0.0119854	0.0287253	0.648193
Bo3g012260.1	NA	C03	0.000480987	0.0119909	0.0287438	0.648193
Cab024137.1	A01	NA	0.000481332	0.0119909	0.0287551	0.648193
Bo4g173160.1	NA	C04	0.000481986	0.0119987	0.0287765	0.648193
Bo5g009380.1	NA	C05	0.000482985	0.012015	0.0288092	0.648193
Bo7g084050.1	NA	C07	0.000483361	0.0120157	0.0288215	0.648193
Bo6rg029270.1	NA	C06	0.000484158	0.0120188	0.0288476	0.648193
Bo2g080970.1	NA	C02	0.00048417	0.0120188	0.0288479	0.648193
Cab021858.1	A02	NA	0.000485204	0.0120359	0.0288817	0.648193
Cab019606.1	A04	NA	0.000485941	0.0120456	0.0289058	0.648193
Cab002393.1	A03	NA	0.000486723	0.0120564	0.0289313	0.648193
Cab013676.1	A09	NA	0.000489524	0.0121126	0.0290226	0.648193
Bo9g157300.1	NA	C09	0.000489683	0.0121126	0.0290278	0.648193
Cab030572.1	A06	NA	0.000490327	0.0121187	0.0290487	0.648193
Cab012755.1	A07	NA	0.000490625	0.0121187	0.0290584	0.648193
Bo5g138230.1	NA	C05	0.000491962	0.0121422	0.0291018	0.648193
Bo2g011640.1	NA	C02	0.00049252	0.0121422	0.02912	0.648193
Bo8g083310.1	NA	C08	0.000492621	0.0121422	0.0291233	0.648193
Bo2g136340.1	NA	C02	0.000493394	0.0121504	0.0291483	0.648193
Bo2g107590.1	NA	C02	0.00049437	0.0121504	0.02918	0.648193
Bo9g028440.1	NA	C09	0.00049463	0.0121504	0.0291884	0.648193
Bo2g062650.1	NA	C02	0.000494664	0.0121504	0.0291895	0.648193
Cab042886.1	A06	NA	0.000494693	0.0121504	0.0291905	0.648193
Cab032555.1	A02	NA	0.000495615	0.0121645	0.0292203	0.648193
Cab024017.2	A01	NA	0.000496825	0.0121857	0.0292595	0.648193
Cab003531.1	A03	NA	0.00049889	0.0122205	0.0293262	0.648193
Bo1g123620.1	NA	C01	0.000498945	0.0122205	0.029328	0.648193
BnaA08g06240D	A08	NA	0.00050187	0.012277	0.0294223	0.648193
Bo9g172070.1	NA	C09	0.000502353	0.012277	0.0294379	0.648193
BnaA03g27380D	A03	NA	0.000502508	0.012277	0.0294429	0.648193
Bo2g092770.1	NA	C02	0.000502658	0.012277	0.0294477	0.648193
Cab021693.1	A02	NA	0.000503598	0.0122875	0.029478	0.648193
Cab042699.1	A10	NA	0.000503789	0.0122875	0.0294842	0.648193
Cab002186.1	A03	NA	0.000504439	0.0122947	0.0295051	0.648193
BnaC04g27640D	NA	C04	0.000506585	0.0123343	0.029574	0.648193
BnaA03g07990D	A03	NA	0.000506769	0.0123343	0.0295799	0.648193
Bo3g065160.1	NA	C03	0.000507251	0.0123374	0.0295954	0.648193
Bo1g037750.1	NA	C01	0.000508669	0.0123633	0.0296408	0.648193
Bo2g056010.1	NA	C02	0.000509613	0.0123776	0.0296711	0.648193
Bo8g092050.1	NA	C08	0.000510395	0.012388	0.0296961	0.648193
Bo8g105550.1	NA	C08	0.000510799	0.0123892	0.029709	0.648193
Cab015494.1	A03	NA	0.000511813	0.0124031	0.0297414	0.648193
Bo4g182480.1	NA	C04	0.000512083	0.0124031	0.0297501	0.648193
Cab036306.2	A02	NA	0.000512804	0.012412	0.0297731	0.648193
Cab023861.2	A05	NA	0.000513514	0.0124206	0.0297958	0.648193
Cab013925.1	A09	NA	0.000514034	0.0124245	0.0298124	0.648193
Cab021483.1	A02	NA	0.000514643	0.0124293	0.0298318	0.648193
Cab002588.1	A03	NA	0.000514945	0.0124293	0.0298414	0.648193
Cab009550.1	A05	NA	0.000515327	0.01243	0.0298536	0.648193
Cab018645.1	A07	NA	0.000517543	0.0124748	0.0299242	0.648193
Cab020082.1	A01	NA	0.000518007	0.0124774	0.029939	0.648193
Bo1g047860.1	NA	C01	0.000520351	0.0125228	0.0300135	0.648193
BnaA03g36620D	A03	NA	0.000520818	0.0125228	0.0300283	0.648193
Cab044986.1	A10	NA	0.000521257	0.0125228	0.0300422	0.648193
Bo9g177630.1	NA	C09	0.000521329	0.0125228	0.0300445	0.648193
Bo2g149230.1	NA	C02	0.000522081	0.0125254	0.0300684	0.648193
Bo1g139150.1	NA	C01	0.000522152	0.0125254	0.0300706	0.648193
Cab017264.1	A10	NA	0.000529038	0.0126819	0.0302884	0.648193
Bo6rg119830.1	NA	C06	0.000530896	0.0127105	0.030347	0.648193
Cab022670.1	A06	NA	0.000530959	0.0127105	0.030349	0.648193
Bo9g154780.1	NA	C09	0.000531888	0.0127172	0.0303782	0.648193
BnaC01g28370D	NA	C01	0.000531967	0.0127172	0.0303807	0.648193
Bo9g171480.1	NA	C09	0.000532964	0.0127323	0.0304121	0.648193
Bo3g018580.1	NA	C03	0.000534486	0.0127599	0.0304599	0.648193
BnaC06g32840D	NA	C06	0.000537504	0.0128232	0.0305546	0.648193
BnaA06g22170D	A06	NA	0.000539108	0.0128527	0.0306049	0.648193
Cab015610.2	A03	NA	0.000539601	0.0128557	0.0306203	0.648193
Bo8g112430.1	NA	C08	0.000539995	0.0128563	0.0306326	0.648193
Cab031953.1	A08	NA	0.00054213	0.0128983	0.0306994	0.648193
Bo1g098220.1	NA	C01	0.000544342	0.0129421	0.0307684	0.648193
Cab034086.1	A04	NA	0.000547392	0.0130058	0.0308635	0.648193
BnaA07g02190D	A07	NA	0.000548658	0.0130246	0.0309029	0.648193
Cab022583.1	A06	NA	0.000549263	0.0130246	0.0309217	0.648193
Bo4g021040.1	NA	C04	0.000549304	0.0130246	0.0309229	0.648193
Bo7g063550.1	NA	C07	0.000549769	0.0130268	0.0309374	0.648193
Cab024189.1	A01	NA	0.000551585	0.013061	0.0309938	0.648193
Cab020733.1	A07	NA	0.000554547	0.0131222	0.0310856	0.648193
Cab029925.1	A10	NA	0.000555208	0.0131243	0.0311061	0.648193
Cab045828.1	A06	NA	0.000555387	0.0131243	0.0311116	0.648193
Cab037731.1	A09	NA	0.000556255	0.013136	0.0311384	0.648193
Cab019914.1	A01	NA	0.000556888	0.013142	0.031158	0.648193
BnaA06g22180D	A06	NA	0.000557827	0.0131492	0.0311871	0.648193
Cab038502.2	A01	NA	0.000558247	0.0131492	0.0312	0.648193
Cab036696.1	A05	NA	0.000558321	0.0131492	0.0312023	0.648193
Bo8g080970.1	NA	C08	0.00056087	0.013199	0.0312809	0.648193
Cab019729.1	A01	NA	0.000561267	0.013199	0.0312932	0.648193
BnaC09g27590D	NA	C09	0.000561571	0.013199	0.0313025	0.648193
Bo1g141380.1	NA	C01	0.000564741	0.0132646	0.0314001	0.648193
Bo5g078660.1	NA	C05	0.000566349	0.0132859	0.0314495	0.648193
Bo3g183860.1	NA	C03	0.000566409	0.0132859	0.0314514	0.648193
Cab036405.1	A02	NA	0.000568204	0.0133191	0.0315065	0.648193
Cab019592.1	A04	NA	0.000568642	0.0133204	0.0315199	0.648193
Cab001059.1	A03	NA	0.00057158	0.0133759	0.0316099	0.648193
Bo3g061910.1	NA	C03	0.000572667	0.0133759	0.0316431	0.648193
Cab017339.1	A10	NA	0.000572802	0.0133759	0.0316473	0.648193
Bo1g016890.1	NA	C01	0.000573542	0.0133759	0.0316699	0.648193
Bo1g141510.1	NA	C01	0.000573646	0.0133759	0.0316731	0.648193
Bo3g146390.1	NA	C03	0.000573756	0.0133759	0.0316764	0.648193
Bo7g095890.1	NA	C07	0.000573837	0.0133759	0.0316789	0.648193
Bo3g153100.1	NA	C03	0.000574077	0.0133759	0.0316862	0.648193
Cab005394.1	A09	NA	0.000576924	0.0134271	0.0317731	0.648193
Bo3g183950.1	NA	C03	0.000577043	0.0134271	0.0317767	0.648193
Bo9g180050.1	NA	C09	0.000577896	0.013438	0.0318027	0.648193
Bo3g012500.1	NA	C03	0.000579025	0.0134553	0.0318371	0.648193
Bo8g090270.1	NA	C08	0.000579556	0.0134587	0.0318533	0.648193
Bo3g045260.1	NA	C03	0.000581238	0.0134888	0.0319044	0.648193
Bo7g106370.1	NA	C07	0.000582194	0.0134997	0.0319335	0.648193
Cab014434.1	A09	NA	0.000582479	0.0134997	0.0319422	0.648193
Bo9g005870.1	NA	C09	0.000583761	0.01352	0.0319811	0.648193
Bo9g176490.1	NA	C09	0.000584133	0.01352	0.0319924	0.648193
Cab046546.1	A01	NA	0.000585133	0.0135225	0.0320227	0.648193
Bo4g001190.1	NA	C04	0.000585481	0.0135225	0.0320333	0.648193
Cab006405.1	A06	NA	0.000585582	0.0135225	0.0320363	0.648193
Bo1g101110.1	NA	C01	0.000586266	0.0135225	0.0320571	0.648193
Cab041178.1	A05	NA	0.000586576	0.0135225	0.0320664	0.648193
Cab029947.1	A10	NA	0.000586918	0.0135225	0.0320768	0.648193
Cab046322.1	A05	NA	0.000587198	0.0135225	0.0320853	0.648193
Bo4g197160.1	NA	C04	0.000587336	0.0135225	0.0320895	0.648193
BnaA09g15150D	A09	NA	0.00058823	0.0135341	0.0321165	0.648193
BnaA09g40900D	A09	NA	0.000589264	0.0135405	0.0321478	0.648193
BnaA04g23700D	A04	NA	0.00058928	0.0135405	0.0321483	0.648193
Bo5g016470.1	NA	C05	0.000591064	0.0135725	0.0322022	0.648193
Cab031145.1	A02	NA	0.000592889	0.0136006	0.0322573	0.648193
Cab023477.1	A05	NA	0.000593271	0.0136006	0.0322688	0.648193
Bo7g113510.1	NA	C07	0.000593452	0.0136006	0.0322743	0.648193
Bo4g188940.1	NA	C04	0.000595582	0.0136404	0.0323385	0.648193
Cab040310.1	A07	NA	0.000597144	0.0136672	0.0323855	0.648193
Cab005642.3	A09	NA	0.000599249	0.0137064	0.0324488	0.648193
Bo2g046100.1	NA	C02	0.000600404	0.0137189	0.0324835	0.648193
Bo6rg039620.1	NA	C06	0.000600578	0.0137189	0.0324887	0.648193
Cab029886.1	A10	NA	0.000601345	0.0137274	0.0325117	0.648193
Cab013569.1	A09	NA	0.000603171	0.0137576	0.0325665	0.648193
Bo2g105330.1	NA	C02	0.000603456	0.0137576	0.032575	0.648193
Cab042029.1	A01	NA	0.000604443	0.0137711	0.0326045	0.648193
Cab042791.1	A06	NA	0.000605166	0.0137786	0.0326262	0.648193
Cab006428.1	A06	NA	0.000607066	0.0138129	0.032683	0.648193
Cab041987.1	A01	NA	0.000607824	0.0138211	0.0327057	0.648193
Bo1g087550.1	NA	C01	0.000611758	0.0138997	0.0328231	0.648193
Bo5g014830.1	NA	C05	0.000612239	0.0138997	0.0328374	0.648193
Cab014903.1	A02	NA	0.000612493	0.0138997	0.032845	0.648193
Bo8g098550.1	NA	C08	0.000612932	0.0138997	0.0328581	0.648193
BnaA03g31900D	A03	NA	0.000613272	0.0138997	0.0328682	0.648193
BnaA03g07640D	A03	NA	0.00061444	0.0139043	0.032903	0.648193
Bo9g061490.1	NA	C09	0.00061446	0.0139043	0.0329036	0.648193
Bo6rg018730.1	NA	C06	0.000614669	0.0139043	0.0329098	0.648193
Cab041882.1	A01	NA	0.000615904	0.0139233	0.0329465	0.648193
Cab003340.1	A03	NA	0.000619717	0.0139868	0.0330597	0.648193
Cab029834.1	A10	NA	0.000619743	0.0139868	0.0330605	0.648193
Bo3g122110.1	NA	C03	0.000619918	0.0139868	0.0330657	0.648193
Bo3g065210.1	NA	C03	0.000621028	0.0140028	0.0330986	0.648193
Bo6rg084780.1	NA	C06	0.000621983	0.0140153	0.0331269	0.648193
Cab032549.1	A02	NA	0.000623424	0.0140387	0.0331696	0.648193
Bo3g043010.1	NA	C03	0.000624	0.0140426	0.0331866	0.648193
Cab018258.1	A07	NA	0.000625133	0.0140456	0.0332201	0.648193
Bo4g188380.1	NA	C04	0.000625602	0.0140456	0.033234	0.648193
Cab036158.1	A02	NA	0.000625703	0.0140456	0.0332369	0.648193
Cab007237.1	A10	NA	0.000625738	0.0140456	0.033238	0.648193
Bo2g013770.1	NA	C02	0.000627343	0.0140725	0.0332854	0.648193
Bo2g100370.1	NA	C02	0.000628313	0.0140765	0.033314	0.648193
Bo5g122570.1	NA	C05	0.000628324	0.0140765	0.0333144	0.648193
Cab026961.1	A02	NA	0.00062885	0.0140792	0.0333299	0.648193
Cab032440.1	A02	NA	0.000629451	0.0140837	0.0333476	0.648193
Cab025864.1	A04	NA	0.00063184	0.014128	0.033418	0.648193
Bo2g023180.1	NA	C02	0.000633692	0.0141604	0.0334725	0.648193
BnaC01g12200D	NA	C01	0.000634142	0.0141608	0.0334857	0.648193
Bo7g098270.1	NA	C07	0.000634519	0.0141608	0.0334968	0.648193
BnaC06g36520D	NA	C06	0.000635329	0.0141611	0.0335206	0.648193
Bo3g183850.1	NA	C03	0.000635463	0.0141611	0.0335245	0.648193
Cab009446.1	A02	NA	0.000635751	0.0141611	0.033533	0.648193
Cab007335.1	A10	NA	0.000636659	0.0141723	0.0335596	0.648193
Cab005468.1	A09	NA	0.00063716	0.0141744	0.0335744	0.648193
Bo9g058670.1	NA	C09	0.000639162	0.0142017	0.0336331	0.648193
Bo1g010540.1	NA	C01	0.000639231	0.0142017	0.0336351	0.648193
Cab000880.1	A09	NA	0.000639705	0.0142017	0.033649	0.648193
Cab007155.1	A10	NA	0.000640014	0.0142017	0.033658	0.648193
Cab041708.1	A01	NA	0.000641819	0.0142266	0.0337109	0.648193
Bo2g006620.1	NA	C02	0.000641951	0.0142266	0.0337147	0.648193
Cab037269.2	A01	NA	0.000643227	0.0142424	0.0337521	0.648193
BnaC05g31900D	NA	C05	0.000643479	0.0142424	0.0337595	0.648193
Bo7g106290.1	NA	C07	0.000645111	0.014263	0.0338071	0.648193
Bo8g094490.1	NA	C08	0.000645228	0.014263	0.0338106	0.648193
Cab002592.1	A03	NA	0.000645918	0.0142688	0.0338307	0.648193
Bo4g026690.1	NA	C04	0.000646305	0.0142688	0.033842	0.648193
Bo2g032460.1	NA	C02	0.000646743	0.0142694	0.0338548	0.648193
Cab043173.1	A04	NA	0.000647197	0.0142704	0.033868	0.648193
Bo9g084600.1	NA	C09	0.000647695	0.0142724	0.0338826	0.648193
Bo8g081460.1	NA	C08	0.000650183	0.0143182	0.0339551	0.648193
Bo3g004890.1	NA	C03	0.000651314	0.0143298	0.033988	0.648193
Cab015980.1	A03	NA	0.000651529	0.0143298	0.0339943	0.648193
Bo1g006750.1	NA	C01	0.000652673	0.0143459	0.0340276	0.648193
Cab002432.1	A03	NA	0.00065452	0.0143671	0.0340812	0.648193
Bo1g014990.1	NA	C01	0.000654531	0.0143671	0.0340816	0.648193
Cab032667.1	A02	NA	0.00065487	0.0143671	0.0340914	0.648193
Bo2g013470.1	NA	C02	0.000655793	0.0143783	0.0341182	0.648193
BnaC03g53770D	NA	C03	0.000657313	0.0144026	0.0341623	0.648193
Bo1g010890.1	NA	C01	0.000657905	0.0144065	0.0341795	0.648193
Bo1g010480.1	NA	C01	0.000658829	0.0144174	0.0342063	0.648193
Cab027246.2	A08	NA	0.000659227	0.0144174	0.0342178	0.648193
Bo1g047770.1	NA	C01	0.000659841	0.0144218	0.0342356	0.648193
Cab032608.1	A02	NA	0.000660994	0.014429	0.034269	0.648193
Bo6rg087930.1	NA	C06	0.000661022	0.014429	0.0342698	0.648193
Cab021190.1	A07	NA	0.000661491	0.014429	0.0342833	0.648193
Cab018223.1	A07	NA	0.000662831	0.014429	0.0343221	0.648193
Bo2g028640.1	NA	C02	0.00066292	0.014429	0.0343247	0.648193
Cab000639.1	A09	NA	0.00066318	0.014429	0.0343322	0.648193
Bo3g027390.1	NA	C03	0.000664226	0.014429	0.0343624	0.648193
Cab010066.1	A09	NA	0.000664248	0.014429	0.0343631	0.648193
Bo3g085440.1	NA	C03	0.000664271	0.014429	0.0343637	0.648193
Bo7g108360.1	NA	C07	0.000664477	0.014429	0.0343697	0.648193
Bo9g066830.1	NA	C09	0.000664718	0.014429	0.0343766	0.648193
Cab016544.1	A03	NA	0.000665704	0.0144415	0.0344051	0.648193
Cab007362.1	A10	NA	0.000667184	0.0144576	0.0344478	0.648193
Cab021966.1	A02	NA	0.000667277	0.0144576	0.0344505	0.648193
Bo2g016480.1	NA	C02	0.000668482	0.0144747	0.0344852	0.648193
Bo5g085200.1	NA	C05	0.000669833	0.0144938	0.0345242	0.648193
Cab023006.1	A06	NA	0.000670259	0.0144938	0.0345364	0.648193
Bo8g005980.1	NA	C08	0.000670607	0.0144938	0.0345464	0.648193
Cab016156.1	A03	NA	0.000672524	0.0145262	0.0346016	0.648193
Bo6rg072250.1	NA	C06	0.00067497	0.0145615	0.0346719	0.648193
Bo1g003470.1	NA	C01	0.000674988	0.0145615	0.0346724	0.648193
Cab037642.1	A07	NA	0.000675528	0.0145641	0.0346879	0.648193
Bo7g048180.1	NA	C07	0.00067759	0.0145996	0.0347471	0.648193
BnaC05g29830D	NA	C05	0.000678205	0.0146038	0.0347647	0.648193
Cab018351.1	A07	NA	0.000679055	0.0146131	0.0347891	0.648193
Cab022268.1	A08	NA	0.000680049	0.0146255	0.0348175	0.648193
Bo3g037010.1	NA	C03	0.000682376	0.0146665	0.0348841	0.648193
BnaA06g19460D	A06	NA	0.000683492	0.0146804	0.034916	0.648193
Cab036114.1	A02	NA	0.000683865	0.0146804	0.0349267	0.648193
Cab029666.1	A10	NA	0.000684387	0.0146826	0.0349416	0.648193
Bo2g127160.1	NA	C02	0.0006881	0.014753	0.0350476	0.648193
Bo4g145870.1	NA	C04	0.000688723	0.014753	0.0350653	0.648193
BnaA04g09390D	A04	NA	0.000689021	0.014753	0.0350738	0.648193
Bo6rg113350.1	NA	C06	0.000689356	0.014753	0.0350834	0.648193
Bo3g058770.1	NA	C03	0.000690289	0.0147607	0.0351099	0.648193
Cab030785.1	A04	NA	0.00069059	0.0147607	0.0351185	0.648193
Bo2g133780.1	NA	C02	0.000691565	0.0147607	0.0351463	0.648193
Bo4g186180.1	NA	C04	0.0006919	0.0147607	0.0351558	0.648193
Bo3g066590.1	NA	C03	0.000692208	0.0147607	0.0351646	0.648193
Cab002872.1	A03	NA	0.000692252	0.0147607	0.0351658	0.648193
Cab012999.1	A01	NA	0.00069302	0.0147627	0.0351876	0.648193
Cab015333.1	A03	NA	0.000693495	0.0147627	0.0352012	0.648193
Cab045351.1	A02	NA	0.00069362	0.0147627	0.0352047	0.648193
Cab007295.1	A10	NA	0.000694036	0.0147627	0.0352165	0.648193
Bo3g022380.1	NA	C03	0.00069476	0.0147662	0.0352371	0.648193
BnaA08g07930D	A08	NA	0.000695048	0.0147662	0.0352453	0.648193
Bo1g022560.1	NA	C01	0.000695912	0.0147696	0.0352698	0.648193
Bo3g043120.1	NA	C03	0.000696053	0.0147696	0.0352738	0.648193
Cab009249.1	A02	NA	0.000696727	0.0147749	0.0352929	0.648193
Cab007410.1	A10	NA	0.000698569	0.014805	0.0353452	0.648193
Bo3g018610.1	NA	C03	0.00070013	0.0148291	0.0353894	0.648193
Cab021327.1	A07	NA	0.000703062	0.0148813	0.0354724	0.648193
Bo3g173700.1	NA	C03	0.000703555	0.0148813	0.0354864	0.648193
Bo6rg050870.1	NA	C06	0.000703876	0.0148813	0.0354954	0.648193
Cab018287.2	A07	NA	0.000704628	0.0148882	0.0355167	0.648193
BnaC06g18100D	NA	C06	0.000706383	0.0149076	0.0355662	0.648193
Bo8g050120.1	NA	C08	0.000706722	0.0149076	0.0355758	0.648193
Cab023525.1	A05	NA	0.000706827	0.0149076	0.0355788	0.648193
Bo1g022210.1	NA	C01	0.000707279	0.0149082	0.0355915	0.648193
Cab017846.1	A09	NA	0.000707809	0.0149103	0.0356065	0.648193
Bo6rg118580.1	NA	C06	0.000712039	0.0149904	0.0357257	0.648193
Cab013167.1	A01	NA	0.00071275	0.0149911	0.0357457	0.648193
Cab018766.1	A07	NA	0.00071293	0.0149911	0.0357507	0.648193
Cab032851.1	A07	NA	0.000715022	0.015026	0.0358096	0.648193
Bo4g027290.1	NA	C04	0.00071636	0.0150451	0.0358472	0.648193
Cab034237.1	A04	NA	0.000721039	0.0151288	0.0359784	0.648193
Bo8g098540.1	NA	C08	0.000721608	0.0151288	0.0359943	0.648193
Bo4g151490.1	NA	C04	0.000721643	0.0151288	0.0359953	0.648193
Bo4g042360.1	NA	C04	0.000722777	0.0151424	0.0360271	0.648193
Bo3g086930.1	NA	C03	0.000723161	0.0151424	0.0360378	0.648193
Cab030891.1	A04	NA	0.000723939	0.0151496	0.0360596	0.648193
Bo3g053060.1	NA	C03	0.000724595	0.0151543	0.0360779	0.648193
BnaA10g05050D	A10	NA	0.000725384	0.0151617	0.0361	0.648193
Bo7g110870.1	NA	C07	0.000726069	0.0151669	0.0361191	0.648193
Cab036323.2	A02	NA	0.000729247	0.0152205	0.0362079	0.648193
Bo1g006220.1	NA	C01	0.000729706	0.0152205	0.0362207	0.648193
Cab015960.1	A03	NA	0.00072994	0.0152205	0.0362272	0.648193
Bo4g027490.1	NA	C04	0.000730593	0.015222	0.0362454	0.648193
Bo5g025860.1	NA	C05	0.000730883	0.015222	0.0362535	0.648193
Cab002633.1	A03	NA	0.000731321	0.015222	0.0362657	0.648193
Cab012035.1	A02	NA	0.000732267	0.0152326	0.036292	0.648193
Bo4g026340.1	NA	C04	0.000734204	0.0152638	0.036346	0.648193
Bo8g105810.1	NA	C08	0.000735852	0.015289	0.0363918	0.648193
Cab005039.1	A07	NA	0.000739629	0.0153583	0.0364967	0.648193
Cab011294.1	A03	NA	0.00074213	0.0154011	0.036566	0.648193
Bo8g020490.1	NA	C08	0.000742891	0.0154013	0.0365871	0.648193
Cab009269.1	A02	NA	0.000743023	0.0154013	0.0365908	0.648193
Bo6rg094350.1	NA	C06	0.000743489	0.0154019	0.0366037	0.648193
Cab023283.1	A05	NA	0.000744023	0.0154038	0.0366185	0.648193
Cab024484.1	A01	NA	0.000746024	0.0154324	0.0366739	0.648193
Bo5g086670.1	NA	C05	0.000746289	0.0154324	0.0366812	0.648193
Bo9g181930.1	NA	C09	0.000747134	0.0154407	0.0367045	0.648193
Cab040438.1	A07	NA	0.000748383	0.0154483	0.0367391	0.648193
Bo1g090170.1	NA	C01	0.000748385	0.0154483	0.0367391	0.648193
Cab032850.1	A07	NA	0.000749077	0.0154534	0.0367582	0.648193
Cab026810.1	A02	NA	0.000751839	0.015499	0.0368344	0.648193
Cab031158.1	A02	NA	0.000752171	0.015499	0.0368436	0.648193
Bo7g107450.1	NA	C07	0.000752741	0.0155016	0.0368593	0.648193
BnaC07g42950D	NA	C07	0.000754206	0.0155207	0.0368997	0.648193
Cab010080.1	A09	NA	0.000754996	0.0155207	0.0369214	0.648193
Cab030793.1	A04	NA	0.000755267	0.0155207	0.0369289	0.648193
Cab029141.1	A09	NA	0.000755446	0.0155207	0.0369338	0.648193
Cab004881.2	A07	NA	0.000756397	0.0155291	0.03696	0.648193
Cab032613.1	A02	NA	0.00075676	0.0155291	0.03697	0.648193
Bo6rg116160.1	NA	C06	0.000757189	0.0155291	0.0369818	0.648193
Bo5g017870.1	NA	C05	0.000757678	0.01553	0.0369952	0.648193
Bo6rg112470.1	NA	C06	0.000758868	0.015542	0.037028	0.648193
Cab025815.1	A04	NA	0.000759154	0.015542	0.0370358	0.648193
Cab003757.1	A03	NA	0.000760475	0.0155599	0.0370721	0.648193
Bo6rg043740.1	NA	C06	0.000761211	0.0155659	0.0370923	0.648193
Bo8g090440.1	NA	C08	0.000761871	0.0155702	0.0371104	0.648193
Bo1g147710.1	NA	C01	0.000762733	0.0155787	0.0371341	0.648193
Bo6rg120770.1	NA	C06	0.000765441	0.0156249	0.0372083	0.648193
Bo8g080060.1	NA	C08	0.000766603	0.0156395	0.0372401	0.648193
Bo3g040470.1	NA	C03	0.000767341	0.0156454	0.0372603	0.648193
BnaC06g37720D	NA	C06	0.000768706	0.0156641	0.0372977	0.648193
Cab002253.1	A03	NA	0.000769248	0.015665	0.0373125	0.648193
Cab042561.1	A09	NA	0.00076965	0.015665	0.0373235	0.648193
Bo6rg099230.1	NA	C06	0.000772471	0.0157133	0.0374006	0.648193
Cab016213.1	A03	NA	0.000773591	0.0157269	0.0374311	0.648193
Bo1g043180.1	NA	C01	0.000774645	0.0157325	0.0374599	0.648193
Cab005602.1	A09	NA	0.000774764	0.0157325	0.0374631	0.648193
Cab027142.1	A08	NA	0.000775722	0.0157407	0.0374892	0.648193
Bo7g113440.1	NA	C07	0.000776071	0.0157407	0.0374988	0.648193
Bo1g139470.1	NA	C01	0.000777398	0.0157585	0.0375349	0.648193
Cab024806.1	A08	NA	0.00077821	0.0157658	0.037557	0.648193
Cab039815.1	A03	NA	0.000780774	0.0158085	0.0376268	0.648193
Bo6rg081580.1	NA	C06	0.000784804	0.0158809	0.0377362	0.648193
Bo2g013430.1	NA	C02	0.000787639	0.0159291	0.0378131	0.648193
Bo9g130730.1	NA	C09	0.000789369	0.015946	0.03786	0.648193
BnaA10g21180D	A10	NA	0.00078939	0.015946	0.0378606	0.648193
Cab047852.1	A01	NA	0.000790107	0.0159513	0.03788	0.648193
Bo9g172060.1	NA	C09	0.000791049	0.0159611	0.0379055	0.648193
Bo5g152690.1	NA	C05	0.00079258	0.0159755	0.0379469	0.648193
Cab006178.1	A06	NA	0.000793114	0.0159755	0.0379613	0.648193
Bo4g130980.1	NA	C04	0.000793134	0.0159755	0.0379619	0.648193
BnaC08g13420D	NA	C08	0.000796846	0.016041	0.0380621	0.648193
Bo4g136860.1	NA	C04	0.000801481	0.016125	0.038187	0.648193
Cab027861.1	A04	NA	0.000802071	0.0161276	0.0382029	0.648193
Cab038559.1	A05	NA	0.000803626	0.0161413	0.0382448	0.648193
BnaC08g07120D	NA	C08	0.00080368	0.0161413	0.0382462	0.648193
Bo1g144750.1	NA	C01	0.000804896	0.0161565	0.0382789	0.648193
BnaA01g08880D	A01	NA	0.000805618	0.0161617	0.0382983	0.648193
Cab037691.2	A09	NA	0.00080784	0.0161969	0.038358	0.648193
Cab003794.3	A03	NA	0.000809184	0.0161987	0.0383941	0.648193
Bo1g038860.1	NA	C01	0.000809393	0.0161987	0.0383997	0.648193
BnaC05g30090D	NA	C05	0.000809683	0.0161987	0.0384075	0.648193
Cab024482.1	A01	NA	0.000810377	0.0161987	0.0384261	0.648193
Cab012039.1	A02	NA	0.000810851	0.0161987	0.0384388	0.648193
Bo5g052100.1	NA	C05	0.000811538	0.0161987	0.0384572	0.648193
Bo3g015320.1	NA	C03	0.000811932	0.0161987	0.0384678	0.648193
Cab015995.1	A03	NA	0.000812022	0.0161987	0.0384702	0.648193
Bo8g081540.1	NA	C08	0.000812547	0.0161987	0.0384843	0.648193
BnaC03g41120D	NA	C03	0.000812568	0.0161987	0.0384848	0.648193
Bo5g030660.1	NA	C05	0.00081494	0.0162276	0.0385483	0.648193
Cab033807.1	A05	NA	0.000814947	0.0162276	0.0385485	0.648193
Cab036710.1	A05	NA	0.000815467	0.0162288	0.0385624	0.648193
Cab021112.1	A07	NA	0.000816845	0.0162469	0.0385993	0.648193
Bo5g003430.1	NA	C05	0.000818625	0.0162493	0.0386468	0.648193
Cab035595.1	A06	NA	0.000818939	0.0162493	0.0386552	0.648193
Bo2g011320.1	NA	C02	0.000818971	0.0162493	0.0386561	0.648193
Bo3g030160.1	NA	C03	0.000819829	0.0162493	0.038679	0.648193
Cab015551.1	A03	NA	0.000819884	0.0162493	0.0386805	0.648193
Cab002150.1	A03	NA	0.000819894	0.0162493	0.0386807	0.648193
Cab029554.2	A10	NA	0.000820223	0.0162493	0.0386895	0.648193
Bo1g154970.1	NA	C01	0.000822419	0.0162667	0.0387481	0.648193
Cab017477.1	A10	NA	0.000822564	0.0162667	0.038752	0.648193
Bo2g106390.1	NA	C02	0.000823052	0.0162667	0.038765	0.648193
BnaC02g28400D	NA	C02	0.000823231	0.0162667	0.0387698	0.648193
Bo1g123650.1	NA	C01	0.000823426	0.0162667	0.038775	0.648193
Bo1g123430.1	NA	C01	0.000826511	0.0163184	0.0388571	0.648193
Cab008018.1	A10	NA	0.000828127	0.016341	0.0389001	0.648193
Bo1g031770.1	NA	C01	0.000829565	0.0163602	0.0389384	0.648193
Cab016445.1	A03	NA	0.000830959	0.0163784	0.0389754	0.648193
Cab016454.1	A03	NA	0.000833871	0.0164158	0.0390527	0.648193
Bo8g052600.1	NA	C08	0.000834187	0.0164158	0.0390611	0.648193
Cab020253.1	A01	NA	0.000834267	0.0164158	0.0390632	0.648193
Bo2g011230.1	NA	C02	0.000835675	0.0164343	0.0391005	0.648193
Cab032874.1	A07	NA	0.000836575	0.0164427	0.0391244	0.648193
Bo8g092020.1	NA	C08	0.000838144	0.0164643	0.039166	0.648193
Bo5g010310.1	NA	C05	0.000839193	0.0164756	0.0391937	0.648193
Cab023251.1	A06	NA	0.000840609	0.0164942	0.0392312	0.648193
Bo4g149580.1	NA	C04	0.000843246	0.0165366	0.0393009	0.648193
Cab024049.2	A01	NA	0.000844726	0.0165511	0.03934	0.648193
Cab013447.1	A09	NA	0.000844931	0.0165511	0.0393454	0.648193
Cab003095.4	A03	NA	0.000845628	0.0165554	0.0393638	0.648193
BnaA08g11480D	A08	NA	0.000848645	0.0166052	0.0394434	0.648193
Cab015965.1	A03	NA	0.000849839	0.0166144	0.0394748	0.648193
Bo6rg071140.1	NA	C06	0.00085007	0.0166144	0.0394809	0.648193
Bo7g113290.1	NA	C07	0.000850785	0.0166191	0.0394997	0.648193
Cab012064.1	A02	NA	0.000851775	0.016629	0.0395258	0.648193
Bo3g162350.1	NA	C03	0.000852261	0.016629	0.0395386	0.648193
Cab035128.1	A04	NA	0.000852718	0.016629	0.0395506	0.648193
BnaA10g26520D	A10	NA	0.000853559	0.0166361	0.0395728	0.648193
Bo5g138070.1	NA	C05	0.000855154	0.0166579	0.0396147	0.648193
Bo3g162610.1	NA	C03	0.000857537	0.016695	0.0396773	0.648193
Cab040272.1	A09	NA	0.000860305	0.0167395	0.0397499	0.648193
Cab019769.1	A01	NA	0.000865251	0.0168264	0.0398794	0.648193
Cab003614.1	A03	NA	0.000867552	0.0168574	0.0399396	0.648193
BnaC09g16580D	NA	C09	0.000868113	0.0168574	0.0399543	0.648193
Bo1g048220.1	NA	C01	0.000868292	0.0168574	0.039959	0.648193
Bo4g183040.1	NA	C04	0.00086959	0.0168732	0.0399929	0.648193
Bo6rg110940.1	NA	C06	0.000873989	0.0169492	0.0401077	0.648193
Cab023316.1	A05	NA	0.000877176	0.0170015	0.0401907	0.648193
Bo3g013060.1	NA	C03	0.000880559	0.0170497	0.0402787	0.648193
Bo3g061660.1	NA	C03	0.000880639	0.0170497	0.0402808	0.648193
Cab034924.1	A04	NA	0.000881494	0.0170502	0.040303	0.648193
Cab004415.1	A03	NA	0.000881924	0.0170502	0.0403142	0.648193
Cab009431.1	A02	NA	0.000882824	0.0170502	0.0403375	0.648193
Cab023760.1	A05	NA	0.000882826	0.0170502	0.0403376	0.648193
Cab006115.1	A06	NA	0.000883103	0.0170502	0.0403448	0.648193
Cab029670.1	A10	NA	0.00088428	0.0170635	0.0403753	0.648193
Cab018438.1	A07	NA	0.000886113	0.0170666	0.0404229	0.648193
Bo7g084470.1	NA	C07	0.000886308	0.0170666	0.0404279	0.648193
Cab013808.1	A09	NA	0.000886372	0.0170666	0.0404296	0.648193
Bo3g138810.1	NA	C03	0.000886395	0.0170666	0.0404302	0.648193
Cab018256.2	A07	NA	0.000887588	0.0170801	0.0404611	0.648193
Cab027230.2	A08	NA	0.000889949	0.0171145	0.0405223	0.648193
Bo1g037810.1	NA	C01	0.000890827	0.0171145	0.040545	0.648193
Cab023462.1	A05	NA	0.000890843	0.0171145	0.0405454	0.648193
Bo6rg076660.1	NA	C06	0.000892747	0.0171278	0.0405947	0.648193
Cab047444.1	A01	NA	0.000893227	0.0171278	0.0406071	0.648193
Bo5g025230.1	NA	C05	0.000893637	0.0171278	0.0406177	0.648193
Bo3g038930.1	NA	C03	0.000893876	0.0171278	0.0406239	0.648193
Bo9g177150.1	NA	C09	0.000893992	0.0171278	0.0406269	0.648193
Bo9g076290.1	NA	C09	0.000894544	0.017129	0.0406412	0.648193
Cab040847.1	A05	NA	0.000897492	0.0171738	0.0407173	0.648193
Bo3g065490.1	NA	C03	0.000897865	0.0171738	0.0407269	0.648193
Cab035396.2	A06	NA	0.000901732	0.0172316	0.0408266	0.648193
Cab036958.1	A10	NA	0.000902279	0.0172316	0.0408407	0.648193
Bo1g003080.1	NA	C01	0.000902774	0.0172316	0.0408535	0.648193
Bo8g083450.1	NA	C08	0.000902863	0.0172316	0.0408558	0.648193
BnaC07g06980D	NA	C07	0.000903844	0.0172317	0.040881	0.648193
Cab031675.2	A07	NA	0.000904034	0.0172317	0.0408859	0.648193
Bo7g077820.1	NA	C07	0.000904362	0.0172317	0.0408944	0.648193
Cab000346.1	A09	NA	0.000905048	0.0172317	0.040912	0.648193
Cab027095.1	A05	NA	0.000905333	0.0172317	0.0409193	0.648193
Cab032723.1	A02	NA	0.000907408	0.0172533	0.0409727	0.648193
Bo7g083850.1	NA	C07	0.000907673	0.0172533	0.0409795	0.648193
Cab047885.1	A10	NA	0.000908193	0.0172533	0.0409929	0.648193
Bo4g036190.1	NA	C04	0.000908549	0.0172533	0.041002	0.648193
Cab020713.1	A07	NA	0.000908937	0.0172533	0.041012	0.648193
Cab021508.1	A02	NA	0.000910212	0.0172681	0.0410447	0.648193
Cab028449.1	A02	NA	0.000910897	0.0172717	0.0410623	0.648193
Bo3g015440.1	NA	C03	0.000912097	0.0172851	0.0410931	0.648193
Cab010087.2	A09	NA	0.000916358	0.0173487	0.0412023	0.648193
Cab028871.1	A06	NA	0.00091674	0.0173487	0.0412121	0.648193
Bo6rg094120.1	NA	C06	0.000917149	0.0173487	0.0412226	0.648193
Cab046565.1	A01	NA	0.000917439	0.0173487	0.04123	0.648193
Bo1g150370.1	NA	C01	0.000918888	0.0173595	0.0412671	0.648193
Bo4g197430.1	NA	C04	0.000919007	0.0173595	0.0412701	0.648193
Cab034788.1	A05	NA	0.000919821	0.0173655	0.041291	0.648193
Cab000264.1	A09	NA	0.000920746	0.0173736	0.0413146	0.648193
Bo5g139470.1	NA	C05	0.000921276	0.0173742	0.0413282	0.648193
Bo2g048270.1	NA	C02	0.00092481	0.0174314	0.0414184	0.648193
Bo9g036870.1	NA	C09	0.000927649	0.0174755	0.0414909	0.648193
Cab011255.1	A03	NA	0.000928438	0.017481	0.041511	0.648193
Cab002854.1	A03	NA	0.000934275	0.0175814	0.0416595	0.648193
Bo3g106960.1	NA	C03	0.000935614	0.0175971	0.0416936	0.648193
Bo7g106600.1	NA	C07	0.000937704	0.0176269	0.0417467	0.648193
Bo5g123100.1	NA	C05	0.000938723	0.0176332	0.0417725	0.648193
BnaC04g02240D	NA	C04	0.000939047	0.0176332	0.0417807	0.648193
Bo4g002380.1	NA	C04	0.000940051	0.0176425	0.0418062	0.648193
Bo3g050010.1	NA	C03	0.000942432	0.0176777	0.0418666	0.648193
Cab029481.1	A09	NA	0.000943549	0.0176892	0.0418949	0.648193
Bo9g177550.1	NA	C09	0.000944647	0.0177003	0.0419227	0.648193
Bo9g183450.1	NA	C09	0.00094684	0.0177203	0.0419782	0.648193
Bo2g133810.1	NA	C02	0.000947023	0.0177203	0.0419828	0.648193
Bo3g012480.1	NA	C03	0.000947239	0.0177203	0.0419883	0.648193
Cab018265.1	A07	NA	0.000949096	0.0177287	0.0420353	0.648193
Bo4g134500.1	NA	C04	0.000949525	0.0177287	0.0420461	0.648193
Cab021293.1	A07	NA	0.000949538	0.0177287	0.0420465	0.648193
Bo7g100810.1	NA	C07	0.000949716	0.0177287	0.0420509	0.648193
Cab031227.2	A02	NA	0.00095063	0.017732	0.042074	0.648193
Bo8g105830.1	NA	C08	0.000951097	0.017732	0.0420858	0.648193
Cab038311.1	A09	NA	0.000951416	0.017732	0.0420939	0.648193
Bo8g095120.1	NA	C08	0.000952187	0.0177369	0.0421134	0.648193
Bo3g052330.1	NA	C03	0.000953166	0.0177456	0.0421381	0.648193
Cab030579.1	A06	NA	0.000957418	0.0178105	0.0422453	0.648193
Bo8g045790.1	NA	C08	0.000958014	0.0178105	0.0422603	0.648193
Cab035009.1	A04	NA	0.000958178	0.0178105	0.0422644	0.648193
BnaC07g09730D	NA	C07	0.000960808	0.0178498	0.0423306	0.648193
Bo7g063770.1	NA	C07	0.000961422	0.0178518	0.0423461	0.648193
Cab015894.1	A03	NA	0.00096311	0.0178627	0.0423885	0.648193
BnaC03g32060D	NA	C03	0.000963342	0.0178627	0.0423944	0.648193
Bo8g067430.1	NA	C08	0.000963543	0.0178627	0.0423994	0.648193
Bo1g139730.1	NA	C01	0.000964212	0.0178656	0.0424162	0.648193
Cab002247.1	A03	NA	0.000965016	0.017871	0.0424364	0.648193
Bo3g175640.1	NA	C03	0.000967435	0.0179057	0.0424972	0.648193
Bo4g125900.1	NA	C04	0.000967914	0.0179057	0.0425092	0.648193
Bo6rg120810.1	NA	C06	0.000968609	0.017909	0.0425266	0.648193
Cab032088.1	A08	NA	0.000974153	0.0180009	0.0426655	0.648193
BnaC02g24620D	NA	C02	0.000974937	0.0180009	0.0426852	0.648193
Bo7g080880.1	NA	C07	0.000975121	0.0180009	0.0426898	0.648193
Bo2g097550.1	NA	C02	0.000977112	0.0180142	0.0427396	0.648193
Bo2g014050.1	NA	C02	0.000977744	0.0180142	0.0427554	0.648193
Bo5g001170.1	NA	C05	0.00097809	0.0180142	0.042764	0.648193
Bo4g047310.1	NA	C04	0.000978572	0.0180142	0.0427761	0.648193
Bo9g014470.1	NA	C09	0.000978876	0.0180142	0.0427837	0.648193
Cab005371.1	A09	NA	0.000979926	0.0180142	0.0428099	0.648193
Cab046290.1	A05	NA	0.000979965	0.0180142	0.0428109	0.648193
Bo1g154750.1	NA	C01	0.000979967	0.0180142	0.0428109	0.648193
Bo3g060450.1	NA	C03	0.000981032	0.0180201	0.0428375	0.648193
Bo8g083420.1	NA	C08	0.00098132	0.0180201	0.0428447	0.648193
Bo6rg118610.1	NA	C06	0.000983307	0.0180471	0.0428943	0.648193
Cab003869.1	A03	NA	0.000991127	0.018181	0.0430891	0.648193
Cab009711.1	A01	NA	0.000992914	0.0181976	0.0431335	0.648193
Bo6rg118040.1	NA	C06	0.000993071	0.0181976	0.0431374	0.648193
Cab046895.2	A09	NA	0.000994744	0.0182169	0.043179	0.648193
Bo5g139270.1	NA	C05	0.000995171	0.0182169	0.0431896	0.648193
Cab003855.2	A03	NA	0.000999738	0.0182909	0.0433029	0.648193
Cab041159.1	A05	NA	0.00100214	0.0183161	0.0433623	0.648193
Bo2g096030.1	NA	C02	0.00100216	0.0183161	0.043363	0.648193
Bo1g034570.1	NA	C01	0.00100679	0.0183911	0.0434775	0.648193
Cab033256.1	A08	NA	0.00100868	0.0183997	0.0435242	0.648193
Cab032515.1	A02	NA	0.00100899	0.0183997	0.043532	0.648193
Bo7g040360.1	NA	C07	0.00100902	0.0183997	0.0435327	0.648193
Bo2g100710.1	NA	C02	0.00100937	0.0183997	0.0435412	0.648193
Bo7g116870.1	NA	C07	0.00101141	0.0184273	0.0435916	0.648193
Bo6rg078020.1	NA	C06	0.0010126	0.0184393	0.043621	0.648193
Bo2g096000.1	NA	C02	0.00101328	0.0184422	0.0436379	0.648193
Cab042562.1	A09	NA	0.00101538	0.0184707	0.0436896	0.648193
Cab039954.1	A03	NA	0.00101718	0.0184823	0.043734	0.648193
Bo4g188270.1	NA	C04	0.00101754	0.0184823	0.0437427	0.648193
Cab005319.1	A09	NA	0.0010176	0.0184823	0.0437443	0.648193
Cab023905.1	A05	NA	0.00101898	0.0184976	0.0437782	0.648193
Bo6rg037260.1	NA	C06	0.00102113	0.018521	0.043831	0.648193
Bo9g181760.1	NA	C09	0.00102133	0.018521	0.043836	0.648193
BnaA02g12330D	A02	NA	0.00102238	0.0185305	0.0438619	0.648193
Cab036301.2	A02	NA	0.00102856	0.0186281	0.0440136	0.648193
Bo8g058040.1	NA	C08	0.00102883	0.0186281	0.0440203	0.648193
Cab019771.1	A01	NA	0.00103104	0.0186585	0.0440745	0.648193
Bo8g109640.1	NA	C08	0.00103403	0.0186931	0.0441476	0.648193
Cab014861.1	A02	NA	0.00103403	0.0186931	0.0441476	0.648193
Bo3g053210.1	NA	C03	0.00103591	0.0187175	0.0441937	0.648193
Bo9g037360.1	NA	C09	0.00103702	0.0187278	0.0442208	0.648193
Cab001699.1	A03	NA	0.00103943	0.0187616	0.0442797	0.648193
Cab048211.1	A04	NA	0.00104078	0.0187706	0.0443127	0.648193
Cab042499.1	A09	NA	0.001041	0.0187706	0.0443181	0.648193
Bo2g011040.1	NA	C02	0.00104492	0.0188141	0.0444136	0.648193
Bo5g023680.1	NA	C05	0.00104495	0.0188141	0.0444143	0.648193
Bo6rg122160.1	NA	C06	0.00104503	0.0188141	0.0444165	0.648193
Bo7g092990.1	NA	C07	0.0010472	0.0188434	0.0444693	0.648193
Bo3g036550.1	NA	C03	0.00104826	0.0188528	0.0444951	0.648193
Bo6rg120760.1	NA	C06	0.00105179	0.0189066	0.0445811	0.648193
Bo6rg074810.1	NA	C06	0.00105464	0.0189481	0.0446504	0.648193
Bo8g104850.1	NA	C08	0.00105549	0.0189497	0.0446709	0.648193
Bo9g178810.1	NA	C09	0.00105582	0.0189497	0.044679	0.648193
BnaC04g01580D	NA	C04	0.00105732	0.018966	0.0447154	0.648193
Bo9g169780.1	NA	C09	0.00105781	0.018966	0.0447273	0.648193
Cab031167.1	A02	NA	0.00105881	0.0189671	0.0447515	0.648193
BnaA07g24810D	A07	NA	0.00105896	0.0189671	0.0447551	0.648193
Cab039961.1	A03	NA	0.00105981	0.0189679	0.0447759	0.648193
BnaC04g05660D	NA	C04	0.00106009	0.0189679	0.0447826	0.648193
Bo1g072210.1	NA	C01	0.00106099	0.0189693	0.0448044	0.648193
Bo6rg087670.1	NA	C06	0.00106126	0.0189693	0.0448109	0.648193
Cab013241.1	A01	NA	0.00106185	0.0189701	0.0448252	0.648193
Cab019129.1	A04	NA	0.00106286	0.0189754	0.0448498	0.648193
Cab022149.2	A01	NA	0.00106323	0.0189754	0.0448586	0.648193
Cab021105.1	A07	NA	0.00106432	0.0189852	0.0448851	0.648193
BnaA06g23770D	A06	NA	0.0010667	0.019018	0.0449428	0.648193
Cab035713.1	A06	NA	0.00107302	0.0191208	0.0450954	0.648193
Cab029917.1	A10	NA	0.00107593	0.019163	0.0451657	0.648193
Cab000805.1	A09	NA	0.00107664	0.0191658	0.0451828	0.648193
Bo1g037360.1	NA	C01	0.00107725	0.0191669	0.0451975	0.648193
BnaA02g19210D	A02	NA	0.00107827	0.0191754	0.0452222	0.648193
BnaC05g09960D	NA	C05	0.00108046	0.0192024	0.0452749	0.648193
Cab000266.1	A09	NA	0.00108089	0.0192024	0.0452853	0.648193
BnaC07g27850D	NA	C07	0.00108362	0.019241	0.0453508	0.648193
Cab008616.1	A01	NA	0.00108425	0.0192424	0.0453661	0.648193
BnaC05g14440D	NA	C05	0.00108565	0.019251	0.0453997	0.648193
Cab028926.2	A06	NA	0.00108586	0.019251	0.0454048	0.648193
BnaC05g35540D	NA	C05	0.00108692	0.019251	0.0454302	0.648193
BnaA03g31350D	A03	NA	0.00108694	0.019251	0.0454306	0.648193
BnaA02g00090D	A02	NA	0.00108886	0.0192752	0.0454767	0.648193
Bo4g185990.1	NA	C04	0.00109049	0.0192857	0.045516	0.648193
Bo5g020440.1	NA	C05	0.00109055	0.0192857	0.0455174	0.648193
Cab004215.1	A03	NA	0.00109269	0.0192942	0.0455687	0.648193
Cab025792.3	A04	NA	0.00109314	0.0192942	0.0455795	0.648193
Cab011571.2	A05	NA	0.00109317	0.0192942	0.0455801	0.648193
Bo2g008800.1	NA	C02	0.00109324	0.0192942	0.0455819	0.648193
Cab045591.1	A01	NA	0.00109558	0.0193202	0.0456379	0.648193
Cab001607.1	A03	NA	0.00109595	0.0193202	0.0456468	0.648193
Cab046547.1	A01	NA	0.00109638	0.0193202	0.0456571	0.648193
Cab029765.1	A10	NA	0.00109948	0.0193652	0.0457314	0.648193
BnaC03g30840D	NA	C03	0.00110012	0.0193666	0.0457466	0.648193
Cab034667.1	A09	NA	0.00110362	0.0194184	0.0458302	0.648193
BnaC05g04610D	NA	C05	0.00110587	0.0194483	0.045884	0.648193
Bo3g023390.1	NA	C03	0.00110795	0.019475	0.0459337	0.648193
Cab038183.1	A02	NA	0.00110888	0.0194816	0.0459559	0.648193
Bo7g113830.1	NA	C07	0.00111102	0.0195094	0.0460069	0.648193
Bo2g103300.1	NA	C02	0.00111414	0.019548	0.0460813	0.648193
Bo3g155390.1	NA	C03	0.00111434	0.019548	0.0460859	0.648193
Cab003592.1	A03	NA	0.0011153	0.0195551	0.0461089	0.648193
Cab007690.1	A10	NA	0.00111721	0.0195787	0.0461543	0.648193
Cab027541.1	A08	NA	0.00111829	0.0195877	0.0461798	0.648193
Cab029870.1	A10	NA	0.00111982	0.0196047	0.0462162	0.648193
Bo9g069760.1	NA	C09	0.00112619	0.0197065	0.0463675	0.648193
Bo2g136930.1	NA	C02	0.0011273	0.019716	0.0463938	0.648193
BnaA01g18870D	A01	NA	0.0011279	0.0197165	0.0464079	0.648193
Cab020459.1	A01	NA	0.00112927	0.0197215	0.0464403	0.648193
[truncated: 51,884 more rows]

## Sheet: B.cinerea
Marker	A-Chromosome	C-Chromosome	P.value	Q.value	FDR	Pi0
Bo7g109920.1	NA	C07	1.28135e-07	0.00398994	0.0034818	0.765803
Cab027012.1	A05	NA	1.977e-07	0.00398994	0.00360107	0.765803
Cab017325.1	A10	NA	4.11343e-07	0.00398994	0.00419279	0.765803
Cab013651.1	A09	NA	5.41427e-07	0.00398994	0.0045309	0.765803
BnaC03g28890D	NA	C03	5.78028e-07	0.00398994	0.00462109	0.765803
Bo6rg079800.1	NA	C06	6.18678e-07	0.00398994	0.00471859	0.765803
Bo5g079930.1	NA	C05	6.76854e-07	0.00398994	0.00485331	0.765803
Bo7g050230.1	NA	C07	1.0781e-06	0.00501037	0.00565583	0.765803
Cab019641.1	A04	NA	1.09281e-06	0.00501037	0.00568197	0.765803
Cab030730.1	A04	NA	1.30597e-06	0.00538891	0.00604239	0.765803
Cab007548.3	A10	NA	1.7308e-06	0.0057751	0.00667581	0.765803
Cab017493.1	A10	NA	2.05459e-06	0.0057751	0.00709712	0.765803
Bo6rg077440.1	NA	C06	2.09287e-06	0.0057751	0.00714399	0.765803
Bo5g131900.1	NA	C05	2.12895e-06	0.0057751	0.00718763	0.765803
Bo5g152730.1	NA	C05	2.22478e-06	0.0057751	0.00730115	0.765803
Cab013099.1	A01	NA	2.23929e-06	0.0057751	0.00731804	0.765803
Cab031167.1	A02	NA	2.55375e-06	0.00597641	0.00766647	0.765803
Bo5g155100.1	NA	C05	2.72745e-06	0.00597641	0.00784579	0.765803
Bo9g018390.1	NA	C09	2.75185e-06	0.00597641	0.0078703	0.765803
Cab046158.1	A05	NA	3.08131e-06	0.00635732	0.00818637	0.765803
BnaA06g22180D	A06	NA	3.50014e-06	0.00647254	0.00855316	0.765803
Bo8g083240.1	NA	C08	3.60536e-06	0.00647254	0.0086399	0.765803
BnaC03g53770D	NA	C03	3.60773e-06	0.00647254	0.00864183	0.765803
Cab019596.1	A04	NA	3.96814e-06	0.00674333	0.00892427	0.765803
Cab036298.2	A02	NA	4.0855e-06	0.00674333	0.00901176	0.765803
Bo3g058770.1	NA	C03	4.46345e-06	0.0070838	0.00928022	0.765803
Bo9g153690.1	NA	C09	4.98615e-06	0.00762027	0.00962225	0.765803
Cab023903.1	A05	NA	5.85245e-06	0.00827267	0.0101339	0.765803
Cab046161.1	A05	NA	5.92198e-06	0.00827267	0.0101727	0.765803
Bo4g187440.1	NA	C04	6.01448e-06	0.00827267	0.0102238	0.765803
Cab007887.1	A10	NA	6.7068e-06	0.00875269	0.0105926	0.765803
Cab023965.1	A05	NA	6.7877e-06	0.00875269	0.0106342	0.765803
Bo5g152770.1	NA	C05	7.54721e-06	0.0092675	0.0110131	0.765803
Bo6rg046810.1	NA	C06	8.1838e-06	0.0092675	0.0113165	0.765803
Bo3g044620.1	NA	C03	8.58423e-06	0.0092675	0.0115019	0.765803
Cab026423.1	A02	NA	8.70586e-06	0.0092675	0.0115575	0.765803
Cab017462.1	A10	NA	9.21191e-06	0.0092675	0.0117854	0.765803
BnaA09g41040D	A09	NA	9.25888e-06	0.0092675	0.0118063	0.765803
Bo6rg065040.1	NA	C06	9.32874e-06	0.0092675	0.0118373	0.765803
BnaA10g08980D	A10	NA	9.67321e-06	0.0092675	0.0119888	0.765803
Bo8g083310.1	NA	C08	9.68978e-06	0.0092675	0.011996	0.765803
Cab029798.1	A10	NA	9.96719e-06	0.0092675	0.0121164	0.765803
Cab016213.1	A03	NA	1.036e-05	0.0092675	0.0122848	0.765803
Cab032851.1	A07	NA	1.04151e-05	0.0092675	0.0123082	0.765803
Bo8g090920.1	NA	C08	1.0431e-05	0.0092675	0.012315	0.765803
BnaC02g08110D	NA	C02	1.06953e-05	0.0092675	0.0124267	0.765803
Bo6rg121700.1	NA	C06	1.0823e-05	0.0092675	0.0124803	0.765803
Cab015037.1	A09	NA	1.14615e-05	0.0092675	0.012745	0.765803
Bo4g034590.1	NA	C04	1.15018e-05	0.0092675	0.0127615	0.765803
BnaA10g19790D	A10	NA	1.16836e-05	0.0092675	0.0128359	0.765803
Cab034444.1	A04	NA	1.1905e-05	0.0092675	0.0129259	0.765803
BnaC05g26980D	NA	C05	1.19124e-05	0.0092675	0.0129289	0.765803
Cab020722.1	A07	NA	1.19926e-05	0.0092675	0.0129613	0.765803
Cab032840.1	A07	NA	1.22962e-05	0.0092675	0.0130835	0.765803
Bo5g155110.1	NA	C05	1.23525e-05	0.0092675	0.0131061	0.765803
Bo2g051120.1	NA	C02	1.28999e-05	0.00936941	0.0133236	0.765803
Cab002732.1	A03	NA	1.29425e-05	0.00936941	0.0133404	0.765803
Cab002279.1	A03	NA	1.36128e-05	0.00968474	0.0136025	0.765803
Bo4g182580.1	NA	C04	1.48311e-05	0.0103727	0.0140688	0.765803
Cab013471.1	A09	NA	1.57118e-05	0.0108055	0.0143987	0.765803
Bo9g176460.1	NA	C09	1.61672e-05	0.0109364	0.0145671	0.765803
Cab006731.1	A06	NA	1.73276e-05	0.0115323	0.0149899	0.765803
Bo2g101910.1	NA	C02	1.83698e-05	0.0116217	0.0153621	0.765803
Cab035124.1	A04	NA	1.84093e-05	0.0116217	0.0153761	0.765803
Bo3g096440.1	NA	C03	1.849e-05	0.0116217	0.0154046	0.765803
Bo2g101920.1	NA	C02	1.89462e-05	0.0116217	0.015565	0.765803
Bo2g116540.1	NA	C02	1.91823e-05	0.0116217	0.0156476	0.765803
BnaC06g15900D	NA	C06	1.91955e-05	0.0116217	0.0156521	0.765803
Cab022449.1	A08	NA	1.95017e-05	0.0116217	0.0157587	0.765803
Bo2g136340.1	NA	C02	1.97151e-05	0.0116217	0.0158326	0.765803
Cab021972.1	A02	NA	2.00152e-05	0.0116324	0.015936	0.765803
Bo1g055110.1	NA	C01	2.03396e-05	0.0116568	0.0160473	0.765803
Bo6rg099860.1	NA	C06	2.06777e-05	0.0116882	0.0161626	0.765803
Cab025156.1	A05	NA	2.1153e-05	0.0117953	0.0163236	0.765803
Bo7g021700.1	NA	C07	2.23572e-05	0.0120654	0.0167259	0.765803
Bo4g084660.1	NA	C04	2.26487e-05	0.0120654	0.0168222	0.765803
Bo5g132170.1	NA	C05	2.28249e-05	0.0120654	0.0168801	0.765803
Cab041465.1	A04	NA	2.32339e-05	0.0120654	0.017014	0.765803
Cab017468.1	A10	NA	2.35077e-05	0.0120654	0.0171032	0.765803
Cab032832.1	A07	NA	2.41682e-05	0.0120654	0.0173168	0.765803
Bo5g103540.1	NA	C05	2.48306e-05	0.0120654	0.0175288	0.765803
Cab046974.1	A01	NA	2.49574e-05	0.0120654	0.0175692	0.765803
Cab032816.1	A07	NA	2.50053e-05	0.0120654	0.0175844	0.765803
Cab029870.1	A10	NA	2.5009e-05	0.0120654	0.0175856	0.765803
Cab023811.1	A05	NA	2.53968e-05	0.0120654	0.0177084	0.765803
Bo9g006340.1	NA	C09	2.54186e-05	0.0120654	0.0177153	0.765803
Cab039315.1	A02	NA	2.54385e-05	0.0120654	0.0177216	0.765803
Cab025600.1	A05	NA	2.62014e-05	0.012286	0.017961	0.765803
Bo3g180970.1	NA	C03	2.86167e-05	0.0130709	0.0187021	0.765803
Cab029917.1	A10	NA	2.91395e-05	0.0130709	0.0188593	0.765803
Bo4g151560.1	NA	C04	2.92775e-05	0.0130709	0.0189006	0.765803
Bo9g074420.1	NA	C09	2.92852e-05	0.0130709	0.0189029	0.765803
Cab006014.1	A06	NA	2.96518e-05	0.0130709	0.0190122	0.765803
Bo9g181970.1	NA	C09	2.97759e-05	0.0130709	0.0190491	0.765803
Cab033320.1	A08	NA	3.04611e-05	0.0132309	0.0192517	0.765803
Bo5g132540.1	NA	C05	3.10696e-05	0.0133547	0.0194301	0.765803
Bo2g136520.1	NA	C02	3.15579e-05	0.0134247	0.0195722	0.765803
Bo8g081460.1	NA	C08	3.22879e-05	0.0135366	0.019783	0.765803
Bo4g140300.1	NA	C04	3.2477e-05	0.0135366	0.0198373	0.765803
Bo3g078870.1	NA	C03	3.2885e-05	0.0135696	0.0199541	0.765803
Bo6rg081770.1	NA	C06	3.40754e-05	0.0136994	0.0202913	0.765803
Bo6rg094680.1	NA	C06	3.40875e-05	0.0136994	0.0202947	0.765803
Cab022668.1	A06	NA	3.53433e-05	0.0136994	0.0206452	0.765803
BnaC02g00490D	NA	C02	3.54017e-05	0.0136994	0.0206613	0.765803
Bo7g057730.1	NA	C07	3.55664e-05	0.0136994	0.0207069	0.765803
Cab047824.1	A10	NA	3.5851e-05	0.0136994	0.0207854	0.765803
BnaC04g02240D	NA	C04	3.60558e-05	0.0136994	0.0208417	0.765803
Bo6rg030700.1	NA	C06	3.66261e-05	0.0136994	0.0209979	0.765803
Bo2g136350.1	NA	C02	3.66685e-05	0.0136994	0.0210095	0.765803
Bo6rg010810.1	NA	C06	3.72304e-05	0.0136994	0.0211622	0.765803
Cab018650.1	A07	NA	3.7261e-05	0.0136994	0.0211705	0.765803
Bo9g183300.1	NA	C09	3.73636e-05	0.0136994	0.0211983	0.765803
Cab003046.1	A06	NA	3.77877e-05	0.0136994	0.0213128	0.765803
Bo6rg103750.1	NA	C06	3.78476e-05	0.0136994	0.0213289	0.765803
Bo1g150120.1	NA	C01	4.02471e-05	0.0144413	0.0219653	0.765803
Bo3g088770.1	NA	C03	4.11864e-05	0.0146509	0.0222095	0.765803
Bo1g054890.1	NA	C01	4.24082e-05	0.0148415	0.0225231	0.765803
Bo8g081130.1	NA	C08	4.34277e-05	0.0148415	0.0227812	0.765803
BnaC02g37270D	NA	C02	4.36445e-05	0.0148415	0.0228357	0.765803
Bo3g057000.1	NA	C03	4.37139e-05	0.0148415	0.0228531	0.765803
Bo9g176310.1	NA	C09	4.44788e-05	0.0148415	0.023044	0.765803
Bo3g004890.1	NA	C03	4.46035e-05	0.0148415	0.023075	0.765803
Bo3g170740.1	NA	C03	4.4812e-05	0.0148415	0.0231267	0.765803
BnaA06g22170D	A06	NA	4.48707e-05	0.0148415	0.0231412	0.765803
Bo3g034440.1	NA	C03	4.49593e-05	0.0148415	0.0231631	0.765803
Bo6rg103610.1	NA	C06	4.74923e-05	0.0155533	0.0237795	0.765803
Bo7g058020.1	NA	C07	4.80498e-05	0.0156119	0.0239127	0.765803
BnaA07g23620D	A07	NA	4.90544e-05	0.0158138	0.0241504	0.765803
Bo4g151450.1	NA	C04	5.08538e-05	0.0162668	0.0245694	0.765803
Bo5g155150.1	NA	C05	5.14889e-05	0.0163433	0.0247151	0.765803
Cab025855.1	A04	NA	5.27109e-05	0.0166034	0.0249925	0.765803
Cab027573.1	A04	NA	5.32488e-05	0.0166056	0.0251134	0.765803
Bo9g155960.1	NA	C09	5.36625e-05	0.0166056	0.0252058	0.765803
Bo6rg079460.1	NA	C06	5.45879e-05	0.0166056	0.025411	0.765803
BnaC04g17840D	NA	C04	5.45996e-05	0.0166056	0.0254136	0.765803
Cab036226.1	A02	NA	5.52028e-05	0.0166056	0.0255461	0.765803
Bo4g140640.1	NA	C04	5.53202e-05	0.0166056	0.0255718	0.765803
Cab039023.1	A08	NA	5.55346e-05	0.0166056	0.0256186	0.765803
Bo3g144040.1	NA	C03	5.59809e-05	0.0166186	0.0257157	0.765803
Bo5g036350.1	NA	C05	5.67939e-05	0.0166276	0.0258913	0.765803
BnaC08g12210D	NA	C08	5.68172e-05	0.0166276	0.0258963	0.765803
Cab018965.1	A07	NA	5.73196e-05	0.0166565	0.0260039	0.765803
Cab034249.2	A04	NA	5.88533e-05	0.0169826	0.0263286	0.765803
Bo9g148130.1	NA	C09	6.10002e-05	0.0171713	0.0267737	0.765803
Cab004528.1	A03	NA	6.12204e-05	0.0171713	0.0268188	0.765803
Cab046962.1	A01	NA	6.12959e-05	0.0171713	0.0268342	0.765803
Cab004021.2	A03	NA	6.15599e-05	0.0171713	0.026888	0.765803
Bo7g117480.1	NA	C07	6.16777e-05	0.0171713	0.0269119	0.765803
Bo4g021310.1	NA	C04	6.2314e-05	0.0171713	0.0270408	0.765803
Cab027999.1	A09	NA	6.29485e-05	0.0171713	0.0271683	0.765803
Bo6rg092800.1	NA	C06	6.30995e-05	0.0171713	0.0271985	0.765803
Cab003393.1	A03	NA	6.32527e-05	0.0171713	0.0272291	0.765803
Cab046152.1	A05	NA	6.40957e-05	0.0172338	0.0273966	0.765803
Bo3g052920.1	NA	C03	6.43181e-05	0.0172338	0.0274405	0.765803
BnaA05g33910D	A05	NA	6.49327e-05	0.0172402	0.0275613	0.765803
Bo7g081220.1	NA	C07	6.51775e-05	0.0172402	0.0276092	0.765803
BnaC08g24930D	NA	C08	6.62921e-05	0.0173285	0.0278256	0.765803
Bo6rg125830.1	NA	C06	6.75581e-05	0.0173285	0.0280681	0.765803
Bo8g081210.1	NA	C08	6.77144e-05	0.0173285	0.0280979	0.765803
Bo4g039610.1	NA	C04	6.79282e-05	0.0173285	0.0281384	0.765803
Bo1g150410.1	NA	C01	6.79845e-05	0.0173285	0.0281491	0.765803
Bo6rg103620.1	NA	C06	6.80309e-05	0.0173285	0.0281579	0.765803
Bo4g124210.1	NA	C04	7.04995e-05	0.0176259	0.0286188	0.765803
Bo8g033950.1	NA	C08	7.05597e-05	0.0176259	0.0286299	0.765803
BnaC09g49220D	NA	C09	7.08858e-05	0.0176259	0.0286898	0.765803
Cab030806.1	A07	NA	7.09072e-05	0.0176259	0.0286937	0.765803
Bo9g054590.1	NA	C09	7.31827e-05	0.0180826	0.029106	0.765803
Bo5g038530.1	NA	C05	7.39591e-05	0.0181657	0.0292443	0.765803
Bo4g154920.1	NA	C04	7.49809e-05	0.0183077	0.0294247	0.765803
Bo7g022910.1	NA	C07	7.65211e-05	0.0185738	0.0296928	0.765803
BnaC02g07950D	NA	C02	7.75657e-05	0.0187173	0.0298722	0.765803
BnaC05g17400D	NA	C05	7.8048e-05	0.0187241	0.0299543	0.765803
Bo4g145820.1	NA	C04	7.86327e-05	0.0187554	0.0300534	0.765803
Bo1g150060.1	NA	C01	8.03938e-05	0.0190652	0.0303479	0.765803
BnaA07g33950D	A07	NA	8.12322e-05	0.019077	0.0304862	0.765803
Bo1g143810.1	NA	C01	8.13682e-05	0.019077	0.0305086	0.765803
Cab023808.1	A05	NA	8.31965e-05	0.0193955	0.0308056	0.765803
Bo5g050680.1	NA	C05	8.38267e-05	0.0194326	0.0309066	0.765803
Bo9g120520.1	NA	C09	8.55501e-05	0.0195726	0.0311796	0.765803
Bo1g147450.1	NA	C01	8.59159e-05	0.0195726	0.0312369	0.765803
Cab023525.1	A05	NA	8.60613e-05	0.0195726	0.0312596	0.765803
Bo5g155130.1	NA	C05	8.6328e-05	0.0195726	0.0313012	0.765803
Cab030723.1	A04	NA	8.86355e-05	0.019986	0.0316562	0.765803
Bo3g058810.1	NA	C03	8.97808e-05	0.0201342	0.0318294	0.765803
Cab016001.1	A03	NA	9.08041e-05	0.0201578	0.0319823	0.765803
Cab041811.1	A01	NA	9.12775e-05	0.0201578	0.0320525	0.765803
Bo6rg072440.1	NA	C06	9.15869e-05	0.0201578	0.0320983	0.765803
Cab035606.1	A06	NA	9.18402e-05	0.0201578	0.0321356	0.765803
Cab013076.2	A01	NA	9.4437e-05	0.0205524	0.0325127	0.765803
Cab018896.1	A07	NA	9.46341e-05	0.0205524	0.0325409	0.765803
BnaC04g06380D	NA	C04	9.59402e-05	0.0206277	0.0327265	0.765803
Bo5g132520.1	NA	C05	9.59807e-05	0.0206277	0.0327322	0.765803
BnaC07g13880D	NA	C07	9.69711e-05	0.0206843	0.0328713	0.765803
Bo9g154490.1	NA	C09	9.8102e-05	0.0206843	0.0330285	0.765803
BnaC03g41840D	NA	C03	9.81239e-05	0.0206843	0.0330315	0.765803
Bo5g094530.1	NA	C05	9.86367e-05	0.0206843	0.0331022	0.765803
BnaC05g08240D	NA	C05	9.90916e-05	0.0206843	0.0331645	0.765803
Cab020716.1	A07	NA	9.92515e-05	0.0206843	0.0331864	0.765803
BnaA04g05200D	A04	NA	0.000100091	0.0207544	0.0333006	0.765803
Bo4g149580.1	NA	C04	0.000102499	0.0211009	0.0336231	0.765803
Cab010084.1	A09	NA	0.000102784	0.0211009	0.0336608	0.765803
Cab047901.1	A02	NA	0.000104292	0.0211714	0.0338584	0.765803
Bo3g028280.1	NA	C03	0.000104465	0.0211714	0.0338808	0.765803
Bo6rg081470.1	NA	C06	0.000104667	0.0211714	0.0339071	0.765803
Bo3g055650.1	NA	C03	0.000107501	0.0215232	0.0342695	0.765803
Bo1g007070.1	NA	C01	0.00010768	0.0215232	0.0342921	0.765803
Bo2g134920.1	NA	C02	0.000107971	0.0215232	0.0343287	0.765803
Cab023848.3	A05	NA	0.000108947	0.0216132	0.0344506	0.765803
Bo1g151540.1	NA	C01	0.000109712	0.0216609	0.0345455	0.765803
Bo4g059540.1	NA	C04	0.00011098	0.0216704	0.0347013	0.765803
Cab029666.1	A10	NA	0.000111221	0.0216704	0.0347307	0.765803
Cab043112.1	A05	NA	0.00011156	0.0216704	0.0347719	0.765803
Bo3g066670.1	NA	C03	0.000111861	0.0216704	0.0348084	0.765803
Bo5g139520.1	NA	C05	0.000113186	0.0216813	0.0349679	0.765803
Cab023606.1	A05	NA	0.000113336	0.0216813	0.0349859	0.765803
Cab023810.1	A05	NA	0.000114455	0.0216813	0.0351191	0.765803
Bo2g137020.1	NA	C02	0.000114563	0.0216813	0.0351318	0.765803
BnaC02g18360D	NA	C02	0.000114958	0.0216813	0.0351785	0.765803
BnaC03g35090D	NA	C03	0.000115423	0.0216813	0.0352332	0.765803
Bo3g181020.1	NA	C03	0.000116188	0.0216813	0.0353226	0.765803
Bo6rg081580.1	NA	C06	0.000116234	0.0216813	0.035328	0.765803
Bo2g010010.1	NA	C02	0.000116646	0.0216813	0.0353759	0.765803
Bo2g011230.1	NA	C02	0.000117686	0.0217669	0.0354963	0.765803
Bo1g002610.1	NA	C01	0.000118398	0.0217669	0.0355779	0.765803
Bo7g071370.1	NA	C07	0.000118849	0.0217669	0.0356294	0.765803
Cab023821.1	A05	NA	0.000119216	0.0217669	0.0356713	0.765803
Bo3g102930.1	NA	C03	0.000124532	0.0226373	0.036263	0.765803
Cab046997.1	A05	NA	0.000125425	0.0226996	0.03636	0.765803
Bo6rg083430.1	NA	C06	0.000127317	0.0229414	0.0365634	0.765803
Bo8g059470.1	NA	C08	0.000130934	0.0234713	0.0369444	0.765803
Cab007037.1	A06	NA	0.000131395	0.0234713	0.0369924	0.765803
Bo3g061330.1	NA	C03	0.000132079	0.0234917	0.0370631	0.765803
Cab032821.1	A07	NA	0.00013538	0.0239755	0.0373998	0.765803
Cab004017.1	A03	NA	0.000137213	0.0241963	0.0375836	0.765803
Cab010916.1	A03	NA	0.000137972	0.0242265	0.037659	0.765803
Cab000940.1	A01	NA	0.000139469	0.0243857	0.0378068	0.765803
Cab043803.1	A01	NA	0.000143929	0.0249821	0.0382388	0.765803
Bo6rg104030.1	NA	C06	0.00014427	0.0249821	0.0382713	0.765803
BnaC03g41120D	NA	C03	0.000144696	0.0249821	0.0383119	0.765803
Cab029084.1	A09	NA	0.000146204	0.0250103	0.0384547	0.765803
Bo8g052710.1	NA	C08	0.000146523	0.0250103	0.0384847	0.765803
Cab020604.2	A07	NA	0.000146678	0.0250103	0.0384993	0.765803
Bo1g054850.1	NA	C01	0.000148375	0.0250923	0.038658	0.765803
BnaA09g23520D	A09	NA	0.000148375	0.0250923	0.0386581	0.765803
Bo4g021190.1	NA	C04	0.000151358	0.0254923	0.0389333	0.765803
BnaC03g41460D	NA	C03	0.000153007	0.0256652	0.0390835	0.765803
Bo2g095600.1	NA	C02	0.000154537	0.0258168	0.0392217	0.765803
Bo3g061360.1	NA	C03	0.000156279	0.0260026	0.0393777	0.765803
Bo1g087630.1	NA	C01	0.000158487	0.0262509	0.0395734	0.765803
Bo4g076820.1	NA	C04	0.000159514	0.0262509	0.0396637	0.765803
Bo6rg071140.1	NA	C06	0.00016055	0.0262509	0.0397544	0.765803
Bo2g069590.1	NA	C02	0.000161064	0.0262509	0.0397992	0.765803
Bo7g030510.1	NA	C07	0.000161374	0.0262509	0.0398261	0.765803
Bo8g067810.1	NA	C08	0.000161967	0.0262509	0.0398775	0.765803
BnaC06g06680D	NA	C06	0.000162566	0.0262509	0.0399294	0.765803
Bo5g132380.1	NA	C05	0.00016286	0.0262509	0.0399548	0.765803
Bo5g088200.1	NA	C05	0.000169014	0.0270389	0.0404786	0.765803
Cab031918.1	A08	NA	0.000170526	0.0270389	0.0406052	0.765803
BnaC07g00840D	NA	C07	0.000170867	0.0270389	0.0406336	0.765803
Bo2g015390.1	NA	C02	0.000171021	0.0270389	0.0406465	0.765803
Cab012880.1	A07	NA	0.000172249	0.0270389	0.0407485	0.765803
Cab014109.1	A09	NA	0.000172772	0.0270389	0.0407918	0.765803
Bo1g150180.1	NA	C01	0.000172875	0.0270389	0.0408002	0.765803
Cab014436.1	A09	NA	0.000172991	0.0270389	0.0408099	0.765803
Cab033247.1	A08	NA	0.000173715	0.0270495	0.0408696	0.765803
Cab020733.1	A07	NA	0.00017592	0.0272899	0.0410504	0.765803
Cab008241.1	A10	NA	0.00017696	0.0273485	0.0411352	0.765803
Bo2g134340.1	NA	C02	0.000177998	0.0273696	0.0412194	0.765803
Cab023861.2	A05	NA	0.00017853	0.0273696	0.0412624	0.765803
Cab013049.1	A01	NA	0.000179087	0.0273696	0.0413074	0.765803
Cab011388.1	A06	NA	0.000180627	0.0275031	0.0414313	0.765803
Bo9g181290.1	NA	C09	0.000181508	0.0275357	0.041502	0.765803
Bo4g098430.1	NA	C04	0.000184228	0.027846	0.0417185	0.765803
Bo9g183340.1	NA	C09	0.000185256	0.0278992	0.0417997	0.765803
Bo6rg088130.1	NA	C06	0.000187637	0.0280491	0.0419869	0.765803
Bo2g013800.1	NA	C02	0.000187966	0.0280491	0.0420127	0.765803
Cab030807.1	A04	NA	0.000188291	0.0280491	0.0420381	0.765803
Bo5g038660.1	NA	C05	0.000189265	0.028059	0.0421141	0.765803
BnaC02g18250D	NA	C02	0.000190688	0.028059	0.0422247	0.765803
Bo5g057300.1	NA	C05	0.000191007	0.028059	0.0422494	0.765803
Bo7g058110.1	NA	C07	0.000191243	0.028059	0.0422677	0.765803
Bo1g119060.1	NA	C01	0.000191758	0.028059	0.0423075	0.765803
Cab003939.1	A03	NA	0.000193485	0.0281413	0.0424406	0.765803
Cab047162.1	A01	NA	0.000193849	0.0281413	0.0424686	0.765803
BnaA05g19380D	A05	NA	0.000194366	0.0281413	0.0425083	0.765803
Cab021089.1	A07	NA	0.000195997	0.028207	0.042633	0.765803
Cab002340.1	A03	NA	0.000196995	0.028207	0.0427091	0.765803
Cab019531.1	A04	NA	0.000199841	0.028207	0.0429247	0.765803
BnaC02g34270D	NA	C02	0.000200381	0.028207	0.0429654	0.765803
Cab003045.1	A03	NA	0.000201294	0.028207	0.0430341	0.765803
Bo7g108040.1	NA	C07	0.000201326	0.028207	0.0430365	0.765803
Cab034256.1	A04	NA	0.000201451	0.028207	0.0430459	0.765803
Bo3g066590.1	NA	C03	0.000201697	0.028207	0.0430644	0.765803
Bo1g149010.1	NA	C01	0.000202435	0.028207	0.0431197	0.765803
Cab008299.1	A10	NA	0.00020247	0.028207	0.0431223	0.765803
Cab038225.1	A09	NA	0.000202831	0.028207	0.0431493	0.765803
Cab009631.2	A01	NA	0.000203648	0.028207	0.0432104	0.765803
BnaC04g38730D	NA	C04	0.000203706	0.028207	0.0432148	0.765803
Cab017321.2	A10	NA	0.00020549	0.0283589	0.0433476	0.765803
BnaA05g14810D	A05	NA	0.000206846	0.0284508	0.0434482	0.765803
Bo5g132390.1	NA	C05	0.000207939	0.0284895	0.0435289	0.765803
Cab012766.1	A07	NA	0.000208508	0.0284895	0.0435709	0.765803
Bo6rg103600.1	NA	C06	0.000209399	0.0285168	0.0436366	0.765803
Bo6rg112440.1	NA	C06	0.000212334	0.0287813	0.0438516	0.765803
Bo9g163300.1	NA	C09	0.000212736	0.0287813	0.043881	0.765803
Bo9g013930.1	NA	C09	0.00021627	0.0291638	0.0441378	0.765803
BnaA02g03350D	A02	NA	0.000217514	0.0292359	0.0442276	0.765803
Bo9g004520.1	NA	C09	0.000219026	0.0293437	0.0443366	0.765803
Bo6rg065030.1	NA	C06	0.000220525	0.0294489	0.0444442	0.765803
Bo9g166430.1	NA	C09	0.000224504	0.0297646	0.0447283	0.765803
Bo2g009770.1	NA	C02	0.000225913	0.0297646	0.0448284	0.765803
Cab026435.1	A02	NA	0.000226616	0.0297646	0.0448782	0.765803
Bo9g111450.1	NA	C09	0.000226841	0.0297646	0.0448942	0.765803
Bo5g132830.1	NA	C05	0.000227144	0.0297646	0.0449156	0.765803
Bo7g109900.1	NA	C07	0.000227217	0.0297646	0.0449208	0.765803
Bo2g136690.1	NA	C02	0.000231176	0.0301873	0.0451999	0.765803
Bo3g152960.1	NA	C03	0.000233115	0.0302456	0.0453359	0.765803
Bo1g150280.1	NA	C01	0.000233625	0.0302456	0.0453716	0.765803
Bo8g100130.1	NA	C08	0.000233821	0.0302456	0.0453853	0.765803
Bo4g127380.1	NA	C04	0.000234662	0.0302595	0.045444	0.765803
Bo3g156830.1	NA	C03	0.000236198	0.0302769	0.0455512	0.765803
Bo3g055730.1	NA	C03	0.000236799	0.0302769	0.045593	0.765803
Bo4g154050.1	NA	C04	0.000238405	0.0302769	0.0457046	0.765803
Cab014017.2	A09	NA	0.000238432	0.0302769	0.0457065	0.765803
Bo4g188270.1	NA	C04	0.000239156	0.0302769	0.0457567	0.765803
Cab012755.1	A07	NA	0.000239899	0.0302769	0.0458082	0.765803
Bo3g143000.1	NA	C03	0.000240537	0.0302769	0.0458524	0.765803
Bo6rg015680.1	NA	C06	0.000240667	0.0302769	0.0458613	0.765803
Bo9g148250.1	NA	C09	0.000242381	0.0303999	0.0459798	0.765803
Cab047157.1	A01	NA	0.000243806	0.030456	0.046078	0.765803
Bo7g077710.1	NA	C07	0.000245452	0.030456	0.0461912	0.765803
Bo1g150340.1	NA	C01	0.000245938	0.030456	0.0462245	0.765803
BnaA03g54350D	A03	NA	0.000246301	0.030456	0.0462494	0.765803
Bo6rg037120.1	NA	C06	0.000246519	0.030456	0.0462644	0.765803
BnaC09g21650D	NA	C09	0.000251316	0.0308906	0.0465923	0.765803
Bo4g145870.1	NA	C04	0.000251534	0.0308906	0.0466072	0.765803
Cab023846.1	A05	NA	0.000254676	0.0310557	0.0468208	0.765803
Bo2g160640.1	NA	C02	0.000255056	0.0310557	0.0468466	0.765803
Cab024137.1	A01	NA	0.000255322	0.0310557	0.0468647	0.765803
Cab006719.1	A06	NA	0.000255888	0.0310557	0.0469031	0.765803
Cab035218.1	A06	NA	0.000257491	0.0311073	0.0470115	0.765803
Cab026953.1	A02	NA	0.000258488	0.0311073	0.0470789	0.765803
BnaA05g08560D	A05	NA	0.000258576	0.0311073	0.0470849	0.765803
Cab023841.1	A05	NA	0.000260815	0.0312595	0.0472359	0.765803
Bo2g010120.1	NA	C02	0.000261356	0.0312595	0.0472724	0.765803
Bo9g181420.1	NA	C09	0.000265258	0.0316346	0.0475346	0.765803
Cab012724.1	A07	NA	0.000266909	0.0316861	0.0476452	0.765803
Cab041836.2	A01	NA	0.000267702	0.0316861	0.0476982	0.765803
Cab010087.2	A09	NA	0.000268318	0.0316861	0.0477394	0.765803
Cab028519.1	A02	NA	0.000270841	0.0316861	0.0479079	0.765803
Bo1g017790.1	NA	C01	0.000271066	0.0316861	0.0479229	0.765803
Bo3g040470.1	NA	C03	0.000271121	0.0316861	0.0479265	0.765803
Cab035264.1	A06	NA	0.000271305	0.0316861	0.0479388	0.765803
Bo2g009370.1	NA	C02	0.000272093	0.0316861	0.0479913	0.765803
BnaC02g04380D	NA	C02	0.000273038	0.0316861	0.0480542	0.765803
Bo1g007120.1	NA	C01	0.000274099	0.0316861	0.0481248	0.765803
Bo9g021860.1	NA	C09	0.000274138	0.0316861	0.0481273	0.765803
Bo7g014600.1	NA	C07	0.000277708	0.0320092	0.0483642	0.765803
BnaA05g33720D	A05	NA	0.000279038	0.0320509	0.0484523	0.765803
Bo1g037720.1	NA	C01	0.000279624	0.0320509	0.0484911	0.765803
Bo4g104920.1	NA	C04	0.000281481	0.0321744	0.0486138	0.765803
Cab000996.1	A03	NA	0.00028346	0.0323111	0.0487444	0.765803
Bo4g154080.1	NA	C04	0.000285191	0.0324189	0.0488585	0.765803
Cab007046.1	A06	NA	0.000286985	0.0325332	0.0489765	0.765803
Cab029923.1	A10	NA	0.000290823	0.032817	0.0492285	0.765803
BnaA08g15430D	A08	NA	0.000291079	0.032817	0.0492452	0.765803
Cab034088.1	A04	NA	0.000296286	0.033313	0.0495859	0.765803
Cab027545.2	A08	NA	0.000300808	0.0336714	0.0498808	0.765803
Cab035556.1	A06	NA	0.000301586	0.0336714	0.0499314	0.765803
Bo8g090410.1	NA	C08	0.000302617	0.0336714	0.0499985	0.765803
Cab013230.1	A01	NA	0.000302917	0.0336714	0.050018	0.765803
Bo8g091040.1	NA	C08	0.000304295	0.0336714	0.0501075	0.765803
Cab042302.1	A02	NA	0.00030437	0.0336714	0.0501124	0.765803
Cab028925.1	A06	NA	0.000306057	0.0337251	0.050222	0.765803
Cab028000.1	A09	NA	0.000309706	0.0337251	0.0504585	0.765803
Cab013217.1	A01	NA	0.000311506	0.0337251	0.050575	0.765803
BnaC08g18370D	NA	C08	0.000311635	0.0337251	0.0505833	0.765803
Bo9g163290.1	NA	C09	0.000312655	0.0337251	0.0506493	0.765803
Bo9g095710.1	NA	C09	0.000313511	0.0337251	0.0507046	0.765803
Bo1g056710.1	NA	C01	0.00031389	0.0337251	0.0507291	0.765803
Bo6rg022290.1	NA	C06	0.000315328	0.0337251	0.0508219	0.765803
Cab046154.1	A05	NA	0.000317509	0.0337251	0.0509626	0.765803
Bo5g003260.1	NA	C05	0.00031759	0.0337251	0.0509678	0.765803
Bo9g077910.1	NA	C09	0.000318009	0.0337251	0.0509948	0.765803
Bo4g108270.1	NA	C04	0.000319096	0.0337251	0.0510649	0.765803
Cab003020.1	A03	NA	0.000319275	0.0337251	0.0510764	0.765803
Bo5g132140.1	NA	C05	0.000319514	0.0337251	0.0510918	0.765803
Bo4g078460.1	NA	C04	0.000319877	0.0337251	0.0511152	0.765803
Cab002731.1	A03	NA	0.000320031	0.0337251	0.0511251	0.765803
Bo9g142300.1	NA	C09	0.000320848	0.0337251	0.0511777	0.765803
Bo9g166050.1	NA	C09	0.000321453	0.0337251	0.0512165	0.765803
Cab032850.1	A07	NA	0.000323038	0.0337251	0.0513185	0.765803
Bo4g128400.1	NA	C04	0.000323879	0.0337251	0.0513725	0.765803
Cab042031.1	A01	NA	0.000324686	0.0337251	0.0514243	0.765803
Cab002348.1	A03	NA	0.00032486	0.0337251	0.0514354	0.765803
Bo5g155200.1	NA	C05	0.000325103	0.0337251	0.0514511	0.765803
BnaC01g16100D	NA	C01	0.00032526	0.0337251	0.0514612	0.765803
Bo4g164810.1	NA	C04	0.000326088	0.0337251	0.0515143	0.765803
Bo2g133800.1	NA	C02	0.000326104	0.0337251	0.0515153	0.765803
Cab026990.1	A05	NA	0.000327549	0.0337897	0.0516079	0.765803
Bo8g081140.1	NA	C08	0.000328668	0.0337934	0.0516796	0.765803
Bo9g153760.1	NA	C09	0.000329222	0.0337934	0.0517151	0.765803
Cab025864.1	A04	NA	0.000333091	0.0340682	0.0519626	0.765803
Cab012761.1	A07	NA	0.000335746	0.0340682	0.0521321	0.765803
Bo9g043400.1	NA	C09	0.000335902	0.0340682	0.052142	0.765803
BnaC08g19810D	NA	C08	0.000335977	0.0340682	0.0521469	0.765803
Cab025157.1	A05	NA	0.000336027	0.0340682	0.05215	0.765803
Bo7g109880.1	NA	C07	0.00033908	0.0342935	0.0523446	0.765803
Bo4g154000.1	NA	C04	0.000342593	0.0344266	0.0525681	0.765803
Bo6rg084780.1	NA	C06	0.000342984	0.0344266	0.0525929	0.765803
BnaA06g29460D	A06	NA	0.000343687	0.0344266	0.0526376	0.765803
Cab030793.1	A04	NA	0.000343734	0.0344266	0.0526406	0.765803
Bo5g132530.1	NA	C05	0.000345731	0.0345341	0.0527674	0.765803
Cab004869.1	A07	NA	0.000346481	0.0345341	0.052815	0.765803
Cab019257.1	A04	NA	0.000347917	0.0345937	0.052906	0.765803
Bo6rg120760.1	NA	C06	0.000352693	0.0348645	0.0532083	0.765803
Cab027529.1	A08	NA	0.000352729	0.0348645	0.0532105	0.765803
Cab012946.1	A01	NA	0.000353176	0.0348645	0.0532388	0.765803
Bo1g003050.1	NA	C01	0.000356565	0.035075	0.0534528	0.765803
BnaC09g30490D	NA	C09	0.000358039	0.035075	0.0535457	0.765803
Bo4g154090.1	NA	C04	0.000358667	0.035075	0.0535853	0.765803
Cab010083.1	A09	NA	0.000358708	0.035075	0.0535879	0.765803
Cab008242.1	A10	NA	0.000361796	0.0351907	0.0537822	0.765803
Cab001081.1	A03	NA	0.000361815	0.0351907	0.0537835	0.765803
Bo8g051310.1	NA	C08	0.00036245	0.0351907	0.0538234	0.765803
BnaA01g01580D	A01	NA	0.000363643	0.0351942	0.0538984	0.765803
Bo5g156450.1	NA	C05	0.000365189	0.0351942	0.0539955	0.765803
Bo6rg106640.1	NA	C06	0.000365305	0.0351942	0.0540027	0.765803
Bo3g017790.1	NA	C03	0.000367014	0.0351942	0.05411	0.765803
BnaC08g39320D	NA	C08	0.000368683	0.0351942	0.0542147	0.765803
Cab019945.1	A01	NA	0.000368837	0.0351942	0.0542243	0.765803
Bo8g083140.1	NA	C08	0.000369661	0.0351942	0.0542759	0.765803
BnaA02g00090D	A02	NA	0.000370368	0.0351942	0.0543203	0.765803
Bo6rg037090.1	NA	C06	0.000370451	0.0351942	0.0543254	0.765803
Cab020206.1	A01	NA	0.000371826	0.0351942	0.0544115	0.765803
Bo4g019700.1	NA	C04	0.000371944	0.0351942	0.0544189	0.765803
Bo5g071170.1	NA	C05	0.000372721	0.0351942	0.0544674	0.765803
BnaC02g08700D	NA	C02	0.000376055	0.035428	0.0546758	0.765803
Cab004026.1	A03	NA	0.000378152	0.0355308	0.0548067	0.765803
Bo3g031630.1	NA	C03	0.000378869	0.0355308	0.0548514	0.765803
Bo2g067970.1	NA	C02	0.000381297	0.0356774	0.0550026	0.765803
BnaA06g16590D	A06	NA	0.000382877	0.0357442	0.055101	0.765803
Cab001556.1	A03	NA	0.00038521	0.0358137	0.055246	0.765803
Cab046963.1	A01	NA	0.000385698	0.0358137	0.0552764	0.765803
BnaC03g15840D	NA	C03	0.000387045	0.0358137	0.05536	0.765803
Bo7g109460.1	NA	C07	0.000387093	0.0358137	0.055363	0.765803
BnaC07g20840D	NA	C07	0.000388868	0.0358752	0.0554732	0.765803
Bo5g104720.1	NA	C05	0.000390271	0.0358752	0.0555601	0.765803
Bo3g074660.1	NA	C03	0.000390366	0.0358752	0.055566	0.765803
Bo9g112660.1	NA	C09	0.000391457	0.0358776	0.0556336	0.765803
Cab047169.1	A01	NA	0.000392131	0.0358776	0.0556754	0.765803
Cab000346.1	A09	NA	0.000394029	0.0358801	0.0557928	0.765803
Bo6rg050750.1	NA	C06	0.000394505	0.0358801	0.0558223	0.765803
Bo5g143470.1	NA	C05	0.000394803	0.0358801	0.0558407	0.765803
Bo5g132550.1	NA	C05	0.000395636	0.0358801	0.0558922	0.765803
Bo3g074610.1	NA	C03	0.000398991	0.0360275	0.0560994	0.765803
Cab007040.1	A06	NA	0.000399042	0.0360275	0.0561026	0.765803
Bo3g149930.1	NA	C03	0.000399881	0.0360275	0.0561544	0.765803
Bo8g090980.1	NA	C08	0.000400976	0.0360388	0.0562219	0.765803
Bo4g148250.1	NA	C04	0.000402501	0.0360388	0.0563159	0.765803
Cab011470.1	A06	NA	0.000404999	0.0360388	0.0564697	0.765803
Cab022670.1	A06	NA	0.000405044	0.0360388	0.0564725	0.765803
Bo8g083650.1	NA	C08	0.000405256	0.0360388	0.0564855	0.765803
Bo7g081340.1	NA	C07	0.000406012	0.0360388	0.056532	0.765803
BnaC06g37130D	NA	C06	0.000406119	0.0360388	0.0565386	0.765803
Cab002871.1	A03	NA	0.000408553	0.0360536	0.0566882	0.765803
Cab045513.1	A05	NA	0.000409088	0.0360536	0.056721	0.765803
Bo3g058900.1	NA	C03	0.000409521	0.0360536	0.0567476	0.765803
Bo9g086970.1	NA	C09	0.000409781	0.0360536	0.0567636	0.765803
Cab003396.1	A03	NA	0.000412258	0.0361943	0.0569156	0.765803
Bo7g054710.1	NA	C07	0.000417861	0.036384	0.0572586	0.765803
Bo4g128410.1	NA	C04	0.000418068	0.036384	0.0572713	0.765803
BnaC09g10110D	NA	C09	0.000418326	0.036384	0.0572871	0.765803
Bo6rg103690.1	NA	C06	0.00041863	0.036384	0.0573057	0.765803
Bo2g116320.1	NA	C02	0.000418831	0.036384	0.057318	0.765803
Bo9g088260.1	NA	C09	0.00041971	0.036384	0.0573716	0.765803
Bo7g108460.1	NA	C07	0.000422092	0.0364736	0.0575171	0.765803
Bo1g150530.1	NA	C01	0.000422511	0.0364736	0.0575427	0.765803
Bo5g076420.1	NA	C05	0.000426695	0.0367579	0.0577977	0.765803
Bo2g155170.1	NA	C02	0.000428427	0.0367711	0.0579031	0.765803
Bo6rg078020.1	NA	C06	0.000428682	0.0367711	0.0579186	0.765803
Cab032849.1	A07	NA	0.000429521	0.0367711	0.0579697	0.765803
Cab019642.1	A04	NA	0.000431998	0.0369065	0.0581202	0.765803
Cab007844.1	A10	NA	0.000434673	0.0370312	0.0582826	0.765803
Cab029972.1	A10	NA	0.000435764	0.0370312	0.0583487	0.765803
Bo4g120320.1	NA	C04	0.000436328	0.0370312	0.0583829	0.765803
Cab046181.1	A05	NA	0.000437047	0.0370312	0.0584264	0.765803
Cab034838.1	A04	NA	0.00044187	0.0372191	0.0587183	0.765803
BnaA10g17390D	A10	NA	0.000441946	0.0372191	0.0587228	0.765803
Bo4g158750.1	NA	C04	0.000442421	0.0372191	0.0587516	0.765803
Bo1g118830.1	NA	C01	0.000442873	0.0372191	0.0587788	0.765803
Bo4g030620.1	NA	C04	0.000450125	0.0376145	0.059216	0.765803
Bo9g177560.1	NA	C09	0.000450181	0.0376145	0.0592194	0.765803
Bo1g118820.1	NA	C01	0.000451427	0.0376145	0.0592943	0.765803
BnaC02g04680D	NA	C02	0.000452894	0.0376145	0.0593825	0.765803
Cab042442.1	A01	NA	0.000453502	0.0376145	0.059419	0.765803
Bo5g155120.1	NA	C05	0.00045468	0.0376145	0.0594898	0.765803
Bo3g030160.1	NA	C03	0.000455207	0.0376145	0.0595214	0.765803
Cab008276.1	A10	NA	0.000455392	0.0376145	0.0595325	0.765803
Cab047932.1	A05	NA	0.000455781	0.0376145	0.0595559	0.765803
BnaC03g07880D	NA	C03	0.000457478	0.0376792	0.0596576	0.765803
Cab046157.1	A05	NA	0.000458932	0.0377236	0.0597447	0.765803
Cab034091.1	A04	NA	0.000460871	0.0377406	0.0598608	0.765803
Bo1g150540.1	NA	C01	0.000460968	0.0377406	0.0598666	0.765803
Bo2g011070.1	NA	C02	0.000463086	0.0378389	0.0599932	0.765803
Cab046685.1	A01	NA	0.000464279	0.0378615	0.0600645	0.765803
Cab043809.1	A01	NA	0.000468909	0.0381228	0.0603407	0.765803
BnaC08g07290D	NA	C08	0.000469331	0.0381228	0.0603659	0.765803
Bo6rg056130.1	NA	C06	0.000471705	0.0382092	0.0605071	0.765803
Cab029886.1	A10	NA	0.000472247	0.0382092	0.0605394	0.765803
BnaA10g07800D	A10	NA	0.000476529	0.0384802	0.0607937	0.765803
Cab010647.1	A03	NA	0.000478184	0.0385384	0.0608918	0.765803
Bo3g015320.1	NA	C03	0.000480707	0.0385967	0.0610413	0.765803
Bo3g013340.1	NA	C03	0.000480778	0.0385967	0.0610455	0.765803
Cab019183.1	A04	NA	0.000484557	0.0388246	0.0612689	0.765803
Cab021619.1	A02	NA	0.000489154	0.0391169	0.06154	0.765803
BnaA10g15330D	A10	NA	0.000492836	0.0393351	0.0617567	0.765803
Cab004440.1	A03	NA	0.000495986	0.0394826	0.0619418	0.765803
Bo4g024170.1	NA	C04	0.000496598	0.0394826	0.0619777	0.765803
BnaC04g42800D	NA	C04	0.000502052	0.0397881	0.0622972	0.765803
Bo6rg077880.1	NA	C06	0.000503168	0.0397881	0.0623624	0.765803
Bo9g006050.1	NA	C09	0.000504132	0.0397881	0.0624188	0.765803
Bo5g002720.1	NA	C05	0.00050519	0.0397881	0.0624806	0.765803
Bo2g009520.1	NA	C02	0.000505327	0.0397881	0.0624886	0.765803
BnaA04g09410D	A04	NA	0.000506979	0.0397881	0.0625849	0.765803
Bo2g146220.1	NA	C02	0.000507189	0.0397881	0.0625972	0.765803
Bo1g006800.1	NA	C01	0.000511572	0.0400558	0.0628525	0.765803
Bo5g156420.1	NA	C05	0.000515413	0.0402801	0.0630757	0.765803
Bo5g051800.1	NA	C05	0.00051907	0.040397	0.0632877	0.765803
Cab025977.1	A04	NA	0.000523995	0.040397	0.0635726	0.765803
Bo6rg031270.1	NA	C06	0.000524599	0.040397	0.0636075	0.765803
Bo4g154930.1	NA	C04	0.00052566	0.040397	0.0636688	0.765803
Bo4g194830.1	NA	C04	0.000526876	0.040397	0.0637389	0.765803
Cab030189.1	A05	NA	0.00052827	0.040397	0.0638193	0.765803
Cab023855.1	A05	NA	0.000529136	0.040397	0.0638691	0.765803
Cab046957.1	A01	NA	0.000529407	0.040397	0.0638848	0.765803
Cab046966.1	A01	NA	0.000530464	0.040397	0.0639456	0.765803
Cab019238.1	A04	NA	0.000530466	0.040397	0.0639457	0.765803
Cab046533.3	A01	NA	0.000532038	0.040397	0.0640361	0.765803
Bo3g023650.1	NA	C03	0.000532237	0.040397	0.0640476	0.765803
Bo5g156440.1	NA	C05	0.000532408	0.040397	0.0640574	0.765803
BnaC05g32080D	NA	C05	0.000534075	0.040397	0.0641532	0.765803
Cab013087.1	A01	NA	0.000534161	0.040397	0.0641581	0.765803
BnaC02g24620D	NA	C02	0.000535077	0.040397	0.0642107	0.765803
Bo5g051960.1	NA	C05	0.000535268	0.040397	0.0642217	0.765803
Bo6rg125610.1	NA	C06	0.000535351	0.040397	0.0642265	0.765803
Cab024175.1	A01	NA	0.00053551	0.040397	0.0642356	0.765803
Bo6rg120170.1	NA	C06	0.000536923	0.0404133	0.0643166	0.765803
Bo9g087030.1	NA	C09	0.000537685	0.0404133	0.0643603	0.765803
Cab008086.1	A10	NA	0.000541322	0.0406127	0.0645685	0.765803
Bo1g054960.1	NA	C01	0.000542564	0.040632	0.0646395	0.765803
BnaC02g16010D	NA	C02	0.000543947	0.0406618	0.0647186	0.765803
Bo8g083390.1	NA	C08	0.00054655	0.0407227	0.0648671	0.765803
Cab015649.1	A03	NA	0.000547502	0.0407227	0.0649214	0.765803
Bo2g007120.1	NA	C02	0.000547723	0.0407227	0.064934	0.765803
Bo2g092770.1	NA	C02	0.000548868	0.0407345	0.0649992	0.765803
Cab046669.1	A01	NA	0.000550694	0.0407966	0.0651031	0.765803
Cab023826.1	A05	NA	0.000553305	0.0409166	0.0652515	0.765803
Bo9g022390.1	NA	C09	0.000554626	0.0409308	0.0653266	0.765803
Bo7g101130.1	NA	C07	0.000555481	0.0409308	0.065375	0.765803
Bo2g093550.1	NA	C02	0.00055974	0.0409519	0.0656164	0.765803
Bo1g023910.1	NA	C01	0.000559825	0.0409519	0.0656212	0.765803
Cab004215.1	A03	NA	0.000562525	0.0409519	0.0657739	0.765803
Bo5g132460.1	NA	C05	0.000562613	0.0409519	0.0657788	0.765803
Cab017775.4	A10	NA	0.000564398	0.0409519	0.0658796	0.765803
BnaA01g09550D	A01	NA	0.000565127	0.0409519	0.0659208	0.765803
Bo3g141590.1	NA	C03	0.000566333	0.0409519	0.0659888	0.765803
Cab032669.1	A02	NA	0.000567894	0.0409519	0.0660768	0.765803
BnaC04g37260D	NA	C04	0.000567901	0.0409519	0.0660771	0.765803
Bo1g071120.1	NA	C01	0.000569376	0.0409519	0.0661602	0.765803
Bo8g080370.1	NA	C08	0.000570562	0.0409519	0.0662269	0.765803
Bo1g139850.1	NA	C01	0.000572715	0.0409519	0.0663479	0.765803
Bo1g038950.1	NA	C01	0.000575195	0.0409519	0.0664871	0.765803
Bo9g068140.1	NA	C09	0.000575572	0.0409519	0.0665082	0.765803
Bo1g147670.1	NA	C01	0.000575896	0.0409519	0.0665264	0.765803
Bo1g076770.1	NA	C01	0.000576245	0.0409519	0.066546	0.765803
Bo4g140530.1	NA	C04	0.000576998	0.0409519	0.0665882	0.765803
Cab018512.1	A07	NA	0.000577571	0.0409519	0.0666203	0.765803
Bo7g091170.1	NA	C07	0.000577708	0.0409519	0.066628	0.765803
Cab036289.1	A02	NA	0.000578078	0.0409519	0.0666487	0.765803
Cab018740.1	A07	NA	0.000579233	0.0409519	0.0667134	0.765803
Bo1g098580.1	NA	C01	0.000579854	0.0409519	0.0667481	0.765803
Bo8g087140.1	NA	C08	0.000581324	0.0409519	0.0668303	0.765803
Cab013519.1	A09	NA	0.000581943	0.0409519	0.0668649	0.765803
Bo3g082050.1	NA	C03	0.00058222	0.0409519	0.0668803	0.765803
Bo4g052430.1	NA	C04	0.000582884	0.0409519	0.0669174	0.765803
Cab008268.1	A10	NA	0.000582968	0.0409519	0.0669221	0.765803
Cab029811.1	A10	NA	0.000583557	0.0409519	0.0669549	0.765803
Cab005327.2	A09	NA	0.000589582	0.0412549	0.0672906	0.765803
Bo2g124600.1	NA	C02	0.000589873	0.0412549	0.0673068	0.765803
Bo9g173870.1	NA	C09	0.000591103	0.0412709	0.0673752	0.765803
Bo5g029080.1	NA	C05	0.000593177	0.0413458	0.0674903	0.765803
Bo1g006770.1	NA	C01	0.000596637	0.0414638	0.0676821	0.765803
Cab046967.1	A01	NA	0.000596879	0.0414638	0.0676955	0.765803
Cab035114.1	A04	NA	0.000598932	0.0415364	0.0678091	0.765803
BnaA04g02390D	A04	NA	0.000600884	0.0416019	0.067917	0.765803
Bo1g055050.1	NA	C01	0.000605373	0.0418425	0.0681645	0.765803
Cab021954.1	A02	NA	0.000608185	0.0419152	0.0683193	0.765803
Cab024228.1	A01	NA	0.000608797	0.0419152	0.0683529	0.765803
Bo5g145390.1	NA	C05	0.00061021	0.0419152	0.0684306	0.765803
Bo3g021350.1	NA	C03	0.000611882	0.0419152	0.0685223	0.765803
BnaA03g07940D	A03	NA	0.000613136	0.0419152	0.0685911	0.765803
Cab007925.1	A10	NA	0.00061461	0.0419152	0.0686719	0.765803
BnaC02g08120D	NA	C02	0.000614686	0.0419152	0.068676	0.765803
Bo3g141600.1	NA	C03	0.00061556	0.0419152	0.0687238	0.765803
Bo9g153790.1	NA	C09	0.000616073	0.0419152	0.0687519	0.765803
Bo8g106360.1	NA	C08	0.000616583	0.0419152	0.0687798	0.765803
Cab006147.1	A06	NA	0.000619964	0.0420499	0.0689645	0.765803
Bo3g060260.1	NA	C03	0.000620603	0.0420499	0.0689994	0.765803
Bo7g064970.1	NA	C07	0.000625752	0.0422766	0.0692798	0.765803
Cab046175.1	A05	NA	0.000625997	0.0422766	0.0692932	0.765803
BnaC08g07260D	NA	C08	0.000628067	0.0423376	0.0694056	0.765803
Bo5g153930.1	NA	C05	0.00063091	0.0423376	0.0695599	0.765803
Bo2g136060.1	NA	C02	0.000630915	0.0423376	0.0695602	0.765803
Bo5g038670.1	NA	C05	0.000631138	0.0423376	0.0695722	0.765803
Cab047779.1	A03	NA	0.000634902	0.0423376	0.069776	0.765803
Bo9g059670.1	NA	C09	0.000635248	0.0423376	0.0697946	0.765803
Bo3g021800.1	NA	C03	0.000635391	0.0423376	0.0698024	0.765803
Bo9g025770.1	NA	C09	0.000636042	0.0423376	0.0698376	0.765803
Cab014486.1	A09	NA	0.000636811	0.0423376	0.0698791	0.765803
Cab017188.1	A10	NA	0.000637869	0.0423376	0.0699362	0.765803
BnaC06g16530D	NA	C06	0.000638186	0.0423376	0.0699533	0.765803
Cab024098.1	A01	NA	0.000644381	0.0426739	0.0702869	0.765803
Bo6rg043740.1	NA	C06	0.000645325	0.0426739	0.0703375	0.765803
Cab042888.1	A06	NA	0.000647631	0.0427157	0.0704613	0.765803
Bo7g106370.1	NA	C07	0.000649057	0.0427157	0.0705377	0.765803
Cab018748.1	A07	NA	0.000649062	0.0427157	0.070538	0.765803
Bo7g067500.1	NA	C07	0.000652338	0.042863	0.0707133	0.765803
BnaA09g40250D	A09	NA	0.000655271	0.0429872	0.0708699	0.765803
Bo1g055180.1	NA	C01	0.000656358	0.0429902	0.0709279	0.765803
Bo2g010480.1	NA	C02	0.000663713	0.043403	0.0713192	0.765803
Bo8g083700.1	NA	C08	0.000666181	0.0434955	0.07145	0.765803
Cab034235.1	A04	NA	0.000668005	0.0435457	0.0715465	0.765803
Bo5g052000.1	NA	C05	0.000671915	0.0437315	0.0717532	0.765803
Bo8g090640.1	NA	C08	0.000675439	0.0438916	0.0719389	0.765803
BnaA01g18070D	A01	NA	0.000677254	0.0439403	0.0720344	0.765803
Bo3g173700.1	NA	C03	0.00068478	0.044338	0.0724292	0.765803
Cab046475.1	A05	NA	0.000685532	0.044338	0.0724686	0.765803
Cab024016.1	A01	NA	0.000688187	0.044373	0.0726073	0.765803
BnaC09g16040D	NA	C09	0.000689961	0.044373	0.0726999	0.765803
Bo4g154070.1	NA	C04	0.000690181	0.044373	0.0727114	0.765803
Bo2g041800.1	NA	C02	0.000691178	0.044373	0.0727633	0.765803
Bo4g145860.1	NA	C04	0.00069145	0.044373	0.0727775	0.765803
Bo5g138030.1	NA	C05	0.000694201	0.0444135	0.0729207	0.765803
Bo3g013990.1	NA	C03	0.000694358	0.0444135	0.0729289	0.765803
Bo4g004580.1	NA	C04	0.000696794	0.0444135	0.0730554	0.765803
Bo8g068180.1	NA	C08	0.000696823	0.0444135	0.0730569	0.765803
Bo3g043120.1	NA	C03	0.000697463	0.0444135	0.0730902	0.765803
Cab039991.1	A03	NA	0.000700585	0.0445436	0.073252	0.765803
BnaC03g70370D	NA	C03	0.000702364	0.044588	0.073344	0.765803
Bo5g003060.1	NA	C05	0.000704169	0.0446288	0.0734373	0.765803
Cab028152.1	A09	NA	0.00070517	0.0446288	0.073489	0.765803
Cab040337.1	A09	NA	0.000710319	0.0448437	0.0737544	0.765803
BnaA01g33970D	A01	NA	0.000710867	0.0448437	0.0737825	0.765803
Cab013819.1	A09	NA	0.000713147	0.0448437	0.0738997	0.765803
BnaA09g13810D	A09	NA	0.000713274	0.0448437	0.0739062	0.765803
Cab013717.1	A09	NA	0.000714413	0.0448437	0.0739647	0.765803
Cab045298.1	A09	NA	0.000715085	0.0448437	0.0739992	0.765803
BnaA09g27840D	A09	NA	0.000716428	0.0448597	0.074068	0.765803
Bo7g072660.1	NA	C07	0.00071839	0.0449143	0.0741684	0.765803
BnaA08g28590D	A08	NA	0.0007199	0.0449407	0.0742457	0.765803
Bo2g009260.1	NA	C02	0.000726606	0.0451562	0.0745877	0.765803
Bo6rg049570.1	NA	C06	0.000727304	0.0451562	0.0746232	0.765803
Bo9g008660.1	NA	C09	0.000728994	0.0451562	0.0747091	0.765803
Cab018746.1	A07	NA	0.000730113	0.0451562	0.0747659	0.765803
BnaC09g36050D	NA	C09	0.000730139	0.0451562	0.0747672	0.765803
Bo5g152690.1	NA	C05	0.000730539	0.0451562	0.0747875	0.765803
Cab008049.1	A10	NA	0.000731783	0.0451562	0.0748506	0.765803
Bo1g150240.1	NA	C01	0.000732107	0.0451562	0.074867	0.765803
Cab020734.1	A07	NA	0.000733449	0.0451715	0.0749351	0.765803
BnaC02g11360D	NA	C02	0.000734602	0.045175	0.0749934	0.765803
Cab028823.1	A06	NA	0.000740514	0.0454708	0.075292	0.765803
Cab002607.1	A03	NA	0.000747827	0.0458517	0.0756598	0.765803
Cab004016.1	A03	NA	0.000751263	0.045994	0.0758319	0.765803
Bo4g148360.1	NA	C04	0.000755561	0.0461886	0.0760467	0.765803
Cab029691.1	A10	NA	0.000757176	0.0462188	0.0761272	0.765803
Cab025472.1	A05	NA	0.000761529	0.0464159	0.0763439	0.765803
Bo5g132180.1	NA	C05	0.000764062	0.0464188	0.0764696	0.765803
Bo7g078020.1	NA	C07	0.000764939	0.0464188	0.0765131	0.765803
Bo4g195550.1	NA	C04	0.000765931	0.0464188	0.0765623	0.765803
Cab020224.1	A01	NA	0.000766076	0.0464188	0.0765695	0.765803
Bo3g091500.1	NA	C03	0.000768945	0.0465243	0.0767115	0.765803
Bo4g182820.1	NA	C04	0.000772602	0.0465781	0.0768921	0.765803
Bo7g084070.1	NA	C07	0.000773263	0.0465781	0.0769247	0.765803
BnaA01g32720D	A01	NA	0.000774289	0.0465781	0.0769752	0.765803
Cab037474.1	A05	NA	0.000774537	0.0465781	0.0769874	0.765803
Cab023772.2	A05	NA	0.000775478	0.0465781	0.0770338	0.765803
Cab034941.1	A04	NA	0.000778512	0.0466647	0.077183	0.765803
Bo3g003980.1	NA	C03	0.000779182	0.0466647	0.0772159	0.765803
BnaA03g27500D	A03	NA	0.000781227	0.0467194	0.0773163	0.765803
Cab002463.1	A03	NA	0.000784035	0.0467638	0.0774538	0.765803
Cab032683.1	A02	NA	0.000784236	0.0467638	0.0774637	0.765803
Cab023844.1	A05	NA	0.000787097	0.0468666	0.0776035	0.765803
Cab037479.1	A05	NA	0.000788321	0.0468719	0.0776633	0.765803
Bo9g119110.1	NA	C09	0.000793796	0.0471295	0.0779299	0.765803
Bo3g052930.1	NA	C03	0.000796783	0.0472389	0.078075	0.765803
BnaA10g08190D	A10	NA	0.000799677	0.0473425	0.0782153	0.765803
Cab033575.1	A09	NA	0.00080087	0.0473452	0.078273	0.765803
Cab007347.1	A10	NA	0.00080469	0.0475029	0.0784576	0.765803
BnaC06g18100D	NA	C06	0.000805908	0.0475069	0.0785164	0.765803
Cab048194.1	A07	NA	0.000807977	0.0475443	0.078616	0.765803
BnaA08g24930D	A08	NA	0.000808848	0.0475443	0.078658	0.765803
Bo2g013420.1	NA	C02	0.000812481	0.0476876	0.0788326	0.765803
Cab032632.1	A02	NA	0.000813597	0.0476876	0.0788861	0.765803
Cab028449.1	A02	NA	0.000815663	0.0476967	0.0789852	0.765803
Bo2g096070.1	NA	C02	0.000816064	0.0476967	0.0790044	0.765803
Bo9g181930.1	NA	C09	0.000820539	0.0478355	0.0792183	0.765803
Bo6rg094540.1	NA	C06	0.000820758	0.0478355	0.0792288	0.765803
BnaA01g18460D	A01	NA	0.000824468	0.047984	0.0794056	0.765803
Bo1g139830.1	NA	C01	0.000828665	0.0480772	0.0796052	0.765803
Cab012321.1	A09	NA	0.000830668	0.0480772	0.0797003	0.765803
Bo6rg118560.1	NA	C06	0.000831632	0.0480772	0.0797459	0.765803
Bo7g072670.1	NA	C07	0.000832436	0.0480772	0.079784	0.765803
Cab019658.1	A04	NA	0.000832718	0.0480772	0.0797974	0.765803
Bo4g021380.1	NA	C04	0.00083306	0.0480772	0.0798136	0.765803
Cab046490.1	A05	NA	0.000835342	0.0481416	0.0799215	0.765803
Cab041828.1	A01	NA	0.000838254	0.0481451	0.080059	0.765803
Bo1g003080.1	NA	C01	0.000838882	0.0481451	0.0800886	0.765803
Bo5g052090.1	NA	C05	0.000840063	0.0481451	0.0801443	0.765803
BnaC09g21700D	NA	C09	0.000840654	0.0481451	0.0801722	0.765803
BnaC04g38800D	NA	C04	0.000842456	0.0481451	0.080257	0.765803
BnaA09g15150D	A09	NA	0.000842613	0.0481451	0.0802644	0.765803
BnaC05g04610D	NA	C05	0.000843571	0.0481451	0.0803094	0.765803
Cab040480.1	A09	NA	0.000845077	0.0481645	0.0803801	0.765803
BnaA01g27080D	A01	NA	0.000850365	0.0482073	0.080628	0.765803
Cab046667.1	A01	NA	0.000850477	0.0482073	0.0806333	0.765803
Bo5g052080.1	NA	C05	0.000850534	0.0482073	0.0806359	0.765803
Cab023599.1	A05	NA	0.000851381	0.0482073	0.0806755	0.765803
Cab019371.1	A04	NA	0.00085167	0.0482073	0.0806891	0.765803
Bo3g153060.1	NA	C03	0.00085832	0.0484029	0.0809993	0.765803
Cab028017.1	A09	NA	0.000858609	0.0484029	0.0810128	0.765803
Cab027731.1	A04	NA	0.000858646	0.0484029	0.0810144	0.765803
BnaC05g14450D	NA	C05	0.000860545	0.048427	0.0811028	0.765803
Cab018481.1	A07	NA	0.000862522	0.048427	0.0811946	0.765803
Bo8g096210.1	NA	C08	0.000862594	0.048427	0.0811979	0.765803
Cab018790.1	A07	NA	0.000864382	0.0484508	0.0812809	0.765803
BnaA09g42770D	A09	NA	0.000866458	0.0484508	0.081377	0.765803
Bo5g156480.1	NA	C05	0.000866539	0.0484508	0.0813808	0.765803
Cab042042.1	A01	NA	0.000869408	0.0485454	0.0815135	0.765803
Bo5g001170.1	NA	C05	0.000872364	0.0486446	0.08165	0.765803
Cab030420.1	A06	NA	0.000879674	0.048986	0.0819863	0.765803
Cab007105.1	A10	NA	0.000882425	0.049073	0.0821124	0.765803
Cab042707.1	A10	NA	0.000885352	0.0491376	0.0822464	0.765803
Cab042562.1	A09	NA	0.000885968	0.0491376	0.0822746	0.765803
Bo2g159390.1	NA	C02	0.000887262	0.0491433	0.0823337	0.765803
Bo9g069760.1	NA	C09	0.000891686	0.0492402	0.0825354	0.765803
Cab005269.1	A09	NA	0.000892158	0.0492402	0.0825569	0.765803
BnaC06g08530D	NA	C06	0.00089259	0.0492402	0.0825766	0.765803
Bo7g005670.1	NA	C07	0.000896165	0.0492858	0.0827391	0.765803
Cab011604.1	A05	NA	0.000896562	0.0492858	0.0827572	0.765803
Bo7g067530.1	NA	C07	0.000897	0.0492858	0.082777	0.765803
Bo2g044530.1	NA	C02	0.00089965	0.0493656	0.0828972	0.765803
Bo2g008880.1	NA	C02	0.000902603	0.0494619	0.0830309	0.765803
Bo2g167930.1	NA	C02	0.000905259	0.0495365	0.0831509	0.765803
Cab023734.1	A05	NA	0.000906365	0.0495365	0.0832008	0.765803
Bo9g099000.1	NA	C09	0.000907567	0.0495365	0.0832549	0.765803
Cab019279.1	A04	NA	0.000910687	0.0495813	0.0833954	0.765803
Bo1g055230.1	NA	C01	0.000911559	0.0495813	0.0834347	0.765803
Bo1g011960.1	NA	C01	0.000911991	0.0495813	0.0834541	0.765803
Bo6rg081610.1	NA	C06	0.000917055	0.0497301	0.0836813	0.765803
Cab023786.1	A05	NA	0.000917521	0.0497301	0.0837022	0.765803
Cab035325.1	A06	NA	0.000918989	0.0497301	0.0837679	0.765803
Cab020782.1	A07	NA	0.000919691	0.0497301	0.0837993	0.765803
Cab021300.2	A07	NA	0.000920755	0.0497301	0.0838469	0.765803
Cab033248.1	A08	NA	0.000922818	0.049748	0.0839391	0.765803
Cab023273.1	A05	NA	0.000923539	0.049748	0.0839712	0.765803
Cab009268.2	A02	NA	0.000924703	0.049748	0.0840232	0.765803
BnaC02g27330D	NA	C02	0.000926018	0.0497539	0.0840818	0.765803
Bo9g090990.1	NA	C09	0.000929573	0.0498135	0.0842399	0.765803
Cab046184.1	A05	NA	0.000929785	0.0498135	0.0842494	0.765803
Bo5g149920.1	NA	C05	0.000930749	0.0498135	0.0842922	0.765803
BnaC02g29630D	NA	C02	0.00093452	0.0498155	0.0844595	0.765803
Cab007038.1	A06	NA	0.000935014	0.0498155	0.0844814	0.765803
Cab027076.1	A05	NA	0.000936155	0.0498155	0.0845319	0.765803
BnaC01g35640D	NA	C01	0.000936335	0.0498155	0.0845399	0.765803
Cab039340.1	A02	NA	0.000937281	0.0498155	0.0845817	0.765803
BnaA01g01540D	A01	NA	0.000938031	0.0498155	0.0846149	0.765803
Bo2g136930.1	NA	C02	0.000939852	0.0498481	0.0846953	0.765803
Cab029061.1	A09	NA	0.000941514	0.0498722	0.0847687	0.765803
Bo1g006750.1	NA	C01	0.000949586	0.0501416	0.0851239	0.765803
Bo5g052100.1	NA	C05	0.000949951	0.0501416	0.0851399	0.765803
Bo7g077820.1	NA	C07	0.000950246	0.0501416	0.0851528	0.765803
Cab034089.1	A04	NA	0.000953127	0.0502294	0.0852791	0.765803
Bo7g080220.1	NA	C07	0.000958588	0.050428	0.0855179	0.765803
Bo2g082180.1	NA	C02	0.000960378	0.050428	0.085596	0.765803
Cab032029.1	A08	NA	0.000960561	0.050428	0.0856039	0.765803
Cab021008.1	A07	NA	0.000962764	0.0504794	0.0856999	0.765803
Bo4g140820.1	NA	C04	0.00096728	0.0506243	0.0858962	0.765803
Bo3g010170.1	NA	C03	0.000967982	0.0506243	0.0859266	0.765803
Bo1g065230.1	NA	C01	0.000978353	0.0510927	0.0863752	0.765803
Cab002133.1	A03	NA	0.000979414	0.0510927	0.0864209	0.765803
Bo3g061830.1	NA	C03	0.000987365	0.0513918	0.0867626	0.765803
Cab027055.1	A05	NA	0.000988246	0.0513918	0.0868004	0.765803
Bo4g088190.1	NA	C04	0.000988884	0.0513918	0.0868278	0.765803
BnaA09g11660D	A09	NA	0.000991089	0.0514362	0.0869221	0.765803
Bo2g111820.1	NA	C02	0.000992231	0.0514362	0.086971	0.765803
Cab017342.1	A10	NA	0.000997742	0.0516324	0.0872062	0.765803
Cab006523.1	A06	NA	0.000998518	0.0516324	0.0872392	0.765803
Bo1g147710.1	NA	C01	0.000999808	0.0516344	0.0872941	0.765803
Cab041063.3	A05	NA	0.00100169	0.0516563	0.0873743	0.765803
Bo7g063770.1	NA	C07	0.00100274	0.0516563	0.0874186	0.765803
Cab017894.1	A09	NA	0.00100453	0.0516842	0.0874948	0.765803
Bo7g022920.1	NA	C07	0.00100773	0.051773	0.0876303	0.765803
Bo3g077340.1	NA	C03	0.00101032	0.051773	0.0877402	0.765803
Bo9g072770.1	NA	C09	0.00101046	0.051773	0.0877459	0.765803
Bo3g066680.1	NA	C03	0.00101222	0.051773	0.0878205	0.765803
Cab042561.1	A09	NA	0.00101391	0.051773	0.0878917	0.765803
Bo1g057760.1	NA	C01	0.00101501	0.051773	0.0879381	0.765803
Bo6rg104050.1	NA	C06	0.00101504	0.051773	0.0879393	0.765803
Cab046644.3	A01	NA	0.0010201	0.0518678	0.0881523	0.765803
BnaA04g16970D	A04	NA	0.00102061	0.0518678	0.0881737	0.765803
Bo4g182970.1	NA	C04	0.00102067	0.0518678	0.0881762	0.765803
Bo9g176770.1	NA	C09	0.00102566	0.0520573	0.0883856	0.765803
Cab040962.2	A01	NA	0.00103832	0.0526352	0.0889141	0.765803
Cab031839.3	A08	NA	0.00104052	0.0526555	0.0890054	0.765803
Bo6rg082110.1	NA	C06	0.00104127	0.0526555	0.0890367	0.765803
Bo4g165020.1	NA	C04	0.00104293	0.0526747	0.0891054	0.765803
Bo6rg094440.1	NA	C06	0.00104578	0.0527345	0.0892234	0.765803
BnaC02g27060D	NA	C02	0.00104667	0.0527345	0.0892603	0.765803
Bo9g010110.1	NA	C09	0.00104802	0.0527382	0.0893162	0.765803
Cab036136.1	A02	NA	0.00105211	0.0528795	0.0894851	0.765803
Bo6rg089260.1	NA	C06	0.00105341	0.0528803	0.0895386	0.765803
Bo5g148120.1	NA	C05	0.00105885	0.0530889	0.0897625	0.765803
Bo1g123490.1	NA	C01	0.00106072	0.0530935	0.0898392	0.765803
Bo8g116000.1	NA	C08	0.00106152	0.0530935	0.0898718	0.765803
Cab000114.1	A05	NA	0.00106524	0.0532151	0.0900243	0.765803
Cab035572.1	A06	NA	0.00107442	0.0536089	0.0903991	0.765803
Cab012106.1	A02	NA	0.00107897	0.053771	0.0905841	0.765803
Cab012380.2	A09	NA	0.00109768	0.0545265	0.0913395	0.765803
Bo5g155060.1	NA	C05	0.0010985	0.0545265	0.0913727	0.765803
Bo3g107680.1	NA	C03	0.00109857	0.0545265	0.0913754	0.765803
Cab033807.1	A05	NA	0.00110004	0.0545265	0.0914344	0.765803
Cab020205.1	A01	NA	0.00110274	0.0545265	0.0915427	0.765803
Cab047168.1	A01	NA	0.00110375	0.0545265	0.091583	0.765803
Cab007980.1	A10	NA	0.00110399	0.0545265	0.0915924	0.765803
Bo6rg031110.1	NA	C06	0.0011047	0.0545265	0.091621	0.765803
Cab040826.1	A05	NA	0.00110706	0.0545363	0.0917154	0.765803
Bo4g038480.1	NA	C04	0.00110792	0.0545363	0.0917496	0.765803
Bo3g168750.1	NA	C03	0.00110887	0.0545363	0.0917874	0.765803
Cab007036.1	A06	NA	0.00111275	0.0546624	0.0919424	0.765803
Bo2g055390.1	NA	C02	0.0011147	0.0546928	0.0920198	0.765803
Bo4g014640.1	NA	C04	0.00112142	0.0549535	0.0922867	0.765803
Cab008128.1	A10	NA	0.00112268	0.0549535	0.0923365	0.765803
Bo3g001870.1	NA	C03	0.00112454	0.0549797	0.0924103	0.765803
Cab027732.1	A04	NA	0.00112827	0.0550968	0.0925578	0.765803
Bo5g121330.1	NA	C05	0.00113204	0.0551667	0.0927063	0.765803
Cab028605.1	A05	NA	0.00113239	0.0551667	0.0927201	0.765803
Bo1g053350.1	NA	C01	0.0011345	0.0551667	0.0928031	0.765803
Bo5g131990.1	NA	C05	0.00113781	0.0551667	0.0929332	0.765803
Bo8g077490.1	NA	C08	0.00113916	0.0551667	0.0929865	0.765803
Cab004366.1	A03	NA	0.00114033	0.0551667	0.0930322	0.765803
Cab039409.2	A02	NA	0.00114255	0.0551667	0.0931191	0.765803
Cab042886.1	A06	NA	0.00114351	0.0551667	0.0931569	0.765803
Bo8g059180.1	NA	C08	0.00114421	0.0551667	0.0931842	0.765803
Bo3g127390.1	NA	C03	0.00114632	0.0551667	0.0932666	0.765803
Bo5g132130.1	NA	C05	0.00114664	0.0551667	0.0932794	0.765803
Cab035592.1	A06	NA	0.00114763	0.0551667	0.0933182	0.765803
Bo3g141640.1	NA	C03	0.00114791	0.0551667	0.0933289	0.765803
BnaC06g35870D	NA	C06	0.00114953	0.0551667	0.0933924	0.765803
Cab017845.1	A09	NA	0.00114976	0.0551667	0.0934011	0.765803
Bo9g152360.1	NA	C09	0.00115529	0.0553602	0.0936166	0.765803
Cab046546.1	A01	NA	0.00115662	0.0553602	0.0936683	0.765803
Bo6rg116540.1	NA	C06	0.00115782	0.0553602	0.0937149	0.765803
Cab029499.1	A09	NA	0.00116017	0.0554088	0.0938065	0.765803
Bo6rg031210.1	NA	C06	0.00116298	0.055448	0.0939151	0.765803
Cab017606.1	A10	NA	0.0011649	0.055448	0.0939895	0.765803
Bo9g163280.1	NA	C09	0.00116503	0.055448	0.0939946	0.765803
Bo2g100530.1	NA	C02	0.00117193	0.0557121	0.0942611	0.765803
BnaC03g57790D	NA	C03	0.00118225	0.0561381	0.0946581	0.765803
Bo3g021600.1	NA	C03	0.00118391	0.0561524	0.0947219	0.765803
BnaC02g03910D	NA	C02	0.00118691	0.0562299	0.0948367	0.765803
BnaA05g19850D	A05	NA	0.0011909	0.0562922	0.0949894	0.765803
Bo1g092870.1	NA	C01	0.00119174	0.0562922	0.0950213	0.765803
Cab030808.1	A04	NA	0.00119231	0.0562922	0.0950433	0.765803
Bo5g155140.1	NA	C05	0.00119467	0.0563046	0.0951333	0.765803
Cab005090.1	A07	NA	0.00119602	0.0563046	0.0951844	0.765803
Bo2g147820.1	NA	C02	0.00119832	0.0563046	0.095272	0.765803
Bo9g089690.1	NA	C09	0.00119929	0.0563046	0.0953092	0.765803
Bo1g143970.1	NA	C01	0.0011994	0.0563046	0.0953132	0.765803
Bo2g095590.1	NA	C02	0.00120187	0.0563566	0.0954072	0.765803
Cab009926.1	A09	NA	0.00120345	0.0563667	0.0954672	0.765803
BnaA02g28540D	A02	NA	0.00120876	0.0565508	0.0956681	0.765803
Bo1g107190.1	NA	C01	0.00121476	0.0567676	0.0958952	0.765803
Cab016462.1	A03	NA	0.00121915	0.0569081	0.0960605	0.765803
Cab016059.1	A03	NA	0.00122063	0.0569128	0.0961162	0.765803
Bo6rg116430.1	NA	C06	0.00122742	0.0570723	0.0963712	0.765803
Cab003278.1	A03	NA	0.00122793	0.0570723	0.0963903	0.765803
Cab006178.1	A06	NA	0.0012282	0.0570723	0.0964005	0.765803
Bo6rg086730.1	NA	C06	0.00122999	0.0570913	0.0964677	0.765803
BnaC04g34190D	NA	C04	0.00123315	0.0571269	0.0965859	0.765803
Cab035680.1	A06	NA	0.00123353	0.0571269	0.0965999	0.765803
Bo4g160150.1	NA	C04	0.00123588	0.0571715	0.0966877	0.765803
Bo2g089970.1	NA	C02	0.00124168	0.0572692	0.096904	0.765803
BnaC07g01920D	NA	C07	0.00124262	0.0572692	0.096939	0.765803
Cab006714.1	A06	NA	0.00124442	0.0572692	0.0970058	0.765803
Bo3g044850.1	NA	C03	0.00124528	0.0572692	0.0970378	0.765803
Bo4g142610.1	NA	C04	0.00124703	0.0572692	0.0971028	0.765803
Cab026386.1	A02	NA	0.00124815	0.0572692	0.0971445	0.765803
Bo7g110660.1	NA	C07	0.00125058	0.0572692	0.0972349	0.765803
BnaA01g21570D	A01	NA	0.00125214	0.0572692	0.0972926	0.765803
Bo1g062650.1	NA	C01	0.00125453	0.0572692	0.0973811	0.765803
BnaA05g10610D	A05	NA	0.0012566	0.0572692	0.0974577	0.765803
Bo5g156300.1	NA	C05	0.00125786	0.0572692	0.0975042	0.765803
Cab040402.1	A07	NA	0.00126058	0.0572692	0.0976046	0.765803
Bo1g051700.1	NA	C01	0.00126129	0.0572692	0.0976306	0.765803
Bo5g137090.1	NA	C05	0.00126136	0.0572692	0.0976334	0.765803
Bo2g095900.1	NA	C02	0.00126242	0.0572692	0.0976723	0.765803
Bo4g030210.1	NA	C04	0.00126447	0.0572692	0.0977479	0.765803
Bo3g096490.1	NA	C03	0.00126605	0.0572692	0.0978061	0.765803
Cab037438.1	A05	NA	0.00126625	0.0572692	0.0978136	0.765803
Bo7g107510.1	NA	C07	0.00126741	0.0572692	0.097856	0.765803
Cab033504.1	A06	NA	0.00126813	0.0572692	0.0978825	0.765803
Bo7g014120.1	NA	C07	0.00126843	0.0572692	0.0978938	0.765803
Cab047422.1	A09	NA	0.00126968	0.0572692	0.0979394	0.765803
Cab002117.1	A03	NA	0.00126991	0.0572692	0.097948	0.765803
Bo5g155020.1	NA	C05	0.00127304	0.0573476	0.0980629	0.765803
Bo3g014070.1	NA	C03	0.00128617	0.0578758	0.0985429	0.765803
Bo7g092580.1	NA	C07	0.00129267	0.0580097	0.0987795	0.765803
Bo6rg067710.1	NA	C06	0.00129374	0.0580097	0.0988185	0.765803
Bo4g096530.1	NA	C04	0.00129485	0.0580097	0.0988587	0.765803
Bo3g042870.1	NA	C03	0.00129852	0.0580097	0.0989917	0.765803
Cab022771.1	A06	NA	0.00130061	0.0580097	0.0990677	0.765803
Cab008747.1	A07	NA	0.00130545	0.0580097	0.0992425	0.765803
Cab046232.1	A01	NA	0.00130593	0.0580097	0.09926	0.765803
Bo2g158840.1	NA	C02	0.00130608	0.0580097	0.0992653	0.765803
Cab005591.1	A09	NA	0.00130762	0.0580097	0.099321	0.765803
Bo3g061340.1	NA	C03	0.00130846	0.0580097	0.0993514	0.765803
Cab012967.1	A01	NA	0.00130851	0.0580097	0.0993531	0.765803
BnaC05g21260D	NA	C05	0.0013093	0.0580097	0.0993817	0.765803
Bo2g011090.1	NA	C02	0.00130936	0.0580097	0.0993838	0.765803
Bo2g133750.1	NA	C02	0.00130957	0.0580097	0.0993912	0.765803
Cab011294.1	A03	NA	0.00131023	0.0580097	0.0994152	0.765803
Cab023735.1	A05	NA	0.00131759	0.0582729	0.09968	0.765803
Bo4g129640.1	NA	C04	0.00132144	0.0583807	0.0998182	0.765803
Bo8g106310.1	NA	C08	0.00132537	0.0584743	0.0999593	0.765803
Bo3g010600.1	NA	C03	0.00132656	0.0584743	0.100002	0.765803
Bo5g106260.1	NA	C05	0.00132781	0.0584743	0.100046	0.765803
BnaC07g23250D	NA	C07	0.00132956	0.0584891	0.100109	0.765803
Cab034439.1	A04	NA	0.00133384	0.0585532	0.100262	0.765803
Bo5g108500.1	NA	C05	0.00133386	0.0585532	0.100262	0.765803
Cab035472.1	A06	NA	0.0013395	0.0587382	0.100463	0.765803
Cab028095.4	A09	NA	0.00134462	0.0588891	0.100645	0.765803
Bo9g120550.1	NA	C09	0.00134579	0.0588891	0.100687	0.765803
Bo1g030660.1	NA	C01	0.00135266	0.0591268	0.10093	0.765803
Cab008274.2	A10	NA	0.00135641	0.059228	0.101063	0.765803
Cab003776.1	A03	NA	0.00136006	0.0593249	0.101192	0.765803
Cab036255.1	A02	NA	0.00136741	0.0595822	0.10145	0.765803
Cab017711.1	A10	NA	0.00137521	0.0598591	0.101724	0.765803
Bo2g158560.1	NA	C02	0.00137966	0.0599895	0.10188	0.765803
Bo4g074200.1	NA	C04	0.00138307	0.0600743	0.101999	0.765803
Cab012831.1	A07	NA	0.00139141	0.0603243	0.10229	0.765803
Cab037036.1	A10	NA	0.00139175	0.0603243	0.102301	0.765803
Cab007167.1	A10	NA	0.00139507	0.0603683	0.102417	0.765803
BnaA06g28320D	A06	NA	0.00139569	0.0603683	0.102438	0.765803
Bo9g172050.1	NA	C09	0.00139799	0.0604047	0.102518	0.765803
Cab013218.1	A01	NA	0.00140687	0.0607248	0.102826	0.765803
Bo5g132250.1	NA	C05	0.00140909	0.0607569	0.102902	0.765803
Bo9g163000.1	NA	C09	0.00141347	0.060882	0.103053	0.765803
Cab012653.1	A07	NA	0.00142203	0.061124	0.103348	0.765803
Bo9g130640.1	NA	C09	0.0014242	0.061124	0.103422	0.765803
Bo8g080870.1	NA	C08	0.00142451	0.061124	0.103433	0.765803
Cab012258.1	A09	NA	0.00142501	0.061124	0.10345	0.765803
Cab047756.1	A09	NA	0.00142652	0.0611253	0.103502	0.765803
Cab029766.1	A10	NA	0.00143201	0.0612858	0.10369	0.765803
Bo1g016760.1	NA	C01	0.00143443	0.0612858	0.103773	0.765803
Cab011389.1	A06	NA	0.0014355	0.0612858	0.10381	0.765803
Cab046155.2	A05	NA	0.00143744	0.0612858	0.103876	0.765803
Bo3g172310.1	NA	C03	0.00143769	0.0612858	0.103884	0.765803
BnaC03g08930D	NA	C03	0.00144136	0.06132	0.10401	0.765803
Bo1g006780.1	NA	C01	0.00144237	0.06132	0.104044	0.765803
Cab012937.1	A01	NA	0.00144295	0.06132	0.104064	0.765803
Cab010172.1	A09	NA	0.00144755	0.061452	0.10422	0.765803
Cab024174.1	A01	NA	0.00144976	0.0614826	0.104295	0.765803
Bo9g181840.1	NA	C09	0.00145157	0.061496	0.104357	0.765803
Cab032931.1	A07	NA	0.00145528	0.0615903	0.104483	0.765803
Bo8g065060.1	NA	C08	0.00145709	0.0615911	0.104544	0.765803
Cab000372.1	A09	NA	0.00145991	0.0615911	0.104639	0.765803
Bo4g154040.1	NA	C04	0.00146074	0.0615911	0.104667	0.765803
Cab005301.1	A09	NA	0.00146444	0.0615911	0.104792	0.765803
Cab027521.1	A08	NA	0.00146542	0.0615911	0.104825	0.765803
Cab005400.1	A09	NA	0.001466	0.0615911	0.104845	0.765803
Cab039923.1	A03	NA	0.00146825	0.0615911	0.104921	0.765803
Bo1g003650.1	NA	C01	0.00146836	0.0615911	0.104925	0.765803
BnaA10g09300D	A10	NA	0.00146874	0.0615911	0.104937	0.765803
BnaA10g23810D	A10	NA	0.00147151	0.0616401	0.105031	0.765803
Bo6rg050870.1	NA	C06	0.00147419	0.0616401	0.105121	0.765803
Cab038839.1	A02	NA	0.00147599	0.0616401	0.105182	0.765803
Cab036453.1	A02	NA	0.00147614	0.0616401	0.105187	0.765803
Bo4g170630.1	NA	C04	0.00147738	0.0616401	0.105228	0.765803
Bo9g090720.1	NA	C09	0.00148086	0.0616912	0.105345	0.765803
Cab045185.1	A04	NA	0.00148264	0.0616912	0.105405	0.765803
Cab037012.1	A10	NA	0.0014845	0.0616912	0.105467	0.765803
BnaC03g39440D	NA	C03	0.00148458	0.0616912	0.10547	0.765803
Bo9g171460.1	NA	C09	0.00148995	0.0618	0.10565	0.765803
Cab032588.1	A02	NA	0.00149019	0.0618	0.105658	0.765803
Bo1g049340.1	NA	C01	0.00149466	0.0618815	0.105807	0.765803
BnaC06g01370D	NA	C06	0.00149516	0.0618815	0.105824	0.765803
Bo7g050160.1	NA	C07	0.00149912	0.0619832	0.105956	0.765803
Cab031095.1	A02	NA	0.00150338	0.0620081	0.106097	0.765803
Cab035033.2	A04	NA	0.0015041	0.0620081	0.106121	0.765803
Cab017537.1	A10	NA	0.00150423	0.0620081	0.106126	0.765803
Cab024018.1	A01	NA	0.00150985	0.0620645	0.106312	0.765803
Cab027177.1	A08	NA	0.00150992	0.0620645	0.106315	0.765803
Bo3g094010.1	NA	C03	0.00151054	0.0620645	0.106336	0.765803
Cab047902.1	A04	NA	0.00151241	0.0620645	0.106397	0.765803
Cab034103.1	A04	NA	0.00151458	0.0620645	0.106469	0.765803
Cab014431.1	A09	NA	0.00151462	0.0620645	0.106471	0.765803
Cab034083.1	A04	NA	0.00151696	0.0620705	0.106548	0.765803
Bo2g064570.1	NA	C02	0.00151777	0.0620705	0.106575	0.765803
Cab007575.1	A10	NA	0.00152235	0.0621961	0.106727	0.765803
Cab036342.2	A02	NA	0.00152563	0.0622625	0.106835	0.765803
Bo6rg103790.1	NA	C06	0.001527	0.0622625	0.10688	0.765803
BnaC06g36520D	NA	C06	0.00153239	0.062293	0.107057	0.765803
Cab007394.1	A10	NA	0.00153346	0.062293	0.107093	0.765803
Bo6rg094380.1	NA	C06	0.00153428	0.062293	0.10712	0.765803
Cab037645.1	A09	NA	0.00153523	0.062293	0.107151	0.765803
Bo8g021910.1	NA	C08	0.00153685	0.062293	0.107204	0.765803
Cab010153.1	A09	NA	0.00153717	0.062293	0.107214	0.765803
BnaC08g15170D	NA	C08	0.00153831	0.062293	0.107252	0.765803
Bo3g149410.1	NA	C03	0.00153989	0.0622958	0.107304	0.765803
Cab007554.1	A10	NA	0.00154749	0.062506	0.107553	0.765803
Cab043712.1	A02	NA	0.00154812	0.062506	0.107574	0.765803
Bo2g166200.1	NA	C02	0.00154992	0.0625178	0.107633	0.765803
Cab034268.1	A04	NA	0.00155712	0.062668	0.107868	0.765803
Bo2g051200.1	NA	C02	0.0015581	0.062668	0.1079	0.765803
Cab026479.1	A02	NA	0.00155828	0.062668	0.107905	0.765803
Bo9g091130.1	NA	C09	0.00156079	0.062668	0.107987	0.765803
Cab045590.2	A01	NA	0.00156124	0.062668	0.108002	0.765803
Bo3g006860.1	NA	C03	0.00156364	0.0627033	0.10808	0.765803
Bo7g078870.1	NA	C07	0.00156606	0.0627395	0.108159	0.765803
BnaC06g01810D	NA	C06	0.00156822	0.0627648	0.108229	0.765803
Cab024806.1	A08	NA	0.00157281	0.0628875	0.108378	0.765803
Bo5g109790.1	NA	C05	0.0015791	0.0630779	0.108582	0.765803
Cab003024.1	A03	NA	0.00158296	0.0630788	0.108707	0.765803
Cab012379.1	A09	NA	0.00158333	0.0630788	0.108719	0.765803
BnaA09g37720D	A09	NA	0.0015837	0.0630788	0.108731	0.765803
Bo4g040000.1	NA	C04	0.00158662	0.0631339	0.108825	0.765803
Bo2g158420.1	NA	C02	0.00159035	0.0632064	0.108945	0.765803
Cab037165.1	A01	NA	0.00159254	0.0632064	0.109016	0.765803
Bo3g007010.1	NA	C03	0.00159304	0.0632064	0.109032	0.765803
Bo3g103420.1	NA	C03	0.0015982	0.0632906	0.109198	0.765803
Cab044460.1	A01	NA	0.00159823	0.0632906	0.109199	0.765803
Bo9g062980.1	NA	C09	0.00160483	0.0634448	0.109411	0.765803
Bo2g127510.1	NA	C02	0.00160519	0.0634448	0.109423	0.765803
Bo5g123520.1	NA	C05	0.00160849	0.0635144	0.109528	0.765803
Bo3g052230.1	NA	C03	0.00161168	0.0635228	0.109631	0.765803
Cab045346.1	A02	NA	0.00161423	0.0635228	0.109712	0.765803
BnaA03g46870D	A03	NA	0.00161565	0.0635228	0.109757	0.765803
BnaA02g09700D	A02	NA	0.00161727	0.0635228	0.109809	0.765803
Bo3g060860.1	NA	C03	0.00161751	0.0635228	0.109817	0.765803
Cab000025.2	A05	NA	0.00161921	0.0635228	0.109871	0.765803
Bo9g157390.1	NA	C09	0.00161948	0.0635228	0.10988	0.765803
Cab041682.1	A01	NA	0.00162116	0.0635266	0.109933	0.765803
BnaC09g15310D	NA	C09	0.00162266	0.0635266	0.109981	0.765803
Bo4g182610.1	NA	C04	0.00162995	0.0637514	0.110213	0.765803
BnaA05g16690D	A05	NA	0.00163344	0.0638275	0.110324	0.765803
Cab019592.1	A04	NA	0.00163851	0.0639651	0.110485	0.765803
Cab013275.1	A01	NA	0.00164312	0.0640845	0.110632	0.765803
Cab015486.1	A03	NA	0.0016453	0.0641088	0.110701	0.765803
Bo8g089590.1	NA	C08	0.00165117	0.0642414	0.110886	0.765803
Bo4g115480.1	NA	C04	0.00165182	0.0642414	0.110907	0.765803
Cab024189.1	A01	NA	0.0016587	0.0644485	0.111124	0.765803
Bo3g055640.1	NA	C03	0.00166146	0.0644948	0.111211	0.765803
Bo1g072190.1	NA	C01	0.00166574	0.064575	0.111345	0.765803
Bo8g011610.1	NA	C08	0.00166665	0.064575	0.111374	0.765803
Cab007211.1	A10	NA	0.00166869	0.0645931	0.111438	0.765803
Bo5g025730.1	NA	C05	0.00167179	0.0646526	0.111535	0.765803
Cab012329.1	A09	NA	0.0016768	0.0647856	0.111693	0.765803
Cab010249.2	A09	NA	0.00168301	0.064965	0.111887	0.765803
BnaA03g27490D	A03	NA	0.00169012	0.0651783	0.112109	0.765803
Bo8g089840.1	NA	C08	0.00169669	0.0653182	0.112314	0.765803
BnaC03g01720D	NA	C03	0.00169701	0.0653182	0.112324	0.765803
Cab000027.1	A05	NA	0.0016985	0.0653182	0.11237	0.765803
Cab003666.1	A03	NA	0.00170551	0.0655019	0.112588	0.765803
Bo1g056640.1	NA	C01	0.00170699	0.0655019	0.112634	0.765803
Cab023890.1	A05	NA	0.00170804	0.0655019	0.112667	0.765803
Cab029924.2	A10	NA	0.00171144	0.0655715	0.112772	0.765803
BnaC09g21690D	NA	C09	0.00171446	0.0656261	0.112866	0.765803
Bo7g075760.1	NA	C07	0.00172162	0.0657279	0.113087	0.765803
Bo2g059000.1	NA	C02	0.00172361	0.0657279	0.113149	0.765803
Cab002522.1	A03	NA	0.00172627	0.0657279	0.113231	0.765803
Bo1g138300.1	NA	C01	0.00172688	0.0657279	0.11325	0.765803
Cab013523.1	A09	NA	0.00172795	0.0657279	0.113283	0.765803
Cab011395.1	A06	NA	0.00172911	0.0657279	0.113318	0.765803
Cab002672.1	A03	NA	0.0017297	0.0657279	0.113337	0.765803
Bo8g050210.1	NA	C08	0.00173033	0.0657279	0.113356	0.765803
Bo6rg080340.1	NA	C06	0.00173145	0.0657279	0.113391	0.765803
Cab011987.2	A02	NA	0.00173333	0.0657386	0.113448	0.765803
Bo5g144880.1	NA	C05	0.00174345	0.0660425	0.11376	0.765803
Bo1g107090.1	NA	C01	0.00174502	0.0660425	0.113808	0.765803
Cab006484.2	A06	NA	0.00174694	0.0660425	0.113867	0.765803
BnaC07g04370D	NA	C07	0.00174774	0.0660425	0.113891	0.765803
Cab013808.1	A09	NA	0.00175107	0.0660582	0.113993	0.765803
Cab029778.1	A10	NA	0.00175218	0.0660582	0.114027	0.765803
Bo5g143290.1	NA	C05	0.00175296	0.0660582	0.114051	0.765803
Cab046179.1	A05	NA	0.00175567	0.0661	0.114134	0.765803
Cab027998.1	A09	NA	0.00176008	0.0661457	0.114269	0.765803
Bo2g024290.1	NA	C02	0.00176009	0.0661457	0.114269	0.765803
BnaC06g28410D	NA	C06	0.00177307	0.066573	0.114665	0.765803
Bo5g008080.1	NA	C05	0.00178468	0.0668157	0.115018	0.765803
Bo1g150080.1	NA	C01	0.00178515	0.0668157	0.115032	0.765803
Bo3g003930.1	NA	C03	0.00178539	0.0668157	0.115039	0.765803
Cab017360.1	A10	NA	0.0017863	0.0668157	0.115067	0.765803
Bo3g145240.1	NA	C03	0.00178763	0.0668157	0.115107	0.765803
Cab041486.1	A04	NA	0.00179535	0.067007	0.115341	0.765803
Cab030313.1	A06	NA	0.001796	0.067007	0.115361	0.765803
BnaC01g03870D	NA	C01	0.00179769	0.0670094	0.115412	0.765803
Cab007049.1	A06	NA	0.00180537	0.0671985	0.115643	0.765803
Bo2g010540.1	NA	C02	0.00180602	0.0671985	0.115663	0.765803
Cab020796.1	A07	NA	0.0018079	0.0672078	0.11572	0.765803
Bo1g150230.1	NA	C01	0.00181213	0.067293	0.115847	0.765803
Cab023729.1	A05	NA	0.00181345	0.067293	0.115887	0.765803
Bo6rg118580.1	NA	C06	0.00181626	0.0673365	0.115971	0.765803
Cab004395.1	A03	NA	0.00182258	0.0675102	0.116161	0.765803
Cab034267.2	A04	NA	0.0018288	0.0676678	0.116348	0.765803
Bo4g136350.1	NA	C04	0.00183011	0.0676678	0.116387	0.765803
Bo8g070800.1	NA	C08	0.00184332	0.068095	0.116782	0.765803
Bo4g122800.1	NA	C04	0.00185663	0.0684803	0.117179	0.765803
BnaA09g20640D	A09	NA	0.00185706	0.0684803	0.117191	0.765803
Bo7g005190.1	NA	C07	0.0018596	0.0684851	0.117267	0.765803
Bo1g128350.1	NA	C01	0.00186051	0.0684851	0.117294	0.765803
Cab020976.1	A07	NA	0.00186599	0.0686062	0.117457	0.765803
Bo4g164880.1	NA	C04	0.00186739	0.0686062	0.117498	0.765803
Bo6rg064370.1	NA	C06	0.00186982	0.0686062	0.11757	0.765803
Bo1g150070.1	NA	C01	0.00187363	0.0686062	0.117683	0.765803
Cab028797.4	A06	NA	0.0018743	0.0686062	0.117703	0.765803
Bo3g024250.1	NA	C03	0.00187499	0.0686062	0.117723	0.765803
Bo2g055680.1	NA	C02	0.00187723	0.0686062	0.117789	0.765803
Cab013820.1	A09	NA	0.00187821	0.0686062	0.117818	0.765803
Cab013522.1	A09	NA	0.00187877	0.0686062	0.117835	0.765803
BnaC04g28010D	NA	C04	0.00188592	0.0687749	0.118046	0.765803
Bo5g021850.1	NA	C05	0.00188672	0.0687749	0.11807	0.765803
Bo7g070230.1	NA	C07	0.00189249	0.0688271	0.11824	0.765803
Bo7g064960.1	NA	C07	0.00189379	0.0688271	0.118278	0.765803
Bo2g103300.1	NA	C02	0.00189435	0.0688271	0.118294	0.765803
Bo7g064940.1	NA	C07	0.00189637	0.0688271	0.118354	0.765803
Bo4g186560.1	NA	C04	0.00189649	0.0688271	0.118358	0.765803
Bo5g010310.1	NA	C05	0.001906	0.0691113	0.118637	0.765803
Cab031555.1	A05	NA	0.00191611	0.0694168	0.118933	0.765803
Bo1g054800.1	NA	C01	0.00192204	0.0695708	0.119107	0.765803
Cab034259.1	A04	NA	0.00192586	0.0696481	0.119218	0.765803
Bo4g183100.1	NA	C04	0.00193255	0.0698286	0.119413	0.765803
Cab017496.1	A10	NA	0.00193734	0.0699405	0.119553	0.765803
Bo1g099940.1	NA	C01	0.00195693	0.0705859	0.120122	0.765803
BnaC05g36710D	NA	C05	0.00196152	0.0706148	0.120255	0.765803
BnaC02g34740D	NA	C02	0.00196468	0.0706148	0.120346	0.765803
Bo8g094620.1	NA	C08	0.00196842	0.0706148	0.120455	0.765803
Bo3g026500.1	NA	C03	0.00196914	0.0706148	0.120475	0.765803
Bo2g011750.1	NA	C02	0.00196944	0.0706148	0.120484	0.765803
Cab001123.1	A03	NA	0.00197135	0.0706148	0.120539	0.765803
Bo8g099140.1	NA	C08	0.00197138	0.0706148	0.12054	0.765803
Cab028269.1	A09	NA	0.00197248	0.0706148	0.120572	0.765803
Cab013993.1	A09	NA	0.00197426	0.0706148	0.120623	0.765803
BnaC05g14440D	NA	C05	0.00197727	0.0706148	0.12071	0.765803
Bo6rg119920.1	NA	C06	0.00197765	0.0706148	0.120721	0.765803
Bo6rg086460.1	NA	C06	0.00197827	0.0706148	0.120739	0.765803
Bo1g144240.1	NA	C01	0.00198095	0.0706496	0.120816	0.765803
Cab047546.1	A02	NA	0.0019884	0.0707985	0.12103	0.765803
Cab020628.1	A07	NA	0.00198856	0.0707985	0.121035	0.765803
Bo3g052330.1	NA	C03	0.00199148	0.0708374	0.121119	0.765803
Bo5g002970.1	NA	C05	0.00199309	0.0708374	0.121165	0.765803
Cab032577.1	A02	NA	0.00199483	0.0708386	0.121215	0.765803
Cab028796.1	A06	NA	0.00199711	0.0708583	0.12128	0.765803
Bo3g103220.1	NA	C03	0.00200503	0.071018	0.121508	0.765803
Bo5g132450.1	NA	C05	0.00200505	0.071018	0.121508	0.765803
Cab036404.1	A02	NA	0.00200678	0.0710181	0.121558	0.765803
Cab045879.2	A05	NA	0.00201837	0.0712763	0.121889	0.765803
Cab021471.1	A02	NA	0.00202004	0.0712763	0.121937	0.765803
Cab002255.1	A03	NA	0.00202081	0.0712763	0.121959	0.765803
Cab012758.4	A07	NA	0.00202142	0.0712763	0.121976	0.765803
Cab033688.1	A05	NA	0.00202559	0.0712763	0.122095	0.765803
Cab011964.1	A02	NA	0.0020267	0.0712763	0.122126	0.765803
Cab028691.1	A06	NA	0.00202737	0.0712763	0.122146	0.765803
Cab017007.1	A10	NA	0.00202871	0.0712763	0.122184	0.765803
Bo3g066390.1	NA	C03	0.00202962	0.0712763	0.12221	0.765803
Bo4g119620.1	NA	C04	0.00203318	0.0713407	0.122311	0.765803
Cab007567.1	A10	NA	0.00203787	0.0714446	0.122444	0.765803
Bo4g183130.1	NA	C04	0.00204021	0.0714658	0.122511	0.765803
Bo4g145240.1	NA	C04	0.00204768	0.0715933	0.122723	0.765803
Bo9g036650.1	NA	C09	0.00204976	0.0715933	0.122782	0.765803
Bo5g041110.1	NA	C05	0.00205197	0.0715933	0.122844	0.765803
Cab003855.2	A03	NA	0.00205553	0.0715933	0.122945	0.765803
Cab012684.2	A07	NA	0.00205558	0.0715933	0.122947	0.765803
Bo4g108610.1	NA	C04	0.00205566	0.0715933	0.122949	0.765803
Cab035598.1	A06	NA	0.00205636	0.0715933	0.122968	0.765803
BnaA08g23100D	A08	NA	0.00205956	0.0715933	0.123059	0.765803
Cab037300.1	A05	NA	0.00206021	0.0715933	0.123077	0.765803
Bo4g182960.1	NA	C04	0.00206241	0.0715933	0.123139	0.765803
BnaC04g39950D	NA	C04	0.00206294	0.0715933	0.123154	0.765803
Bo4g014700.1	NA	C04	0.00206559	0.0716251	0.123229	0.765803
Bo1g107170.1	NA	C01	0.00206841	0.0716628	0.123309	0.765803
Bo5g152750.1	NA	C05	0.00207115	0.0716975	0.123386	0.765803
Bo8g094510.1	NA	C08	0.00208564	0.0719253	0.123794	0.765803
Bo4g173470.1	NA	C04	0.00208599	0.0719253	0.123804	0.765803
Cab000242.2	A09	NA	0.00208961	0.0719253	0.123905	0.765803
Cab046147.2	A05	NA	0.00209061	0.0719253	0.123933	0.765803
Bo3g061780.1	NA	C03	0.00209083	0.0719253	0.12394	0.765803
Cab000459.1	A09	NA	0.00209139	0.0719253	0.123955	0.765803
Bo3g003990.1	NA	C03	0.00209406	0.0719253	0.12403	0.765803
Bo3g034720.1	NA	C03	0.00209541	0.0719253	0.124068	0.765803
Cab007241.3	A10	NA	0.00209613	0.0719253	0.124088	0.765803
Bo3g004270.1	NA	C03	0.00209696	0.0719253	0.124112	0.765803
Cab002472.4	A03	NA	0.00209703	0.0719253	0.124113	0.765803
Cab042511.1	A09	NA	0.00209888	0.0719253	0.124165	0.765803
Cab024635.1	A06	NA	0.0021004	0.0719253	0.124208	0.765803
BnaA07g07180D	A07	NA	0.00210213	0.0719253	0.124256	0.765803
Bo1g005550.1	NA	C01	0.00210639	0.0720114	0.124376	0.765803
Bo3g183860.1	NA	C03	0.00213148	0.072759	0.125075	0.765803
Bo2g168290.1	NA	C02	0.00213179	0.072759	0.125083	0.765803
Cab005362.1	A09	NA	0.00213598	0.0727846	0.1252	0.765803
BnaA06g17180D	A06	NA	0.0021374	0.0727846	0.125239	0.765803
Bo7g014580.1	NA	C07	0.00213936	0.0727846	0.125294	0.765803
Cab013793.1	A09	NA	0.00213959	0.0727846	0.1253	0.765803
BnaA06g22190D	A06	NA	0.00214676	0.072911	0.125499	0.765803
Cab040718.1	A08	NA	0.00214684	0.072911	0.125501	0.765803
Cab004206.2	A03	NA	0.00216034	0.0733091	0.125874	0.765803
Bo3g107710.1	NA	C03	0.00216582	0.0733933	0.126025	0.765803
Bo1g055170.1	NA	C01	0.00216735	0.0733933	0.126068	0.765803
BnaA01g32620D	A01	NA	0.00216894	0.0733933	0.126111	0.765803
Bo1g007190.1	NA	C01	0.00216994	0.0733933	0.126139	0.765803
Bo5g156380.1	NA	C05	0.00217211	0.0734045	0.126199	0.765803
Cab035288.1	A06	NA	0.00217471	0.0734045	0.12627	0.765803
Bo9g092480.1	NA	C09	0.00217602	0.0734045	0.126306	0.765803
Cab046180.1	A05	NA	0.00218028	0.0734045	0.126423	0.765803
Cab022119.1	A01	NA	0.00218068	0.0734045	0.126434	0.765803
Bo5g155280.1	NA	C05	0.00218177	0.0734045	0.126464	0.765803
Cab032811.1	A07	NA	0.0021848	0.0734045	0.126547	0.765803
BnaA08g14570D	A08	NA	0.00218502	0.0734045	0.126553	0.765803
Bo2g007140.1	NA	C02	0.00218628	0.0734045	0.126588	0.765803
Bo1g037580.1	NA	C01	0.0021892	0.0734429	0.126668	0.765803
Cab011848.1	A02	NA	0.00219696	0.0735846	0.126881	0.765803
BnaC05g44900D	NA	C05	0.00219699	0.0735846	0.126882	0.765803
Bo2g009910.1	NA	C02	0.00220168	0.0736817	0.12701	0.765803
Bo7g113670.1	NA	C07	0.00220372	0.0736902	0.127065	0.765803
Cab031341.1	A02	NA	0.00220606	0.073709	0.12713	0.765803
Bo5g143450.1	NA	C05	0.00220978	0.0737534	0.127231	0.765803
Cab023843.1	A05	NA	0.00221097	0.0737534	0.127263	0.765803
Cab031831.1	A07	NA	0.00221721	0.0739019	0.127434	0.765803
Cab045514.1	A05	NA	0.00222501	0.0741019	0.127646	0.765803
Cab042911.2	A06	NA	0.00222681	0.0741022	0.127695	0.765803
Bo6rg113130.1	NA	C06	0.00222985	0.0741435	0.127777	0.765803
Bo5g059860.1	NA	C05	0.00223384	0.0741737	0.127886	0.765803
Bo4g109810.1	NA	C04	0.00223593	0.0741737	0.127942	0.765803
Bo8g077270.1	NA	C08	0.00223615	0.0741737	0.127948	0.765803
BnaC08g19800D	NA	C08	0.00224332	0.0743177	0.128143	0.765803
Cab032477.1	A02	NA	0.0022466	0.0743177	0.128231	0.765803
BnaA01g02170D	A01	NA	0.00224677	0.0743177	0.128236	0.765803
Bo1g031940.1	NA	C01	0.0022477	0.0743177	0.128261	0.765803
Bo1g053020.1	NA	C01	0.00225029	0.0743437	0.128331	0.765803
Bo9g121160.1	NA	C09	0.00225757	0.0744472	0.128528	0.765803
Bo5g133370.1	NA	C05	0.00225778	0.0744472	0.128533	0.765803
Cab039213.1	A08	NA	0.00225883	0.0744472	0.128562	0.765803
Bo1g126050.1	NA	C01	0.00226069	0.0744491	0.128612	0.765803
Bo4g127180.1	NA	C04	0.00226285	0.0744606	0.12867	0.765803
Bo4g151490.1	NA	C04	0.00226577	0.0744789	0.128749	0.765803
Bo5g143580.1	NA	C05	0.00226701	0.0744789	0.128782	0.765803
Bo9g183460.1	NA	C09	0.00227033	0.0744812	0.128871	0.765803
Bo7g056160.1	NA	C07	0.00227072	0.0744812	0.128882	0.765803
Cab023884.1	A05	NA	0.00227438	0.0744812	0.12898	0.765803
Bo6rg098720.1	NA	C06	0.00227512	0.0744812	0.129	0.765803
Cab033834.1	A05	NA	0.00227611	0.0744812	0.129027	0.765803
Bo2g002670.1	NA	C02	0.00227963	0.0745374	0.129122	0.765803
Bo5g137400.1	NA	C05	0.00228473	0.0746449	0.129258	0.765803
Cab038408.1	A09	NA	0.00229226	0.0748318	0.12946	0.765803
Cab046084.1	A09	NA	0.00230016	0.0748913	0.129671	0.765803
Bo1g006790.1	NA	C01	0.00230094	0.0748913	0.129692	0.765803
Cab006615.1	A06	NA	0.00230508	0.0748913	0.129803	0.765803
Bo5g002670.1	NA	C05	0.0023089	0.0748913	0.129904	0.765803
Cab028088.1	A09	NA	0.0023091	0.0748913	0.12991	0.765803
Cab040720.1	A08	NA	0.00230982	0.0748913	0.129929	0.765803
Bo5g031990.1	NA	C05	0.00230993	0.0748913	0.129932	0.765803
Cab042781.1	A06	NA	0.00231298	0.0748913	0.130013	0.765803
BnaC02g05200D	NA	C02	0.00231332	0.0748913	0.130022	0.765803
Cab036911.1	A10	NA	0.00231356	0.0748913	0.130029	0.765803
Cab040837.1	A05	NA	0.00231405	0.0748913	0.130042	0.765803
Bo9g183450.1	NA	C09	0.00231859	0.0749091	0.130163	0.765803
Cab016342.1	A03	NA	0.00231875	0.0749091	0.130167	0.765803
Bo2g086550.1	NA	C02	0.00232005	0.0749091	0.130201	0.765803
Bo5g027060.1	NA	C05	0.00232586	0.0749802	0.130356	0.765803
Bo5g053500.1	NA	C05	0.00232588	0.0749802	0.130357	0.765803
Bo8g101880.1	NA	C08	0.00233063	0.0750745	0.130482	0.765803
Cab028059.1	A09	NA	0.00233283	0.0750869	0.130541	0.765803
Cab012995.1	A01	NA	0.00234673	0.0754357	0.130909	0.765803
Bo6rg018190.1	NA	C06	0.00234791	0.0754357	0.13094	0.765803
Cab001307.1	A03	NA	0.00234915	0.0754357	0.130973	0.765803
Bo8g096200.1	NA	C08	0.00235252	0.0754852	0.131062	0.765803
BnaC08g15240D	NA	C08	0.00235867	0.0755436	0.131224	0.765803
Cab011012.1	A03	NA	0.00236044	0.0755436	0.131271	0.765803
Cab034543.1	A09	NA	0.00236141	0.0755436	0.131296	0.765803
Bo9g059220.1	NA	C09	0.00236167	0.0755436	0.131303	0.765803
Cab024807.1	A08	NA	0.0023747	0.0759016	0.131646	0.765803
Cab028745.1	A06	NA	0.0023792	0.0759372	0.131764	0.765803
Bo7g009440.1	NA	C07	0.00238045	0.0759372	0.131797	0.765803
Cab015544.1	A03	NA	0.00238314	0.0759372	0.131867	0.765803
Bo9g111400.1	NA	C09	0.00238317	0.0759372	0.131868	0.765803
Bo1g093160.1	NA	C01	0.00238508	0.0759392	0.131918	0.765803
Bo3g057360.1	NA	C03	0.0023888	0.0759631	0.132016	0.765803
Cab024173.1	A01	NA	0.00238951	0.0759631	0.132034	0.765803
Cab002260.1	A03	NA	0.00239151	0.0759682	0.132087	0.765803
Cab013179.2	A01	NA	0.00240129	0.0761643	0.132342	0.765803
Cab013710.1	A09	NA	0.00240265	0.0761643	0.132378	0.765803
Bo4g164980.1	NA	C04	0.002404	0.0761643	0.132413	0.765803
Cab047654.1	A03	NA	0.00240507	0.0761643	0.132441	0.765803
Bo1g019200.1	NA	C01	0.00240766	0.0761879	0.132508	0.765803
Bo2g021930.1	NA	C02	0.00241175	0.0762336	0.132615	0.765803
Cab045292.1	A09	NA	0.00241463	0.0762336	0.13269	0.765803
Cab014434.1	A09	NA	0.00241464	0.0762336	0.13269	0.765803
BnaC08g00640D	NA	C08	0.00242124	0.0763833	0.132862	0.765803
Bo4g052480.1	NA	C04	0.00243099	0.0764649	0.133115	0.765803
Cab030352.1	A06	NA	0.00243114	0.0764649	0.133119	0.765803
Bo5g021190.1	NA	C05	0.00243366	0.0764649	0.133184	0.765803
Cab034374.1	A04	NA	0.00243368	0.0764649	0.133185	0.765803
Cab002349.1	A03	NA	0.00243673	0.0764649	0.133264	0.765803
Bo5g002930.1	NA	C05	0.00243899	0.0764649	0.133322	0.765803
Cab033291.1	A08	NA	0.00244047	0.0764649	0.133361	0.765803
Bo7g099220.1	NA	C07	0.00244219	0.0764649	0.133405	0.765803
BnaC02g01690D	NA	C02	0.00244229	0.0764649	0.133408	0.765803
Bo8g099270.1	NA	C08	0.00244235	0.0764649	0.133409	0.765803
Cab013923.3	A09	NA	0.00245031	0.0765533	0.133615	0.765803
Bo6rg076750.1	NA	C06	0.00245304	0.0765533	0.133685	0.765803
Bo2g055980.1	NA	C02	0.00245307	0.0765533	0.133686	0.765803
Cab024132.1	A01	NA	0.00245524	0.0765533	0.133742	0.765803
Bo1g151550.1	NA	C01	0.00245609	0.0765533	0.133764	0.765803
Cab014286.1	A09	NA	0.00245743	0.0765533	0.133799	0.765803
Cab003216.1	A03	NA	0.00245816	0.0765533	0.133818	0.765803
Bo8g099560.1	NA	C08	0.00246549	0.0767236	0.134006	0.765803
BnaA04g05480D	A04	NA	0.00247126	0.0768451	0.134155	0.765803
Cab012685.1	A07	NA	0.00248114	0.0770879	0.134408	0.765803
Bo4g169290.1	NA	C04	0.0024828	0.0770879	0.134451	0.765803
Bo3g063980.1	NA	C03	0.00248473	0.0770897	0.1345	0.765803
Cab007749.1	A10	NA	0.00249319	0.077204	0.134717	0.765803
Cab045599.1	A01	NA	0.00249341	0.077204	0.134723	0.765803
BnaA09g24890D	A09	NA	0.00249403	0.077204	0.134738	0.765803
Cab045744.1	A04	NA	0.00249824	0.0772764	0.134846	0.765803
Bo5g152840.1	NA	C05	0.00250422	0.077354	0.134999	0.765803
Bo5g117170.1	NA	C05	0.0025045	0.077354	0.135006	0.765803
Bo4g161220.1	NA	C04	0.00251131	0.0774285	0.135179	0.765803
Bo9g176370.1	NA	C09	0.00251204	0.0774285	0.135198	0.765803
Cab013065.1	A01	NA	0.00251254	0.0774285	0.135211	0.765803
Cab000126.2	A05	NA	0.00251668	0.0774982	0.135316	0.765803
Cab025214.1	A05	NA	0.00252628	0.077724	0.13556	0.765803
Bo7g109380.1	NA	C07	0.00252778	0.077724	0.135598	0.765803
Bo7g040700.1	NA	C07	0.00253627	0.0778372	0.135813	0.765803
Cab020661.1	A07	NA	0.0025364	0.0778372	0.135817	0.765803
BnaC09g36230D	NA	C09	0.00253712	0.0778372	0.135835	0.765803
BnaA02g16600D	A02	NA	0.00254525	0.0779877	0.13604	0.765803
Cab047004.2	A05	NA	0.0025458	0.0779877	0.136054	0.765803
Cab044599.1	A09	NA	0.00254808	0.0779995	0.136112	0.765803
Cab007052.1	A06	NA	0.00255937	0.0782872	0.136397	0.765803
Bo8g062500.1	NA	C08	0.00256189	0.0783062	0.13646	0.765803
Cab013086.1	A01	NA	0.00256538	0.0783453	0.136548	0.765803
Bo6rg073110.1	NA	C06	0.00257229	0.0783453	0.136722	0.765803
Cab036420.2	A02	NA	0.00257279	0.0783453	0.136734	0.765803
Cab015513.1	A03	NA	0.00257439	0.0783453	0.136774	0.765803
BnaC03g54110D	NA	C03	0.00257551	0.0783453	0.136803	0.765803
BnaC07g11630D	NA	C07	0.0025756	0.0783453	0.136805	0.765803
BnaC02g05700D	NA	C02	0.00257786	0.0783453	0.136862	0.765803
Cab000399.1	A09	NA	0.00257836	0.0783453	0.136874	0.765803
Bo2g098970.1	NA	C02	0.00258352	0.0783789	0.137003	0.765803
Bo4g142530.1	NA	C04	0.00258441	0.0783789	0.137026	0.765803
Bo9g148100.1	NA	C09	0.00258928	0.0783789	0.137148	0.765803
Bo1g124920.1	NA	C01	0.00258986	0.0783789	0.137162	0.765803
Bo3g005260.1	NA	C03	0.00259028	0.0783789	0.137173	0.765803
Cab004338.1	A03	NA	0.0025921	0.0783789	0.137218	0.765803
Cab015811.2	A03	NA	0.00259276	0.0783789	0.137235	0.765803
Cab043540.1	A09	NA	0.00260106	0.0785721	0.137442	0.765803
Cab030952.2	A04	NA	0.00260414	0.0786076	0.137519	0.765803
Cab046532.1	A01	NA	0.00260804	0.0786678	0.137616	0.765803
Cab001258.1	A03	NA	0.00261416	0.0787523	0.137769	0.765803
Bo3g019130.1	NA	C03	0.00261733	0.0787523	0.137848	0.765803
Bo4g130760.1	NA	C04	0.00261877	0.0787523	0.137883	0.765803
Bo5g009690.1	NA	C05	0.00262608	0.0787523	0.138065	0.765803
Bo3g012150.1	NA	C03	0.00262652	0.0787523	0.138076	0.765803
BnaC04g10610D	NA	C04	0.0026278	0.0787523	0.138108	0.765803
Bo2g002690.1	NA	C02	0.00263221	0.0787523	0.138217	0.765803
Bo4g196080.1	NA	C04	0.00263267	0.0787523	0.138229	0.765803
Bo9g175630.1	NA	C09	0.00263271	0.0787523	0.13823	0.765803
Bo4g186790.1	NA	C04	0.00263387	0.0787523	0.138258	0.765803
Cab006148.1	A06	NA	0.00263836	0.0787523	0.13837	0.765803
Bo3g175880.1	NA	C03	0.00263893	0.0787523	0.138384	0.765803
Bo9g098700.1	NA	C09	0.00263916	0.0787523	0.13839	0.765803
Bo5g037510.1	NA	C05	0.0026392	0.0787523	0.13839	0.765803
Bo5g132630.1	NA	C05	0.00263947	0.0787523	0.138397	0.765803
Cab016313.1	A03	NA	0.00264298	0.0788002	0.138484	0.765803
Bo9g185010.1	NA	C09	0.00264955	0.078939	0.138646	0.765803
Bo3g004980.1	NA	C03	0.00265842	0.0790946	0.138865	0.765803
Cab012336.1	A09	NA	0.00265861	0.0790946	0.13887	0.765803
Bo8g102450.1	NA	C08	0.00266376	0.0791796	0.138997	0.765803
Bo8g081190.1	NA	C08	0.00266757	0.0791796	0.139091	0.765803
Cab020615.1	A07	NA	0.00266822	0.0791796	0.139107	0.765803
BnaA06g35240D	A06	NA	0.00266914	0.0791796	0.139129	0.765803
Cab021944.1	A02	NA	0.00267272	0.0792286	0.139217	0.765803
Bo6rg081630.1	NA	C06	0.00267463	0.0792286	0.139264	0.765803
Bo1g063760.1	NA	C01	0.00268266	0.0794095	0.139461	0.765803
Bo1g156300.1	NA	C01	0.00268847	0.0794612	0.139604	0.765803
Cab024732.1	A08	NA	0.00269047	0.0794612	0.139653	0.765803
Cab023004.1	A06	NA	0.00269088	0.0794612	0.139662	0.765803
Bo6rg112450.1	NA	C06	0.00269443	0.0794612	0.139749	0.765803
Bo8g070730.1	NA	C08	0.00269446	0.0794612	0.13975	0.765803
Cab039868.1	A03	NA	0.00269596	0.0794612	0.139787	0.765803
BnaC04g26030D	NA	C04	0.00269997	0.0795225	0.139885	0.765803
Bo1g078490.1	NA	C01	0.00270963	0.0795832	0.140121	0.765803
Bo3g071800.1	NA	C03	0.00271144	0.0795832	0.140165	0.765803
Cab008298.1	A10	NA	0.00271236	0.0795832	0.140187	0.765803
Cab046635.1	A01	NA	0.00271517	0.0795832	0.140255	0.765803
Cab031365.1	A02	NA	0.00271557	0.0795832	0.140265	0.765803
Cab031356.1	A02	NA	0.00271629	0.0795832	0.140283	0.765803
Cab035595.1	A06	NA	0.00271691	0.0795832	0.140298	0.765803
Cab028777.2	A06	NA	0.00271746	0.0795832	0.140311	0.765803
Bo9g176450.1	NA	C09	0.00272088	0.0796267	0.140394	0.765803
Bo9g146970.1	NA	C09	0.00272531	0.0796998	0.140502	0.765803
Cab036948.1	A10	NA	0.00272742	0.0797051	0.140553	0.765803
Cab005299.1	A09	NA	0.00273066	0.0797285	0.140632	0.765803
Cab016579.1	A04	NA	0.00273208	0.0797285	0.140666	0.765803
Cab043426.1	A09	NA	0.00273402	0.0797287	0.140713	0.765803
Bo1g143780.1	NA	C01	0.00274022	0.0798529	0.140863	0.765803
Cab004100.1	A03	NA	0.00274564	0.0799063	0.140995	0.765803
Cab003646.1	A03	NA	0.00274592	0.0799063	0.141001	0.765803
Cab005281.1	A09	NA	0.00274984	0.0799273	0.141096	0.765803
Cab019488.1	A04	NA	0.00275104	0.0799273	0.141125	0.765803
Cab002941.1	A03	NA	0.00275245	0.0799273	0.141159	0.765803
Bo9g176600.1	NA	C09	0.00276666	0.0802397	0.141501	0.765803
Bo4g182550.1	NA	C04	0.0027671	0.0802397	0.141512	0.765803
Bo4g142400.1	NA	C04	0.00276914	0.0802425	0.141561	0.765803
Bo3g094000.1	NA	C03	0.00277656	0.0804009	0.141739	0.765803
Cab037995.1	A02	NA	0.00278742	0.0806587	0.142	0.765803
Bo9g020520.1	NA	C09	0.00279127	0.0806674	0.142092	0.765803
Bo9g176470.1	NA	C09	0.00279163	0.0806674	0.1421	0.765803
Bo8g034330.1	NA	C08	0.00279638	0.080676	0.142214	0.765803
Cab011399.1	A10	NA	0.00279727	0.080676	0.142235	0.765803
Bo5g098440.1	NA	C05	0.00279872	0.080676	0.14227	0.765803
Cab023253.1	A06	NA	0.00280264	0.080676	0.142364	0.765803
Bo1g039000.1	NA	C01	0.0028032	0.080676	0.142377	0.765803
Bo2g155840.1	NA	C02	0.00280444	0.080676	0.142406	0.765803
Bo1g147200.1	NA	C01	0.00280561	0.080676	0.142434	0.765803
Cab029857.3	A10	NA	0.00280972	0.080738	0.142532	0.765803
Cab008706.1	A07	NA	0.00281204	0.0807483	0.142588	0.765803
BnaC03g58000D	NA	C03	0.00281782	0.0807542	0.142725	0.765803
Cab022117.1	A01	NA	0.00281847	0.0807542	0.142741	0.765803
Bo2g097520.1	NA	C02	0.00282129	0.0807542	0.142808	0.765803
Cab002854.1	A03	NA	0.00282173	0.0807542	0.142818	0.765803
Cab008307.3	A10	NA	0.00282424	0.0807542	0.142878	0.765803
Cab008164.2	A10	NA	0.00282596	0.0807542	0.142919	0.765803
BnaC05g35340D	NA	C05	0.00282853	0.0807542	0.14298	0.765803
BnaA04g01330D	A04	NA	0.00283156	0.0807542	0.143051	0.765803
Bo5g136470.1	NA	C05	0.00283412	0.0807542	0.143112	0.765803
Bo8g083330.1	NA	C08	0.00283554	0.0807542	0.143146	0.765803
Bo1g002470.1	NA	C01	0.00283618	0.0807542	0.143161	0.765803
Cab019018.1	A07	NA	0.0028389	0.0807542	0.143225	0.765803
Bo3g023300.1	NA	C03	0.00283952	0.0807542	0.14324	0.765803
Cab035205.1	A06	NA	0.00283967	0.0807542	0.143244	0.765803
Cab011963.1	A02	NA	0.0028443	0.0807542	0.143353	0.765803
Bo2g044660.1	NA	C02	0.002845	0.0807542	0.14337	0.765803
Cab002323.1	A03	NA	0.00284565	0.0807542	0.143385	0.765803
Cab021675.1	A02	NA	0.00284759	0.0807542	0.143431	0.765803
Cab043140.1	A04	NA	0.00284982	0.0807542	0.143484	0.765803
Cab007824.2	A10	NA	0.00285139	0.0807542	0.14352	0.765803
Bo4g143760.1	NA	C04	0.00286012	0.0807595	0.143727	0.765803
Cab034279.1	A04	NA	0.00286083	0.0807595	0.143743	0.765803
Bo1g150330.1	NA	C01	0.00286139	0.0807595	0.143756	0.765803
Cab023878.1	A05	NA	0.00286151	0.0807595	0.143759	0.765803
Cab036103.1	A02	NA	0.00286208	0.0807595	0.143773	0.765803
Cab014672.1	A02	NA	0.00286331	0.0807595	0.143802	0.765803
Bo4g124170.1	NA	C04	0.00287687	0.0810863	0.14412	0.765803
Bo3g107590.1	NA	C03	0.00288173	0.0811681	0.144234	0.765803
Cab047012.1	A05	NA	0.00288448	0.0811899	0.144299	0.765803
Bo7g058120.1	NA	C07	0.00289052	0.0813044	0.14444	0.765803
Cab018995.1	A07	NA	0.00290335	0.0816098	0.14474	0.765803
Bo8g106320.1	NA	C08	0.00291664	0.0819274	0.145049	0.765803
Bo1g039180.1	NA	C01	0.00292345	0.0820629	0.145207	0.765803
Cab046109.1	A04	NA	0.0029273	0.0821034	0.145297	0.765803
Cab033953.1	A05	NA	0.00292898	0.0821034	0.145336	0.765803
Cab039423.1	A02	NA	0.00293086	0.0821034	0.145379	0.765803
Cab024693.1	A06	NA	0.00293544	0.082176	0.145485	0.765803
Cab006532.1	A06	NA	0.00294155	0.0822912	0.145627	0.765803
Bo4g140340.1	NA	C04	0.00294589	0.0823568	0.145727	0.765803
Bo3g017800.1	NA	C03	0.00295033	0.0824249	0.14583	0.765803
Cab045878.1	A05	NA	0.00295377	0.0824514	0.145909	0.765803
BnaC01g24110D	NA	C01	0.00295775	0.0824514	0.146001	0.765803
Bo3g183850.1	NA	C03	0.00295779	0.0824514	0.146002	0.765803
Cab035537.1	A06	NA	0.00296056	0.0824514	0.146065	0.765803
Bo8g089660.1	NA	C08	0.00296127	0.0824514	0.146082	0.765803
Bo8g024330.1	NA	C08	0.00296364	0.0824619	0.146136	0.765803
Bo7g099440.1	NA	C07	0.00297739	0.082774	0.146452	0.765803
Bo4g038930.1	NA	C04	0.00297887	0.082774	0.146486	0.765803
Cab025769.1	A04	NA	0.00298769	0.0829521	0.146688	0.765803
Bo3g002480.1	NA	C03	0.00298935	0.0829521	0.146726	0.765803
Cab004783.1	A07	NA	0.00299131	0.0829521	0.146771	0.765803
BnaC07g05990D	NA	C07	0.00300558	0.0832653	0.147096	0.765803
Cab030905.1	A04	NA	0.00300664	0.0832653	0.14712	0.765803
Bo3g003260.1	NA	C03	0.00301433	0.0833857	0.147295	0.765803
Cab041671.1	A01	NA	0.00301503	0.0833857	0.147311	0.765803
Bo6rg071190.1	NA	C06	0.00303344	0.0838386	0.147729	0.765803
Cab021693.1	A02	NA	0.00303969	0.0839552	0.14787	0.765803
BnaC02g18290D	NA	C02	0.0030427	0.0839822	0.147938	0.765803
Bo3g046890.1	NA	C03	0.00304787	0.0840686	0.148055	0.765803
Cab006115.1	A06	NA	0.00305359	0.0841701	0.148184	0.765803
Bo2g041230.1	NA	C02	0.00305815	0.0842084	0.148287	0.765803
Bo6rg095980.1	NA	C06	0.00305906	0.0842084	0.148307	0.765803
Cab001409.1	A03	NA	0.00306946	0.0844383	0.148541	0.765803
Bo9g091230.1	NA	C09	0.00307444	0.084519	0.148653	0.765803
Bo4g039980.1	NA	C04	0.00308328	0.0847055	0.148851	0.765803
Cab040403.1	A07	NA	0.00308964	0.0847594	0.148993	0.765803
BnaC01g36320D	NA	C01	0.00309004	0.0847594	0.149002	0.765803
Cab005944.1	A06	NA	0.00309162	0.0847594	0.149037	0.765803
Cab041805.1	A01	NA	0.00309379	0.0847594	0.149086	0.765803
Cab022055.1	A02	NA	0.00309551	0.0847594	0.149124	0.765803
Cab000026.1	A05	NA	0.00310005	0.0848221	0.149225	0.765803
Bo3g088420.1	NA	C03	0.00310191	0.0848221	0.149267	0.765803
Bo9g005870.1	NA	C09	0.00310658	0.0848583	0.149371	0.765803
BnaC02g13180D	NA	C02	0.003108	0.0848583	0.149402	0.765803
Cab017498.1	A10	NA	0.00311184	0.0848583	0.149488	0.765803
Cab003337.1	A03	NA	0.00311271	0.0848583	0.149507	0.765803
BnaC03g30830D	NA	C03	0.00311404	0.0848583	0.149537	0.765803
Bo7g025370.1	NA	C07	0.00311557	0.0848583	0.149571	0.765803
Bo2g155870.1	NA	C02	0.00312549	0.0850097	0.149791	0.765803
Cab018401.1	A07	NA	0.00312586	0.0850097	0.149799	0.765803
Cab029903.1	A10	NA	0.00312816	0.0850097	0.14985	0.765803
Bo8g099080.1	NA	C08	0.00312937	0.0850097	0.149877	0.765803
Cab022592.1	A06	NA	0.00313344	0.0850641	0.149967	0.765803
Bo7g077630.1	NA	C07	0.0031418	0.085178	0.150151	0.765803
Bo3g045620.1	NA	C03	0.00314192	0.085178	0.150154	0.765803
BnaC06g34180D	NA	C06	0.00314467	0.085178	0.150215	0.765803
Bo4g019710.1	NA	C04	0.00314589	0.085178	0.150242	0.765803
Bo5g017220.1	NA	C05	0.00315086	0.085189	0.150351	0.765803
Cab024698.1	A06	NA	0.00315461	0.085189	0.150434	0.765803
BnaA06g30200D	A06	NA	0.00315547	0.085189	0.150453	0.765803
Cab020282.2	A01	NA	0.00315608	0.085189	0.150466	0.765803
BnaA03g54480D	A03	NA	0.00315794	0.085189	0.150507	0.765803
Bo1g055350.1	NA	C01	0.00315896	0.085189	0.150529	0.765803
Bo3g055460.1	NA	C03	0.00316075	0.085189	0.150569	0.765803
BnaC02g27950D	NA	C02	0.00317579	0.0854603	0.150899	0.765803
Cab012540.1	A07	NA	0.00317649	0.0854603	0.150914	0.765803
Cab023736.1	A05	NA	0.00318116	0.0854603	0.151016	0.765803
Bo5g132210.1	NA	C05	0.00318567	0.0854603	0.151115	0.765803
Bo6rg087030.1	NA	C06	0.00318988	0.0854603	0.151207	0.765803
Bo3g063860.1	NA	C03	0.00319087	0.0854603	0.151228	0.765803
Bo1g073550.1	NA	C01	0.00319725	0.0854603	0.151368	0.765803
Bo5g025690.1	NA	C05	0.00319753	0.0854603	0.151374	0.765803
Bo5g143030.1	NA	C05	0.00320163	0.0854603	0.151463	0.765803
Bo5g025440.1	NA	C05	0.00320407	0.0854603	0.151516	0.765803
Cab002247.1	A03	NA	0.00320507	0.0854603	0.151538	0.765803
Bo8g020580.1	NA	C08	0.00320731	0.0854603	0.151586	0.765803
BnaA06g02290D	A06	NA	0.00320903	0.0854603	0.151624	0.765803
BnaC07g31190D	NA	C07	0.00321108	0.0854603	0.151668	0.765803
Bo1g006160.1	NA	C01	0.00321191	0.0854603	0.151686	0.765803
Bo1g141470.1	NA	C01	0.00321259	0.0854603	0.151701	0.765803
Bo8g106740.1	NA	C08	0.0032137	0.0854603	0.151725	0.765803
Cab023429.1	A05	NA	0.00321416	0.0854603	0.151735	0.765803
Bo4g134520.1	NA	C04	0.0032151	0.0854603	0.151756	0.765803
Cab014694.1	A02	NA	0.00321578	0.0854603	0.15177	0.765803
Cab030609.1	A06	NA	0.00321725	0.0854603	0.151802	0.765803
Cab025047.1	A08	NA	0.00321756	0.0854603	0.151809	0.765803
Cab035438.1	A06	NA	0.00321845	0.0854603	0.151828	0.765803
Cab038523.1	A01	NA	0.00322208	0.0854988	0.151907	0.765803
Bo1g039570.1	NA	C01	0.00322465	0.0854988	0.151963	0.765803
Bo5g063180.1	NA	C05	0.00322801	0.0854988	0.152036	0.765803
Bo4g036190.1	NA	C04	0.00323121	0.0854988	0.152105	0.765803
Bo5g025700.1	NA	C05	0.00323132	0.0854988	0.152107	0.765803
Cab007060.1	A06	NA	0.00323417	0.0854988	0.152169	0.765803
Bo7g116130.1	NA	C07	0.00323556	0.0854988	0.152199	0.765803
Bo6rg077870.1	NA	C06	0.00323709	0.0854988	0.152232	0.765803
Cab034616.1	A09	NA	0.00323854	0.0854988	0.152263	0.765803
Bo1g059160.1	NA	C01	0.00324161	0.085525	0.152329	0.765803
Bo8g083460.1	NA	C08	0.00324809	0.0856413	0.152469	0.765803
Cab034667.1	A09	NA	0.00325091	0.0856607	0.15253	0.765803
Bo1g028350.1	NA	C01	0.00325955	0.0857972	0.152715	0.765803
BnaC03g52160D	NA	C03	0.00326223	0.0857972	0.152773	0.765803
Cab046194.1	A05	NA	0.0032685	0.0857972	0.152907	0.765803
Bo3g042860.1	NA	C03	0.00326897	0.0857972	0.152918	0.765803
Cab032525.1	A02	NA	0.00326908	0.0857972	0.15292	0.765803
Bo3g017730.1	NA	C03	0.00326942	0.0857972	0.152927	0.765803
Cab005233.1	A07	NA	0.00327064	0.0857972	0.152953	0.765803
Bo4g021070.1	NA	C04	0.00328246	0.0860526	0.153206	0.765803
Cab033608.1	A09	NA	0.00328732	0.0860923	0.15331	0.765803
Bo8g088410.1	NA	C08	0.00328815	0.0860923	0.153328	0.765803
Cab008492.1	A08	NA	0.00329524	0.086128	0.153479	0.765803
Cab036158.1	A02	NA	0.00329595	0.086128	0.153494	0.765803
Bo1g059060.1	NA	C01	0.0032965	0.086128	0.153506	0.765803
Bo8g090970.1	NA	C08	0.00329786	0.086128	0.153535	0.765803
Cab037473.1	A05	NA	0.00330682	0.0862731	0.153725	0.765803
Cab036119.1	A02	NA	0.0033076	0.0862731	0.153742	0.765803
Bo4g194350.1	NA	C04	0.00331202	0.0863339	0.153836	0.765803
Bo2g052710.1	NA	C02	0.00331413	0.0863344	0.15388	0.765803
Cab045629.1	A01	NA	0.00331786	0.0863769	0.153959	0.765803
BnaA04g00060D	A04	NA	0.00332066	0.0863915	0.154019	0.765803
Cab023476.1	A05	NA	0.00332261	0.0863915	0.15406	0.765803
Bo1g129720.1	NA	C01	0.00332691	0.0863963	0.154151	0.765803
Cab025154.3	A05	NA	0.00332698	0.0863963	0.154152	0.765803
Bo7g113830.1	NA	C07	0.00333024	0.0864267	0.154221	0.765803
Bo9g154300.1	NA	C09	0.00333255	0.0864321	0.15427	0.765803
Bo5g110030.1	NA	C05	0.00333887	0.0865417	0.154404	0.765803
Bo1g004910.1	NA	C01	0.0033461	0.0866546	0.154556	0.765803
Bo1g056700.1	NA	C01	0.00334743	0.0866546	0.154584	0.765803
Bo4g144190.1	NA	C04	0.00335116	0.0866969	0.154662	0.765803
Bo8g118060.1	NA	C08	0.00335639	0.0867778	0.154772	0.765803
BnaC02g02620D	NA	C02	0.00335869	0.0867829	0.154821	0.765803
Bo7g087510.1	NA	C07	0.00336097	0.0867874	0.154868	0.765803
Cab029067.1	A09	NA	0.0033666	0.0868784	0.154986	0.765803
BnaA03g53280D	A03	NA	0.00336997	0.0869108	0.155057	0.765803
Bo5g155240.1	NA	C05	0.00337659	0.0869108	0.155195	0.765803
Cab039357.1	A02	NA	0.00337823	0.0869108	0.15523	0.765803
Bo5g049040.1	NA	C05	0.00337831	0.0869108	0.155231	0.765803
Bo4g183070.1	NA	C04	0.0033798	0.0869108	0.155262	0.765803
Bo3g167280.1	NA	C03	0.00338116	0.0869108	0.155291	0.765803
Cab034101.1	A04	NA	0.00338338	0.0869108	0.155337	0.765803
Bo6rg112470.1	NA	C06	0.00338515	0.0869108	0.155374	0.765803
BnaA05g25750D	A05	NA	0.00338885	0.0869108	0.155451	0.765803
Bo9g018380.1	NA	C09	0.00338968	0.0869108	0.155468	0.765803
BnaA03g24400D	A03	NA	0.00339102	0.0869108	0.155496	0.765803
Bo3g081250.1	NA	C03	0.00339478	0.086953	0.155575	0.765803
Cab021904.1	A02	NA	0.00339782	0.0869771	0.155638	0.765803
Cab022489.1	A08	NA	0.00341341	0.0873219	0.155962	0.765803
Cab039237.1	A08	NA	0.00344204	0.0879998	0.156553	0.765803
Bo6rg027560.1	NA	C06	0.00344902	0.0881237	0.156697	0.765803
Cab014262.1	A09	NA	0.00345365	0.0881498	0.156792	0.765803
Cab013257.1	A01	NA	0.00345432	0.0881498	0.156805	0.765803
Cab028274.2	A09	NA	0.00345852	0.0882024	0.156892	0.765803
Cab008105.2	A10	NA	0.00346557	0.0882881	0.157036	0.765803
Bo9g095560.1	NA	C09	0.00346616	0.0882881	0.157048	0.765803
Bo2g113980.1	NA	C02	0.00347168	0.0883631	0.157161	0.765803
Bo7g115040.1	NA	C07	0.00347338	0.0883631	0.157196	0.765803
Bo5g072430.1	NA	C05	0.00348172	0.0885207	0.157366	0.765803
Bo2g014350.1	NA	C02	0.0034846	0.0885392	0.157425	0.765803
BnaC02g20630D	NA	C02	0.00349797	0.0887794	0.157697	0.765803
Bo2g078940.1	NA	C02	0.00349835	0.0887794	0.157705	0.765803
BnaA08g11480D	A08	NA	0.00350515	0.0888473	0.157843	0.765803
BnaA03g36650D	A03	NA	0.00350534	0.0888473	0.157847	0.765803
Cab012956.1	A01	NA	0.00350813	0.0888635	0.157903	0.765803
Bo8g087340.1	NA	C08	0.00351552	0.0889961	0.158053	0.765803
Bo9g078460.1	NA	C09	0.00351883	0.0890252	0.15812	0.765803
Bo6rg081790.1	NA	C06	0.00352231	0.0890295	0.15819	0.765803
Cab035618.2	A06	NA	0.00352331	0.0890295	0.158211	0.765803
Cab010055.1	A09	NA	0.00352938	0.0891282	0.158333	0.765803
Bo9g176330.1	NA	C09	0.00353911	0.0893193	0.158529	0.765803
Cab020213.1	A01	NA	0.00354351	0.089354	0.158618	0.765803
Cab020636.3	A07	NA	0.00354617	0.089354	0.158671	0.765803
Bo2g009580.1	NA	C02	0.00354698	0.089354	0.158687	0.765803
BnaA09g40770D	A09	NA	0.00355473	0.0894944	0.158843	0.765803
Bo3g019690.1	NA	C03	0.00356168	0.0895182	0.158982	0.765803
Bo9g024050.1	NA	C09	0.00356246	0.0895182	0.158998	0.765803
Bo4g038420.1	NA	C04	0.00356754	0.0895182	0.1591	0.765803
Bo2g159060.1	NA	C02	0.00357202	0.0895182	0.159189	0.765803
BnaC04g02850D	NA	C04	0.00357549	0.0895182	0.159259	0.765803
Bo5g133200.1	NA	C05	0.00357562	0.0895182	0.159261	0.765803
Cab031781.1	A07	NA	0.00357884	0.0895182	0.159325	0.765803
Bo2g029090.1	NA	C02	0.00357915	0.0895182	0.159332	0.765803
Cab039932.1	A03	NA	0.0035795	0.0895182	0.159339	0.765803
Cab042539.7	A09	NA	0.00357964	0.0895182	0.159341	0.765803
Bo5g155210.1	NA	C05	0.00358019	0.0895182	0.159352	0.765803
Bo4g025850.1	NA	C04	0.0035822	0.0895182	0.159392	0.765803
Cab002186.1	A03	NA	0.00358475	0.0895182	0.159443	0.765803
Bo3g053160.1	NA	C03	0.00358604	0.0895182	0.159469	0.765803
BnaC03g29980D	NA	C03	0.00359097	0.0895583	0.159567	0.765803
Cab028356.1	A02	NA	0.00359388	0.0895583	0.159625	0.765803
Bo7g108340.1	NA	C07	0.00359577	0.0895583	0.159662	0.765803
Bo4g136480.1	NA	C04	0.00359633	0.0895583	0.159674	0.765803
Cab029784.1	A10	NA	0.00360196	0.0896443	0.159785	0.765803
Bo1g008650.1	NA	C01	0.00361072	0.089705	0.159959	0.765803
Cab002872.1	A03	NA	0.00361278	0.089705	0.16	0.765803
Bo1g006650.1	NA	C01	0.00361368	0.089705	0.160018	0.765803
Bo1g119090.1	NA	C01	0.00361485	0.089705	0.160041	0.765803
Bo7g077420.1	NA	C07	0.00361703	0.089705	0.160084	0.765803
Bo6rg051180.1	NA	C06	0.00361868	0.089705	0.160117	0.765803
Bo7g056050.1	NA	C07	0.00361961	0.089705	0.160135	0.765803
Bo9g054520.1	NA	C09	0.00362419	0.0897645	0.160225	0.765803
Bo6rg104000.1	NA	C06	0.00362726	0.0897868	0.160286	0.765803
Bo4g032410.1	NA	C04	0.00363297	0.0898394	0.160399	0.765803
Bo2g008950.1	NA	C02	0.00363541	0.0898394	0.160447	0.765803
Cab012936.1	A01	NA	0.0036393	0.0898394	0.160524	0.765803
Cab033721.2	A05	NA	0.00363988	0.0898394	0.160535	0.765803
Bo9g004130.1	NA	C09	0.00364028	0.0898394	0.160543	0.765803
Bo1g141010.1	NA	C01	0.0036479	0.0899342	0.160692	0.765803
Bo5g110070.1	NA	C05	0.00364927	0.0899342	0.160719	0.765803
Bo1g147460.1	NA	C01	0.00365695	0.0899342	0.16087	0.765803
Bo3g019100.1	NA	C03	0.00365758	0.0899342	0.160883	0.765803
Cab018308.1	A07	NA	0.00366002	0.0899342	0.16093	0.765803
BnaC05g00220D	NA	C05	0.0036607	0.0899342	0.160944	0.765803
Bo3g146390.1	NA	C03	0.00366349	0.0899342	0.160998	0.765803
Cab029925.1	A10	NA	0.00366592	0.0899342	0.161046	0.765803
BnaC04g51160D	NA	C04	0.00366597	0.0899342	0.161047	0.765803
Cab030312.1	A06	NA	0.00366833	0.0899342	0.161093	0.765803
Cab032726.1	A02	NA	0.00367023	0.0899342	0.16113	0.765803
Bo4g148350.1	NA	C04	0.0036721	0.0899342	0.161167	0.765803
Cab004197.1	A03	NA	0.0036746	0.0899342	0.161215	0.765803
Cab032613.1	A02	NA	0.00367463	0.0899342	0.161216	0.765803
Bo8g090000.1	NA	C08	0.00368592	0.0901069	0.161436	0.765803
Cab027095.1	A05	NA	0.00368605	0.0901069	0.161439	0.765803
Cab005280.2	A09	NA	0.00369013	0.0901532	0.161518	0.765803
BnaA02g04980D	A02	NA	0.00369452	0.0902069	0.161603	0.765803
Cab023330.1	A05	NA	0.00370118	0.0903161	0.161733	0.765803
Cab024841.1	A08	NA	0.00370533	0.0903202	0.161813	0.765803
Bo8g108850.1	NA	C08	0.00370572	0.0903202	0.161821	0.765803
Bo9g139490.1	NA	C09	0.00370961	0.0903615	0.161896	0.765803
Bo7g109750.1	NA	C07	0.00372337	0.0905879	0.162163	0.765803
BnaA01g31790D	A01	NA	0.00372517	0.0905879	0.162197	0.765803
Bo1g147830.1	NA	C01	0.00372549	0.0905879	0.162203	0.765803
Bo1g077010.1	NA	C01	0.00374615	0.0909628	0.162601	0.765803
Cab014520.1	A09	NA	0.00374643	0.0909628	0.162607	0.765803
Bo8g098540.1	NA	C08	0.00374752	0.0909628	0.162628	0.765803
Bo6rg051440.1	NA	C06	0.0037643	0.0913163	0.162949	0.765803
Bo8g115450.1	NA	C08	0.00377056	0.0914146	0.163069	0.765803
BnaC08g22610D	NA	C08	0.00377544	0.091479	0.163162	0.765803
Cab003275.1	A03	NA	0.0037811	0.0915624	0.16327	0.765803
Cab005304.1	A09	NA	0.00378727	0.0916532	0.163388	0.765803
BnaA03g54470D	A03	NA	0.00378929	0.0916532	0.163426	0.765803
Cab025766.1	A04	NA	0.0038113	0.0921316	0.163844	0.765803
Cab010696.2	A03	NA	0.00381537	0.092176	0.163921	0.765803
Cab046222.1	A05	NA	0.00382103	0.0921974	0.164028	0.765803
Bo1g123430.1	NA	C01	0.00382343	0.0921974	0.164074	0.765803
Cab006996.1	A06	NA	0.00382357	0.0921974	0.164076	0.765803
BnaA07g12500D	A07	NA	0.0038252	0.0921974	0.164107	0.765803
Bo8g079040.1	NA	C08	0.00383326	0.0923379	0.164259	0.765803
BnaA02g26480D	A02	NA	0.003842	0.0924921	0.164424	0.765803
Cab041844.1	A01	NA	0.0038456	0.0924921	0.164492	0.765803
Cab028157.1	A09	NA	0.00384639	0.0924921	0.164506	0.765803
Bo2g016550.1	NA	C02	0.00385219	0.0925776	0.164615	0.765803
Bo1g021470.1	NA	C01	0.00386889	0.0929027	0.164928	0.765803
Bo2g111790.1	NA	C02	0.00387129	0.0929027	0.164973	0.765803
Cab013524.1	A09	NA	0.00387247	0.0929027	0.164995	0.765803
Cab046572.1	A01	NA	0.00388418	0.0931164	0.165214	0.765803
Cab025001.1	A08	NA	0.00388646	0.0931164	0.165256	0.765803
Bo6rg046610.1	NA	C06	0.00388815	0.0931164	0.165288	0.765803
Bo1g028320.1	NA	C01	0.00389817	0.0933023	0.165474	0.765803
Cab023766.1	A05	NA	0.00390102	0.0933165	0.165527	0.765803
Bo2g136180.1	NA	C02	0.00390968	0.0934695	0.165688	0.765803
BnaA04g24750D	A04	NA	0.0039208	0.0936437	0.165894	0.765803
Bo4g117200.1	NA	C04	0.00392256	0.0936437	0.165926	0.765803
Bo2g011100.1	NA	C02	0.00392378	0.0936437	0.165949	0.765803
Bo4g194560.1	NA	C04	0.00393076	0.093756	0.166078	0.765803
Bo4g142540.1	NA	C04	0.00394519	0.0940458	0.166344	0.765803
Bo6rg116460.1	NA	C06	0.00395437	0.0941881	0.166512	0.765803
Bo6rg081620.1	NA	C06	0.00395572	0.0941881	0.166537	0.765803
Bo7g084520.1	NA	C07	0.00397009	0.0944756	0.1668	0.765803
Bo4g052470.1	NA	C04	0.0039763	0.0944967	0.166914	0.765803
Cab030719.1	A04	NA	0.00397847	0.0944967	0.166954	0.765803
Bo3g102920.1	NA	C03	0.00397947	0.0944967	0.166972	0.765803
Cab010211.1	A09	NA	0.00398013	0.0944967	0.166984	0.765803
Bo7g003530.1	NA	C07	0.00399702	0.094843	0.167292	0.765803
Bo3g064420.1	NA	C03	0.00400166	0.0948986	0.167376	0.765803
BnaC04g38860D	NA	C04	0.00400714	0.094974	0.167476	0.765803
Bo2g105190.1	NA	C02	0.00401715	0.0951566	0.167657	0.765803
Cab037987.1	A02	NA	0.00404799	0.0957857	0.168214	0.765803
Cab010596.1	A03	NA	0.00404835	0.0957857	0.168221	0.765803
Bo1g005380.1	NA	C01	0.00405636	0.0959201	0.168365	0.765803
Bo9g135780.1	NA	C09	0.00405991	0.0959491	0.168428	0.765803
BnaC01g37920D	NA	C01	0.00406314	0.0959704	0.168486	0.765803
Cab041065.1	A05	NA	0.00406836	0.0960388	0.16858	0.765803
Cab045257.1	A09	NA	0.00407156	0.0960594	0.168637	0.765803
Cab033722.2	A05	NA	0.00407398	0.0960615	0.16868	0.765803
Bo3g022050.1	NA	C03	0.00408711	0.0961684	0.168915	0.765803
Cab022076.2	A02	NA	0.0040874	0.0961684	0.16892	0.765803
Bo3g012350.1	NA	C03	0.00408747	0.0961684	0.168922	0.765803
Cab025870.2	A04	NA	0.00408908	0.0961684	0.16895	0.765803
Bo2g101930.1	NA	C02	0.00409178	0.0961684	0.168998	0.765803
Cab033609.1	A09	NA	0.00409313	0.0961684	0.169022	0.765803
Cab001477.1	A03	NA	0.00409482	0.0961684	0.169053	0.765803
Bo5g126610.1	NA	C05	0.00409943	0.0962087	0.169135	0.765803
Cab018513.1	A07	NA	0.0041012	0.0962087	0.169166	0.765803
Bo1g034530.1	NA	C01	0.00411203	0.0963544	0.169359	0.765803
Bo7g014510.1	NA	C07	0.00411209	0.0963544	0.16936	0.765803
Cab005375.1	A09	NA	0.00411689	0.096362	0.169445	0.765803
Bo2g125730.1	NA	C02	0.00412185	0.096362	0.169533	0.765803
Bo4g086600.1	NA	C04	0.00412262	0.096362	0.169546	0.765803
Bo5g146720.1	NA	C05	0.00412395	0.096362	0.16957	0.765803
Bo8g004240.1	NA	C08	0.00412408	0.096362	0.169572	0.765803
Bo6rg015770.1	NA	C06	0.00412726	0.0963817	0.169629	0.765803
Cab040239.1	A09	NA	0.00413386	0.0964528	0.169745	0.765803
Cab013925.1	A09	NA	0.00413498	0.0964528	0.169765	0.765803
Bo1g147530.1	NA	C01	0.00413759	0.0964591	0.169811	0.765803
Cab007025.1	A06	NA	0.00414041	0.0964636	0.169861	0.765803
Bo5g015330.1	NA	C05	0.00414246	0.0964636	0.169897	0.765803
Bo3g039630.1	NA	C03	0.0041472	0.0965044	0.169981	0.765803
Bo1g024170.1	NA	C01	0.00414889	0.0965044	0.17001	0.765803
Cab010054.1	A09	NA	0.00415893	0.0966302	0.170187	0.765803
Cab005322.1	A09	NA	0.00415911	0.0966302	0.17019	0.765803
Bo3g061770.1	NA	C03	0.00416132	0.0966302	0.170229	0.765803
Bo2g040130.1	NA	C02	0.00416393	0.0966365	0.170275	0.765803
BnaC05g13610D	NA	C05	0.00417799	0.0968487	0.170522	0.765803
Cab047293.1	A09	NA	0.0041793	0.0968487	0.170544	0.765803
Bo8g076450.1	NA	C08	0.00418203	0.0968487	0.170592	0.765803
Bo6rg066340.1	NA	C06	0.00418247	0.0968487	0.1706	0.765803
Cab017235.1	A10	NA	0.00418534	0.0968609	0.17065	0.765803
BnaC04g38810D	NA	C04	0.00419138	0.0969462	0.170756	0.765803
Bo5g151560.1	NA	C05	0.00419825	0.0970509	0.170876	0.765803
Bo2g120760.1	NA	C02	0.00421549	0.0973948	0.171176	0.765803
Cab003954.1	A03	NA	0.00423492	0.097742	0.171512	0.765803
Cab039271.1	A08	NA	0.00423689	0.097742	0.171546	0.765803
Bo9g167820.1	NA	C09	0.00423763	0.097742	0.171559	0.765803
BnaC03g56520D	NA	C03	0.00424201	0.0977572	0.171635	0.765803
Bo5g141270.1	NA	C05	0.00424302	0.0977572	0.171652	0.765803
Cab044466.1	A01	NA	0.00424732	0.0978015	0.171726	0.765803
Cab006712.4	A06	NA	0.00426072	0.0980071	0.171957	0.765803
Cab045367.1	A02	NA	0.004261	0.0980071	0.171962	0.765803
Bo4g103640.1	NA	C04	0.00427292	0.098191	0.172167	0.765803
Bo5g132030.1	NA	C05	0.00427375	0.098191	0.172181	0.765803
Cab041867.1	A01	NA	0.00427944	0.0982167	0.172279	0.765803
BnaA09g22650D	A09	NA	0.00428252	0.0982167	0.172332	0.765803
Cab037262.1	A01	NA	0.00428391	0.0982167	0.172355	0.765803
Cab040719.1	A08	NA	0.00428439	0.0982167	0.172364	0.765803
Cab044982.1	A10	NA	0.00428811	0.0982474	0.172427	0.765803
Bo3g055440.1	NA	C03	0.00430185	0.0985076	0.172662	0.765803
Bo7g098270.1	NA	C07	0.00432216	0.0988915	0.173008	0.765803
Bo1g050860.1	NA	C01	0.00432341	0.0988915	0.173029	0.765803
Bo3g081710.1	NA	C03	0.00433373	0.0990561	0.173204	0.765803
Cab046357.1	A02	NA	0.00433541	0.0990561	0.173233	0.765803
BnaA08g01540D	A08	NA	0.00434647	0.0992539	0.17342	0.765803
BnaC03g57750D	NA	C03	0.00434969	0.0992724	0.173474	0.765803
Bo7g107190.1	NA	C07	0.00435663	0.0993759	0.173592	0.765803
Bo1g056900.1	NA	C01	0.0043699	0.0995863	0.173815	0.765803
Bo7g115250.1	NA	C07	0.00437367	0.0995863	0.173878	0.765803
Cab019632.1	A04	NA	0.00437416	0.0995863	0.173887	0.765803
Bo6rg030990.1	NA	C06	0.00437551	0.0995863	0.173909	0.765803
Bo4g130700.1	NA	C04	0.00438466	0.0997395	0.174063	0.765803
Bo2g011490.1	NA	C02	0.0044088	0.100186	0.174467	0.765803
Cab024133.2	A01	NA	0.00441202	0.100186	0.174521	0.765803
Bo5g025950.1	NA	C05	0.00441238	0.100186	0.174527	0.765803
Cab028782.1	A06	NA	0.00441505	0.100186	0.174571	0.765803
Bo2g168280.1	NA	C02	0.00441643	0.100186	0.174594	0.765803
Bo9g181250.1	NA	C09	0.00442272	0.100274	0.174699	0.765803
Cab027833.1	A04	NA	0.00442618	0.100297	0.174756	0.765803
Bo4g194760.1	NA	C04	0.00443572	0.100413	0.174915	0.765803
Bo2g095330.1	NA	C02	0.00443616	0.100413	0.174922	0.765803
BnaA01g29860D	A01	NA	0.0044397	0.100438	0.174981	0.765803
Bo1g063810.1	NA	C01	0.00444907	0.100552	0.175136	0.765803
Bo2g011830.1	NA	C02	0.0044496	0.100552	0.175145	0.765803
BnaA10g21180D	A10	NA	0.0044613	0.100717	0.175339	0.765803
Bo6rg076630.1	NA	C06	0.00446181	0.100717	0.175347	0.765803
Bo1g087800.1	NA	C01	0.00447908	0.101052	0.175632	0.765803
Bo4g184530.1	NA	C04	0.00448628	0.101115	0.17575	0.765803
Bo4g027490.1	NA	C04	0.00449051	0.101115	0.17582	0.765803
Cab035236.1	A06	NA	0.00449391	0.101115	0.175875	0.765803
Cab036144.1	A02	NA	0.00450054	0.101115	0.175984	0.765803
Cab003330.1	A03	NA	0.00450163	0.101115	0.176002	0.765803
Bo9g148220.1	NA	C09	0.00450212	0.101115	0.17601	0.765803
Bo3g055080.1	NA	C03	0.00450313	0.101115	0.176026	0.765803
Cab023562.2	A05	NA	0.00450431	0.101115	0.176046	0.765803
Bo9g079570.1	NA	C09	0.00450439	0.101115	0.176047	0.765803
BnaA05g15630D	A05	NA	0.0045075	0.101115	0.176098	0.765803
BnaA07g20740D	A07	NA	0.0045128	0.101115	0.176185	0.765803
Bo3g149910.1	NA	C03	0.00451281	0.101115	0.176185	0.765803
Bo9g174820.1	NA	C09	0.00451372	0.101115	0.1762	0.765803
Bo3g107880.1	NA	C03	0.00451901	0.101178	0.176286	0.765803
Cab008541.1	A08	NA	0.00452224	0.101196	0.176339	0.765803
Bo9g183350.1	NA	C09	0.0045264	0.101209	0.176407	0.765803
Bo1g129830.1	NA	C01	0.00452776	0.101209	0.176429	0.765803
Bo5g042720.1	NA	C05	0.00453238	0.101258	0.176504	0.765803
Bo1g105090.1	NA	C01	0.00453524	0.101267	0.176551	0.765803
BnaA06g10410D	A06	NA	0.00454835	0.101505	0.176764	0.765803
Cab003639.1	A03	NA	0.00456097	0.101731	0.176968	0.765803
Cab031551.1	A05	NA	0.00456632	0.101755	0.177055	0.765803
Bo1g040750.1	NA	C01	0.00457093	0.101755	0.177129	0.765803
Cab047608.1	A03	NA	0.00457098	0.101755	0.17713	0.765803
Cab017324.1	A10	NA	0.00457189	0.101755	0.177145	0.765803
Cab030909.1	A04	NA	0.00457635	0.101799	0.177217	0.765803
Bo3g013890.1	NA	C03	0.00457935	0.101811	0.177265	0.765803
Bo6rg116290.1	NA	C06	0.00458354	0.101839	0.177333	0.765803
BnaC08g12760D	NA	C08	0.00458554	0.101839	0.177365	0.765803
Cab035381.1	A06	NA	0.00459346	0.101924	0.177492	0.765803
Bo3g181090.1	NA	C03	0.00459486	0.101924	0.177515	0.765803
Bo9g177520.1	NA	C09	0.00459676	0.101924	0.177545	0.765803
Bo5g139450.1	NA	C05	0.0046062	0.102078	0.177697	0.765803
Cab019817.1	A01	NA	0.0046101	0.10211	0.177759	0.765803
Cab008795.1	A07	NA	0.00462577	0.102402	0.17801	0.765803
Cab015876.2	A03	NA	0.00462927	0.102424	0.178066	0.765803
Bo1g007360.1	NA	C01	0.00463614	0.102437	0.178176	0.765803
Cab035241.1	A06	NA	0.00463619	0.102437	0.178177	0.765803
Bo8g090140.1	NA	C08	0.00463872	0.102437	0.178217	0.765803
Bo9g018510.1	NA	C09	0.00464147	0.102437	0.178261	0.765803
Cab015522.3	A03	NA	0.00464556	0.102437	0.178326	0.765803
Bo8g096140.1	NA	C08	0.00464626	0.102437	0.178337	0.765803
Cab042529.1	A09	NA	0.00464722	0.102437	0.178352	0.765803
Bo3g034430.1	NA	C03	0.00465072	0.102459	0.178408	0.765803
Cab002730.1	A03	NA	0.00465834	0.102497	0.178529	0.765803
Bo1g128470.1	NA	C01	0.00465943	0.102497	0.178546	0.765803
Cab004585.1	A03	NA	0.0046599	0.102497	0.178554	0.765803
Cab047493.1	A03	NA	0.00466291	0.102509	0.178601	0.765803
Cab013930.1	A09	NA	0.00466743	0.102554	0.178673	0.765803
Cab011257.1	A03	NA	0.00468001	0.102694	0.178872	0.765803
Bo7g050010.1	NA	C07	0.00468106	0.102694	0.178889	0.765803
Cab023840.1	A05	NA	0.0046813	0.102694	0.178893	0.765803
Bo2g130250.1	NA	C02	0.00469002	0.10275	0.17903	0.765803
Cab036747.2	A05	NA	0.00469034	0.10275	0.179035	0.765803
Bo1g011940.1	NA	C01	0.0046913	0.10275	0.179051	0.765803
Bo6rg046510.1	NA	C06	0.0047045	0.10293	0.179259	0.765803
BnaC09g12840D	NA	C09	0.00470515	0.10293	0.179269	0.765803
Bo3g036670.1	NA	C03	0.00471088	0.10293	0.179359	0.765803
Cab009299.1	A02	NA	0.00471099	0.10293	0.179361	0.765803
Cab044164.1	A10	NA	0.00471199	0.10293	0.179376	0.765803
Bo9g174950.1	NA	C09	0.00472251	0.103018	0.179541	0.765803
Cab034944.1	A04	NA	0.00472335	0.103018	0.179555	0.765803
Cab013837.1	A09	NA	0.00472352	0.103018	0.179557	0.765803
Bo2g155160.1	NA	C02	0.00473109	0.103057	0.179676	0.765803
Cab017446.1	A10	NA	0.00473158	0.103057	0.179684	0.765803
Cab045353.1	A02	NA	0.00473279	0.103057	0.179703	0.765803
Bo1g014750.1	NA	C01	0.00473878	0.103086	0.179796	0.765803
Cab009150.1	A07	NA	0.00473912	0.103086	0.179802	0.765803
Bo4g045860.1	NA	C04	0.00476039	0.103382	0.180134	0.765803
Cab033711.1	A05	NA	0.00476173	0.103382	0.180154	0.765803
Cab002632.2	A03	NA	0.00476274	0.103382	0.18017	0.765803
Bo1g129740.1	NA	C01	0.0047634	0.103382	0.18018	0.765803
Cab004337.1	A03	NA	0.00476754	0.103382	0.180245	0.765803
Bo9g036850.1	NA	C09	0.00476777	0.103382	0.180248	0.765803
Bo6rg119830.1	NA	C06	0.00477318	0.103404	0.180332	0.765803
Bo4g118340.1	NA	C04	0.0047738	0.103404	0.180342	0.765803
Bo1g056550.1	NA	C01	0.00477689	0.103417	0.18039	0.765803
Bo1g112360.1	NA	C01	0.00478163	0.103465	0.180464	0.765803
Bo8g085930.1	NA	C08	0.00478856	0.103549	0.180571	0.765803
Cab018809.1	A07	NA	0.00479054	0.103549	0.180602	0.765803
Bo3g078480.1	NA	C03	0.00479528	0.103598	0.180675	0.765803
BnaA10g15270D	A10	NA	0.00481744	0.103982	0.181017	0.765803
Cab038151.3	A02	NA	0.00481811	0.103982	0.181028	0.765803
Bo4g184480.1	NA	C04	0.0048225	0.103994	0.181095	0.765803
Cab018438.1	A07	NA	0.00482748	0.103994	0.181172	0.765803
BnaC01g07900D	NA	C01	0.00482993	0.103994	0.181209	0.765803
BnaC08g07120D	NA	C08	0.00483098	0.103994	0.181226	0.765803
Bo4g125440.1	NA	C04	0.00483126	0.103994	0.18123	0.765803
Bo9g011090.1	NA	C09	0.00483952	0.104117	0.181357	0.765803
Cab036114.1	A02	NA	0.00484587	0.104199	0.181454	0.765803
Bo9g054510.1	NA	C09	0.00484923	0.104217	0.181506	0.765803
Bo7g106880.1	NA	C07	0.00485992	0.104393	0.181669	0.765803
Bo5g025860.1	NA	C05	0.00486444	0.104436	0.181738	0.765803
Bo6rg103710.1	NA	C06	0.00487173	0.104538	0.18185	0.765803
Cab048205.1	A01	NA	0.00488286	0.104722	0.182019	0.765803
Cab036344.1	A02	NA	0.00489307	0.104887	0.182175	0.765803
Cab031735.1	A07	NA	0.00489735	0.104895	0.18224	0.765803
Bo7g009420.1	NA	C07	0.00489856	0.104895	0.182258	0.765803
Bo5g072650.1	NA	C05	0.00491208	0.10513	0.182463	0.765803
Cab015110.1	A09	NA	0.00492157	0.105279	0.182607	0.765803
Bo3g127380.1	NA	C03	0.00492802	0.105362	0.182705	0.765803
Cab025758.1	A04	NA	0.00493605	0.105479	0.182826	0.765803
BnaA03g21710D	A03	NA	0.00494531	0.105622	0.182965	0.765803
Cab032956.1	A07	NA	0.00495045	0.105677	0.183043	0.765803
Bo3g071730.1	NA	C03	0.00495298	0.105677	0.183081	0.765803
Cab045059.1	A09	NA	0.00496397	0.105856	0.183246	0.765803
Cab021677.2	A02	NA	0.00498706	0.106294	0.183592	0.765803
Bo9g093920.1	NA	C09	0.00499031	0.106308	0.183641	0.765803
BnaA06g07410D	A06	NA	0.00499542	0.106362	0.183717	0.765803
Bo3g087220.1	NA	C03	0.00500632	0.106539	0.18388	0.765803
Cab000108.1	A05	NA	0.00501369	0.106614	0.18399	0.765803
Cab024891.1	A08	NA	0.00501695	0.106614	0.184038	0.765803
Bo3g023500.1	NA	C03	0.00502522	0.106614	0.184161	0.765803
Bo9g026020.1	NA	C09	0.00502527	0.106614	0.184162	0.765803
Bo1g102100.1	NA	C01	0.00502604	0.106614	0.184174	0.765803
Cab019842.1	A01	NA	0.00502628	0.106614	0.184177	0.765803
Cab013447.1	A09	NA	0.00503034	0.106614	0.184238	0.765803
Cab003255.1	A03	NA	0.00503051	0.106614	0.18424	0.765803
Cab004133.1	A03	NA	0.00503807	0.106665	0.184352	0.765803
Cab005289.1	A09	NA	0.0050382	0.106665	0.184354	0.765803
Cab012001.1	A02	NA	0.00504095	0.106665	0.184395	0.765803
Cab000671.1	A09	NA	0.00504327	0.106665	0.184429	0.765803
Bo4g144050.1	NA	C04	0.00505205	0.10671	0.184559	0.765803
Cab018602.1	A07	NA	0.00505301	0.10671	0.184574	0.765803
Cab013829.1	A09	NA	0.00505313	0.10671	0.184575	0.765803
Bo2g010080.1	NA	C02	0.00505723	0.106742	0.184636	0.765803
BnaA01g00330D	A01	NA	0.00507052	0.10691	0.184832	0.765803
BnaC07g45240D	NA	C07	0.00507259	0.10691	0.184863	0.765803
BnaC03g26390D	NA	C03	0.00507351	0.10691	0.184876	0.765803
Cab046199.1	A05	NA	0.00507558	0.10691	0.184907	0.765803
Cab019463.1	A04	NA	0.00508095	0.106969	0.184986	0.765803
Bo9g091210.1	NA	C09	0.00508828	0.107033	0.185094	0.765803
Cab022131.1	A01	NA	0.00508916	0.107033	0.185107	0.765803
Cab016259.6	A03	NA	0.00509641	0.107074	0.185214	0.765803
Cab000575.1	A09	NA	0.00509684	0.107074	0.18522	0.765803
Cab022655.2	A06	NA	0.00510246	0.107074	0.185303	0.765803
Bo3g045170.1	NA	C03	0.00510472	0.107074	0.185336	0.765803
Bo5g057110.1	NA	C05	0.00510648	0.107074	0.185361	0.765803
Cab019284.1	A04	NA	0.00510912	0.107074	0.1854	0.765803
Cab014869.1	A02	NA	0.00511233	0.107074	0.185447	0.765803
Cab045328.1	A02	NA	0.00511486	0.107074	0.185484	0.765803
BnaC08g25890D	NA	C08	0.00511677	0.107074	0.185512	0.765803
Bo2g057840.1	NA	C02	0.00511811	0.107074	0.185532	0.765803
Cab000313.1	A09	NA	0.00511968	0.107074	0.185555	0.765803
Bo8g059510.1	NA	C08	0.00512267	0.107082	0.185599	0.765803
Bo3g139970.1	NA	C03	0.00512813	0.107142	0.185679	0.765803
Bo1g055160.1	NA	C01	0.00513586	0.107211	0.185792	0.765803
Bo1g093070.1	NA	C01	0.00513663	0.107211	0.185803	0.765803
Cab029935.1	A10	NA	0.00516733	0.107798	0.18625	0.765803
Bo3g062290.1	NA	C03	0.00517812	0.107968	0.186407	0.765803
Bo8g090270.1	NA	C08	0.00520345	0.108441	0.186773	0.765803
BnaC06g27080D	NA	C06	0.00520808	0.108465	0.18684	0.765803
Cab023854.1	A05	NA	0.00520984	0.108465	0.186866	0.765803
Cab003480.1	A03	NA	0.00521396	0.108496	0.186925	0.765803
Cab031849.1	A08	NA	0.00522213	0.108598	0.187043	0.765803
Bo8g087280.1	NA	C08	0.00522645	0.108598	0.187105	0.765803
Cab002925.1	A03	NA	0.00522676	0.108598	0.18711	0.765803
Bo2g106390.1	NA	C02	0.00523239	0.10866	0.187191	0.765803
Cab037635.1	A07	NA	0.00523746	0.108711	0.187264	0.765803
Cab001257.1	A03	NA	0.005241	0.108713	0.187314	0.765803
Cab017302.1	A10	NA	0.00524282	0.108713	0.187341	0.765803
Cab040062.2	A09	NA	0.00525317	0.108873	0.187489	0.765803
Cab007586.1	A10	NA	0.00527522	0.109257	0.187805	0.765803
Bo9g076170.1	NA	C09	0.00527851	0.109257	0.187852	0.765803
Bo9g135260.1	NA	C09	0.00527968	0.109257	0.187869	0.765803
Cab025218.1	A05	NA	0.00528551	0.109323	0.187952	0.765803
Cab030529.1	A06	NA	0.00529378	0.10944	0.18807	0.765803
Cab019869.1	A01	NA	0.00529766	0.109465	0.188125	0.765803
Cab008740.1	A07	NA	0.00530822	0.109604	0.188276	0.765803
Bo9g053210.1	NA	C09	0.00530969	0.109604	0.188296	0.765803
[truncated: 51,884 more rows]

## Sheet: P.brassicae
Marker	A-Chromosome	C-Chromosome	P.value	Q.value	FDR	Pi0
Cab007153.1	A10	NA	2.49854e-08	0.000528321	0.000624478	0.701997
BnaA08g04020D	A08	NA	3.55666e-08	0.000528321	0.000736695	0.701997
Cab013829.1	A09	NA	4.19018e-08	0.000528321	0.00080823	0.701997
Bo7g093320.1	NA	C07	7.87006e-08	0.000738679	0.00119265	0.701997
Cab019789.1	A01	NA	9.76425e-08	0.000738679	0.00134488	0.701997
Cab002134.1	A03	NA	2.95152e-07	0.00153466	0.0019581	0.701997
Cab042707.1	A10	NA	3.53429e-07	0.00153466	0.00204174	0.701997
Bo4g182850.1	NA	C04	3.5898e-07	0.00153466	0.00204915	0.701997
Bo4g182800.1	NA	C04	3.7597e-07	0.00153466	0.00207138	0.701997
Cab046184.1	A05	NA	4.05719e-07	0.00153466	0.00210889	0.701997
Bo6rg103660.1	NA	C06	4.7513e-07	0.00163383	0.00219117	0.701997
Cab042599.1	A09	NA	5.3218e-07	0.00167751	0.0022547	0.701997
Cab006853.1	A06	NA	6.12605e-07	0.00178248	0.00233961	0.701997
Bo5g145110.1	NA	C05	9.64484e-07	0.00219596	0.00267187	0.701997
Cab042573.1	A09	NA	9.9239e-07	0.00219596	0.00269665	0.701997
Cab024050.2	A01	NA	1.05402e-06	0.00219596	0.00275086	0.701997
Bo5g052100.1	NA	C05	1.06725e-06	0.00219596	0.00276242	0.701997
Bo4g149580.1	NA	C04	1.10059e-06	0.00219596	0.00279142	0.701997
Bo3g157010.1	NA	C03	1.14013e-06	0.00219596	0.00282561	0.701997
Cab037657.1	A09	NA	1.20622e-06	0.00219596	0.0028823	0.701997
Bo3g103340.1	NA	C03	1.21915e-06	0.00219596	0.00289333	0.701997
BnaC06g33400D	NA	C06	1.48507e-06	0.00255335	0.00311682	0.701997
Bo4g182600.1	NA	C04	1.62401e-06	0.00262414	0.00323151	0.701997
Bo4g183100.1	NA	C04	1.69275e-06	0.00262414	0.0032878	0.701997
Bo4g177570.1	NA	C04	1.73436e-06	0.00262414	0.00332175	0.701997
Cab004783.1	A07	NA	1.81151e-06	0.00263545	0.00338441	0.701997
Cab031902.3	A08	NA	1.92581e-06	0.00269797	0.00347654	0.701997
Bo1g101110.1	NA	C01	2.27094e-06	0.00285076	0.00374962	0.701997
Bo4g096450.1	NA	C04	2.28625e-06	0.00285076	0.00376156	0.701997
Cab018518.1	A07	NA	2.28676e-06	0.00285076	0.00376196	0.701997
Cab019505.1	A04	NA	2.33634e-06	0.00285076	0.00380051	0.701997
Bo3g083870.1	NA	C03	2.52933e-06	0.00291725	0.00394917	0.701997
Cab036788.1	A05	NA	2.61145e-06	0.00291725	0.00401174	0.701997
Bo4g182630.1	NA	C04	2.68947e-06	0.00291725	0.00407085	0.701997
Bo4g182610.1	NA	C04	2.69932e-06	0.00291725	0.00407828	0.701997
Cab043544.1	A01	NA	2.80745e-06	0.00292877	0.00415955	0.701997
Cab032834.1	A07	NA	3.06219e-06	0.00292877	0.00434826	0.701997
Bo7g110740.1	NA	C07	3.07663e-06	0.00292877	0.00435882	0.701997
Cab008977.1	A07	NA	3.13581e-06	0.00292877	0.00440201	0.701997
Bo3g153760.1	NA	C03	3.14222e-06	0.00292877	0.00440667	0.701997
Cab037652.1	A09	NA	3.17455e-06	0.00292877	0.00443016	0.701997
Cab036226.1	A02	NA	3.36253e-06	0.00293167	0.00456526	0.701997
Bo3g106940.1	NA	C03	3.42995e-06	0.00293167	0.00461313	0.701997
BnaC06g00500D	NA	C05	3.48452e-06	0.00293167	0.00465164	0.701997
BnaA04g20860D	A04	NA	3.48771e-06	0.00293167	0.00465388	0.701997
Cab013815.1	A09	NA	3.64868e-06	0.00294475	0.00476624	0.701997
Bo3g153690.1	NA	C03	3.7278e-06	0.00294475	0.00482081	0.701997
Cab019592.1	A04	NA	3.73682e-06	0.00294475	0.004827	0.701997
Bo5g145280.1	NA	C05	3.97905e-06	0.00307164	0.00499124	0.701997
Bo6rg076630.1	NA	C06	4.13226e-06	0.00312611	0.00509306	0.701997
Cab020206.1	A01	NA	4.52767e-06	0.00335809	0.00534855	0.701997
BnaA09g25050D	A09	NA	4.73896e-06	0.0034472	0.00548081	0.701997
Bo3g071800.1	NA	C03	4.98197e-06	0.00352656	0.00562931	0.701997
Bo4g145820.1	NA	C04	5.03451e-06	0.00352656	0.00566093	0.701997
Cab043703.2	A02	NA	5.53648e-06	0.0037293	0.00595424	0.701997
BnaA04g01330D	A04	NA	5.6635e-06	0.0037293	0.00602604	0.701997
Bo4g187460.1	NA	C04	5.71141e-06	0.0037293	0.00605288	0.701997
Cab044557.2	A01	NA	5.78915e-06	0.0037293	0.00609614	0.701997
Cab045861.1	A05	NA	5.81691e-06	0.0037293	0.0061115	0.701997
Cab042556.3	A09	NA	5.91695e-06	0.00373021	0.0061665	0.701997
Cab018749.1	A07	NA	6.34026e-06	0.00388425	0.00639306	0.701997
Cab046181.1	A05	NA	6.37375e-06	0.00388425	0.00641057	0.701997
Cab024017.2	A01	NA	6.46936e-06	0.00388425	0.00646024	0.701997
Bo8g084880.1	NA	C08	6.59266e-06	0.00389644	0.00652361	0.701997
Bo6rg114580.1	NA	C06	6.77192e-06	0.00394081	0.00661439	0.701997
Cab044982.1	A10	NA	7.17452e-06	0.00411183	0.00681262	0.701997
Bo6rg003540.1	NA	C06	7.85898e-06	0.00443688	0.00713307	0.701997
Bo7g058170.1	NA	C07	8.24277e-06	0.00455212	0.00730436	0.701997
Cab019065.2	A04	NA	8.36057e-06	0.00455212	0.0073558	0.701997
Cab007721.1	A10	NA	8.50442e-06	0.00455212	0.00741793	0.701997
BnaA08g26490D	A08	NA	8.56514e-06	0.00455212	0.00744393	0.701997
Bo4g183040.1	NA	C04	8.66482e-06	0.00455212	0.00748632	0.701997
Bo2g155840.1	NA	C02	8.81631e-06	0.00456826	0.00755009	0.701997
Cab025354.2	A05	NA	9.34215e-06	0.00477532	0.00776544	0.701997
Bo5g058580.1	NA	C05	9.61776e-06	0.00485065	0.00787477	0.701997
Bo8g030810.1	NA	C08	9.97676e-06	0.00492242	0.00801377	0.701997
Cab042760.1	A10	NA	1.00203e-05	0.00492242	0.0080304	0.701997
BnaC06g00510D	NA	C05	1.0464e-05	0.00507069	0.00819668	0.701997
BnaC03g41460D	NA	C03	1.05995e-05	0.00507069	0.00824647	0.701997
Cab042548.1	A09	NA	1.07243e-05	0.00507069	0.00829191	0.701997
Cab017574.1	A10	NA	1.10996e-05	0.00507578	0.00842636	0.701997
Cab013800.1	A09	NA	1.11353e-05	0.00507578	0.00843898	0.701997
Cab014855.2	A02	NA	1.11377e-05	0.00507578	0.00843981	0.701997
Cab031305.2	A02	NA	1.13902e-05	0.00512905	0.0085283	0.701997
Cab023878.1	A05	NA	1.16169e-05	0.00516963	0.00860665	0.701997
Cab013830.1	A09	NA	1.1895e-05	0.00519581	0.00870132	0.701997
Cab004024.1	A03	NA	1.19505e-05	0.00519581	0.00872002	0.701997
Cab042607.1	A09	NA	1.24139e-05	0.00533598	0.00887412	0.701997
Bo6rg103620.1	NA	C06	1.29764e-05	0.00540181	0.00905619	0.701997
Cab035122.1	A04	NA	1.29821e-05	0.00540181	0.00905801	0.701997
Cab037108.1	A01	NA	1.3051e-05	0.00540181	0.00907996	0.701997
Cab022718.1	A06	NA	1.31383e-05	0.00540181	0.00910768	0.701997
Bo4g182440.1	NA	C04	1.39502e-05	0.00567393	0.00936	0.701997
Cab013753.1	A09	NA	1.44304e-05	0.00580679	0.00950502	0.701997
Bo1g143970.1	NA	C01	1.49614e-05	0.00595711	0.00966212	0.701997
Cab044546.2	A01	NA	1.51964e-05	0.00598645	0.00973061	0.701997
Bo5g021190.1	NA	C05	1.53711e-05	0.00598645	0.00978115	0.701997
Bo6rg003510.1	NA	C06	1.55099e-05	0.00598645	0.00982106	0.701997
Cab007830.1	A10	NA	1.56927e-05	0.00599582	0.00987334	0.701997
Cab012523.1	A07	NA	1.5927e-05	0.0060159	0.00993988	0.701997
Bo3g107040.1	NA	C03	1.60633e-05	0.0060159	0.00997835	0.701997
Cab045847.1	A06	NA	1.68433e-05	0.00617668	0.0101953	0.701997
Bo8g099140.1	NA	C08	1.69549e-05	0.00617668	0.0102259	0.701997
Cab035832.1	A08	NA	1.69825e-05	0.00617668	0.0102334	0.701997
Cab025782.1	A04	NA	1.7255e-05	0.0061894	0.0103077	0.701997
Bo2g096130.1	NA	C02	1.75524e-05	0.0061894	0.0103881	0.701997
Cab042624.1	A09	NA	1.75945e-05	0.0061894	0.0103994	0.701997
Cab009551.1	A05	NA	1.7672e-05	0.0061894	0.0104203	0.701997
Cab019786.1	A01	NA	1.80029e-05	0.00624747	0.0105087	0.701997
Bo6rg098720.1	NA	C06	1.84951e-05	0.0063599	0.0106388	0.701997
Bo8g081460.1	NA	C08	1.87229e-05	0.00638023	0.0106985	0.701997
Cab017506.1	A10	NA	1.88915e-05	0.00638023	0.0107425	0.701997
BnaC09g12220D	NA	C09	1.9153e-05	0.0064113	0.0108103	0.701997
Cab019893.2	A01	NA	1.96752e-05	0.0065004	0.0109446	0.701997
Bo2g155870.1	NA	C02	1.97629e-05	0.0065004	0.010967	0.701997
Bo4g182960.1	NA	C04	2.11902e-05	0.00690977	0.0113259	0.701997
Cab046623.1	A10	NA	2.15811e-05	0.00697709	0.0114225	0.701997
Cab021944.1	A02	NA	2.20106e-05	0.00705565	0.0115278	0.701997
Bo3g045170.1	NA	C03	2.28231e-05	0.00725461	0.011725	0.701997
Cab024259.1	A01	NA	2.32097e-05	0.00731603	0.0118179	0.701997
Cab046185.1	A05	NA	2.35675e-05	0.00736743	0.0119033	0.701997
Cab028000.1	A09	NA	2.3873e-05	0.00738093	0.0119759	0.701997
Bo5g039170.1	NA	C05	2.4001e-05	0.00738093	0.0120062	0.701997
Cab041506.2	A04	NA	2.47916e-05	0.00738238	0.0121923	0.701997
Cab024210.1	A01	NA	2.49196e-05	0.00738238	0.0122222	0.701997
Bo2g082410.1	NA	C02	2.49507e-05	0.00738238	0.0122295	0.701997
Bo6rg103610.1	NA	C06	2.49545e-05	0.00738238	0.0122303	0.701997
Cab019626.1	A04	NA	2.5168e-05	0.00738238	0.0122801	0.701997
Bo4g137500.1	NA	C04	2.51767e-05	0.00738238	0.0122822	0.701997
Bo4g182680.1	NA	C04	2.62201e-05	0.00758902	0.0125233	0.701997
Cab022142.1	A01	NA	2.62827e-05	0.00758902	0.0125377	0.701997
BnaA10g06120D	A10	NA	2.65518e-05	0.00760863	0.0125994	0.701997
Cab014787.1	A02	NA	2.68975e-05	0.00763251	0.0126783	0.701997
Cab039798.1	A03	NA	2.70462e-05	0.00763251	0.0127121	0.701997
Cab014801.1	A02	NA	2.72404e-05	0.00763251	0.0127562	0.701997
Cab019887.1	A01	NA	2.78946e-05	0.00775834	0.012904	0.701997
Bo7g115520.1	NA	C07	2.85298e-05	0.00785412	0.0130465	0.701997
Cab014695.3	A02	NA	2.86543e-05	0.00785412	0.0130743	0.701997
Cab028018.1	A09	NA	2.89461e-05	0.00787703	0.0131394	0.701997
Cab000574.1	A09	NA	2.93614e-05	0.00791529	0.0132316	0.701997
Bo4g183070.1	NA	C04	2.95052e-05	0.00791529	0.0132635	0.701997
Bo6rg068350.1	NA	C06	3.04343e-05	0.00810704	0.0134681	0.701997
Bo2g044530.1	NA	C02	3.17469e-05	0.00830739	0.0137542	0.701997
BnaA10g07800D	A10	NA	3.17541e-05	0.00830739	0.0137558	0.701997
Cab003646.1	A03	NA	3.18453e-05	0.00830739	0.0137755	0.701997
Bo7g044980.1	NA	C07	3.26167e-05	0.0083844	0.013942	0.701997
Cab025781.1	A04	NA	3.27851e-05	0.0083844	0.0139781	0.701997
Cab044701.1	A09	NA	3.28055e-05	0.0083844	0.0139825	0.701997
Cab036833.1	A05	NA	3.35984e-05	0.0084678	0.0141521	0.701997
Cab009018.7	A07	NA	3.36784e-05	0.0084678	0.0141692	0.701997
Bo6rg109260.1	NA	C06	3.38034e-05	0.0084678	0.0141958	0.701997
Bo6rg103690.1	NA	C06	3.43317e-05	0.00851315	0.014308	0.701997
Cab038208.1	A09	NA	3.45281e-05	0.00851315	0.0143496	0.701997
BnaC03g64760D	NA	C03	3.46596e-05	0.00851315	0.0143774	0.701997
Cab001193.1	A03	NA	3.51368e-05	0.00857468	0.014478	0.701997
Cab046213.1	A05	NA	3.56709e-05	0.00864922	0.0145901	0.701997
Cab035530.1	A06	NA	3.59482e-05	0.00866093	0.0146482	0.701997
Cab009556.1	A05	NA	3.63987e-05	0.00871397	0.0147421	0.701997
Bo2g095510.1	NA	C02	3.70188e-05	0.00872641	0.0148709	0.701997
Cab023767.1	A05	NA	3.72974e-05	0.00872641	0.0149285	0.701997
Cab034921.1	A04	NA	3.76049e-05	0.00872641	0.014992	0.701997
Cab037656.1	A09	NA	3.76823e-05	0.00872641	0.0150079	0.701997
Cab044538.1	A01	NA	3.78903e-05	0.00872641	0.0150508	0.701997
Bo7g070230.1	NA	C07	3.82229e-05	0.00872641	0.0151191	0.701997
Bo4g182550.1	NA	C04	3.8906e-05	0.00872641	0.0152588	0.701997
Cab022090.1	A02	NA	3.90784e-05	0.00872641	0.0152939	0.701997
Bo4g008160.1	NA	C04	3.91118e-05	0.00872641	0.0153007	0.701997
Cab019371.1	A04	NA	3.9538e-05	0.00872641	0.0153873	0.701997
Bo8g052660.1	NA	C08	3.96744e-05	0.00872641	0.015415	0.701997
Cab040942.1	A01	NA	3.97034e-05	0.00872641	0.0154209	0.701997
Cab017570.1	A10	NA	3.9746e-05	0.00872641	0.0154295	0.701997
Cab018354.1	A07	NA	3.97781e-05	0.00872641	0.015436	0.701997
Cab017591.1	A10	NA	3.99112e-05	0.00872641	0.0154629	0.701997
Cab020294.1	A01	NA	4.01452e-05	0.00872713	0.0155102	0.701997
Cab042031.1	A01	NA	4.0452e-05	0.00872851	0.0155721	0.701997
Bo4g122800.1	NA	C04	4.06131e-05	0.00872851	0.0156045	0.701997
Bo5g141590.1	NA	C05	4.17855e-05	0.00892975	0.0158392	0.701997
Bo8g040650.1	NA	C08	4.30618e-05	0.00915081	0.0160923	0.701997
Cab032766.1	A02	NA	4.34872e-05	0.00918957	0.0161761	0.701997
BnaA02g26480D	A02	NA	4.41825e-05	0.00922275	0.0163125	0.701997
Cab019793.1	A01	NA	4.44284e-05	0.00922275	0.0163605	0.701997
Cab032851.1	A07	NA	4.45201e-05	0.00922275	0.0163784	0.701997
Cab013741.1	A09	NA	4.46195e-05	0.00922275	0.0163978	0.701997
Bo8g016260.1	NA	C08	4.56187e-05	0.00929624	0.0165919	0.701997
Cab020205.1	A01	NA	4.56616e-05	0.00929624	0.0166002	0.701997
Cab029924.2	A10	NA	4.57425e-05	0.00929624	0.0166158	0.701997
Bo4g027240.1	NA	C04	4.59831e-05	0.00929624	0.0166623	0.701997
Bo4g183310.1	NA	C04	4.64095e-05	0.00929624	0.0167444	0.701997
Cab007716.1	A10	NA	4.64496e-05	0.00929624	0.0167521	0.701997
Bo3g065850.1	NA	C03	4.79489e-05	0.0095458	0.0170388	0.701997
Cab007737.3	A10	NA	4.84202e-05	0.00956498	0.0171283	0.701997
Cab012448.2	A07	NA	4.8551e-05	0.00956498	0.017153	0.701997
Cab008566.1	A01	NA	4.94426e-05	0.00967932	0.0173212	0.701997
BnaA08g00110D	A08	NA	4.96432e-05	0.00967932	0.0173589	0.701997
Cab013832.1	A09	NA	5.03814e-05	0.00972439	0.017497	0.701997
Bo8g083390.1	NA	C08	5.04378e-05	0.00972439	0.0175075	0.701997
Cab038188.1	A02	NA	5.06456e-05	0.00972439	0.0175463	0.701997
Bo4g181650.1	NA	C04	5.16952e-05	0.00982596	0.0177409	0.701997
Cab002248.1	A03	NA	5.18679e-05	0.00982596	0.0177728	0.701997
Bo5g156450.1	NA	C05	5.2408e-05	0.00982596	0.0178723	0.701997
BnaC05g07480D	NA	C05	5.26521e-05	0.00982596	0.0179171	0.701997
Bo6rg103710.1	NA	C06	5.27763e-05	0.00982596	0.0179398	0.701997
Cab042529.1	A09	NA	5.28656e-05	0.00982596	0.0179562	0.701997
BnaA08g28590D	A08	NA	5.32052e-05	0.00982596	0.0180182	0.701997
Cab019183.1	A04	NA	5.32527e-05	0.00982596	0.0180269	0.701997
Cab019941.1	A01	NA	5.44178e-05	0.00995907	0.0182386	0.701997
Cab025600.1	A05	NA	5.45007e-05	0.00995907	0.0182536	0.701997
Bo2g159020.1	NA	C02	5.48826e-05	0.00998063	0.0183225	0.701997
Bo2g028420.1	NA	C02	5.55559e-05	0.0100074	0.0184435	0.701997
Cab007725.1	A10	NA	5.5559e-05	0.0100074	0.018444	0.701997
Cab034546.1	A09	NA	5.65434e-05	0.0101365	0.0186198	0.701997
Bo4g173160.1	NA	C04	5.7003e-05	0.0101707	0.0187014	0.701997
Bo5g137820.1	NA	C05	5.76277e-05	0.010198	0.0188119	0.701997
Cab006668.1	A06	NA	5.76956e-05	0.010198	0.0188238	0.701997
Cab037277.2	A01	NA	5.7974e-05	0.0101996	0.0188729	0.701997
Cab017446.1	A10	NA	5.98529e-05	0.0104633	0.0192009	0.701997
Cab013526.1	A09	NA	6.00263e-05	0.0104633	0.019231	0.701997
Cab013524.1	A09	NA	6.10481e-05	0.0105926	0.0194072	0.701997
Cab029418.1	A09	NA	6.13748e-05	0.0106007	0.0194632	0.701997
Cab001181.1	A03	NA	6.16948e-05	0.0106075	0.0195179	0.701997
Cab034943.1	A04	NA	6.25416e-05	0.0107044	0.0196622	0.701997
Cab037036.1	A10	NA	6.33961e-05	0.0107181	0.0198068	0.701997
Cab009040.1	A07	NA	6.34318e-05	0.0107181	0.0198128	0.701997
Cab000997.1	A03	NA	6.34717e-05	0.0107181	0.0198195	0.701997
Cab027124.1	A08	NA	6.37774e-05	0.0107219	0.019871	0.701997
Cab035835.1	A08	NA	6.44297e-05	0.0107483	0.0199804	0.701997
Bo4g183270.1	NA	C04	6.5022e-05	0.0107483	0.0200793	0.701997
Cab045074.1	A01	NA	6.50346e-05	0.0107483	0.0200814	0.701997
Cab031018.1	A08	NA	6.50709e-05	0.0107483	0.0200874	0.701997
Bo1g051850.1	NA	C01	6.70443e-05	0.0110261	0.0204135	0.701997
Cab021948.1	A02	NA	6.74661e-05	0.0110474	0.0204825	0.701997
Cab019945.1	A01	NA	6.94739e-05	0.0113271	0.0208082	0.701997
Cab000403.1	A09	NA	7.02387e-05	0.0114027	0.0209309	0.701997
Cab021946.1	A02	NA	7.09439e-05	0.011468	0.0210435	0.701997
Cab040533.1	A09	NA	7.15249e-05	0.0115127	0.0211357	0.701997
Bo3g137040.1	NA	C03	7.24912e-05	0.0115852	0.0212882	0.701997
Cab004304.1	A03	NA	7.29538e-05	0.0115852	0.0213609	0.701997
Cab039794.1	A03	NA	7.30767e-05	0.0115852	0.0213801	0.701997
Bo9g176470.1	NA	C09	7.32005e-05	0.0115852	0.0213995	0.701997
Bo5g002930.1	NA	C05	7.38803e-05	0.0116441	0.0215055	0.701997
Bo2g099250.1	NA	C02	7.5949e-05	0.0119204	0.0218248	0.701997
Bo8g019370.1	NA	C08	7.62996e-05	0.011926	0.0218785	0.701997
Cab002494.2	A03	NA	7.70833e-05	0.0119989	0.0219978	0.701997
Cab002732.1	A03	NA	7.76237e-05	0.0120335	0.0220797	0.701997
Bo5g152840.1	NA	C05	8.01127e-05	0.0123687	0.0224525	0.701997
Bo6rg112450.1	NA	C06	8.13148e-05	0.0125032	0.02263	0.701997
Cab042600.1	A09	NA	8.19996e-05	0.0125575	0.0227305	0.701997
Bo5g039080.1	NA	C05	8.25734e-05	0.0125943	0.0228142	0.701997
Cab043238.1	A04	NA	8.36329e-05	0.0127047	0.0229679	0.701997
Cab011603.1	A05	NA	8.6138e-05	0.0128236	0.0233264	0.701997
Cab004869.1	A07	NA	8.67395e-05	0.0128236	0.0234115	0.701997
Bo9g007980.1	NA	C09	8.76771e-05	0.0128236	0.0235434	0.701997
Bo6rg031180.1	NA	C06	8.77283e-05	0.0128236	0.0235506	0.701997
Cab013840.1	A09	NA	8.78637e-05	0.0128236	0.0235696	0.701997
Bo6rg103820.1	NA	C06	8.80769e-05	0.0128236	0.0235994	0.701997
Cab023396.1	A05	NA	8.83312e-05	0.0128236	0.0236349	0.701997
Bo3g167420.1	NA	C03	8.84667e-05	0.0128236	0.0236538	0.701997
Cab034890.1	A04	NA	8.8531e-05	0.0128236	0.0236628	0.701997
Cab020282.2	A01	NA	8.85632e-05	0.0128236	0.0236672	0.701997
Cab014024.1	A09	NA	8.87019e-05	0.0128236	0.0236866	0.701997
Bo2g159160.1	NA	C02	8.87504e-05	0.0128236	0.0236933	0.701997
Cab034941.1	A04	NA	8.89847e-05	0.0128236	0.0237258	0.701997
Bo5g004680.1	NA	C05	8.93493e-05	0.0128236	0.0237764	0.701997
Cab013710.1	A09	NA	8.95009e-05	0.0128236	0.0237974	0.701997
Cab039768.2	A03	NA	8.99762e-05	0.0128431	0.023863	0.701997
BnaC06g20990D	NA	C06	9.06735e-05	0.0128939	0.0239589	0.701997
Cab019159.1	A04	NA	9.1194e-05	0.0129194	0.0240301	0.701997
Cab021917.1	A02	NA	9.26053e-05	0.0130477	0.0242219	0.701997
Bo4g182820.1	NA	C04	9.27897e-05	0.0130477	0.0242468	0.701997
Cab041959.1	A01	NA	9.37796e-05	0.0131062	0.0243799	0.701997
Bo7g077820.1	NA	C07	9.38987e-05	0.0131062	0.0243959	0.701997
Bo1g014580.1	NA	C01	9.45975e-05	0.0131139	0.0244892	0.701997
Cab025447.1	A05	NA	9.4647e-05	0.0131139	0.0244958	0.701997
Cab029515.1	A09	NA	9.6801e-05	0.0133585	0.0247805	0.701997
Cab024310.1	A01	NA	9.71191e-05	0.0133585	0.0248222	0.701997
Cab011244.1	A03	NA	9.84919e-05	0.0134983	0.0250009	0.701997
Bo9g005710.1	NA	C09	0.000100414	0.0137046	0.0252482	0.701997
Cab038012.3	A02	NA	0.000100722	0.0137046	0.0252876	0.701997
Cab028103.1	A09	NA	0.000101417	0.0137498	0.025376	0.701997
Cab034089.1	A04	NA	0.000102813	0.0138892	0.0255522	0.701997
Cab013543.3	A09	NA	0.00010393	0.0139901	0.0256921	0.701997
Cab003857.1	A03	NA	0.00010499	0.0140827	0.0258237	0.701997
Cab013519.1	A09	NA	0.000105529	0.014105	0.0258903	0.701997
Bo3g107050.1	NA	C03	0.000107846	0.0143639	0.0261735	0.701997
Cab042759.1	A10	NA	0.000108596	0.0144131	0.0262643	0.701997
Bo9g006180.1	NA	C09	0.000109385	0.0144337	0.0263592	0.701997
Bo3g054820.1	NA	C03	0.000109515	0.0144337	0.0263748	0.701997
Cab000575.1	A09	NA	0.00010995	0.0144408	0.0264269	0.701997
Bo8g087140.1	NA	C08	0.000110346	0.0144426	0.0264742	0.701997
Cab014694.1	A02	NA	0.000111193	0.0144621	0.0265748	0.701997
Cab010573.1	A03	NA	0.000111517	0.0144621	0.0266131	0.701997
Bo5g002670.1	NA	C05	0.000111642	0.0144621	0.026628	0.701997
Bo4g045470.1	NA	C04	0.000112124	0.01447	0.0266848	0.701997
Cab042718.1	A10	NA	0.000112468	0.01447	0.0267253	0.701997
Cab014482.1	A09	NA	0.00011362	0.0145687	0.0268601	0.701997
Cab019706.1	A01	NA	0.000114692	0.0146356	0.0269845	0.701997
Bo6rg048240.1	NA	C06	0.000114916	0.0146356	0.0270104	0.701997
Bo4g157300.1	NA	C04	0.000116885	0.0147876	0.0272364	0.701997
Bo4g190190.1	NA	C04	0.000116892	0.0147876	0.0272372	0.701997
Cab002592.1	A03	NA	0.000117552	0.0148216	0.0273123	0.701997
Bo3g173510.1	NA	C03	0.000119522	0.0149542	0.0275344	0.701997
Bo7g054160.1	NA	C07	0.000119681	0.0149542	0.0275521	0.701997
Bo7g082390.1	NA	C07	0.00011979	0.0149542	0.0275643	0.701997
Cab018352.1	A07	NA	0.000121004	0.0150561	0.0276995	0.701997
Bo4g143960.1	NA	C04	0.000123179	0.0152765	0.0279389	0.701997
Cab020192.2	A01	NA	0.000125463	0.0155064	0.0281867	0.701997
Bo4g151450.1	NA	C04	0.000125853	0.0155064	0.0282286	0.701997
BnaC04g34190D	NA	C04	0.000126974	0.0155453	0.0283485	0.701997
Cab024402.1	A01	NA	0.000126991	0.0155453	0.0283503	0.701997
Cab027470.1	A08	NA	0.000128438	0.0156522	0.0285038	0.701997
Cab019249.1	A04	NA	0.000128842	0.0156522	0.0285464	0.701997
Cab039954.1	A03	NA	0.000129105	0.0156522	0.0285741	0.701997
Cab044479.1	A01	NA	0.000129629	0.0156622	0.028629	0.701997
Bo6rg058810.1	NA	C06	0.000130016	0.0156622	0.0286695	0.701997
Cab037953.1	A02	NA	0.000131564	0.0157984	0.0288305	0.701997
Bo7g117660.1	NA	C07	0.000132433	0.0158027	0.0289202	0.701997
BnaC04g02850D	NA	C04	0.000132435	0.0158027	0.0289204	0.701997
Cab013955.2	A09	NA	0.000133065	0.0158279	0.028985	0.701997
Cab030881.1	A04	NA	0.000134413	0.0159382	0.0291226	0.701997
Cab025625.4	A05	NA	0.000135624	0.0160315	0.0292452	0.701997
Bo7g022910.1	NA	C07	0.000136148	0.0160348	0.0292979	0.701997
BnaA05g15560D	A05	NA	0.000136548	0.0160348	0.0293381	0.701997
Cab008692.1	A07	NA	0.000136924	0.0160348	0.0293757	0.701997
Cab000497.1	A09	NA	0.000138075	0.0160953	0.0294903	0.701997
Cab025366.1	A05	NA	0.000138493	0.0160953	0.0295317	0.701997
Cab025382.1	A05	NA	0.000138717	0.0160953	0.0295539	0.701997
Cab042414.1	A01	NA	0.00013976	0.0161237	0.0296567	0.701997
Cab013357.1	A01	NA	0.000140378	0.0161237	0.0297173	0.701997
Cab010086.1	A09	NA	0.000141068	0.0161237	0.0297847	0.701997
Cab042616.1	A09	NA	0.000141305	0.0161237	0.0298077	0.701997
Bo1g114590.1	NA	C01	0.000141457	0.0161237	0.0298224	0.701997
BnaC06g28410D	NA	C06	0.00014152	0.0161237	0.0298286	0.701997
Cab001556.1	A03	NA	0.000143968	0.0163534	0.0300646	0.701997
Bo3g185530.1	NA	C03	0.000146854	0.0165534	0.0303384	0.701997
Bo4g061410.1	NA	C04	0.000146872	0.0165534	0.0303401	0.701997
Cab042038.2	A01	NA	0.000147086	0.0165534	0.0303603	0.701997
Bo6rg073060.1	NA	C06	0.000147479	0.0165534	0.0303971	0.701997
BnaA03g24520D	A03	NA	0.000148266	0.0165925	0.0304707	0.701997
Cab040263.1	A09	NA	0.000149781	0.0166924	0.0306113	0.701997
Cab020161.1	A01	NA	0.000150041	0.0166924	0.0306353	0.701997
Cab004366.1	A03	NA	0.000150888	0.0166943	0.0307133	0.701997
Cab013754.1	A09	NA	0.000150941	0.0166943	0.0307182	0.701997
Bo9g033850.1	NA	C09	0.000151577	0.0167158	0.0307764	0.701997
Bo9g001130.1	NA	C09	0.000153186	0.0168441	0.0309229	0.701997
Cab033797.2	A05	NA	0.000154287	0.0168493	0.0310222	0.701997
Cab042561.1	A09	NA	0.0001544	0.0168493	0.0310325	0.701997
Cab024276.1	A01	NA	0.00015457	0.0168493	0.0310477	0.701997
Bo8g092010.1	NA	C08	0.000155078	0.0168561	0.0310933	0.701997
BnaC05g21860D	NA	C05	0.000155679	0.016873	0.0311471	0.701997
Cab042572.1	A09	NA	0.00015696	0.0168754	0.031261	0.701997
Cab010813.1	A03	NA	0.000157087	0.0168754	0.0312723	0.701997
Cab021981.1	A02	NA	0.000157333	0.0168754	0.0312941	0.701997
Bo6rg120190.1	NA	C06	0.000157486	0.0168754	0.0313076	0.701997
BnaC08g15170D	NA	C08	0.000159461	0.0170388	0.0314811	0.701997
Bo5g126280.1	NA	C05	0.00016052	0.0171036	0.0315734	0.701997
Cab025902.1	A04	NA	0.000162684	0.0172297	0.0317602	0.701997
Cab029870.1	A10	NA	0.00016348	0.0172297	0.0318284	0.701997
Bo9g019030.1	NA	C09	0.000163688	0.0172297	0.0318462	0.701997
Cab002672.1	A03	NA	0.00016465	0.0172297	0.0319281	0.701997
Cab027835.1	A04	NA	0.000165633	0.0172297	0.0320113	0.701997
Bo5g035090.1	NA	C05	0.000166105	0.0172297	0.0320511	0.701997
Bo4g024890.1	NA	C04	0.000166352	0.0172297	0.0320719	0.701997
Cab020555.1	A01	NA	0.00016649	0.0172297	0.0320835	0.701997
Cab007887.1	A10	NA	0.000166782	0.0172297	0.032108	0.701997
Cab014842.1	A02	NA	0.000168019	0.0172297	0.0322114	0.701997
Cab039409.2	A02	NA	0.000168346	0.0172297	0.0322387	0.701997
Cab041894.1	A01	NA	0.000168448	0.0172297	0.0322472	0.701997
Cab006905.2	A06	NA	0.00016866	0.0172297	0.0322648	0.701997
Bo4g145240.1	NA	C04	0.000168685	0.0172297	0.0322669	0.701997
Cab045134.1	A01	NA	0.000169044	0.0172297	0.0322966	0.701997
Cab042499.1	A09	NA	0.000169394	0.0172297	0.0323257	0.701997
Bo3g055640.1	NA	C03	0.000169447	0.0172297	0.0323301	0.701997
BnaC09g43580D	NA	C09	0.000172774	0.0175152	0.0326028	0.701997
Bo6rg103790.1	NA	C06	0.000173445	0.0175152	0.0326572	0.701997
Cab024949.1	A08	NA	0.000173644	0.0175152	0.0326733	0.701997
Cab006566.1	A06	NA	0.000175831	0.017619	0.0328492	0.701997
Cab007776.1	A10	NA	0.000175963	0.017619	0.0328598	0.701997
Cab002538.1	A03	NA	0.000176436	0.017619	0.0328975	0.701997
Cab020072.1	A01	NA	0.000176536	0.017619	0.0329055	0.701997
Cab020207.1	A01	NA	0.00017787	0.0177054	0.0330115	0.701997
Cab013810.1	A09	NA	0.000179338	0.0177373	0.0331272	0.701997
Bo4g194830.1	NA	C04	0.00017992	0.0177373	0.0331728	0.701997
Cab014421.1	A09	NA	0.000179998	0.0177373	0.0331789	0.701997
Cab026953.1	A02	NA	0.000180433	0.0177373	0.0332129	0.701997
Cab016473.1	A03	NA	0.000180535	0.0177373	0.0332209	0.701997
Bo2g133800.1	NA	C02	0.000183069	0.0179268	0.0334175	0.701997
Bo2g133590.1	NA	C02	0.000183412	0.0179268	0.0334438	0.701997
Bo7g089520.1	NA	C07	0.000185925	0.0181257	0.033636	0.701997
Bo8g016340.1	NA	C08	0.000188294	0.0183094	0.033815	0.701997
Bo1g108730.1	NA	C01	0.000192771	0.0186517	0.0341475	0.701997
Cab029480.1	A09	NA	0.000193214	0.0186517	0.03418	0.701997
Bo4g183260.1	NA	C04	0.000193293	0.0186517	0.0341858	0.701997
Bo9g005790.1	NA	C09	0.000197118	0.0189723	0.0344636	0.701997
Cab017498.1	A10	NA	0.000201896	0.019294	0.0348038	0.701997
Bo8g016210.1	NA	C08	0.000202066	0.019294	0.0348158	0.701997
Cab014483.1	A09	NA	0.000202167	0.019294	0.0348229	0.701997
Bo7g117200.1	NA	C07	0.000202501	0.019294	0.0348464	0.701997
Bo4g182460.1	NA	C04	0.000204209	0.0193615	0.0349659	0.701997
Bo4g034840.1	NA	C04	0.000204233	0.0193615	0.0349676	0.701997
Bo9g032440.1	NA	C09	0.00020605	0.0194849	0.0350937	0.701997
BnaC09g36050D	NA	C09	0.000207195	0.0195444	0.0351727	0.701997
Bo7g095690.1	NA	C07	0.000208002	0.0195717	0.0352281	0.701997
Bo2g127390.1	NA	C02	0.000210013	0.0196394	0.0353654	0.701997
Cab011737.2	A02	NA	0.000210253	0.0196394	0.0353817	0.701997
Cab020572.1	A01	NA	0.00021028	0.0196394	0.0353835	0.701997
BnaA10g08150D	A10	NA	0.000211635	0.0197173	0.0354753	0.701997
Cab019888.1	A01	NA	0.000212396	0.0197396	0.0355266	0.701997
Cab042580.1	A09	NA	0.00021342	0.0197823	0.0355954	0.701997
Bo5g025620.1	NA	C05	0.000213901	0.0197823	0.0356275	0.701997
Cab044554.1	A01	NA	0.000219171	0.0202202	0.0359762	0.701997
Cab042574.1	A09	NA	0.000221659	0.0204	0.0361382	0.701997
Bo9g098730.1	NA	C09	0.000222918	0.0204661	0.0362196	0.701997
Cab047780.1	A01	NA	0.000226932	0.0207842	0.0364765	0.701997
BnaC09g04260D	NA	C09	0.000228044	0.0208356	0.036547	0.701997
Cab029253.1	A09	NA	0.00022861	0.020837	0.0365827	0.701997
Bo7g107520.1	NA	C07	0.000229399	0.0208445	0.0366324	0.701997
Bo3g103220.1	NA	C03	0.000229795	0.0208445	0.0366573	0.701997
Bo1g059340.1	NA	C01	0.000231049	0.0208925	0.0367359	0.701997
Bo2g079160.1	NA	C02	0.00023186	0.0208925	0.0367865	0.701997
Bo4g195150.1	NA	C04	0.000231981	0.0208925	0.036794	0.701997
Bo4g182290.1	NA	C04	0.000234513	0.0210386	0.0369511	0.701997
Bo3g023690.1	NA	C03	0.00023517	0.0210386	0.0369916	0.701997
Bo2g095550.1	NA	C02	0.000235272	0.0210386	0.0369979	0.701997
Cab040273.2	A09	NA	0.000238218	0.0211847	0.0371782	0.701997
Bo3g184730.1	NA	C03	0.000238805	0.0211847	0.037214	0.701997
Cab030961.1	A08	NA	0.000238827	0.0211847	0.0372153	0.701997
Bo6rg003520.1	NA	C06	0.000239208	0.0211847	0.0372384	0.701997
Bo2g101920.1	NA	C02	0.000240068	0.0211847	0.0372905	0.701997
Bo9g115080.1	NA	C09	0.000240267	0.0211847	0.0373026	0.701997
Bo6rg103720.1	NA	C06	0.000242244	0.0213094	0.0374217	0.701997
Bo6rg081770.1	NA	C06	0.000244291	0.0214192	0.0375442	0.701997
Cab023254.1	A06	NA	0.000244625	0.0214192	0.0375641	0.701997
BnaC06g39270D	NA	C06	0.000245708	0.0214644	0.0376286	0.701997
Cab040186.1	A09	NA	0.00024736	0.0215244	0.0377263	0.701997
Bo4g013280.1	NA	C04	0.000247533	0.0215244	0.0377365	0.701997
Cab043863.1	A01	NA	0.000248873	0.0215381	0.0378153	0.701997
Cab014503.1	A09	NA	0.000249106	0.0215381	0.037829	0.701997
BnaA08g06460D	A08	NA	0.000249958	0.0215381	0.0378789	0.701997
Cab024393.1	A01	NA	0.000250039	0.0215381	0.0378837	0.701997
Bo2g095560.1	NA	C02	0.000250538	0.0215381	0.0379128	0.701997
Bo9g001040.1	NA	C09	0.000251203	0.0215464	0.0379516	0.701997
Cab028799.1	A06	NA	0.000253375	0.0216544	0.0380777	0.701997
BnaC08g18360D	NA	C08	0.000253607	0.0216544	0.0380911	0.701997
Bo6rg103600.1	NA	C06	0.000255358	0.021717	0.038192	0.701997
Cab048091.1	A09	NA	0.000255817	0.021717	0.0382184	0.701997
Cab020145.1	A01	NA	0.000256063	0.021717	0.0382325	0.701997
Cab005643.1	A09	NA	0.0002574	0.0217815	0.038309	0.701997
Bo4g019650.1	NA	C04	0.000259387	0.0218569	0.0384221	0.701997
Cab037952.1	A02	NA	0.000259447	0.0218569	0.0384255	0.701997
Cab010942.1	A03	NA	0.000270948	0.0227751	0.0390666	0.701997
Bo4g045270.1	NA	C04	0.000273634	0.0229499	0.0392131	0.701997
Bo4g023900.1	NA	C04	0.00027456	0.0229766	0.0392633	0.701997
Cab014496.1	A09	NA	0.000275322	0.0229895	0.0393046	0.701997
Bo3g072010.1	NA	C03	0.000276133	0.0230064	0.0393484	0.701997
Bo4g084660.1	NA	C04	0.000276955	0.0230242	0.0393927	0.701997
Cab019794.2	A01	NA	0.000281764	0.0231993	0.0396498	0.701997
Cab007778.1	A10	NA	0.00028229	0.0231993	0.0396777	0.701997
Cab007649.1	A10	NA	0.000283025	0.0231993	0.0397166	0.701997
Bo2g159430.1	NA	C02	0.000283477	0.0231993	0.0397405	0.701997
Bo2g006700.1	NA	C02	0.000283649	0.0231993	0.0397496	0.701997
Bo7g077710.1	NA	C07	0.000283733	0.0231993	0.039754	0.701997
Cab042618.1	A09	NA	0.000283901	0.0231993	0.0397629	0.701997
BnaA10g08980D	A10	NA	0.000283968	0.0231993	0.0397664	0.701997
Cab001192.1	A03	NA	0.000284582	0.0231994	0.0397988	0.701997
Cab027999.1	A09	NA	0.000285447	0.0232198	0.0398443	0.701997
Cab038177.1	A02	NA	0.000286321	0.0232409	0.0398902	0.701997
Cab021099.1	A07	NA	0.000289482	0.0234472	0.0400552	0.701997
Cab027832.1	A04	NA	0.000290236	0.0234581	0.0400944	0.701997
Bo1g003050.1	NA	C01	0.000291362	0.0234989	0.0401527	0.701997
Bo4g140810.1	NA	C04	0.000293252	0.023601	0.0402503	0.701997
Bo7g080400.1	NA	C07	0.000296604	0.0237175	0.0404221	0.701997
BnaA05g32560D	A05	NA	0.000297096	0.0237175	0.0404472	0.701997
Cab020047.5	A01	NA	0.000297498	0.0237175	0.0404677	0.701997
Bo7g098340.1	NA	C07	0.000297584	0.0237175	0.0404721	0.701997
Cab002240.2	A03	NA	0.000297834	0.0237175	0.0404848	0.701997
Cab040082.1	A09	NA	0.00029929	0.0237833	0.0405588	0.701997
Cab024229.2	A01	NA	0.000300739	0.0238438	0.0406321	0.701997
Bo4g182420.1	NA	C04	0.000301312	0.0238438	0.040661	0.701997
Bo4g165050.1	NA	C04	0.000303244	0.0239466	0.0407583	0.701997
Cab000913.1	A09	NA	0.000305448	0.0239592	0.0408686	0.701997
Cab018520.1	A07	NA	0.000306299	0.0239592	0.0409111	0.701997
Cab013897.1	A09	NA	0.000306462	0.0239592	0.0409193	0.701997
BnaA06g20400D	A06	NA	0.000306495	0.0239592	0.0409209	0.701997
Cab007777.2	A10	NA	0.00030657	0.0239592	0.0409247	0.701997
Bo3g149480.1	NA	C03	0.000310209	0.0241614	0.0411053	0.701997
Cab042509.1	A09	NA	0.000311219	0.0241614	0.0411551	0.701997
Bo2g052820.1	NA	C02	0.000311816	0.0241614	0.0411845	0.701997
Cab008837.1	A07	NA	0.000311949	0.0241614	0.0411911	0.701997
Cab014080.1	A09	NA	0.000313062	0.0241614	0.0412458	0.701997
Cab021302.2	A07	NA	0.000313732	0.0241614	0.0412786	0.701997
Cab029923.1	A10	NA	0.000314017	0.0241614	0.0412926	0.701997
Cab044542.1	A01	NA	0.000314802	0.0241614	0.0413311	0.701997
Cab013522.1	A09	NA	0.000314906	0.0241614	0.0413362	0.701997
Bo5g003800.1	NA	C05	0.000320466	0.0244695	0.0416065	0.701997
Bo2g165350.1	NA	C02	0.00032086	0.0244695	0.0416255	0.701997
Cab036521.1	A05	NA	0.000322096	0.0244695	0.0416851	0.701997
Bo2g149190.1	NA	C02	0.000322143	0.0244695	0.0416873	0.701997
Cab039475.1	A02	NA	0.000322156	0.0244695	0.041688	0.701997
Cab024338.1	A01	NA	0.000323294	0.0245067	0.0417427	0.701997
Cab044891.1	A02	NA	0.000324764	0.0245688	0.0418132	0.701997
Cab045517.1	A05	NA	0.000327677	0.0246355	0.0419524	0.701997
Cab009686.1	A01	NA	0.000328003	0.0246355	0.0419679	0.701997
Cab022178.1	A01	NA	0.000329138	0.0246355	0.0420219	0.701997
Cab007189.1	A10	NA	0.000329382	0.0246355	0.0420334	0.701997
Bo7g093440.1	NA	C07	0.000330628	0.0246355	0.0420925	0.701997
Cab017493.1	A10	NA	0.000331015	0.0246355	0.0421109	0.701997
Cab027025.2	A05	NA	0.000332122	0.0246355	0.0421632	0.701997
Cab030411.1	A06	NA	0.000333004	0.0246355	0.0422048	0.701997
Cab027839.1	A04	NA	0.000333197	0.0246355	0.0422139	0.701997
Bo5g152690.1	NA	C05	0.000333391	0.0246355	0.042223	0.701997
Cab044536.1	A01	NA	0.0003335	0.0246355	0.0422282	0.701997
BnaC09g16140D	NA	C09	0.000333762	0.0246355	0.0422405	0.701997
Bo5g004650.1	NA	C05	0.000334846	0.0246355	0.0422914	0.701997
Bo6rg103570.1	NA	C06	0.000334854	0.0246355	0.0422918	0.701997
Bo8g079480.1	NA	C08	0.000335414	0.0246355	0.0423181	0.701997
BnaA01g02330D	A01	NA	0.000337954	0.0247739	0.042437	0.701997
Cab032076.1	A08	NA	0.000340576	0.02485	0.0425592	0.701997
Bo1g005380.1	NA	C01	0.000340809	0.02485	0.04257	0.701997
Cab038654.1	A05	NA	0.000340962	0.02485	0.0425771	0.701997
BnaA03g27490D	A03	NA	0.00034212	0.0248545	0.0426308	0.701997
Cab035264.1	A06	NA	0.000342899	0.0248545	0.0426669	0.701997
Bo4g035030.1	NA	C04	0.000342996	0.0248545	0.0426714	0.701997
Cab026540.1	A01	NA	0.000345368	0.0248876	0.0427809	0.701997
Cab022942.1	A06	NA	0.000345861	0.0248876	0.0428036	0.701997
Bo4g139770.1	NA	C04	0.000346152	0.0248876	0.042817	0.701997
Cab029468.1	A09	NA	0.000347051	0.0248876	0.0428584	0.701997
Cab021816.1	A02	NA	0.000347065	0.0248876	0.042859	0.701997
Bo9g075890.1	NA	C09	0.0003474	0.0248876	0.0428744	0.701997
Cab015202.1	A09	NA	0.000350563	0.0250287	0.0430193	0.701997
BnaA10g08190D	A10	NA	0.000351084	0.0250287	0.043043	0.701997
Bo4g182310.1	NA	C04	0.000351941	0.0250287	0.0430821	0.701997
Cab040081.1	A09	NA	0.000352016	0.0250287	0.0430855	0.701997
Bo2g094600.1	NA	C02	0.000356002	0.0252558	0.0432665	0.701997
BnaC09g43900D	NA	C09	0.000356546	0.0252558	0.0432912	0.701997
Cab041823.1	A01	NA	0.000358863	0.0253251	0.0433957	0.701997
Cab023706.2	A05	NA	0.000358863	0.0253251	0.0433957	0.701997
Cab029323.1	A09	NA	0.000360054	0.0253551	0.0434493	0.701997
Cab033204.1	A08	NA	0.000360629	0.0253551	0.0434752	0.701997
Cab016356.2	A03	NA	0.000362375	0.0254306	0.0435535	0.701997
Bo7g093450.1	NA	C07	0.000365755	0.0255854	0.0437045	0.701997
Bo6rg108820.1	NA	C06	0.000366122	0.0255854	0.0437209	0.701997
BnaA06g22180D	A06	NA	0.000366611	0.0255854	0.0437427	0.701997
Cab029798.1	A10	NA	0.000368179	0.0256476	0.0438124	0.701997
BnaC01g16100D	NA	C01	0.000370851	0.0257862	0.0439308	0.701997
Cab029130.2	A09	NA	0.000372243	0.0258355	0.0439923	0.701997
Bo4g100110.1	NA	C04	0.000373756	0.025893	0.044059	0.701997
Cab001788.1	A03	NA	0.000376484	0.0259911	0.0441789	0.701997
Cab013528.1	A09	NA	0.000376765	0.0259911	0.0441912	0.701997
Bo2g159380.1	NA	C02	0.000377234	0.0259911	0.0442118	0.701997
Cab011043.1	A03	NA	0.000379911	0.026128	0.0443289	0.701997
Cab020580.1	A01	NA	0.000384047	0.0263645	0.0445089	0.701997
Bo6rg033210.1	NA	C06	0.000386088	0.0264527	0.0445974	0.701997
Cab035260.1	A06	NA	0.000386871	0.0264527	0.0446312	0.701997
Cab036872.2	A10	NA	0.000387653	0.0264527	0.044665	0.701997
Cab005391.1	A09	NA	0.000388324	0.0264527	0.044694	0.701997
Bo1g151660.1	NA	C01	0.000388829	0.0264527	0.0447158	0.701997
BnaC09g49220D	NA	C09	0.000392021	0.026622	0.0448531	0.701997
BnaC07g05990D	NA	C07	0.000395728	0.0268256	0.045012	0.701997
Bo5g038740.1	NA	C05	0.000398844	0.026942	0.0451449	0.701997
BnaC06g28490D	NA	C06	0.000398869	0.026942	0.045146	0.701997
Cab007506.1	A10	NA	0.000403774	0.0272247	0.0453542	0.701997
Cab007726.1	A10	NA	0.00040659	0.0273657	0.0454731	0.701997
Cab008740.1	A07	NA	0.000409361	0.027422	0.0455898	0.701997
Cab025647.1	A05	NA	0.000409474	0.027422	0.0455946	0.701997
Bo2g007540.1	NA	C02	0.000409601	0.027422	0.0455999	0.701997
Bo3g053210.1	NA	C03	0.000411527	0.0274417	0.0456807	0.701997
Bo7g005190.1	NA	C07	0.000411681	0.0274417	0.0456872	0.701997
Cab013443.1	A09	NA	0.000412071	0.0274417	0.0457035	0.701997
Cab043871.4	A01	NA	0.000413643	0.027498	0.0457694	0.701997
Cab018236.1	A07	NA	0.000415276	0.0275581	0.0458376	0.701997
Cab047958.1	A02	NA	0.000417439	0.0276531	0.0459278	0.701997
Cab032816.1	A07	NA	0.000419517	0.0277288	0.0460142	0.701997
Cab002731.1	A03	NA	0.000420048	0.0277288	0.0460363	0.701997
BnaA02g32610D	A02	NA	0.000421032	0.0277453	0.0460772	0.701997
Cab040909.1	A01	NA	0.000425848	0.0279656	0.0462764	0.701997
Bo5g013240.1	NA	C05	0.000426196	0.0279656	0.0462908	0.701997
Bo4g195730.1	NA	C04	0.000426592	0.0279656	0.0463072	0.701997
Cab034374.1	A04	NA	0.000428363	0.028028	0.0463801	0.701997
Cab000589.1	A09	NA	0.000430386	0.028028	0.0464633	0.701997
Cab031017.1	A08	NA	0.000431468	0.028028	0.0465077	0.701997
Bo9g171460.1	NA	C09	0.000431927	0.028028	0.0465266	0.701997
Cab033906.1	A05	NA	0.000433624	0.028028	0.0465961	0.701997
Cab029121.1	A09	NA	0.000433703	0.028028	0.0465993	0.701997
Cab018896.1	A07	NA	0.00043449	0.028028	0.0466316	0.701997
Cab021508.1	A02	NA	0.000435185	0.028028	0.0466599	0.701997
Cab008644.1	A01	NA	0.000437438	0.028028	0.0467519	0.701997
Bo9g001090.1	NA	C09	0.000437818	0.028028	0.0467675	0.701997
Bo2g024200.1	NA	C02	0.000438294	0.028028	0.0467868	0.701997
Cab029858.1	A10	NA	0.000438437	0.028028	0.0467927	0.701997
Cab041932.2	A01	NA	0.000438972	0.028028	0.0468145	0.701997
Bo4g076820.1	NA	C04	0.000439157	0.028028	0.046822	0.701997
Bo4g021310.1	NA	C04	0.000439219	0.028028	0.0468245	0.701997
Bo8g052710.1	NA	C08	0.0004394	0.028028	0.0468319	0.701997
BnaC05g06910D	NA	C05	0.000440685	0.0280627	0.0468842	0.701997
Cab030898.3	A04	NA	0.000442803	0.0280841	0.0469702	0.701997
Bo9g167840.1	NA	C09	0.000443141	0.0280841	0.0469839	0.701997
Cab003445.1	A03	NA	0.000443249	0.0280841	0.0469883	0.701997
Cab042592.2	A09	NA	0.000444727	0.0280843	0.0470482	0.701997
Cab019521.1	A04	NA	0.0004449	0.0280843	0.0470552	0.701997
Cab042608.3	A09	NA	0.000445479	0.0280843	0.0470786	0.701997
Cab013687.1	A09	NA	0.000452672	0.0284903	0.0473688	0.701997
Bo3g035940.1	NA	C03	0.000453622	0.0285026	0.0474069	0.701997
Bo9g093910.1	NA	C09	0.000454854	0.0285326	0.0474564	0.701997
Bo4g182860.1	NA	C04	0.000456175	0.0285681	0.0475093	0.701997
Cab045914.1	A05	NA	0.000458848	0.028688	0.0476163	0.701997
Cab031167.1	A02	NA	0.000460475	0.0287132	0.0476813	0.701997
Cab013751.2	A09	NA	0.000460769	0.0287132	0.0476931	0.701997
Bo7g078790.1	NA	C07	0.000463287	0.0288038	0.0477934	0.701997
Cab013766.1	A09	NA	0.000464097	0.0288038	0.0478257	0.701997
Cab005394.1	A09	NA	0.00046513	0.0288038	0.0478668	0.701997
Cab029227.1	A09	NA	0.000465269	0.0288038	0.0478723	0.701997
Bo7g036410.1	NA	C07	0.000466197	0.0288141	0.0479092	0.701997
Cab024423.1	A01	NA	0.000468316	0.0288979	0.0479933	0.701997
Bo9g095710.1	NA	C09	0.000470358	0.028902	0.0480742	0.701997
Bo8g032470.1	NA	C08	0.000471742	0.028902	0.0481289	0.701997
Bo7g030310.1	NA	C07	0.000472311	0.028902	0.0481514	0.701997
Cab003742.1	A03	NA	0.000472552	0.028902	0.0481609	0.701997
Bo6rg112470.1	NA	C06	0.000475822	0.028902	0.0482899	0.701997
Cab037474.1	A05	NA	0.00047601	0.028902	0.0482973	0.701997
Bo4g183130.1	NA	C04	0.000476225	0.028902	0.0483058	0.701997
Bo6rg081580.1	NA	C06	0.000476299	0.028902	0.0483087	0.701997
Bo6rg018570.1	NA	C06	0.000476736	0.028902	0.0483259	0.701997
Cab011642.1	A05	NA	0.000477148	0.028902	0.0483422	0.701997
Cab016536.1	A03	NA	0.00047735	0.028902	0.0483501	0.701997
Bo2g101910.1	NA	C02	0.000477553	0.028902	0.0483581	0.701997
Cab036518.1	A05	NA	0.000480396	0.0290277	0.0484699	0.701997
BnaA06g02370D	A06	NA	0.00048286	0.02913	0.0485665	0.701997
Cab007584.1	A10	NA	0.000483824	0.0291417	0.0486043	0.701997
Cab013469.1	A09	NA	0.000485346	0.0291869	0.0486638	0.701997
Bo7g115030.1	NA	C07	0.000486483	0.0291934	0.0487083	0.701997
Cab044691.1	A09	NA	0.000486999	0.0291934	0.0487284	0.701997
Bo2g089970.1	NA	C02	0.000488289	0.0292245	0.0487788	0.701997
Bo9g005870.1	NA	C09	0.000491102	0.0293464	0.0488884	0.701997
Cab042565.1	A09	NA	0.0004945	0.0294435	0.0490206	0.701997
Bo6rg118380.1	NA	C06	0.000495183	0.0294435	0.0490471	0.701997
Cab019919.4	A01	NA	0.000495729	0.0294435	0.0490683	0.701997
Cab023401.1	A05	NA	0.00049584	0.0294435	0.0490726	0.701997
Bo2g148160.1	NA	C02	0.000498048	0.0295283	0.0491582	0.701997
Cab009165.1	A07	NA	0.000499737	0.0295384	0.0492236	0.701997
Bo3g050010.1	NA	C03	0.000500045	0.0295384	0.0492355	0.701997
BnaA01g27750D	A01	NA	0.000500978	0.0295384	0.0492716	0.701997
Cab025336.1	A05	NA	0.000501344	0.0295384	0.0492857	0.701997
Bo8g015080.1	NA	C08	0.000503567	0.0295576	0.0493716	0.701997
Cab024427.1	A01	NA	0.000503927	0.0295576	0.0493855	0.701997
Cab036825.1	A05	NA	0.000505799	0.0295576	0.0494576	0.701997
Cab030172.2	A05	NA	0.000505912	0.0295576	0.049462	0.701997
Cab019891.1	A01	NA	0.000506097	0.0295576	0.0494691	0.701997
Bo6rg086750.1	NA	C06	0.000506357	0.0295576	0.0494791	0.701997
Cab010089.1	A09	NA	0.000510256	0.0296727	0.049629	0.701997
Bo3g153370.1	NA	C03	0.000510911	0.0296727	0.0496542	0.701997
BnaC06g36520D	NA	C06	0.000511423	0.0296727	0.0496738	0.701997
Cab000004.4	A05	NA	0.000511468	0.0296727	0.0496756	0.701997
BnaC07g13080D	NA	C07	0.000514086	0.0297789	0.0497759	0.701997
Bo9g176310.1	NA	C09	0.000517035	0.0298274	0.0498888	0.701997
Cab008891.1	A07	NA	0.000517335	0.0298274	0.0499003	0.701997
Cab033817.1	A05	NA	0.000517427	0.0298274	0.0499038	0.701997
Bo4g160000.1	NA	C04	0.00051885	0.0298274	0.0499581	0.701997
Cab047004.2	A05	NA	0.000519174	0.0298274	0.0499705	0.701997
Cab042584.2	A09	NA	0.000519802	0.0298274	0.0499945	0.701997
Bo2g089880.1	NA	C02	0.000520442	0.0298274	0.0500189	0.701997
Bo8g032480.1	NA	C08	0.000523104	0.0299114	0.0501203	0.701997
Cab007148.2	A10	NA	0.000523739	0.0299114	0.0501445	0.701997
BnaA02g01690D	A02	NA	0.000524279	0.0299114	0.0501651	0.701997
Cab029425.1	A09	NA	0.000525395	0.0299299	0.0502075	0.701997
Bo9g123480.1	NA	C09	0.000527835	0.0300087	0.0503002	0.701997
Bo8g105750.1	NA	C08	0.000528366	0.0300087	0.0503203	0.701997
Bo9g183300.1	NA	C09	0.000530292	0.0300447	0.0503934	0.701997
BnaC02g11360D	NA	C02	0.000531062	0.0300447	0.0504225	0.701997
Cab001991.1	A03	NA	0.00053179	0.0300447	0.0504501	0.701997
Bo3g024880.1	NA	C03	0.000532177	0.0300447	0.0504647	0.701997
Cab000459.1	A09	NA	0.000533571	0.0300785	0.0505175	0.701997
Bo9g123420.1	NA	C09	0.000535877	0.0301636	0.0506047	0.701997
Bo3g064390.1	NA	C03	0.000539553	0.0303253	0.0507433	0.701997
Bo7g104070.1	NA	C07	0.000542091	0.0303909	0.0508389	0.701997
Cab021972.1	A02	NA	0.000544365	0.0303909	0.0509244	0.701997
Bo9g005680.1	NA	C09	0.000544419	0.0303909	0.0509264	0.701997
Bo1g002270.1	NA	C01	0.000544598	0.0303909	0.0509331	0.701997
Cab042562.1	A09	NA	0.000545024	0.0303909	0.0509491	0.701997
Cab020880.1	A07	NA	0.00054554	0.0303909	0.0509685	0.701997
Cab013855.1	A09	NA	0.000546775	0.0304149	0.0510148	0.701997
Bo7g098350.1	NA	C07	0.000548865	0.0304863	0.0510932	0.701997
Cab043933.1	A08	NA	0.000550842	0.0305513	0.0511672	0.701997
Bo3g076320.1	NA	C03	0.000554455	0.0307067	0.0513023	0.701997
Cab037114.1	A01	NA	0.000556262	0.0307155	0.0513697	0.701997
Bo3g159900.1	NA	C03	0.000556409	0.0307155	0.0513752	0.701997
Bo9g069360.1	NA	C09	0.000557051	0.0307155	0.0513991	0.701997
Bo6rg066670.1	NA	C06	0.000559035	0.03078	0.051473	0.701997
Cab019894.1	A01	NA	0.000560633	0.0308146	0.0515325	0.701997
Bo7g105120.1	NA	C07	0.000561292	0.0308146	0.051557	0.701997
Cab000398.1	A09	NA	0.000564895	0.0308685	0.0516909	0.701997
Bo3g170740.1	NA	C03	0.000566482	0.0308685	0.0517497	0.701997
Bo2g011680.1	NA	C02	0.000566545	0.0308685	0.0517521	0.701997
BnaC02g33980D	NA	C02	0.000566659	0.0308685	0.0517563	0.701997
Bo5g155140.1	NA	C05	0.000567109	0.0308685	0.051773	0.701997
Bo9g001110.1	NA	C09	0.000567171	0.0308685	0.0517753	0.701997
Cab017559.1	A10	NA	0.000568725	0.0309003	0.0518328	0.701997
Cab033089.1	A07	NA	0.000569844	0.0309003	0.0518743	0.701997
Cab018811.1	A07	NA	0.000570661	0.0309003	0.0519045	0.701997
Bo7g110580.1	NA	C07	0.000571021	0.0309003	0.0519178	0.701997
Bo7g078680.1	NA	C07	0.000574991	0.0309313	0.0520645	0.701997
BnaA05g07090D	A05	NA	0.000575794	0.0309313	0.0520941	0.701997
Bo7g107140.1	NA	C07	0.000575929	0.0309313	0.0520991	0.701997
Bo8g032430.1	NA	C08	0.000575978	0.0309313	0.0521009	0.701997
Bo4g190200.1	NA	C04	0.000576155	0.0309313	0.0521074	0.701997
Cab023947.1	A05	NA	0.000576502	0.0309313	0.0521202	0.701997
Cab008706.1	A07	NA	0.000577927	0.0309399	0.0521727	0.701997
Cab033858.1	A05	NA	0.000578298	0.0309399	0.0521864	0.701997
Cab015110.1	A09	NA	0.000580481	0.0310129	0.0522667	0.701997
Bo7g089490.1	NA	C07	0.000581664	0.0310322	0.0523102	0.701997
Cab025347.1	A05	NA	0.000583046	0.0310544	0.052361	0.701997
BnaC05g10690D	NA	C05	0.000583821	0.0310544	0.0523895	0.701997
Cab029084.1	A09	NA	0.000584543	0.0310544	0.052416	0.701997
Bo8g090020.1	NA	C08	0.000588963	0.0312454	0.052578	0.701997
Bo2g006570.1	NA	C02	0.000597715	0.0316647	0.0528977	0.701997
BnaA09g51560D	A09	NA	0.000598541	0.0316647	0.0529278	0.701997
Cab016261.1	A03	NA	0.000601829	0.0317861	0.0530474	0.701997
BnaA03g13250D	A03	NA	0.000602517	0.0317861	0.0530725	0.701997
Bo4g196060.1	NA	C04	0.000605088	0.0318687	0.0531659	0.701997
Cab005631.2	A09	NA	0.000605768	0.0318687	0.0531905	0.701997
Cab013739.1	A09	NA	0.000609779	0.0320351	0.0533359	0.701997
Cab014069.1	A09	NA	0.000611452	0.0320785	0.0533965	0.701997
Cab044617.1	A09	NA	0.000614442	0.0321506	0.0535046	0.701997
Cab034044.1	A04	NA	0.000614527	0.0321506	0.0535076	0.701997
Bo9g005960.1	NA	C09	0.000616333	0.0322006	0.0535728	0.701997
Cab024349.1	A01	NA	0.000623838	0.0325477	0.0538432	0.701997
Cab004082.3	A03	NA	0.000627495	0.0326345	0.0539746	0.701997
Bo9g176460.1	NA	C09	0.000627926	0.0326345	0.05399	0.701997
Bo4g098970.1	NA	C04	0.000628464	0.0326345	0.0540093	0.701997
Cab014023.1	A09	NA	0.000628952	0.0326345	0.0540268	0.701997
Bo5g156490.1	NA	C05	0.000631806	0.0327044	0.0541291	0.701997
Cab006004.1	A06	NA	0.000632028	0.0327044	0.0541371	0.701997
Cab036533.1	A05	NA	0.000636115	0.0328544	0.0542833	0.701997
Bo4g078470.1	NA	C04	0.000636665	0.0328544	0.0543029	0.701997
BnaC06g28830D	NA	C06	0.000638108	0.0328801	0.0543544	0.701997
Bo6rg056140.1	NA	C06	0.000638901	0.0328801	0.0543828	0.701997
Cab020383.1	A01	NA	0.000640571	0.0329213	0.0544423	0.701997
Cab020405.1	A01	NA	0.000643307	0.033017	0.0545398	0.701997
Bo6rg064680.1	NA	C06	0.00064604	0.0331123	0.0546371	0.701997
Bo1g007920.1	NA	C01	0.000647636	0.0331492	0.0546938	0.701997
Bo2g136350.1	NA	C02	0.000649884	0.0332194	0.0547737	0.701997
Bo7g087330.1	NA	C07	0.000652531	0.0333096	0.0548676	0.701997
Bo9g028980.1	NA	C09	0.000653755	0.0333271	0.054911	0.701997
Cab003589.1	A03	NA	0.000658481	0.0334633	0.0550783	0.701997
Cab042635.1	A09	NA	0.000658595	0.0334633	0.0550823	0.701997
Cab020153.3	A01	NA	0.00065908	0.0334633	0.0550995	0.701997
Bo2g133750.1	NA	C02	0.000660258	0.0334731	0.0551411	0.701997
Bo1g036970.1	NA	C01	0.000662216	0.0334731	0.0552102	0.701997
Cab030694.1	A06	NA	0.000664977	0.0334731	0.0553076	0.701997
Cab026680.1	A01	NA	0.000665424	0.0334731	0.0553234	0.701997
Cab044552.1	A01	NA	0.000666623	0.0334731	0.0553656	0.701997
Bo3g028060.1	NA	C03	0.000666915	0.0334731	0.0553759	0.701997
BnaA09g41040D	A09	NA	0.000667777	0.0334731	0.0554063	0.701997
Bo9g058700.1	NA	C09	0.000668211	0.0334731	0.0554216	0.701997
Bo4g027170.1	NA	C04	0.000668591	0.0334731	0.0554349	0.701997
BnaC01g35640D	NA	C01	0.000668907	0.0334731	0.055446	0.701997
Cab017741.1	A10	NA	0.000669006	0.0334731	0.0554495	0.701997
Bo5g146980.1	NA	C05	0.00067086	0.0335215	0.0555147	0.701997
Bo8g016660.1	NA	C08	0.000673113	0.033531	0.0555939	0.701997
Cab024322.1	A01	NA	0.000673624	0.033531	0.0556119	0.701997
Cab029797.1	A10	NA	0.000674267	0.033531	0.0556344	0.701997
Cab014380.1	A09	NA	0.000674814	0.033531	0.0556536	0.701997
Cab029802.1	A10	NA	0.000675484	0.033531	0.0556772	0.701997
Cab033247.1	A08	NA	0.000678868	0.0336154	0.0557958	0.701997
Cab019610.1	A04	NA	0.000679248	0.0336154	0.0558091	0.701997
Bo8g034280.1	NA	C08	0.000680687	0.0336154	0.0558595	0.701997
Cab023205.1	A06	NA	0.000680738	0.0336154	0.0558613	0.701997
Cab034095.2	A04	NA	0.000682578	0.0336623	0.0559257	0.701997
Bo8g089590.1	NA	C08	0.000684961	0.0336969	0.0560089	0.701997
Bo3g027950.1	NA	C03	0.000685062	0.0336969	0.0560125	0.701997
Cab027027.1	A05	NA	0.000687758	0.0337543	0.0561066	0.701997
Cab017519.1	A10	NA	0.000688013	0.0337543	0.0561155	0.701997
Cab037957.1	A02	NA	0.000690649	0.0338336	0.0562074	0.701997
Cab011641.1	A05	NA	0.000692213	0.0338336	0.0562619	0.701997
Cab034917.1	A04	NA	0.000692312	0.0338336	0.0562654	0.701997
Bo8g004480.1	NA	C08	0.000694044	0.0338696	0.0563257	0.701997
Cab020086.1	A01	NA	0.000695333	0.0338696	0.0563705	0.701997
Bo6rg081790.1	NA	C06	0.000696076	0.0338696	0.0563964	0.701997
Bo4g128430.1	NA	C04	0.000697398	0.0338696	0.0564423	0.701997
Cab014596.1	A09	NA	0.000697927	0.0338696	0.0564607	0.701997
Cab013629.1	A09	NA	0.000698422	0.0338696	0.0564779	0.701997
Bo6rg076910.1	NA	C06	0.000701748	0.0339247	0.0565933	0.701997
Cab024376.1	A01	NA	0.000702637	0.0339247	0.0566242	0.701997
BnaC02g01690D	NA	C02	0.000703071	0.0339247	0.0566392	0.701997
Bo6rg103750.1	NA	C06	0.000703861	0.0339247	0.0566666	0.701997
Cab013709.7	A09	NA	0.000704041	0.0339247	0.0566728	0.701997
Cab045900.1	A05	NA	0.000707127	0.03403	0.0567797	0.701997
Cab026723.1	A01	NA	0.000708071	0.0340321	0.0568124	0.701997
Cab013919.1	A09	NA	0.000709735	0.0340688	0.0568699	0.701997
Cab033300.3	A08	NA	0.000712551	0.0341607	0.0569672	0.701997
Cab013906.1	A09	NA	0.000714052	0.0341892	0.057019	0.701997
Cab014487.1	A09	NA	0.000715279	0.0342047	0.0570613	0.701997
BnaA01g09390D	A01	NA	0.000716531	0.0342213	0.0571045	0.701997
Bo4g059680.1	NA	C04	0.00071822	0.0342587	0.0571627	0.701997
Bo7g099220.1	NA	C07	0.000721326	0.0343287	0.0572696	0.701997
Cab032510.1	A02	NA	0.000722377	0.0343287	0.0573058	0.701997
Bo2g108920.1	NA	C02	0.000723487	0.0343287	0.0573439	0.701997
BnaC09g41290D	NA	C09	0.000724794	0.0343287	0.0573889	0.701997
Bo5g118850.1	NA	C05	0.000725941	0.0343287	0.0574283	0.701997
Cab026539.1	A01	NA	0.000726564	0.0343287	0.0574496	0.701997
Cab013219.1	A01	NA	0.000726771	0.0343287	0.0574567	0.701997
Bo8g061420.1	NA	C08	0.000726948	0.0343287	0.0574628	0.701997
Cab029886.1	A10	NA	0.00072927	0.0343427	0.0575425	0.701997
Cab027420.1	A08	NA	0.00072981	0.0343427	0.057561	0.701997
Bo3g153740.1	NA	C03	0.000729968	0.0343427	0.0575664	0.701997
Cab015731.1	A03	NA	0.000731588	0.0343762	0.0576219	0.701997
Bo7g058020.1	NA	C07	0.00073449	0.0343936	0.0577213	0.701997
Bo2g076930.1	NA	C02	0.000734939	0.0343936	0.0577367	0.701997
Cab013523.1	A09	NA	0.000735402	0.0343936	0.0577525	0.701997
BnaC07g35610D	NA	C07	0.000736097	0.0343936	0.0577763	0.701997
Bo4g111040.1	NA	C04	0.000736505	0.0343936	0.0577902	0.701997
Bo6rg112780.1	NA	C06	0.000739816	0.0345056	0.0579034	0.701997
Bo9g075950.1	NA	C09	0.000741037	0.03452	0.0579451	0.701997
BnaA03g14450D	A03	NA	0.000746492	0.0347313	0.058131	0.701997
Bo8g015010.1	NA	C08	0.000749106	0.0348071	0.05822	0.701997
Cab029579.1	A10	NA	0.00074996	0.0348071	0.0582491	0.701997
Cab044534.1	A01	NA	0.000751846	0.0348518	0.0583132	0.701997
Bo4g108370.1	NA	C04	0.000755147	0.0349291	0.0584253	0.701997
Cab013498.1	A09	NA	0.000756108	0.0349291	0.0584579	0.701997
Bo3g107550.1	NA	C03	0.00075636	0.0349291	0.0584665	0.701997
Bo6rg031110.1	NA	C06	0.000757463	0.0349291	0.0585039	0.701997
Cab014127.1	A09	NA	0.000758129	0.0349291	0.0585265	0.701997
Bo9g002170.1	NA	C09	0.000760605	0.0349692	0.0586104	0.701997
Cab044121.1	A10	NA	0.00076085	0.0349692	0.0586187	0.701997
Bo2g041280.1	NA	C02	0.000762557	0.0350052	0.0586765	0.701997
Bo7g081360.1	NA	C07	0.000767693	0.0351982	0.0588502	0.701997
Cab045865.1	A05	NA	0.000770606	0.0352537	0.0589485	0.701997
Cab027083.1	A05	NA	0.000770981	0.0352537	0.0589612	0.701997
Cab028981.1	A06	NA	0.000771897	0.0352537	0.058992	0.701997
Cab034091.1	A04	NA	0.000772631	0.0352537	0.0590168	0.701997
Cab007656.1	A10	NA	0.000774712	0.0353	0.059087	0.701997
Cab022670.1	A06	NA	0.000776128	0.0353	0.0591346	0.701997
Cab005343.1	A09	NA	0.000778168	0.0353	0.0592033	0.701997
Bo3g101360.1	NA	C03	0.000778253	0.0353	0.0592062	0.701997
Cab030613.1	A06	NA	0.000778312	0.0353	0.0592081	0.701997
Bo1g116190.1	NA	C01	0.000781307	0.035311	0.0593089	0.701997
Bo4g038640.1	NA	C04	0.000781501	0.035311	0.0593154	0.701997
Cab004586.1	A03	NA	0.000781968	0.035311	0.0593311	0.701997
Cab003256.1	A03	NA	0.000782887	0.035311	0.0593619	0.701997
Cab020703.1	A07	NA	0.000784013	0.035311	0.0593997	0.701997
Bo5g152730.1	NA	C05	0.000784155	0.035311	0.0594045	0.701997
Bo1g010270.1	NA	C01	0.000785911	0.035348	0.0594634	0.701997
Cab019645.1	A04	NA	0.000787259	0.0353666	0.0595086	0.701997
BnaC08g22000D	NA	C08	0.000788604	0.0353849	0.0595537	0.701997
Cab024287.1	A01	NA	0.000790565	0.0353986	0.0596194	0.701997
Cab016359.1	A03	NA	0.00079078	0.0353986	0.0596266	0.701997
Bo4g196100.1	NA	C04	0.000796115	0.0355953	0.059805	0.701997
Bo3g141530.1	NA	C03	0.000797271	0.0356049	0.0598437	0.701997
Bo8g081320.1	NA	C08	0.000798533	0.0356192	0.0598858	0.701997
Cab020154.2	A01	NA	0.000801066	0.0356901	0.0599703	0.701997
Bo1g051700.1	NA	C01	0.000803664	0.0357637	0.0600569	0.701997
Bo6rg120730.1	NA	C06	0.000806566	0.0357907	0.0601535	0.701997
Bo8g099020.1	NA	C08	0.0008066	0.0357907	0.0601547	0.701997
Cab014046.2	A09	NA	0.000807109	0.0357907	0.0601716	0.701997
Bo3g025340.1	NA	C03	0.000810874	0.0358657	0.0602968	0.701997
Bo8g102900.1	NA	C08	0.00081124	0.0358657	0.0603089	0.701997
Bo8g033760.1	NA	C08	0.000811646	0.0358657	0.0603224	0.701997
Bo6rg098710.1	NA	C06	0.000813461	0.035904	0.0603827	0.701997
Bo8g091580.1	NA	C08	0.000815746	0.0359629	0.0604585	0.701997
Bo5g150240.1	NA	C05	0.000817663	0.0359867	0.060522	0.701997
Cab013861.1	A09	NA	0.000818188	0.0359867	0.0605394	0.701997
Cab025769.1	A04	NA	0.000819973	0.0359899	0.0605985	0.701997
Cab041189.1	A05	NA	0.000821502	0.0359899	0.0606491	0.701997
Bo6rg032950.1	NA	C06	0.000822398	0.0359899	0.0606787	0.701997
BnaC04g06380D	NA	C04	0.000823003	0.0359899	0.0606987	0.701997
Bo1g039030.1	NA	C01	0.000823268	0.0359899	0.0607075	0.701997
Cab033984.3	A05	NA	0.000824896	0.0359899	0.0607613	0.701997
Cab031831.1	A07	NA	0.000824922	0.0359899	0.0607622	0.701997
Cab045980.1	A02	NA	0.000828174	0.0360738	0.0608696	0.701997
Cab027019.1	A05	NA	0.000828751	0.0360738	0.0608886	0.701997
Bo9g011530.1	NA	C09	0.0008309	0.0361257	0.0609595	0.701997
Cab002711.1	A03	NA	0.000837129	0.0363431	0.0611645	0.701997
Bo5g013400.1	NA	C05	0.000837866	0.0363431	0.0611888	0.701997
Cab038050.1	A02	NA	0.000838783	0.0363431	0.0612189	0.701997
Bo5g003760.1	NA	C05	0.000840818	0.0363896	0.0612858	0.701997
Cab013860.4	A09	NA	0.000848135	0.0366575	0.0615257	0.701997
Bo9g115050.1	NA	C09	0.000848945	0.0366575	0.0615522	0.701997
Bo3g164310.1	NA	C03	0.000850902	0.0367001	0.0616162	0.701997
BnaC01g17340D	NA	C01	0.000853021	0.0367496	0.0616855	0.701997
BnaC04g51160D	NA	C04	0.000854866	0.0367729	0.0617458	0.701997
BnaC03g21290D	NA	C03	0.000855506	0.0367729	0.0617667	0.701997
Cab038070.4	A02	NA	0.000860115	0.0368708	0.061917	0.701997
Bo7g047030.1	NA	C07	0.000860265	0.0368708	0.0619219	0.701997
Bo1g011810.1	NA	C01	0.000860708	0.0368708	0.0619363	0.701997
Cab025589.1	A05	NA	0.000862968	0.0369258	0.0620099	0.701997
Cab006868.1	A06	NA	0.000866772	0.0370243	0.0621337	0.701997
Cab042577.1	A09	NA	0.000867228	0.0370243	0.0621485	0.701997
Cab039776.1	A03	NA	0.00087062	0.0371271	0.0622587	0.701997
Bo9g091130.1	NA	C09	0.0008716	0.0371271	0.0622905	0.701997
Cab035721.2	A06	NA	0.00087593	0.0372696	0.0624308	0.701997
Bo9g002190.1	NA	C09	0.00087789	0.037311	0.0624943	0.701997
Cab013993.1	A09	NA	0.000881755	0.0373129	0.0626193	0.701997
Cab020930.1	A07	NA	0.000881769	0.0373129	0.0626197	0.701997
Cab028160.1	A09	NA	0.000881886	0.0373129	0.0626235	0.701997
Cab041964.1	A01	NA	0.000882749	0.0373129	0.0626514	0.701997
Bo5g039260.1	NA	C05	0.000882867	0.0373129	0.0626552	0.701997
Bo5g057300.1	NA	C05	0.000886415	0.0374211	0.0627697	0.701997
Cab040403.1	A07	NA	0.00088804	0.0374479	0.0628221	0.701997
Cab008021.1	A10	NA	0.000889237	0.0374566	0.0628607	0.701997
Cab013814.1	A09	NA	0.000894937	0.0376547	0.0630442	0.701997
Cab005077.1	A07	NA	0.000896776	0.0376902	0.0631033	0.701997
BnaC03g70300D	NA	C03	0.000900368	0.0377992	0.0632186	0.701997
Cab046199.1	A05	NA	0.000901739	0.0378148	0.0632626	0.701997
Bo7g109550.1	NA	C07	0.000905409	0.0378801	0.0633802	0.701997
Bo1g107010.1	NA	C01	0.000905867	0.0378801	0.0633948	0.701997
Cab048104.1	A06	NA	0.000906301	0.0378801	0.0634087	0.701997
Bo7g082590.1	NA	C07	0.000909646	0.0379691	0.0635157	0.701997
Bo4g182530.1	NA	C04	0.000912255	0.0379691	0.0635991	0.701997
Cab013179.2	A01	NA	0.000912666	0.0379691	0.0636122	0.701997
Cab002653.1	A03	NA	0.000912834	0.0379691	0.0636176	0.701997
Cab032055.1	A08	NA	0.000913449	0.0379691	0.0636372	0.701997
Cab011512.1	A05	NA	0.000919239	0.0381596	0.0638218	0.701997
Cab027068.2	A05	NA	0.000921244	0.0381596	0.0638857	0.701997
BnaA09g37720D	A09	NA	0.000921762	0.0381596	0.0639021	0.701997
Cab027732.1	A04	NA	0.000923082	0.0381596	0.0639441	0.701997
Cab042642.1	A09	NA	0.000925927	0.0381596	0.0640346	0.701997
Bo4g148250.1	NA	C04	0.000926151	0.0381596	0.0640417	0.701997
Cab029083.1	A09	NA	0.000927387	0.0381596	0.0640809	0.701997
Cab045925.1	A05	NA	0.000927836	0.0381596	0.0640952	0.701997
Cab011395.1	A06	NA	0.000927849	0.0381596	0.0640956	0.701997
Bo5g004330.1	NA	C05	0.000929332	0.0381596	0.0641427	0.701997
Bo9g059220.1	NA	C09	0.000929762	0.0381596	0.0641563	0.701997
Bo9g006200.1	NA	C09	0.000930139	0.0381596	0.0641682	0.701997
BnaC02g34270D	NA	C02	0.000934286	0.0382882	0.0642997	0.701997
Cab004483.1	A03	NA	0.000937286	0.0383609	0.0643946	0.701997
Cab014704.1	A02	NA	0.000938602	0.0383609	0.0644362	0.701997
Cab019964.1	A01	NA	0.000939101	0.0383609	0.064452	0.701997
Bo3g042030.1	NA	C03	0.000940946	0.0383768	0.0645103	0.701997
Bo3g153880.1	NA	C03	0.000941618	0.0383768	0.0645315	0.701997
Cab016586.1	A04	NA	0.000943253	0.0383768	0.0645831	0.701997
Cab013350.1	A01	NA	0.000944662	0.0383768	0.0646276	0.701997
Cab001196.1	A03	NA	0.000944885	0.0383768	0.0646346	0.701997
Bo4g187900.1	NA	C04	0.000945945	0.0383768	0.064668	0.701997
Cab014386.1	A09	NA	0.000946593	0.0383768	0.0646885	0.701997
Cab012652.3	A07	NA	0.000947681	0.0383798	0.0647227	0.701997
Bo6rg087890.1	NA	C06	0.000948847	0.0383859	0.0647594	0.701997
Bo8g082690.1	NA	C08	0.000951141	0.0383981	0.0648317	0.701997
Bo4g083410.1	NA	C04	0.00095118	0.0383981	0.0648329	0.701997
Cab043822.1	A01	NA	0.000952785	0.0384219	0.0648834	0.701997
Bo9g008070.1	NA	C09	0.000954646	0.038456	0.0649418	0.701997
Cab036508.3	A05	NA	0.000956919	0.0385065	0.0650132	0.701997
Bo4g195210.1	NA	C04	0.000959469	0.0385681	0.0650932	0.701997
Cab044716.1	A01	NA	0.000961094	0.0385924	0.0651442	0.701997
Cab014872.1	A02	NA	0.000962633	0.0386132	0.0651924	0.701997
Bo2g130060.1	NA	C02	0.000964405	0.0386433	0.0652479	0.701997
Cab013241.1	A01	NA	0.000967327	0.0386825	0.0653393	0.701997
Cab026385.1	A02	NA	0.000967428	0.0386825	0.0653424	0.701997
Bo6rg112360.1	NA	C06	0.000968957	0.0387027	0.0653902	0.701997
BnaC06g15900D	NA	C06	0.000971276	0.0387544	0.0654627	0.701997
Bo7g067500.1	NA	C07	0.000974167	0.0388037	0.0655529	0.701997
Cab041788.1	A01	NA	0.000974562	0.0388037	0.0655652	0.701997
Bo1g001090.1	NA	C01	0.000980177	0.0389862	0.0657401	0.701997
Cab013846.1	A09	NA	0.000981498	0.0389977	0.0657812	0.701997
Cab018426.1	A07	NA	0.000984748	0.0390606	0.0658822	0.701997
Cab016364.1	A03	NA	0.000986026	0.0390606	0.0659218	0.701997
BnaA02g09700D	A02	NA	0.000986179	0.0390606	0.0659266	0.701997
Bo9g001010.1	NA	C09	0.00099175	0.0392201	0.0660993	0.701997
Bo9g169100.1	NA	C09	0.000992814	0.0392201	0.0661323	0.701997
Bo4g052130.1	NA	C04	0.000993314	0.0392201	0.0661478	0.701997
Cab017598.1	A10	NA	0.000995104	0.039222	0.0662032	0.701997
BnaA01g02170D	A01	NA	0.000995437	0.039222	0.0662134	0.701997
Bo4g151410.1	NA	C04	0.000998062	0.0392487	0.0662946	0.701997
Bo9g001100.1	NA	C09	0.000998542	0.0392487	0.0663095	0.701997
BnaC09g36110D	NA	C09	0.000999979	0.0392487	0.0663538	0.701997
Cab011250.1	A03	NA	0.00100027	0.0392487	0.0663627	0.701997
Bo2g090990.1	NA	C02	0.00100156	0.0392587	0.0664026	0.701997
Cab038653.1	A05	NA	0.00100273	0.0392639	0.0664387	0.701997
Cab013706.2	A09	NA	0.00100584	0.0393172	0.0665347	0.701997
Bo2g081040.1	NA	C02	0.00100617	0.0393172	0.0665448	0.701997
Cab025091.1	A08	NA	0.00100859	0.0393185	0.0666191	0.701997
Cab038468.2	A09	NA	0.00100951	0.0393185	0.0666475	0.701997
Bo4g136340.1	NA	C04	0.00100954	0.0393185	0.0666484	0.701997
BnaC04g37830D	NA	C04	0.00101277	0.0393185	0.0667477	0.701997
Cab011828.1	A02	NA	0.00101285	0.0393185	0.0667503	0.701997
Cab011926.1	A02	NA	0.00101567	0.0393185	0.0668369	0.701997
Bo2g069590.1	NA	C02	0.00101584	0.0393185	0.0668423	0.701997
Bo5g156420.1	NA	C05	0.00101623	0.0393185	0.0668542	0.701997
Cab039254.1	A08	NA	0.00101629	0.0393185	0.066856	0.701997
Bo7g067530.1	NA	C07	0.00101795	0.0393185	0.0669068	0.701997
BnaA06g04880D	A06	NA	0.00102059	0.0393185	0.0669879	0.701997
Cab017462.1	A10	NA	0.0010209	0.0393185	0.0669974	0.701997
Bo3g012460.1	NA	C03	0.00102418	0.0393185	0.0670978	0.701997
Bo8g100190.1	NA	C08	0.00102508	0.0393185	0.0671253	0.701997
Cab023315.1	A05	NA	0.0010259	0.0393185	0.0671504	0.701997
Cab024207.1	A01	NA	0.00102726	0.0393185	0.0671918	0.701997
Cab039121.1	A08	NA	0.00102823	0.0393185	0.0672217	0.701997
Bo9g154490.1	NA	C09	0.00102842	0.0393185	0.0672275	0.701997
Cab032271.1	A08	NA	0.00102887	0.0393185	0.0672411	0.701997
Bo2g161640.1	NA	C02	0.0010294	0.0393185	0.0672573	0.701997
Cab037262.1	A01	NA	0.00102955	0.0393185	0.0672617	0.701997
Cab040478.1	A09	NA	0.00102973	0.0393185	0.0672675	0.701997
Cab013794.1	A09	NA	0.00103011	0.0393185	0.0672789	0.701997
Cab036303.1	A02	NA	0.00103309	0.0393925	0.0673699	0.701997
Bo9g005560.1	NA	C09	0.00103465	0.0394122	0.0674174	0.701997
BnaC02g13690D	NA	C02	0.00103763	0.0394747	0.0675082	0.701997
Cab002614.1	A03	NA	0.00104044	0.0394747	0.0675937	0.701997
Bo7g109340.1	NA	C07	0.00104098	0.0394747	0.0676102	0.701997
Cab040172.1	A09	NA	0.00104113	0.0394747	0.0676146	0.701997
Cab020065.1	A01	NA	0.00104265	0.0394747	0.067661	0.701997
Cab003100.2	A03	NA	0.00104314	0.0394747	0.0676757	0.701997
Cab008305.2	A10	NA	0.00104359	0.0394747	0.0676896	0.701997
Cab000244.1	A09	NA	0.00104521	0.0394964	0.0677387	0.701997
Cab015762.1	A03	NA	0.0010472	0.0395321	0.0677991	0.701997
Cab037085.4	A01	NA	0.00104853	0.0395428	0.0678394	0.701997
Cab029160.1	A09	NA	0.00105264	0.0396308	0.0679638	0.701997
Bo4g049510.1	NA	C04	0.00105296	0.0396308	0.0679736	0.701997
Bo8g021860.1	NA	C08	0.00105403	0.0396317	0.0680061	0.701997
Cab036646.1	A05	NA	0.00105592	0.0396633	0.0680632	0.701997
Bo8g106850.1	NA	C08	0.00105973	0.0397324	0.0681784	0.701997
Cab023305.1	A05	NA	0.00105986	0.0397324	0.0681822	0.701997
Cab002841.1	A03	NA	0.00106155	0.0397562	0.068233	0.701997
Bo4g192760.1	NA	C04	0.00106556	0.0398491	0.0683542	0.701997
Bo4g190220.1	NA	C04	0.00106655	0.0398491	0.0683839	0.701997
Cab025637.1	A05	NA	0.00106719	0.0398491	0.0684031	0.701997
Cab025457.1	A05	NA	0.00107181	0.0399822	0.0685421	0.701997
Cab031990.1	A08	NA	0.00107315	0.0399927	0.0685823	0.701997
Bo9g029080.1	NA	C09	0.00107556	0.040001	0.0686548	0.701997
Cab046195.1	A05	NA	0.00107659	0.040001	0.0686856	0.701997
Cab011137.1	A03	NA	0.00107725	0.040001	0.0687056	0.701997
Cab032454.1	A02	NA	0.0010788	0.040001	0.0687519	0.701997
Bo2g007110.1	NA	C02	0.00107945	0.040001	0.0687715	0.701997
Bo4g140410.1	NA	C04	0.00108071	0.040001	0.0688091	0.701997
Cab045771.1	A06	NA	0.0010815	0.040001	0.0688327	0.701997
Cab016200.1	A03	NA	0.00108233	0.040001	0.0688578	0.701997
Cab007420.1	A10	NA	0.00108289	0.040001	0.0688744	0.701997
Bo2g095590.1	NA	C02	0.00108537	0.040043	0.0689485	0.701997
Cab043769.1	A02	NA	0.00108682	0.040043	0.068992	0.701997
Bo3g153300.1	NA	C03	0.0010872	0.040043	0.0690034	0.701997
Bo6rg098700.1	NA	C06	0.00109461	0.0402503	0.0692244	0.701997
Bo5g155090.1	NA	C05	0.00109496	0.0402503	0.0692348	0.701997
Cab020284.1	A01	NA	0.00109721	0.0402742	0.0693019	0.701997
Cab018580.1	A07	NA	0.00109774	0.0402742	0.0693176	0.701997
Cab031463.1	A05	NA	0.00109898	0.0402808	0.0693547	0.701997
Cab034838.1	A04	NA	0.0011028	0.040288	0.069468	0.701997
Cab020697.1	A07	NA	0.00110394	0.040288	0.0695021	0.701997
Cab029784.1	A10	NA	0.0011041	0.040288	0.0695068	0.701997
Bo4g010440.1	NA	C04	0.00110521	0.040288	0.0695397	0.701997
Bo8g091430.1	NA	C08	0.00110538	0.040288	0.0695448	0.701997
BnaA07g04280D	A07	NA	0.00110618	0.040288	0.0695685	0.701997
Bo1g002940.1	NA	C01	0.00110664	0.040288	0.069582	0.701997
BnaC04g50400D	NA	C04	0.00110817	0.040305	0.0696274	0.701997
BnaA01g01560D	A01	NA	0.00111056	0.0403213	0.0696983	0.701997
Cab016017.1	A03	NA	0.00111075	0.0403213	0.0697038	0.701997
Bo8g115560.1	NA	C08	0.00111322	0.0403257	0.0697771	0.701997
Cab042576.1	A09	NA	0.00111413	0.0403257	0.0698039	0.701997
Cab007652.1	A10	NA	0.00111448	0.0403257	0.0698145	0.701997
Bo4g191290.1	NA	C04	0.00111571	0.0403257	0.0698507	0.701997
Bo5g116740.1	NA	C05	0.00111679	0.0403257	0.0698828	0.701997
Cab007595.1	A10	NA	0.00111734	0.0403257	0.0698989	0.701997
Cab033631.1	A09	NA	0.00111833	0.0403257	0.0699282	0.701997
Bo6rg103830.1	NA	C06	0.0011229	0.0404518	0.070063	0.701997
Cab001257.1	A03	NA	0.00112628	0.040535	0.0701626	0.701997
Bo7g115040.1	NA	C07	0.0011299	0.0405428	0.0702691	0.701997
Cab014068.1	A09	NA	0.0011303	0.0405428	0.0702808	0.701997
Bo3g034410.1	NA	C03	0.00113066	0.0405428	0.0702915	0.701997
Cab044541.1	A01	NA	0.00113078	0.0405428	0.0702951	0.701997
Cab024408.1	A01	NA	0.00113416	0.0405622	0.0703943	0.701997
Bo8g099610.1	NA	C08	0.00113506	0.0405622	0.0704208	0.701997
Cab023704.1	A05	NA	0.0011354	0.0405622	0.0704308	0.701997
Cab038212.1	A09	NA	0.00113561	0.0405622	0.070437	0.701997
Bo5g039050.1	NA	C05	0.00114301	0.0407879	0.0706538	0.701997
Cab033849.1	A05	NA	0.00114695	0.0408898	0.0707689	0.701997
Cab024397.1	A01	NA	0.00114838	0.0409024	0.0708108	0.701997
Cab047634.1	A08	NA	0.00115225	0.0409991	0.0709236	0.701997
Cab022588.1	A06	NA	0.00115326	0.0409991	0.0709533	0.701997
Cab036539.1	A05	NA	0.00115477	0.041014	0.0709971	0.701997
Bo4g065750.1	NA	C04	0.00115885	0.0411202	0.0711159	0.701997
Cab047185.2	A05	NA	0.00116081	0.0411348	0.071173	0.701997
Bo3g071890.1	NA	C03	0.00116143	0.0411348	0.071191	0.701997
Bo9g021860.1	NA	C09	0.00116586	0.0412528	0.0713195	0.701997
Cab006599.1	A06	NA	0.0011692	0.0413325	0.0714165	0.701997
Cab012699.1	A07	NA	0.00117398	0.0414627	0.0715549	0.701997
Cab015700.1	A03	NA	0.00117809	0.0414686	0.0716737	0.701997
Bo5g003950.1	NA	C05	0.00117831	0.0414686	0.0716801	0.701997
Bo1g011940.1	NA	C01	0.00117848	0.0414686	0.071685	0.701997
Cab040079.1	A09	NA	0.00117853	0.0414686	0.0716865	0.701997
Bo5g155100.1	NA	C05	0.00118605	0.0416945	0.0719035	0.701997
Cab045100.1	A01	NA	0.001189	0.0417594	0.0719885	0.701997
Bo5g003780.1	NA	C05	0.00119622	0.0419739	0.0721958	0.701997
Cab036540.1	A05	NA	0.00120072	0.0420927	0.0723248	0.701997
Cab031784.1	A07	NA	0.00120306	0.0421199	0.072392	0.701997
Cab023357.1	A05	NA	0.00120372	0.0421199	0.0724108	0.701997
Bo2g149410.1	NA	C02	0.00120676	0.0421872	0.0724977	0.701997
Bo3g023500.1	NA	C03	0.00120999	0.0422612	0.0725901	0.701997
Bo5g150270.1	NA	C05	0.00121481	0.0423902	0.0727275	0.701997
Cab042657.1	A09	NA	0.00122121	0.0425037	0.0729098	0.701997
Bo3g050000.1	NA	C03	0.00122167	0.0425037	0.0729227	0.701997
Cab019801.1	A01	NA	0.00122245	0.0425037	0.072945	0.701997
Bo3g162790.1	NA	C03	0.00122255	0.0425037	0.072948	0.701997
Bo1g006100.1	NA	C01	0.00122457	0.0425348	0.0730053	0.701997
Cab013517.1	A09	NA	0.00123479	0.0428504	0.073295	0.701997
Cab020329.4	A01	NA	0.00123738	0.0429007	0.0733681	0.701997
Cab024406.1	A01	NA	0.00124161	0.0429838	0.0734876	0.701997
Bo4g112720.1	NA	C04	0.00124205	0.0429838	0.0735	0.701997
Cab003993.1	A03	NA	0.00124805	0.043152	0.0736692	0.701997
Cab045121.1	A01	NA	0.00125227	0.0432586	0.0737882	0.701997
Bo9g005700.1	NA	C09	0.00125395	0.0432771	0.0738354	0.701997
BnaC02g13700D	NA	C02	0.00125677	0.0433349	0.0739146	0.701997
Bo3g154230.1	NA	C03	0.00125851	0.0433553	0.0739633	0.701997
Bo2g149950.1	NA	C02	0.00126076	0.0433737	0.0740263	0.701997
Cab034116.2	A04	NA	0.00126283	0.0433737	0.0740845	0.701997
Cab012460.1	A07	NA	0.00126341	0.0433737	0.0741006	0.701997
Bo9g005780.1	NA	C09	0.00126363	0.0433737	0.0741069	0.701997
Bo5g039240.1	NA	C05	0.00127019	0.0435594	0.0742904	0.701997
Cab014680.1	A02	NA	0.00127209	0.0435849	0.0743434	0.701997
Cab022965.1	A06	NA	0.00127871	0.0437719	0.0745279	0.701997
Bo3g034720.1	NA	C03	0.00128206	0.0437735	0.0746212	0.701997
Bo6rg049370.1	NA	C06	0.00128261	0.0437735	0.0746366	0.701997
Cab009541.1	A05	NA	0.00128312	0.0437735	0.0746507	0.701997
Cab002730.1	A03	NA	0.00128387	0.0437735	0.0746715	0.701997
Bo9g055690.1	NA	C09	0.00128454	0.0437735	0.0746902	0.701997
BnaC07g27020D	NA	C07	0.00128647	0.0437998	0.0747438	0.701997
Cab022668.1	A06	NA	0.00129078	0.0439071	0.0748635	0.701997
Cab029643.1	A10	NA	0.0012948	0.0439234	0.0749749	0.701997
Bo4g154000.1	NA	C04	0.00129502	0.0439234	0.074981	0.701997
Bo4g144190.1	NA	C04	0.0012961	0.0439234	0.0750107	0.701997
Bo9g006170.1	NA	C09	0.00129774	0.0439234	0.0750563	0.701997
Cab023708.1	A05	NA	0.00129904	0.0439234	0.0750921	0.701997
Cab002681.1	A03	NA	0.00129921	0.0439234	0.075097	0.701997
Cab013679.1	A09	NA	0.00130037	0.0439234	0.075129	0.701997
Cab036206.1	A02	NA	0.00130055	0.0439234	0.075134	0.701997
Bo4g154040.1	NA	C04	0.00130396	0.0439995	0.0752282	0.701997
Bo7g093480.1	NA	C07	0.00130634	0.0440172	0.0752939	0.701997
Bo2g041780.1	NA	C02	0.0013076	0.0440172	0.0753285	0.701997
BnaA08g19350D	A08	NA	0.00130798	0.0440172	0.0753391	0.701997
Cab020686.1	A07	NA	0.00130934	0.0440217	0.0753764	0.701997
Cab034977.1	A04	NA	0.00131044	0.0440217	0.0754068	0.701997
Cab013821.1	A09	NA	0.00131364	0.04409	0.0754949	0.701997
Bo6rg121810.1	NA	C06	0.00131857	0.0441996	0.0756303	0.701997
Cab040244.1	A09	NA	0.0013219	0.0441996	0.0757217	0.701997
Cab041782.1	A01	NA	0.00132227	0.0441996	0.0757319	0.701997
Cab009221.1	A07	NA	0.00132269	0.0441996	0.0757434	0.701997
Cab006851.1	A06	NA	0.00132297	0.0441996	0.0757511	0.701997
Cab017357.1	A10	NA	0.00132392	0.0441996	0.0757771	0.701997
BnaA03g10960D	A03	NA	0.00133348	0.0444369	0.0760387	0.701997
Bo7g048490.1	NA	C07	0.00133395	0.0444369	0.0760516	0.701997
Bo9g160370.1	NA	C09	0.0013361	0.0444369	0.0761103	0.701997
Bo5g150220.1	NA	C05	0.00133653	0.0444369	0.0761219	0.701997
Bo1g055350.1	NA	C01	0.0013369	0.0444369	0.0761321	0.701997
Cab046203.1	A05	NA	0.00133877	0.0444599	0.076183	0.701997
Cab044355.1	A02	NA	0.00134543	0.0446421	0.0763645	0.701997
Bo4g120230.1	NA	C04	0.00134987	0.0447028	0.0764851	0.701997
Cab002508.1	A03	NA	0.00135033	0.0447028	0.0764976	0.701997
Cab016260.4	A03	NA	0.00135081	0.0447028	0.0765106	0.701997
Bo4g148290.1	NA	C04	0.00135334	0.0447474	0.0765793	0.701997
Cab023355.2	A05	NA	0.00135609	0.0447993	0.076654	0.701997
Bo2g051120.1	NA	C02	0.0013613	0.0449321	0.076795	0.701997
Cab030152.3	A05	NA	0.00136587	0.0450165	0.0769184	0.701997
BnaA03g04550D	A03	NA	0.00136624	0.0450165	0.0769284	0.701997
Cab046209.2	A05	NA	0.00137165	0.0451332	0.0770745	0.701997
Cab039956.1	A03	NA	0.00137375	0.0451332	0.0771311	0.701997
Bo5g025490.1	NA	C05	0.00137404	0.0451332	0.0771389	0.701997
Bo8g016600.1	NA	C08	0.00137455	0.0451332	0.0771527	0.701997
Cab014409.1	A09	NA	0.00137727	0.0451661	0.0772256	0.701997
Cab013835.3	A09	NA	0.00137794	0.0451661	0.0772439	0.701997
Cab031637.1	A07	NA	0.00138043	0.0452083	0.0773106	0.701997
Bo5g156500.1	NA	C05	0.00138551	0.0452584	0.0774472	0.701997
Cab033543.1	A06	NA	0.00138604	0.0452584	0.0774614	0.701997
Cab015175.1	A09	NA	0.00138618	0.0452584	0.077465	0.701997
Cab014896.1	A02	NA	0.00138674	0.0452584	0.0774801	0.701997
BnaC02g08120D	NA	C02	0.00138887	0.045259	0.0775371	0.701997
Cab008085.1	A10	NA	0.00139027	0.045259	0.0775747	0.701997
Cab045744.1	A04	NA	0.00139035	0.045259	0.0775768	0.701997
Bo9g185020.1	NA	C09	0.00139346	0.0452627	0.0776601	0.701997
Cab034367.1	A04	NA	0.00139384	0.0452627	0.0776701	0.701997
Cab032683.1	A02	NA	0.00139473	0.0452627	0.0776941	0.701997
Cab006523.1	A06	NA	0.0013974	0.0452627	0.0777655	0.701997
Cab011090.1	A03	NA	0.0013986	0.0452627	0.0777975	0.701997
Bo3g013340.1	NA	C03	0.00139872	0.0452627	0.0778005	0.701997
Cab007715.7	A10	NA	0.00139884	0.0452627	0.0778038	0.701997
Cab014484.1	A09	NA	0.00140237	0.0453166	0.0778979	0.701997
Cab031064.1	A02	NA	0.00140298	0.0453166	0.0779142	0.701997
Cab028793.1	A06	NA	0.0014041	0.0453166	0.0779442	0.701997
Bo9g006190.1	NA	C09	0.00140733	0.0453823	0.0780303	0.701997
Cab046165.1	A05	NA	0.00140908	0.0453999	0.0780768	0.701997
Bo6rg101040.1	NA	C06	0.0014112	0.0454188	0.0781331	0.701997
Bo6rg101300.1	NA	C06	0.00141235	0.0454188	0.0781638	0.701997
Cab019357.1	A04	NA	0.00141327	0.0454188	0.0781882	0.701997
Cab020636.3	A07	NA	0.00141639	0.0454805	0.0782711	0.701997
Bo2g003870.1	NA	C02	0.00141795	0.0454919	0.0783124	0.701997
Bo9g037050.1	NA	C09	0.00142338	0.0456215	0.0784562	0.701997
BnaC08g45120D	NA	C08	0.00142457	0.0456215	0.0784879	0.701997
Bo9g029220.1	NA	C09	0.00142561	0.0456215	0.0785153	0.701997
Cab033104.1	A07	NA	0.00143294	0.0458171	0.0787091	0.701997
Cab016210.2	A03	NA	0.00143458	0.0458171	0.0787523	0.701997
Cab005281.1	A09	NA	0.0014364	0.0458171	0.0788003	0.701997
Bo4g021240.1	NA	C04	0.00143657	0.0458171	0.0788046	0.701997
Cab006877.1	A06	NA	0.00144015	0.0458926	0.0788989	0.701997
Bo4g065820.1	NA	C04	0.00144373	0.0459681	0.0789932	0.701997
Cab021311.1	A07	NA	0.00144586	0.0459972	0.0790491	0.701997
Bo3g028020.1	NA	C03	0.00144748	0.04601	0.0790917	0.701997
Cab042552.1	A09	NA	0.00145126	0.0460654	0.079191	0.701997
Bo9g004520.1	NA	C09	0.00145294	0.0460654	0.0792351	0.701997
Cab007951.1	A10	NA	0.00145519	0.0460654	0.0792939	0.701997
Bo1g119090.1	NA	C01	0.00145653	0.0460654	0.0793291	0.701997
Cab003098.1	A03	NA	0.00145706	0.0460654	0.0793429	0.701997
Bo1g007860.1	NA	C01	0.00145808	0.0460654	0.0793696	0.701997
BnaA09g11000D	A09	NA	0.00146071	0.0460654	0.0794383	0.701997
Bo2g149400.1	NA	C02	0.00146104	0.0460654	0.079447	0.701997
Bo9g005910.1	NA	C09	0.00146208	0.0460654	0.0794742	0.701997
Bo8g016270.1	NA	C08	0.00146224	0.0460654	0.0794784	0.701997
Cab013265.1	A01	NA	0.00146262	0.0460654	0.0794882	0.701997
Bo1g094610.1	NA	C01	0.0014651	0.0460841	0.079553	0.701997
Bo2g006680.1	NA	C02	0.00146779	0.0460841	0.0796232	0.701997
Bo1g118820.1	NA	C01	0.00146805	0.0460841	0.07963	0.701997
Cab011526.1	A05	NA	0.0014687	0.0460841	0.0796469	0.701997
Cab011109.1	A03	NA	0.0014693	0.0460841	0.0796627	0.701997
Bo9g001060.1	NA	C09	0.0014788	0.046337	0.0799097	0.701997
BnaA10g15330D	A10	NA	0.00148032	0.046337	0.0799493	0.701997
Bo2g101930.1	NA	C02	0.00148104	0.046337	0.079968	0.701997
Bo5g110070.1	NA	C05	0.00148379	0.0463846	0.0800393	0.701997
Cab031203.2	A02	NA	0.00149022	0.0465175	0.080206	0.701997
Cab015513.1	A03	NA	0.00149306	0.0465175	0.0802793	0.701997
Cab036526.2	A05	NA	0.00149326	0.0465175	0.0802847	0.701997
Cab016657.1	A04	NA	0.00149507	0.0465175	0.0803314	0.701997
Bo5g003260.1	NA	C05	0.00149553	0.0465175	0.0803431	0.701997
Cab008024.1	A10	NA	0.00149655	0.0465175	0.0803697	0.701997
Bo4g039610.1	NA	C04	0.00149788	0.0465175	0.0804038	0.701997
Cab017484.1	A10	NA	0.00149903	0.0465175	0.0804335	0.701997
BnaC05g14380D	NA	C05	0.00149911	0.0465175	0.0804356	0.701997
Cab002181.1	A03	NA	0.00150103	0.0465389	0.0804851	0.701997
Bo2g082390.1	NA	C02	0.00150448	0.0465721	0.080574	0.701997
Bo3g066380.1	NA	C03	0.00150456	0.0465721	0.0805762	0.701997
Cab019765.4	A09	NA	0.00150704	0.0465786	0.0806399	0.701997
Bo9g163160.1	NA	C09	0.00150723	0.0465786	0.080645	0.701997
Bo9g006480.1	NA	C09	0.00151087	0.0466472	0.0807386	0.701997
Cab032010.1	A08	NA	0.00151193	0.0466472	0.0807658	0.701997
Bo4g151870.1	NA	C04	0.00151441	0.0466472	0.0808295	0.701997
Bo9g018960.1	NA	C09	0.00151517	0.0466472	0.0808488	0.701997
Cab014499.1	A09	NA	0.00151609	0.0466472	0.0808727	0.701997
Bo5g001180.1	NA	C05	0.00151685	0.0466472	0.0808921	0.701997
Bo8g102930.1	NA	C08	0.00151898	0.0466613	0.0809467	0.701997
Bo7g075660.1	NA	C07	0.0015209	0.0466613	0.0809959	0.701997
Bo8g004180.1	NA	C08	0.00152178	0.0466613	0.0810183	0.701997
Bo2g055510.1	NA	C02	0.00152225	0.0466613	0.0810304	0.701997
Cab013931.1	A09	NA	0.00152905	0.0467342	0.0812043	0.701997
Cab033861.1	A05	NA	0.00152918	0.0467342	0.0812077	0.701997
Cab027659.1	A04	NA	0.00152991	0.0467342	0.0812264	0.701997
Bo9g028950.1	NA	C09	0.00152996	0.0467342	0.0812277	0.701997
Cab019935.1	A01	NA	0.00153169	0.0467342	0.0812719	0.701997
Cab002368.1	A03	NA	0.00153204	0.0467342	0.0812807	0.701997
Cab032869.3	A07	NA	0.00153951	0.0468992	0.081471	0.701997
Bo6rg064600.1	NA	C06	0.00153993	0.0468992	0.0814818	0.701997
Cab022876.1	A06	NA	0.0015418	0.0469185	0.0815295	0.701997
Bo2g013770.1	NA	C02	0.00154337	0.0469286	0.0815695	0.701997
Cab023608.1	A05	NA	0.00154691	0.0469638	0.0816594	0.701997
Bo9g172250.1	NA	C09	0.00154701	0.0469638	0.081662	0.701997
Cab042524.1	A09	NA	0.00155061	0.0470351	0.0817532	0.701997
Bo4g024730.1	NA	C04	0.00155232	0.0470494	0.0817966	0.701997
Cab030361.1	A06	NA	0.00155385	0.047058	0.0818354	0.701997
Bo4g024460.1	NA	C04	0.00155521	0.0470614	0.0818698	0.701997
Cab002332.1	A03	NA	0.00155937	0.0471497	0.0819752	0.701997
Cab033320.1	A08	NA	0.00156312	0.0472253	0.0820699	0.701997
Cab015037.1	A09	NA	0.00156699	0.0473044	0.0821676	0.701997
Bo9g010610.1	NA	C09	0.00157868	0.0475581	0.0824619	0.701997
Bo4g190180.1	NA	C04	0.0015792	0.0475581	0.0824751	0.701997
Cab022919.1	A06	NA	0.00158021	0.0475581	0.0825004	0.701997
Bo8g101980.1	NA	C08	0.00158042	0.0475581	0.0825058	0.701997
Bo6rg064730.1	NA	C06	0.00158521	0.047664	0.0826259	0.701997
Bo1g086060.1	NA	C01	0.00158928	0.047664	0.0827279	0.701997
Cab027232.1	A08	NA	0.0015893	0.047664	0.0827285	0.701997
Cab023347.1	A05	NA	0.00159038	0.047664	0.0827556	0.701997
Cab002593.1	A03	NA	0.00159113	0.047664	0.0827742	0.701997
Cab003789.1	A03	NA	0.0015915	0.047664	0.0827836	0.701997
Cab019387.1	A04	NA	0.00159645	0.0477113	0.0829073	0.701997
Cab016222.1	A03	NA	0.00159805	0.0477113	0.0829473	0.701997
Bo6rg104050.1	NA	C06	0.00159841	0.0477113	0.0829563	0.701997
Bo3g066460.1	NA	C03	0.00160075	0.0477113	0.0830148	0.701997
Bo5g094530.1	NA	C05	0.00160119	0.0477113	0.0830256	0.701997
Cab007571.1	A10	NA	0.0016033	0.0477113	0.0830784	0.701997
Cab003855.2	A03	NA	0.00160419	0.0477113	0.0831005	0.701997
Cab020793.1	A07	NA	0.00160436	0.0477113	0.0831049	0.701997
Cab031148.1	A02	NA	0.00160679	0.0477113	0.0831654	0.701997
Cab035638.1	A06	NA	0.00160709	0.0477113	0.0831727	0.701997
Cab011756.1	A02	NA	0.00160789	0.0477113	0.0831927	0.701997
Cab011859.1	A02	NA	0.00161068	0.0477113	0.083262	0.701997
Cab014021.2	A09	NA	0.00161138	0.0477113	0.0832795	0.701997
Bo9g074590.1	NA	C09	0.00161138	0.0477113	0.0832795	0.701997
Bo2g133570.1	NA	C02	0.00161439	0.0477113	0.0833543	0.701997
Bo7g058120.1	NA	C07	0.00161493	0.0477113	0.0833679	0.701997
Bo9g169780.1	NA	C09	0.00161833	0.0477113	0.0834521	0.701997
Cab038563.1	A05	NA	0.00162081	0.0477113	0.0835137	0.701997
Cab013809.1	A09	NA	0.00162093	0.0477113	0.0835165	0.701997
Cab001075.1	A03	NA	0.00162138	0.0477113	0.0835279	0.701997
Cab013963.1	A09	NA	0.00162225	0.0477113	0.0835494	0.701997
BnaC01g24110D	NA	C01	0.00162249	0.0477113	0.0835554	0.701997
Cab014448.1	A09	NA	0.00162294	0.0477113	0.0835666	0.701997
Cab011606.1	A05	NA	0.00162391	0.0477113	0.0835904	0.701997
Cab017348.1	A10	NA	0.00162461	0.0477113	0.0836079	0.701997
Cab040831.1	A05	NA	0.00162815	0.0477782	0.0836956	0.701997
BnaA05g33910D	A05	NA	0.00163042	0.0478071	0.0837517	0.701997
Bo5g079930.1	NA	C05	0.00163167	0.0478071	0.0837824	0.701997
Cab008276.1	A10	NA	0.00163832	0.0479647	0.0839465	0.701997
Cab031551.1	A05	NA	0.00164158	0.0480231	0.0840269	0.701997
Bo3g041850.1	NA	C03	0.00165121	0.0482324	0.0842637	0.701997
Cab003092.1	A03	NA	0.00165203	0.0482324	0.0842838	0.701997
BnaA10g12750D	A10	NA	0.00165355	0.0482324	0.0843211	0.701997
Bo6rg081420.1	NA	C06	0.00165406	0.0482324	0.0843338	0.701997
Bo5g008390.1	NA	C05	0.00165511	0.0482324	0.0843594	0.701997
Cab041467.1	A04	NA	0.00165796	0.048233	0.0844293	0.701997
Bo8g117950.1	NA	C08	0.00165874	0.048233	0.0844483	0.701997
Bo8g090450.1	NA	C08	0.00165982	0.048233	0.0844747	0.701997
Bo3g028050.1	NA	C03	0.00166027	0.048233	0.0844858	0.701997
Bo6rg081480.1	NA	C06	0.00166298	0.048233	0.0845521	0.701997
Cab047496.1	A01	NA	0.00166387	0.048233	0.0845739	0.701997
Cab032985.1	A07	NA	0.00166406	0.048233	0.0845785	0.701997
Bo8g094300.1	NA	C08	0.00166807	0.0483122	0.0846765	0.701997
Bo1g134930.1	NA	C01	0.00167798	0.0485595	0.0849182	0.701997
Cab012663.1	A07	NA	0.0016802	0.0485595	0.0849722	0.701997
Cab006606.1	A06	NA	0.00168143	0.0485595	0.085002	0.701997
Bo8g033950.1	NA	C08	0.00168174	0.0485595	0.0850096	0.701997
Bo7g080220.1	NA	C07	0.00168555	0.0485965	0.0851023	0.701997
Bo1g086080.1	NA	C01	0.00168559	0.0485965	0.0851032	0.701997
Cab004132.1	A03	NA	0.00169047	0.0487002	0.0852217	0.701997
Bo4g136250.1	NA	C04	0.0016935	0.0487185	0.0852952	0.701997
Cab022449.1	A08	NA	0.00169368	0.0487185	0.0852995	0.701997
Cab025371.1	A05	NA	0.00169537	0.0487299	0.0853404	0.701997
Cab030441.1	A06	NA	0.00170116	0.0488547	0.0854804	0.701997
Cab019524.1	A04	NA	0.00170229	0.0488547	0.0855078	0.701997
Cab042575.1	A09	NA	0.00171145	0.0490803	0.0857288	0.701997
Cab037540.1	A07	NA	0.00171432	0.0491253	0.0857978	0.701997
Bo9g090990.1	NA	C09	0.00172035	0.0492154	0.0859428	0.701997
Cab046198.1	A05	NA	0.00172077	0.0492154	0.0859528	0.701997
BnaA09g41790D	A09	NA	0.00172137	0.0492154	0.0859672	0.701997
Bo1g030660.1	NA	C01	0.00172709	0.0492876	0.0861045	0.701997
Bo9g005850.1	NA	C09	0.00172728	0.0492876	0.086109	0.701997
Bo7g075700.1	NA	C07	0.0017278	0.0492876	0.0861216	0.701997
Cab013992.1	A09	NA	0.00173474	0.0494481	0.0862876	0.701997
Cab043867.1	A01	NA	0.00173909	0.0494764	0.0863917	0.701997
Bo2g082130.1	NA	C02	0.00173946	0.0494764	0.0864004	0.701997
Cab044658.1	A09	NA	0.00173992	0.0494764	0.0864115	0.701997
Cab018815.1	A07	NA	0.00174096	0.0494764	0.0864363	0.701997
BnaC04g38450D	NA	C04	0.00174427	0.049531	0.0865153	0.701997
Cab032507.1	A02	NA	0.0017455	0.049531	0.0865447	0.701997
Cab042302.1	A02	NA	0.00175107	0.0496517	0.0866771	0.701997
Bo9g006210.1	NA	C09	0.00175491	0.0497235	0.0867686	0.701997
Cab019889.1	A01	NA	0.00175662	0.0497345	0.0868091	0.701997
BnaC02g18250D	NA	C02	0.00176588	0.0499242	0.0870288	0.701997
Cab017007.1	A10	NA	0.00176705	0.0499242	0.0870565	0.701997
Cab041103.1	A05	NA	0.00176728	0.0499242	0.0870619	0.701997
Cab022124.1	A01	NA	0.00177558	0.0501214	0.0872583	0.701997
Bo9g008900.1	NA	C09	0.00177716	0.0501284	0.0872955	0.701997
Cab025529.1	A05	NA	0.00178046	0.0501603	0.0873733	0.701997
Bo8g015120.1	NA	C08	0.00178094	0.0501603	0.0873846	0.701997
Cab032212.1	A08	NA	0.00178468	0.0502284	0.0874729	0.701997
Cab047409.1	A02	NA	0.0017871	0.0502564	0.0875298	0.701997
Bo9g021880.1	NA	C09	0.00178834	0.0502564	0.0875589	0.701997
Cab032079.3	A08	NA	0.00179042	0.0502622	0.0876078	0.701997
Bo1g105960.1	NA	C01	0.00179155	0.0502622	0.0876345	0.701997
Bo1g002240.1	NA	C01	0.00179368	0.0502622	0.0876846	0.701997
Bo9g176370.1	NA	C09	0.00179386	0.0502622	0.0876886	0.701997
Cab038641.1	A05	NA	0.00179636	0.0502728	0.0877473	0.701997
Bo1g143820.1	NA	C01	0.00179689	0.0502728	0.0877599	0.701997
Cab024958.1	A08	NA	0.0018044	0.0504454	0.0879358	0.701997
Bo9g111030.1	NA	C09	0.00180603	0.050446	0.087974	0.701997
Cab034090.1	A04	NA	0.00180815	0.050446	0.0880235	0.701997
Cab002861.1	A03	NA	0.00180842	0.050446	0.0880298	0.701997
BnaC02g29790D	NA	C02	0.00181048	0.0504636	0.088078	0.701997
Bo7g040970.1	NA	C07	0.00181176	0.0504636	0.0881078	0.701997
Cab008943.2	A07	NA	0.00181305	0.0504636	0.0881381	0.701997
Cab025178.1	A05	NA	0.00182682	0.0508093	0.0884587	0.701997
Cab038235.2	A09	NA	0.00183146	0.0508649	0.0885665	0.701997
Cab000039.1	A05	NA	0.0018315	0.0508649	0.0885676	0.701997
Bo3g175630.1	NA	C03	0.00183377	0.0508905	0.0886202	0.701997
Cab011594.1	A05	NA	0.00183615	0.050919	0.0886753	0.701997
Cab037261.1	A01	NA	0.00183954	0.0509758	0.088754	0.701997
Bo1g007870.1	NA	C01	0.00184146	0.0509915	0.0887983	0.701997
Cab044660.1	A09	NA	0.00184615	0.051027	0.088907	0.701997
Bo8g083270.1	NA	C08	0.0018462	0.051027	0.088908	0.701997
Cab036977.1	A10	NA	0.00184882	0.051027	0.0889687	0.701997
Cab025412.1	A05	NA	0.00184981	0.051027	0.0889915	0.701997
BnaA08g03930D	A08	NA	0.00184985	0.051027	0.0889923	0.701997
Cab019846.1	A01	NA	0.00185083	0.051027	0.0890151	0.701997
Cab000332.1	A09	NA	0.00185636	0.0511125	0.0891426	0.701997
Bo8g118070.1	NA	C08	0.00185664	0.0511125	0.0891489	0.701997
Cab035572.1	A06	NA	0.00186595	0.0512826	0.0893631	0.701997
Cab014316.1	A09	NA	0.00186601	0.0512826	0.0893646	0.701997
Cab045258.1	A09	NA	0.00186688	0.0512826	0.0893846	0.701997
Cab013453.1	A09	NA	0.00186939	0.0513143	0.0894423	0.701997
Cab044521.1	A01	NA	0.00187134	0.0513304	0.0894869	0.701997
Bo8g050480.1	NA	C08	0.00187983	0.0515261	0.0896815	0.701997
Cab017658.1	A10	NA	0.00188386	0.051599	0.0897736	0.701997
Cab027998.1	A09	NA	0.0018865	0.0516316	0.0898339	0.701997
Bo4g001130.1	NA	C04	0.00188778	0.0516316	0.0898631	0.701997
Cab023533.3	A05	NA	0.00188918	0.0516325	0.089895	0.701997
BnaC02g13710D	NA	C02	0.00189365	0.0517175	0.0899971	0.701997
Cab019695.1	A01	NA	0.00189811	0.0518018	0.0900986	0.701997
Cab029642.1	A10	NA	0.00189968	0.0518074	0.0901344	0.701997
Cab016503.1	A03	NA	0.00190146	0.0518186	0.0901749	0.701997
Cab021176.1	A07	NA	0.00190485	0.0518734	0.0902518	0.701997
Cab001046.1	A03	NA	0.00191609	0.0521064	0.0905067	0.701997
Cab044491.1	A01	NA	0.00191616	0.0521064	0.0905083	0.701997
Cab010400.1	A08	NA	0.00191947	0.0521591	0.0905833	0.701997
Bo9g005830.1	NA	C09	0.00192211	0.0521735	0.090643	0.701997
Bo6rg108460.1	NA	C06	0.0019235	0.0521735	0.0906742	0.701997
Bo8g083370.1	NA	C08	0.00192524	0.0521735	0.0907137	0.701997
Cab037955.1	A02	NA	0.00192552	0.0521735	0.09072	0.701997
Bo4g151340.1	NA	C04	0.00192774	0.0521962	0.0907701	0.701997
Cab000417.2	A09	NA	0.00193155	0.052262	0.090856	0.701997
Bo4g140460.1	NA	C04	0.0019369	0.0523229	0.0909765	0.701997
Cab033745.1	A05	NA	0.00193797	0.0523229	0.0910006	0.701997
BnaC02g13180D	NA	C02	0.00193926	0.0523229	0.0910295	0.701997
Cab010237.1	A09	NA	0.00193934	0.0523229	0.0910312	0.701997
Cab025578.1	A05	NA	0.00194812	0.0524977	0.0912285	0.701997
Cab013915.1	A09	NA	0.00194859	0.0524977	0.0912391	0.701997
Cab009459.1	A02	NA	0.00195274	0.0525721	0.0913322	0.701997
Cab020706.2	A07	NA	0.0019603	0.0527381	0.0915013	0.701997
Cab042246.1	A01	NA	0.0019618	0.0527408	0.0915347	0.701997
Bo7g105790.1	NA	C07	0.00196375	0.0527559	0.0915784	0.701997
Cab033851.1	A05	NA	0.00196604	0.0527799	0.0916295	0.701997
Cab013230.1	A01	NA	0.00196987	0.0528451	0.0917149	0.701997
Bo9g006060.1	NA	C09	0.00197202	0.0528652	0.0917627	0.701997
BnaC05g44820D	NA	C05	0.00197379	0.0528752	0.0918022	0.701997
Bo3g162060.1	NA	C03	0.00197711	0.0529055	0.0918762	0.701997
Bo4g182560.1	NA	C04	0.00197908	0.0529055	0.0919199	0.701997
Cab043183.1	A04	NA	0.00197961	0.0529055	0.0919317	0.701997
Cab008098.1	A10	NA	0.00198051	0.0529055	0.0919518	0.701997
Bo4g186990.1	NA	C04	0.00198644	0.0529752	0.0920834	0.701997
Cab012435.1	A09	NA	0.0019867	0.0529752	0.0920892	0.701997
Bo2g159570.1	NA	C02	0.00198804	0.0529752	0.0921189	0.701997
Cab021303.1	A07	NA	0.00198938	0.0529752	0.0921486	0.701997
Cab009812.1	A01	NA	0.00199012	0.0529752	0.0921651	0.701997
Cab009707.1	A01	NA	0.00199195	0.0529865	0.0922056	0.701997
Cab021089.1	A07	NA	0.00199508	0.0530326	0.092275	0.701997
Cab029137.1	A09	NA	0.00199728	0.0530487	0.0923238	0.701997
Cab014652.1	A02	NA	0.00199849	0.0530487	0.0923505	0.701997
Cab008570.2	A01	NA	0.00200025	0.0530581	0.0923893	0.701997
Bo4g181620.1	NA	C04	0.00200207	0.0530691	0.0924296	0.701997
Cab039847.1	A03	NA	0.00200363	0.0530734	0.0924641	0.701997
Bo6rg092710.1	NA	C06	0.00200638	0.0531089	0.0925247	0.701997
Cab042051.1	A06	NA	0.00200858	0.05313	0.0925732	0.701997
Bo9g032610.1	NA	C09	0.00201257	0.0531648	0.0926612	0.701997
Cab044681.1	A09	NA	0.00201336	0.0531648	0.0926786	0.701997
Cab013880.1	A09	NA	0.00201411	0.0531648	0.0926952	0.701997
Bo9g072810.1	NA	C09	0.00201726	0.0531759	0.0927645	0.701997
BnaC02g38170D	NA	C02	0.00201734	0.0531759	0.0927663	0.701997
Cab023457.2	A05	NA	0.00202148	0.0532407	0.0928572	0.701997
Bo3g181220.1	NA	C03	0.00202262	0.0532407	0.0928823	0.701997
Bo2g159200.1	NA	C02	0.00202482	0.0532617	0.0929307	0.701997
Cab044612.1	A09	NA	0.00203494	0.0534907	0.0931526	0.701997
Cab033976.1	A05	NA	0.0020372	0.0535129	0.0932021	0.701997
Cab014689.1	A02	NA	0.00204125	0.0535473	0.0932907	0.701997
Cab006384.1	A06	NA	0.00204134	0.0535473	0.0932926	0.701997
Cab023359.1	A05	NA	0.00204506	0.0536077	0.0933739	0.701997
Cab044981.1	A10	NA	0.00205127	0.0537168	0.0935093	0.701997
Bo4g003450.1	NA	C04	0.00205207	0.0537168	0.0935267	0.701997
Cab025608.1	A05	NA	0.00205614	0.0537332	0.0936155	0.701997
Cab040115.1	A09	NA	0.00205674	0.0537332	0.0936286	0.701997
Cab010839.1	A03	NA	0.00205695	0.0537332	0.0936331	0.701997
Bo3g155430.1	NA	C03	0.00206109	0.0538042	0.0937232	0.701997
Cab028220.1	A09	NA	0.00206493	0.0538431	0.0938066	0.701997
Cab041309.1	A01	NA	0.00206543	0.0538431	0.0938175	0.701997
Cab011921.1	A02	NA	0.00206889	0.0538962	0.0938927	0.701997
Bo8g101030.1	NA	C08	0.00207264	0.0539153	0.093974	0.701997
BnaA03g26650D	A03	NA	0.00207413	0.0539153	0.0940063	0.701997
Cab031917.1	A08	NA	0.00207578	0.0539153	0.0940419	0.701997
Cab007742.1	A10	NA	0.00207671	0.0539153	0.0940621	0.701997
Cab024616.1	A06	NA	0.00207675	0.0539153	0.0940631	0.701997
Cab044533.1	A01	NA	0.00208021	0.0539414	0.094138	0.701997
Cab017501.1	A10	NA	0.002081	0.0539414	0.094155	0.701997
Bo4g187740.1	NA	C04	0.00208203	0.0539414	0.0941773	0.701997
Cab034088.1	A04	NA	0.00208526	0.0539879	0.094247	0.701997
Cab030170.1	A05	NA	0.00208825	0.0540283	0.0943116	0.701997
Bo3g077330.1	NA	C03	0.00209191	0.0540486	0.0943907	0.701997
Bo4g183160.1	NA	C04	0.00209276	0.0540486	0.0944089	0.701997
Bo7g106920.1	NA	C07	0.00209332	0.0540486	0.094421	0.701997
BnaA05g28490D	A05	NA	0.0020998	0.0541108	0.0945605	0.701997
BnaA08g25090D	A08	NA	0.00209998	0.0541108	0.0945646	0.701997
Cab023969.3	A05	NA	0.00210002	0.0541108	0.0945653	0.701997
Bo5g133520.1	NA	C05	0.00210301	0.054151	0.0946297	0.701997
Cab043787.2	A02	NA	0.00210775	0.054179	0.0947315	0.701997
Bo5g055940.1	NA	C05	0.00210802	0.054179	0.0947373	0.701997
Bo7g114790.1	NA	C07	0.00210839	0.054179	0.0947454	0.701997
Cab044490.1	A01	NA	0.00211575	0.0543063	0.0949033	0.701997
Bo9g088340.1	NA	C09	0.00211714	0.0543063	0.0949331	0.701997
Bo2g160600.1	NA	C02	0.00211765	0.0543063	0.094944	0.701997
Bo5g021440.1	NA	C05	0.00212321	0.054377	0.0950631	0.701997
Bo3g143590.1	NA	C03	0.00212329	0.054377	0.0950646	0.701997
Cab028592.1	A05	NA	0.00212742	0.0544363	0.095153	0.701997
Bo5g156380.1	NA	C05	0.00213274	0.0544363	0.0952667	0.701997
Bo4g198630.1	NA	C04	0.00213341	0.0544363	0.0952809	0.701997
Bo3g036480.1	NA	C03	0.00213424	0.0544363	0.0952985	0.701997
Bo4g183140.1	NA	C04	0.00213499	0.0544363	0.0953147	0.701997
Bo9g074420.1	NA	C09	0.00213519	0.0544363	0.0953188	0.701997
Cab040598.1	A09	NA	0.00213646	0.0544363	0.0953461	0.701997
BnaA03g41490D	A03	NA	0.00213711	0.0544363	0.0953599	0.701997
Bo9g102530.1	NA	C09	0.00214508	0.0546023	0.0955295	0.701997
Bo6rg069970.1	NA	C06	0.0021473	0.0546222	0.0955768	0.701997
Bo4g136350.1	NA	C04	0.00215193	0.0546968	0.0956751	0.701997
Cab031224.1	A02	NA	0.00215313	0.0546968	0.0957006	0.701997
Bo4g105200.1	NA	C04	0.00215492	0.0547057	0.0957388	0.701997
Bo5g003790.1	NA	C05	0.00215859	0.0547166	0.0958166	0.701997
Cab025646.2	A05	NA	0.00215867	0.0547166	0.0958182	0.701997
Bo8g087280.1	NA	C08	0.00215969	0.0547166	0.0958399	0.701997
Cab020568.1	A01	NA	0.00216123	0.0547189	0.0958724	0.701997
BnaC07g28500D	NA	C07	0.00216606	0.0547348	0.0959747	0.701997
Cab014366.1	A09	NA	0.00216723	0.0547348	0.0959996	0.701997
Cab047940.1	A08	NA	0.00216904	0.0547348	0.0960378	0.701997
Cab014010.1	A09	NA	0.00216912	0.0547348	0.0960394	0.701997
Cab033981.1	A07	NA	0.00216944	0.0547348	0.0960463	0.701997
BnaA03g27500D	A03	NA	0.00217054	0.0547348	0.0960695	0.701997
Bo9g132990.1	NA	C09	0.00217884	0.0549074	0.0962447	0.701997
Cab031779.1	A07	NA	0.00218093	0.0549226	0.0962889	0.701997
Cab011713.1	A05	NA	0.00218274	0.0549226	0.0963271	0.701997
Cab013956.1	A09	NA	0.00218379	0.0549226	0.0963492	0.701997
Bo5g010340.1	NA	C05	0.0021908	0.055009	0.0964967	0.701997
Cab003045.1	A03	NA	0.00219189	0.055009	0.0965196	0.701997
Cab022694.1	A06	NA	0.00219213	0.055009	0.0965246	0.701997
Cab015294.1	A09	NA	0.00219311	0.055009	0.0965452	0.701997
Cab007727.1	A10	NA	0.00219585	0.055009	0.0966028	0.701997
BnaC04g17840D	NA	C04	0.00219596	0.055009	0.0966052	0.701997
Bo4g027160.1	NA	C04	0.00220744	0.0552601	0.0968461	0.701997
Bo8g099150.1	NA	C08	0.00221238	0.0553158	0.0969494	0.701997
Bo2g132100.1	NA	C02	0.00221259	0.0553158	0.0969538	0.701997
Bo2g116540.1	NA	C02	0.00221577	0.0553586	0.0970203	0.701997
Bo5g156370.1	NA	C05	0.00222159	0.0554526	0.0971419	0.701997
Bo8g062560.1	NA	C08	0.00222246	0.0554526	0.0971601	0.701997
Bo1g131070.1	NA	C01	0.00222543	0.0554672	0.097222	0.701997
Bo1g139830.1	NA	C01	0.00222598	0.0554672	0.0972335	0.701997
BnaC02g16010D	NA	C02	0.00223031	0.0555384	0.0973237	0.701997
Cab031626.1	A07	NA	0.00223297	0.0555438	0.0973793	0.701997
Cab048054.1	A03	NA	0.00223346	0.0555438	0.0973894	0.701997
Cab014408.1	A09	NA	0.00223899	0.0556447	0.0975044	0.701997
BnaC03g39440D	NA	C03	0.00224216	0.055687	0.0975704	0.701997
Bo5g156440.1	NA	C05	0.00224466	0.0557125	0.0976222	0.701997
Bo8g089760.1	NA	C08	0.00224801	0.0557591	0.0976918	0.701997
Cab042226.1	A06	NA	0.00224968	0.055764	0.0977265	0.701997
Bo5g114100.1	NA	C05	0.0022518	0.0557798	0.0977702	0.701997
Bo1g016870.1	NA	C01	0.00225395	0.0557967	0.0978149	0.701997
Cab020723.1	A07	NA	0.00225791	0.055858	0.0978968	0.701997
Cab000014.1	A05	NA	0.00226102	0.0558986	0.0979613	0.701997
Cab033248.1	A08	NA	0.00227135	0.0561172	0.0981746	0.701997
Bo2g052810.1	NA	C02	0.00227376	0.0561187	0.0982242	0.701997
Cab020639.1	A07	NA	0.00227438	0.0561187	0.098237	0.701997
Bo6rg122370.1	NA	C06	0.00228036	0.0562267	0.0983602	0.701997
Bo1g054880.1	NA	C01	0.00228296	0.0562267	0.0984138	0.701997
Cab008807.1	A07	NA	0.00228321	0.0562267	0.098419	0.701997
Cab000839.1	A09	NA	0.0022878	0.0562976	0.0985133	0.701997
BnaC03g43140D	NA	C03	0.00228981	0.0562976	0.0985546	0.701997
Cab036541.1	A05	NA	0.00229056	0.0562976	0.09857	0.701997
Cab025500.1	A05	NA	0.00229872	0.0564244	0.0987373	0.701997
Cab005301.1	A09	NA	0.00229913	0.0564244	0.0987458	0.701997
Bo4g009250.1	NA	C04	0.00230101	0.0564244	0.0987844	0.701997
Cab046200.1	A05	NA	0.00230168	0.0564244	0.0987981	0.701997
Bo5g070620.1	NA	C05	0.00230541	0.0564791	0.0988743	0.701997
Cab017117.1	A10	NA	0.00231547	0.0566789	0.0990801	0.701997
Cab038206.1	A09	NA	0.00231656	0.0566789	0.0991023	0.701997
Cab046179.1	A05	NA	0.00232916	0.0569174	0.0993592	0.701997
Cab005269.1	A09	NA	0.00232932	0.0569174	0.0993623	0.701997
Bo1g002540.1	NA	C01	0.00233703	0.0570268	0.0995191	0.701997
BnaC04g38440D	NA	C04	0.00233786	0.0570268	0.0995359	0.701997
BnaA09g13810D	A09	NA	0.00233832	0.0570268	0.0995454	0.701997
Bo3g083390.1	NA	C03	0.00234227	0.0570864	0.0996256	0.701997
Bo2g009110.1	NA	C02	0.00234951	0.0572259	0.0997723	0.701997
Bo4g182300.1	NA	C04	0.00235204	0.0572508	0.0998236	0.701997
Cab020253.1	A01	NA	0.00235421	0.0572666	0.0998675	0.701997
Bo6rg067710.1	NA	C06	0.00235713	0.0572726	0.0999266	0.701997
BnaC05g15670D	NA	C05	0.00236087	0.0572726	0.100002	0.701997
Bo6rg113130.1	NA	C06	0.00236231	0.0572726	0.100031	0.701997
Cab027070.1	A05	NA	0.00236335	0.0572726	0.100052	0.701997
Bo3g084000.1	NA	C03	0.00236516	0.0572726	0.100089	0.701997
Cab042506.1	A09	NA	0.00236947	0.0572726	0.100176	0.701997
Cab030707.1	A06	NA	0.00236973	0.0572726	0.100181	0.701997
Bo3g044920.1	NA	C03	0.0023709	0.0572726	0.100205	0.701997
Cab013867.1	A09	NA	0.00237114	0.0572726	0.10021	0.701997
Cab024407.1	A01	NA	0.00237161	0.0572726	0.100219	0.701997
Bo3g032730.1	NA	C03	0.00237251	0.0572726	0.100237	0.701997
Cab037300.1	A05	NA	0.00237472	0.0572726	0.100282	0.701997
Bo4g058480.1	NA	C04	0.00237627	0.0572726	0.100313	0.701997
Bo9g066940.1	NA	C09	0.00237903	0.0572726	0.100368	0.701997
BnaC05g13860D	NA	C05	0.0023802	0.0572726	0.100392	0.701997
Cab030136.1	A05	NA	0.00238071	0.0572726	0.100402	0.701997
BnaA05g04790D	A05	NA	0.00238094	0.0572726	0.100407	0.701997
BnaA01g20660D	A01	NA	0.00238171	0.0572726	0.100422	0.701997
Cab039135.2	A08	NA	0.00239163	0.0574381	0.100622	0.701997
Bo7g093460.1	NA	C07	0.0023931	0.0574381	0.100651	0.701997
Cab012125.1	A02	NA	0.00239315	0.0574381	0.100652	0.701997
BnaC05g13850D	NA	C05	0.00239798	0.0575177	0.100749	0.701997
Cab046484.2	A05	NA	0.00240051	0.0575185	0.1008	0.701997
Cab035779.1	A06	NA	0.00240296	0.0575185	0.100849	0.701997
Bo3g061030.1	NA	C03	0.00240465	0.0575185	0.100883	0.701997
Bo2g095570.1	NA	C02	0.0024066	0.0575185	0.100922	0.701997
Cab015343.2	A03	NA	0.00240668	0.0575185	0.100923	0.701997
Bo9g017970.1	NA	C09	0.00240714	0.0575185	0.100932	0.701997
Bo9g176530.1	NA	C09	0.00240914	0.05753	0.100972	0.701997
Cab046206.1	A05	NA	0.00241849	0.0576875	0.101159	0.701997
Cab046483.1	A05	NA	0.00241944	0.0576875	0.101178	0.701997
Cab042593.1	A09	NA	0.0024227	0.0576875	0.101243	0.701997
Cab033700.1	A05	NA	0.00242356	0.0576875	0.10126	0.701997
Cab045899.1	A05	NA	0.00242572	0.0576875	0.101303	0.701997
Bo6rg026190.1	NA	C06	0.00242669	0.0576875	0.101323	0.701997
Cab032054.9	A08	NA	0.00242842	0.0576875	0.101357	0.701997
BnaA03g46850D	A03	NA	0.00242927	0.0576875	0.101374	0.701997
Bo7g109460.1	NA	C07	0.00242946	0.0576875	0.101378	0.701997
Cab025324.1	A05	NA	0.00243379	0.0577539	0.101464	0.701997
Bo4g195960.1	NA	C04	0.00243705	0.057795	0.101529	0.701997
Cab010404.1	A08	NA	0.00243942	0.057815	0.101576	0.701997
Cab046322.1	A05	NA	0.00244267	0.0578559	0.10164	0.701997
Cab005074.1	A07	NA	0.00244581	0.0578861	0.101703	0.701997
Bo9g029110.1	NA	C09	0.00244701	0.0578861	0.101726	0.701997
BnaA05g14500D	A05	NA	0.00244954	0.0579098	0.101777	0.701997
Bo9g017960.1	NA	C09	0.00245534	0.0579683	0.101891	0.701997
Cab005414.1	A09	NA	0.00245571	0.0579683	0.101899	0.701997
Cab014355.1	A09	NA	0.00245728	0.0579683	0.10193	0.701997
Cab024060.1	A01	NA	0.00245815	0.0579683	0.101947	0.701997
Cab014893.1	A02	NA	0.0024637	0.0580326	0.102057	0.701997
BnaC07g42370D	NA	C07	0.00246394	0.0580326	0.102061	0.701997
Cab045746.1	A04	NA	0.00246909	0.0581047	0.102163	0.701997
Bo6rg103890.1	NA	C06	0.00247007	0.0581047	0.102183	0.701997
Bo7g048710.1	NA	C07	0.00247271	0.0581264	0.102235	0.701997
Cab001726.1	A03	NA	0.00247463	0.0581264	0.102272	0.701997
Cab000769.1	A09	NA	0.00247626	0.0581264	0.102305	0.701997
Cab044684.1	A09	NA	0.00247715	0.0581264	0.102322	0.701997
Bo6rg010570.1	NA	C06	0.00248113	0.0581839	0.1024	0.701997
Cab036289.1	A02	NA	0.00248774	0.0583028	0.10253	0.701997
Bo5g101000.1	NA	C05	0.00249219	0.0583709	0.102618	0.701997
BnaA04g06860D	A04	NA	0.00249717	0.0584438	0.102716	0.701997
Bo2g041260.1	NA	C02	0.00250056	0.0584438	0.102782	0.701997
Bo4g018480.1	NA	C04	0.0025022	0.0584438	0.102814	0.701997
Bo8g118110.1	NA	C08	0.00250302	0.0584438	0.10283	0.701997
Bo5g017710.1	NA	C05	0.00250303	0.0584438	0.102831	0.701997
Cab020218.1	A01	NA	0.00250483	0.0584498	0.102866	0.701997
Bo7g097200.1	NA	C07	0.0025093	0.0584997	0.102953	0.701997
Cab043859.1	A01	NA	0.00251007	0.0584997	0.102968	0.701997
BnaA09g37730D	A09	NA	0.00251161	0.0584997	0.102998	0.701997
Cab042566.1	A09	NA	0.00251677	0.0585327	0.103099	0.701997
Cab019240.1	A04	NA	0.00251762	0.0585327	0.103116	0.701997
Cab029792.1	A10	NA	0.00251767	0.0585327	0.103117	0.701997
Cab036453.1	A02	NA	0.00252056	0.0585382	0.103173	0.701997
Bo5g001050.1	NA	C05	0.002521	0.0585382	0.103182	0.701997
Cab002350.1	A03	NA	0.0025337	0.0587508	0.10343	0.701997
Bo2g074040.1	NA	C02	0.00253403	0.0587508	0.103436	0.701997
Cab013923.3	A09	NA	0.00253482	0.0587508	0.103451	0.701997
Cab027233.1	A08	NA	0.00253898	0.058811	0.103532	0.701997
Cab018496.1	A07	NA	0.00254052	0.058811	0.103562	0.701997
Cab045523.3	A05	NA	0.00254265	0.0588242	0.103604	0.701997
Cab007183.1	A10	NA	0.0025475	0.0588846	0.103698	0.701997
Bo4g142400.1	NA	C04	0.00254838	0.0588846	0.103715	0.701997
Bo9g005880.1	NA	C09	0.00256274	0.0591805	0.103993	0.701997
Cab022358.1	A08	NA	0.00257262	0.0593385	0.104184	0.701997
Cab019823.2	A01	NA	0.00257541	0.0593385	0.104238	0.701997
Cab046178.1	A05	NA	0.00257574	0.0593385	0.104244	0.701997
Cab009678.2	A01	NA	0.00257692	0.0593385	0.104267	0.701997
Cab024018.1	A01	NA	0.00257743	0.0593385	0.104277	0.701997
Cab017634.1	A10	NA	0.00258073	0.0593496	0.104341	0.701997
Bo3g153420.1	NA	C03	0.00258153	0.0593496	0.104356	0.701997
Bo3g054810.1	NA	C03	0.0025839	0.0593496	0.104402	0.701997
Bo5g132960.1	NA	C05	0.00258658	0.0593496	0.104453	0.701997
Cab036897.3	A10	NA	0.00258713	0.0593496	0.104464	0.701997
Bo7g077910.1	NA	C07	0.00258737	0.0593496	0.104469	0.701997
Cab037270.1	A01	NA	0.00258889	0.0593496	0.104498	0.701997
Cab041066.1	A05	NA	0.00259364	0.0594223	0.104589	0.701997
Cab040274.1	A09	NA	0.0026008	0.0594993	0.104727	0.701997
Bo7g093420.1	NA	C07	0.00260537	0.0594993	0.104815	0.701997
Cab011394.1	A06	NA	0.0026054	0.0594993	0.104815	0.701997
Bo1g055110.1	NA	C01	0.00260575	0.0594993	0.104822	0.701997
Cab025628.1	A05	NA	0.00260818	0.0594993	0.104869	0.701997
Bo3g091870.1	NA	C03	0.00260838	0.0594993	0.104872	0.701997
Bo9g171740.1	NA	C09	0.00261242	0.0594993	0.10495	0.701997
Cab025428.1	A05	NA	0.00261389	0.0594993	0.104978	0.701997
Cab023478.2	A05	NA	0.00261529	0.0594993	0.105005	0.701997
Bo9g005970.1	NA	C09	0.00261531	0.0594993	0.105005	0.701997
Bo9g005930.1	NA	C09	0.00261557	0.0594993	0.10501	0.701997
Cab019488.1	A04	NA	0.00261716	0.0594993	0.105041	0.701997
Cab014488.1	A09	NA	0.00261854	0.0594993	0.105067	0.701997
Cab003966.1	A03	NA	0.00261929	0.0594993	0.105081	0.701997
Cab036854.1	A10	NA	0.00262059	0.0594993	0.105106	0.701997
Cab012633.1	A07	NA	0.00262251	0.059507	0.105143	0.701997
Bo2g130250.1	NA	C02	0.00262489	0.0595254	0.105188	0.701997
Bo4g024170.1	NA	C04	0.00262937	0.0595912	0.105274	0.701997
Cab044934.3	A01	NA	0.00263927	0.0597649	0.105463	0.701997
Bo5g092920.1	NA	C05	0.00264019	0.0597649	0.10548	0.701997
Bo4g027130.1	NA	C04	0.00264443	0.059825	0.105561	0.701997
Bo5g145320.1	NA	C05	0.00265043	0.0599249	0.105675	0.701997
Cab002588.1	A03	NA	0.00265718	0.0600286	0.105804	0.701997
Cab011286.2	A03	NA	0.00265819	0.0600286	0.105823	0.701997
Bo5g093350.1	NA	C05	0.00266086	0.0600531	0.105874	0.701997
Cab011159.1	A03	NA	0.0026651	0.0600772	0.105954	0.701997
Cab020186.1	A01	NA	0.00266563	0.0600772	0.105964	0.701997
Cab009164.1	A07	NA	0.00266822	0.0600772	0.106013	0.701997
BnaC09g06580D	NA	C09	0.00266828	0.0600772	0.106014	0.701997
Bo8g106310.1	NA	C08	0.00267201	0.0601061	0.106085	0.701997
Cab001202.1	A03	NA	0.00267424	0.0601061	0.106127	0.701997
Bo5g111160.1	NA	C05	0.0026751	0.0601061	0.106143	0.701997
Cab016365.1	A03	NA	0.00267592	0.0601061	0.106159	0.701997
Bo3g028280.1	NA	C03	0.00268185	0.0601699	0.106271	0.701997
Cab006558.1	A06	NA	0.00268421	0.0601699	0.106316	0.701997
BnaA03g42140D	A03	NA	0.00268488	0.0601699	0.106328	0.701997
BnaA04g05200D	A04	NA	0.00268643	0.0601699	0.106358	0.701997
Cab022360.1	A08	NA	0.00268672	0.0601699	0.106363	0.701997
Bo1g008190.1	NA	C01	0.00269095	0.0602192	0.106443	0.701997
Bo1g123520.1	NA	C01	0.0026921	0.0602192	0.106465	0.701997
Cab005319.1	A09	NA	0.00270194	0.0603795	0.10665	0.701997
Cab028633.1	A05	NA	0.00270485	0.0603795	0.106705	0.701997
Bo8g084800.1	NA	C08	0.00270545	0.0603795	0.106716	0.701997
Cab019746.1	A01	NA	0.00270566	0.0603795	0.10672	0.701997
Cab033352.1	A08	NA	0.00270787	0.0603933	0.106762	0.701997
Cab014679.1	A02	NA	0.00270978	0.0604002	0.106798	0.701997
Bo1g143780.1	NA	C01	0.00271417	0.0604435	0.10688	0.701997
Cab002632.2	A03	NA	0.00271491	0.0604435	0.106894	0.701997
Cab016344.1	A03	NA	0.00272229	0.0605721	0.107033	0.701997
Cab042791.1	A06	NA	0.00272606	0.0606202	0.107103	0.701997
Cab034715.4	A09	NA	0.00272815	0.0606311	0.107142	0.701997
Cab017374.1	A10	NA	0.00273036	0.0606447	0.107184	0.701997
Cab004154.3	A03	NA	0.00273691	0.0607406	0.107306	0.701997
Cab018404.2	A07	NA	0.00273789	0.0607406	0.107325	0.701997
Bo6rg059890.1	NA	C06	0.00274475	0.060857	0.107453	0.701997
Cab017500.1	A10	NA	0.00274893	0.060914	0.107531	0.701997
Bo4g024670.1	NA	C04	0.0027506	0.0609153	0.107562	0.701997
Cab031088.1	A02	NA	0.0027533	0.0609394	0.107613	0.701997
Bo3g042650.1	NA	C03	0.00275723	0.0609906	0.107686	0.701997
Bo3g184880.1	NA	C03	0.00275884	0.0609906	0.107716	0.701997
BnaC02g08700D	NA	C02	0.00276248	0.0610355	0.107784	0.701997
Cab046334.1	A05	NA	0.00276496	0.0610547	0.10783	0.701997
Bo2g104970.1	NA	C02	0.00276738	0.0610666	0.107875	0.701997
Bo7g058110.1	NA	C07	0.00276873	0.0610666	0.1079	0.701997
Cab004772.1	A07	NA	0.00277203	0.0610749	0.107961	0.701997
Bo3g107460.1	NA	C03	0.0027746	0.0610749	0.108009	0.701997
Bo1g065230.1	NA	C01	0.00277609	0.0610749	0.108037	0.701997
Cab003302.1	A03	NA	0.00277747	0.0610749	0.108062	0.701997
Cab023432.1	A05	NA	0.00278248	0.0610749	0.108155	0.701997
Cab039036.2	A08	NA	0.00278405	0.0610749	0.108185	0.701997
Cab045927.1	A05	NA	0.00278451	0.0610749	0.108193	0.701997
Bo4g154080.1	NA	C04	0.0027879	0.0610749	0.108256	0.701997
Cab041750.1	A01	NA	0.00278822	0.0610749	0.108262	0.701997
Cab010647.1	A03	NA	0.00278868	0.0610749	0.10827	0.701997
Cab025917.1	A04	NA	0.00278905	0.0610749	0.108277	0.701997
BnaA03g07940D	A03	NA	0.00278968	0.0610749	0.108289	0.701997
Cab040537.1	A09	NA	0.0027901	0.0610749	0.108297	0.701997
Bo8g082540.1	NA	C08	0.00279415	0.0611282	0.108372	0.701997
Bo4g140400.1	NA	C04	0.00279775	0.0611717	0.108438	0.701997
BnaA06g16280D	A06	NA	0.00279994	0.0611842	0.108479	0.701997
Bo7g108790.1	NA	C07	0.00280269	0.0612089	0.10853	0.701997
Bo7g005520.1	NA	C07	0.00280749	0.0612441	0.108618	0.701997
Bo5g071260.1	NA	C05	0.00281168	0.0612441	0.108696	0.701997
Cab039758.2	A03	NA	0.00281241	0.0612441	0.108709	0.701997
Bo3g027260.1	NA	C03	0.00281291	0.0612441	0.108718	0.701997
Bo3g058610.1	NA	C03	0.0028135	0.0612441	0.108729	0.701997
Bo5g120060.1	NA	C05	0.00281402	0.0612441	0.108739	0.701997
Bo1g056610.1	NA	C01	0.00281656	0.0612642	0.108786	0.701997
Cab007599.1	A10	NA	0.0028215	0.0613364	0.108877	0.701997
Cab045500.1	A05	NA	0.00282448	0.0613494	0.108932	0.701997
Bo4g151490.1	NA	C04	0.00282534	0.0613494	0.108947	0.701997
Cab024712.1	A06	NA	0.00283634	0.0615528	0.10915	0.701997
Cab040997.1	A10	NA	0.00283917	0.0615789	0.109202	0.701997
Cab041257.2	A01	NA	0.0028456	0.0616831	0.10932	0.701997
Bo1g063740.1	NA	C01	0.00285258	0.061775	0.109448	0.701997
Bo3g032770.1	NA	C03	0.00285338	0.061775	0.109462	0.701997
Cab042570.1	A09	NA	0.00285475	0.061775	0.109487	0.701997
Bo5g002540.1	NA	C05	0.00286126	0.0618593	0.109606	0.701997
Cab000671.1	A09	NA	0.00286503	0.0618593	0.109675	0.701997
Cab003904.1	A03	NA	0.00286722	0.0618593	0.109715	0.701997
Cab019948.1	A01	NA	0.00287165	0.0618593	0.109796	0.701997
Cab013514.1	A09	NA	0.00287386	0.0618593	0.109837	0.701997
Cab001365.1	A03	NA	0.00287475	0.0618593	0.109853	0.701997
Cab034083.1	A04	NA	0.00287512	0.0618593	0.10986	0.701997
BnaC01g25550D	NA	C01	0.00287526	0.0618593	0.109862	0.701997
BnaA10g19790D	A10	NA	0.00287819	0.0618593	0.109916	0.701997
Cab007498.1	A10	NA	0.00287854	0.0618593	0.109922	0.701997
Bo6rg086720.1	NA	C06	0.00287944	0.0618593	0.109938	0.701997
Bo3g057000.1	NA	C03	0.00288137	0.0618593	0.109973	0.701997
Bo2g149480.1	NA	C02	0.00288148	0.0618593	0.109975	0.701997
Bo7g090970.1	NA	C07	0.00288153	0.0618593	0.109976	0.701997
Bo3g026680.1	NA	C03	0.00288417	0.0618806	0.110024	0.701997
Bo4g084630.1	NA	C04	0.00288735	0.0619055	0.110082	0.701997
Bo3g065830.1	NA	C03	0.0028886	0.0619055	0.110105	0.701997
Cab033126.1	A08	NA	0.0028919	0.0619412	0.110165	0.701997
Bo6rg120180.1	NA	C06	0.00289417	0.0619546	0.110206	0.701997
Cab007284.1	A10	NA	0.00289868	0.0619884	0.110288	0.701997
BnaC05g05790D	NA	C05	0.00289902	0.0619884	0.110295	0.701997
BnaC02g27960D	NA	C02	0.00290619	0.0621066	0.110425	0.701997
Cab030171.1	A05	NA	0.00290795	0.0621091	0.110457	0.701997
Cab009557.1	A05	NA	0.00291094	0.0621235	0.110511	0.701997
Cab013900.1	A09	NA	0.00291271	0.0621235	0.110543	0.701997
Bo9g006070.1	NA	C09	0.00291384	0.0621235	0.110564	0.701997
Cab044666.1	A09	NA	0.00291519	0.0621235	0.110588	0.701997
Bo3g078570.1	NA	C03	0.00291716	0.0621305	0.110624	0.701997
Bo6rg098550.1	NA	C06	0.00292585	0.0622569	0.110781	0.701997
Bo6rg101280.1	NA	C06	0.00292639	0.0622569	0.110791	0.701997
Bo4g045250.1	NA	C04	0.00293127	0.0623257	0.110879	0.701997
Cab009057.1	A07	NA	0.0029351	0.0623646	0.110948	0.701997
Cab003965.1	A03	NA	0.0029364	0.0623646	0.110972	0.701997
BnaA02g07650D	A02	NA	0.00293866	0.0623776	0.111012	0.701997
BnaC06g12350D	NA	C06	0.00294784	0.0625201	0.111178	0.701997
Cab033552.2	A06	NA	0.00294938	0.0625201	0.111206	0.701997
Cab003914.1	A03	NA	0.00295106	0.0625201	0.111236	0.701997
Bo7g056170.1	NA	C07	0.0029525	0.0625201	0.111262	0.701997
Cab006270.1	A06	NA	0.00295408	0.0625201	0.11129	0.701997
Cab034150.2	A04	NA	0.00295529	0.0625201	0.111312	0.701997
Cab020506.1	A01	NA	0.0029601	0.0625406	0.111399	0.701997
Cab029281.1	A09	NA	0.00296218	0.0625406	0.111436	0.701997
Bo6rg104030.1	NA	C06	0.00296293	0.0625406	0.111449	0.701997
Cab033572.1	A09	NA	0.00296335	0.0625406	0.111457	0.701997
Cab046478.1	A05	NA	0.00296452	0.0625406	0.111478	0.701997
Bo7g092780.1	NA	C07	0.00299086	0.0630442	0.11195	0.701997
Cab006903.1	A06	NA	0.00299173	0.0630442	0.111966	0.701997
Bo3g015400.1	NA	C03	0.0030011	0.0632065	0.112133	0.701997
Cab016377.1	A03	NA	0.00300821	0.0633209	0.11226	0.701997
Cab000721.1	A09	NA	0.00301484	0.0634251	0.112378	0.701997
Bo1g143960.1	NA	C01	0.00302113	0.0635221	0.11249	0.701997
Cab034061.1	A04	NA	0.0030231	0.0635283	0.112525	0.701997
Cab026477.1	A02	NA	0.00302843	0.0636049	0.11262	0.701997
Cab018688.1	A07	NA	0.00303575	0.0637232	0.11275	0.701997
Cab046010.1	A08	NA	0.00304306	0.0638007	0.11288	0.701997
Bo7g061230.1	NA	C07	0.00304466	0.0638007	0.112908	0.701997
Bo1g105930.1	NA	C01	0.0030457	0.0638007	0.112927	0.701997
Bo5g147000.1	NA	C05	0.00304618	0.0638007	0.112935	0.701997
Cab020709.1	A07	NA	0.00305417	0.0639141	0.113077	0.701997
Bo1g143990.1	NA	C01	0.00305498	0.0639141	0.113091	0.701997
Bo4g149450.1	NA	C04	0.00305981	0.0639761	0.113176	0.701997
Cab019238.1	A04	NA	0.00306175	0.0639761	0.113211	0.701997
Cab035588.1	A06	NA	0.00306302	0.0639761	0.113233	0.701997
Cab027526.4	A08	NA	0.00306992	0.064085	0.113355	0.701997
Cab040477.1	A09	NA	0.0030724	0.0641012	0.113399	0.701997
Bo6rg106320.1	NA	C06	0.00308916	0.0644154	0.113694	0.701997
Bo1g091570.1	NA	C01	0.0030969	0.0645192	0.11383	0.701997
Cab029095.1	A09	NA	0.00309755	0.0645192	0.113842	0.701997
Cab007674.1	A10	NA	0.00311034	0.06467	0.114066	0.701997
Bo4g157390.1	NA	C04	0.00311108	0.06467	0.114079	0.701997
Cab045915.1	A05	NA	0.00311147	0.06467	0.114086	0.701997
Cab001898.1	A03	NA	0.00311162	0.06467	0.114089	0.701997
Bo3g066590.1	NA	C03	0.00311553	0.0647157	0.114157	0.701997
Cab026299.1	A09	NA	0.00312068	0.0647803	0.114248	0.701997
Cab042597.1	A09	NA	0.00312207	0.0647803	0.114272	0.701997
Cab018345.1	A07	NA	0.00312586	0.0648235	0.114338	0.701997
Bo7g098560.1	NA	C07	0.00312859	0.0648422	0.114386	0.701997
Cab023376.1	A05	NA	0.0031302	0.0648422	0.114414	0.701997
Cab012057.1	A02	NA	0.0031336	0.0648772	0.114474	0.701997
Bo9g099000.1	NA	C09	0.00313796	0.064932	0.11455	0.701997
Bo9g112670.1	NA	C09	0.00314156	0.0649676	0.114613	0.701997
Cab047178.1	A05	NA	0.00314312	0.0649676	0.11464	0.701997
Cab027262.1	A08	NA	0.00314962	0.0650351	0.114753	0.701997
Bo9g024550.1	NA	C09	0.00314982	0.0650351	0.114757	0.701997
Bo8g025630.1	NA	C08	0.00315222	0.065049	0.114799	0.701997
Bo2g024090.1	NA	C02	0.00316138	0.0652026	0.114958	0.701997
Cab037268.2	A01	NA	0.00317431	0.065389	0.115183	0.701997
Bo4g182970.1	NA	C04	0.00317462	0.065389	0.115188	0.701997
BnaC06g25570D	NA	C06	0.00317561	0.065389	0.115205	0.701997
Cab041867.1	A01	NA	0.00317787	0.0654	0.115245	0.701997
Bo3g077420.1	NA	C03	0.00318438	0.0654584	0.115358	0.701997
Bo8g092640.1	NA	C08	0.00318586	0.0654584	0.115383	0.701997
Cab001367.1	A03	NA	0.00318603	0.0654584	0.115386	0.701997
Cab014827.1	A02	NA	0.00318791	0.0654584	0.115419	0.701997
Bo4g140290.1	NA	C04	0.00318936	0.0654584	0.115444	0.701997
Cab039793.1	A03	NA	0.00319395	0.065517	0.115524	0.701997
Cab015510.2	A03	NA	0.00319831	0.0655709	0.115599	0.701997
Cab025348.1	A05	NA	0.003202	0.065611	0.115663	0.701997
Bo3g074650.1	NA	C03	0.00321046	0.0657435	0.115809	0.701997
Cab047546.1	A02	NA	0.00321194	0.0657435	0.115835	0.701997
Cab004142.1	A03	NA	0.00321517	0.065774	0.11589	0.701997
Bo4g190270.1	NA	C04	0.00321873	0.0658111	0.115952	0.701997
Cab019372.1	A04	NA	0.00322727	0.0659502	0.116099	0.701997
Bo2g006640.1	NA	C02	0.00322978	0.0659659	0.116142	0.701997
Bo3g162150.1	NA	C03	0.00323341	0.0659854	0.116205	0.701997
Bo3g171030.1	NA	C03	0.0032359	0.0659854	0.116248	0.701997
BnaA03g33080D	A03	NA	0.00323597	0.0659854	0.116249	0.701997
Cab041752.1	A01	NA	0.00323807	0.0659861	0.116285	0.701997
Bo9g165830.1	NA	C09	0.0032395	0.0659861	0.116309	0.701997
Cab036499.1	A05	NA	0.00324166	0.0659946	0.116346	0.701997
Cab020104.1	A01	NA	0.00324395	0.0660057	0.116386	0.701997
Cab042557.1	A09	NA	0.00324978	0.0660889	0.116486	0.701997
Cab032874.1	A07	NA	0.00325384	0.0660957	0.116556	0.701997
BnaC04g00930D	NA	C04	0.00325688	0.0660957	0.116608	0.701997
Cab001095.1	A03	NA	0.0032571	0.0660957	0.116612	0.701997
Cab016291.1	A03	NA	0.00325787	0.0660957	0.116625	0.701997
Bo2g088860.1	NA	C02	0.00325886	0.0660957	0.116642	0.701997
Bo6rg108270.1	NA	C06	0.00326353	0.066155	0.116722	0.701997
BnaC08g18370D	NA	C08	0.003269	0.0662124	0.116815	0.701997
BnaC08g07650D	NA	C08	0.00326986	0.0662124	0.11683	0.701997
Cab046161.1	A05	NA	0.00327269	0.0662342	0.116879	0.701997
Bo1g124920.1	NA	C01	0.00327488	0.0662345	0.116916	0.701997
Bo9g006340.1	NA	C09	0.00327788	0.0662345	0.116967	0.701997
Cab014530.1	A09	NA	0.00327796	0.0662345	0.116969	0.701997
Bo4g021340.1	NA	C04	0.00328668	0.0663754	0.117118	0.701997
Cab022328.1	A08	NA	0.0032908	0.066423	0.117188	0.701997
Bo2g150480.1	NA	C02	0.00329883	0.0665497	0.117325	0.701997
Cab005089.1	A07	NA	0.00330078	0.0665534	0.117358	0.701997
Cab030849.1	A04	NA	0.0033086	0.0666308	0.117491	0.701997
Cab003958.1	A03	NA	0.00331112	0.0666308	0.117534	0.701997
BnaC02g18240D	NA	C02	0.00331291	0.0666308	0.117565	0.701997
BnaC04g36440D	NA	C04	0.00331335	0.0666308	0.117572	0.701997
Bo5g121380.1	NA	C05	0.00331541	0.0666308	0.117607	0.701997
Bo1g019500.1	NA	C01	0.00331675	0.0666308	0.11763	0.701997
Cab016270.1	A03	NA	0.00331695	0.0666308	0.117633	0.701997
Bo5g152620.1	NA	C05	0.00332225	0.0666671	0.117723	0.701997
Cab007641.1	A10	NA	0.00332401	0.0666671	0.117753	0.701997
Cab019368.1	A04	NA	0.00332404	0.0666671	0.117754	0.701997
Cab024597.1	A06	NA	0.00332885	0.0667281	0.117835	0.701997
Bo6rg105200.1	NA	C06	0.00333523	0.0667937	0.117944	0.701997
BnaA03g49680D	A03	NA	0.00333565	0.0667937	0.117951	0.701997
BnaC03g28890D	NA	C03	0.00333817	0.0667942	0.117993	0.701997
Bo8g108180.1	NA	C08	0.00333921	0.0667942	0.118011	0.701997
Cab037372.1	A05	NA	0.00334484	0.0668008	0.118106	0.701997
Bo6rg018560.1	NA	C06	0.00334561	0.0668008	0.118119	0.701997
BnaA03g07460D	A03	NA	0.00334593	0.0668008	0.118125	0.701997
Cab040572.1	A09	NA	0.0033466	0.0668008	0.118136	0.701997
Cab008727.2	A07	NA	0.00335878	0.0669512	0.118342	0.701997
Bo9g152360.1	NA	C09	0.00335934	0.0669512	0.118352	0.701997
Bo8g081670.1	NA	C08	0.00336265	0.0669512	0.118408	0.701997
Bo5g085130.1	NA	C05	0.00336423	0.0669512	0.118434	0.701997
Cab044686.1	A09	NA	0.0033649	0.0669512	0.118446	0.701997
BnaA04g13710D	A04	NA	0.00336607	0.0669512	0.118465	0.701997
Bo5g003500.1	NA	C05	0.00336652	0.0669512	0.118473	0.701997
Cab016019.1	A03	NA	0.00337151	0.0669968	0.118557	0.701997
Cab020679.1	A07	NA	0.00337236	0.0669968	0.118571	0.701997
Cab000451.1	A09	NA	0.00337453	0.0670048	0.118608	0.701997
Cab046187.1	A05	NA	0.0033859	0.0671952	0.118799	0.701997
Bo9g076470.1	NA	C09	0.00339076	0.0672563	0.118881	0.701997
Bo3g037440.1	NA	C03	0.00341042	0.0676003	0.119211	0.701997
Cab018419.1	A07	NA	0.00341339	0.0676003	0.119261	0.701997
Cab045389.1	A02	NA	0.0034155	0.0676003	0.119296	0.701997
Cab013416.1	A09	NA	0.00341961	0.0676003	0.119365	0.701997
Cab015752.1	A03	NA	0.00342262	0.0676003	0.119416	0.701997
Cab007029.1	A06	NA	0.00342269	0.0676003	0.119417	0.701997
Bo3g062490.1	NA	C03	0.00342687	0.0676003	0.119487	0.701997
Bo8g021910.1	NA	C08	0.00342715	0.0676003	0.119491	0.701997
Bo7g045520.1	NA	C07	0.00342725	0.0676003	0.119493	0.701997
Cab035968.1	A08	NA	0.0034275	0.0676003	0.119497	0.701997
Cab046495.1	A05	NA	0.00342776	0.0676003	0.119501	0.701997
Cab037994.1	A02	NA	0.00343295	0.0676674	0.119588	0.701997
Cab046186.1	A05	NA	0.0034351	0.0676745	0.119624	0.701997
Bo1g108930.1	NA	C01	0.0034386	0.0676938	0.119683	0.701997
Bo2g125690.1	NA	C02	0.00344382	0.0676938	0.11977	0.701997
Cab039090.1	A08	NA	0.00344487	0.0676938	0.119787	0.701997
Bo4g186790.1	NA	C04	0.00344723	0.0676938	0.119827	0.701997
Cab010956.1	A03	NA	0.00344954	0.0676938	0.119865	0.701997
Cab033166.1	A08	NA	0.0034531	0.0676938	0.119925	0.701997
Bo4g173200.1	NA	C04	0.00345797	0.0676938	0.120006	0.701997
BnaA04g25910D	A04	NA	0.00345819	0.0676938	0.120009	0.701997
Cab023177.1	A06	NA	0.00345981	0.0676938	0.120036	0.701997
Cab014803.1	A02	NA	0.00345998	0.0676938	0.120039	0.701997
Bo2g046130.1	NA	C02	0.00346062	0.0676938	0.12005	0.701997
Cab039881.1	A03	NA	0.00346098	0.0676938	0.120056	0.701997
Bo9g006050.1	NA	C09	0.00346127	0.0676938	0.120061	0.701997
Bo6rg068480.1	NA	C06	0.00346216	0.0676938	0.120075	0.701997
Bo2g139140.1	NA	C02	0.00346292	0.0676938	0.120088	0.701997
BnaC09g27740D	NA	C09	0.00346602	0.0677194	0.12014	0.701997
Cab010248.1	A09	NA	0.00347029	0.0677536	0.120211	0.701997
Cab031095.1	A02	NA	0.00347384	0.0677536	0.12027	0.701997
Cab042590.1	A09	NA	0.00347556	0.0677536	0.120298	0.701997
Cab006569.1	A06	NA	0.00347687	0.0677536	0.12032	0.701997
Bo7g072770.1	NA	C07	0.00347947	0.0677536	0.120363	0.701997
Cab029112.1	A09	NA	0.00348037	0.0677536	0.120378	0.701997
Cab034558.1	A09	NA	0.00348045	0.0677536	0.120379	0.701997
Cab025658.1	A05	NA	0.00348224	0.0677536	0.120409	0.701997
Cab014501.1	A09	NA	0.0034854	0.0677536	0.120462	0.701997
Bo3g153390.1	NA	C03	0.00348689	0.0677536	0.120486	0.701997
Cab010227.1	A09	NA	0.00348748	0.0677536	0.120496	0.701997
Cab020553.1	A01	NA	0.00349205	0.0678076	0.120572	0.701997
Cab036082.1	A08	NA	0.00349487	0.0678239	0.120619	0.701997
Cab017516.1	A10	NA	0.00349647	0.0678239	0.120645	0.701997
Cab033415.1	A08	NA	0.00350006	0.0678409	0.120705	0.701997
Bo5g043380.1	NA	C05	0.00350094	0.0678409	0.120719	0.701997
Bo6rg092800.1	NA	C06	0.00350848	0.0679522	0.120844	0.701997
Cab031041.1	A08	NA	0.00351263	0.0679922	0.120912	0.701997
Bo6rg080060.1	NA	C06	0.00351414	0.0679922	0.120937	0.701997
Bo2g161170.1	NA	C02	0.00351717	0.068016	0.120987	0.701997
Bo3g032890.1	NA	C03	0.0035241	0.06807	0.121102	0.701997
Bo4g034980.1	NA	C04	0.00352441	0.06807	0.121107	0.701997
Cab046565.1	A01	NA	0.00352536	0.06807	0.121123	0.701997
Bo9g166760.1	NA	C09	0.00352805	0.0680872	0.121167	0.701997
Cab019596.1	A04	NA	0.00353001	0.0680903	0.121199	0.701997
Bo5g030410.1	NA	C05	0.0035329	0.0681114	0.121247	0.701997
Cab018660.1	A07	NA	0.00353499	0.0681169	0.121281	0.701997
Bo7g054190.1	NA	C07	0.0035437	0.068194	0.121425	0.701997
Cab038462.1	A09	NA	0.00354506	0.068194	0.121447	0.701997
Bo4g137710.1	NA	C04	0.00354559	0.068194	0.121456	0.701997
Cab024314.1	A01	NA	0.00355182	0.068194	0.121558	0.701997
Bo9g163000.1	NA	C09	0.00355253	0.068194	0.12157	0.701997
Bo9g008030.1	NA	C09	0.00355311	0.068194	0.12158	0.701997
Bo9g006460.1	NA	C09	0.00355334	0.068194	0.121583	0.701997
Bo9g024080.1	NA	C09	0.00355452	0.068194	0.121603	0.701997
Cab045879.2	A05	NA	0.00355557	0.068194	0.12162	0.701997
Bo4g182480.1	NA	C04	0.00355784	0.068194	0.121657	0.701997
Bo6rg039630.1	NA	C06	0.00355882	0.068194	0.121673	0.701997
Cab009273.1	A02	NA	0.00356417	0.068262	0.121761	0.701997
Cab019896.1	A01	NA	0.00356642	0.0682704	0.121798	0.701997
Bo8g096210.1	NA	C08	0.00357251	0.0683365	0.121898	0.701997
Cab008713.1	A07	NA	0.00357375	0.0683365	0.121918	0.701997
Bo9g169270.1	NA	C09	0.00357529	0.0683365	0.121944	0.701997
Bo8g058130.1	NA	C08	0.00357825	0.0683405	0.121992	0.701997
Cab011593.1	A05	NA	0.00358035	0.0683405	0.122026	0.701997
Bo8g080870.1	NA	C08	0.00358092	0.0683405	0.122036	0.701997
Bo2g091010.1	NA	C02	0.00358443	0.068373	0.122093	0.701997
Cab016176.1	A03	NA	0.00358955	0.0684362	0.122177	0.701997
Cab019699.1	A01	NA	0.00359151	0.0684389	0.122209	0.701997
Bo3g012420.1	NA	C03	0.00360059	0.0685611	0.122357	0.701997
BnaA06g33950D	A06	NA	0.00360154	0.0685611	0.122373	0.701997
Cab008125.2	A10	NA	0.0036051	0.0685687	0.122431	0.701997
Bo7g043590.1	NA	C07	0.00360622	0.0685687	0.122449	0.701997
Bo1g143950.1	NA	C01	0.00360903	0.0685687	0.122495	0.701997
Bo6rg046610.1	NA	C06	0.00360919	0.0685687	0.122498	0.701997
BnaC09g21650D	NA	C09	0.00361475	0.0686398	0.122588	0.701997
BnaC04g37820D	NA	C04	0.00362562	0.0688086	0.122765	0.701997
Bo3g168980.1	NA	C03	0.00362777	0.0688086	0.1228	0.701997
Cab004439.1	A03	NA	0.0036291	0.0688086	0.122822	0.701997
Cab029437.1	A09	NA	0.00363453	0.0688771	0.12291	0.701997
Cab045263.3	A09	NA	0.0036513	0.0690665	0.123183	0.701997
Bo8g061430.1	NA	C08	0.00365168	0.0690665	0.123189	0.701997
Cab035592.1	A06	NA	0.00365252	0.0690665	0.123202	0.701997
[truncated: 51,884 more rows]

## Sheet: V.longisporum
Marker	A-Chromosome	C-Chromosome	P.value	Q.value	FDR	Pi0
Cab013522.1	A09	NA	2.62511e-13	9.42368e-09	1.42428e-05	0.666224
Cab013524.1	A09	NA	8.8673e-13	1.5916e-08	1.42428e-05	0.666224
Cab013523.1	A09	NA	1.62701e-12	1.94689e-08	1.42428e-05	0.666224
Bo4g158750.1	NA	C04	3.34835e-12	3.00499e-08	1.42428e-05	0.666224
Cab013526.1	A09	NA	5.98247e-12	4.29519e-08	1.42428e-05	0.666224
BnaC09g21690D	NA	C09	3.19296e-11	1.91036e-07	1.42428e-05	0.666224
Cab013517.1	A09	NA	5.37943e-11	2.50616e-07	1.42428e-05	0.666224
Cab007677.1	A10	NA	5.58504e-11	2.50616e-07	1.42428e-05	0.666224
Cab021364.3	A07	NA	8.15201e-11	3.22752e-07	1.42428e-05	0.666224
BnaC09g37150D	NA	C09	8.99076e-11	3.22752e-07	1.42428e-05	0.666224
Bo2g158420.1	NA	C02	1.20257e-10	3.51471e-07	1.42428e-05	0.666224
Bo2g051200.1	NA	C02	1.20952e-10	3.51471e-07	1.42428e-05	0.666224
BnaC07g31190D	NA	C07	1.2728e-10	3.51471e-07	1.42428e-05	0.666224
Bo7g009440.1	NA	C07	3.95097e-10	9.62217e-07	1.42428e-05	0.666224
Cab031088.1	A02	NA	4.13605e-10	9.62217e-07	1.42428e-05	0.666224
Cab031463.1	A05	NA	4.28865e-10	9.62217e-07	1.42428e-05	0.666224
Bo1g108520.1	NA	C01	5.67169e-10	1.19767e-06	1.42428e-05	0.666224
Bo5g079930.1	NA	C05	6.37537e-10	1.27147e-06	1.42428e-05	0.666224
Bo2g100530.1	NA	C02	1.11628e-09	2.10907e-06	1.42428e-05	0.666224
BnaC09g21700D	NA	C09	1.22034e-09	2.1904e-06	1.42428e-05	0.666224
Cab032646.1	A02	NA	1.33467e-09	2.28153e-06	1.42428e-05	0.666224
Cab039965.1	A03	NA	2.52907e-09	4.088e-06	1.42428e-05	0.666224
Cab019592.1	A04	NA	2.68758e-09	4.088e-06	1.42428e-05	0.666224
Cab027999.1	A09	NA	2.79317e-09	4.088e-06	1.42428e-05	0.666224
Cab018258.1	A07	NA	2.84694e-09	4.088e-06	1.42428e-05	0.666224
Cab022360.1	A08	NA	3.04149e-09	4.08867e-06	1.42428e-05	0.666224
Cab019284.1	A04	NA	3.0752e-09	4.08867e-06	1.42428e-05	0.666224
Bo2g105050.1	NA	C02	3.88937e-09	4.98647e-06	1.42428e-05	0.666224
Bo9g075990.1	NA	C09	4.66326e-09	5.67057e-06	1.42428e-05	0.666224
Bo6rg079460.1	NA	C06	4.76256e-09	5.67057e-06	1.42428e-05	0.666224
Cab002972.1	A03	NA	4.90473e-09	5.67057e-06	1.42428e-05	0.666224
Cab042787.1	A06	NA	5.0548e-09	5.67057e-06	1.42428e-05	0.666224
Cab008128.1	A10	NA	5.47365e-09	5.94366e-06	1.42428e-05	0.666224
Cab047567.1	A03	NA	5.74236e-09	5.94366e-06	1.42428e-05	0.666224
Cab047626.1	A07	NA	5.79495e-09	5.94366e-06	1.42428e-05	0.666224
Bo5g143290.1	NA	C05	6.91885e-09	6.81408e-06	1.42428e-05	0.666224
Bo6rg046610.1	NA	C06	7.20397e-09	6.81408e-06	1.42428e-05	0.666224
Bo6rg077440.1	NA	C06	7.21305e-09	6.81408e-06	1.42428e-05	0.666224
Bo9g172100.1	NA	C09	7.51854e-09	6.92056e-06	1.42428e-05	0.666224
BnaA06g22180D	A06	NA	8.34268e-09	7.48717e-06	1.42428e-05	0.666224
Bo2g134340.1	NA	C02	9.34996e-09	8.02278e-06	1.42428e-05	0.666224
BnaA06g22170D	A06	NA	9.47253e-09	8.02278e-06	1.42428e-05	0.666224
Cab019626.1	A04	NA	9.60995e-09	8.02278e-06	1.42428e-05	0.666224
Bo5g123520.1	NA	C05	1.00128e-08	8.16913e-06	1.42545e-05	0.666224
Bo2g105200.1	NA	C02	1.04206e-08	8.3129e-06	1.46274e-05	0.666224
Bo1g143810.1	NA	C01	1.13803e-08	8.88117e-06	1.55207e-05	0.666224
Cab014638.1	A02	NA	1.22643e-08	9.24018e-06	1.63597e-05	0.666224
Bo4g021350.1	NA	C04	1.23552e-08	9.24018e-06	1.64467e-05	0.666224
Cab007691.1	A10	NA	1.30931e-08	9.59223e-06	1.71581e-05	0.666224
Cab024909.1	A08	NA	1.58416e-08	1.13737e-05	1.98713e-05	0.666224
Bo3g074660.1	NA	C03	1.74837e-08	1.2095e-05	2.15317e-05	0.666224
Bo1g143780.1	NA	C01	1.75201e-08	1.2095e-05	2.15689e-05	0.666224
Bo2g103320.1	NA	C02	1.79044e-08	1.21271e-05	2.19609e-05	0.666224
Cab002472.4	A03	NA	1.8674e-08	1.22245e-05	2.2749e-05	0.666224
Bo2g088790.1	NA	C02	1.87292e-08	1.22245e-05	2.28057e-05	0.666224
Cab014424.1	A09	NA	1.99511e-08	1.27894e-05	2.4064e-05	0.666224
Bo9g172070.1	NA	C09	2.16185e-08	1.36152e-05	2.57903e-05	0.666224
Bo2g101910.1	NA	C02	2.21056e-08	1.36819e-05	2.6296e-05	0.666224
Cab002312.2	A03	NA	2.29023e-08	1.39347e-05	2.71238e-05	0.666224
Bo8g097920.1	NA	C08	2.43529e-08	1.43086e-05	2.86326e-05	0.666224
Cab045257.1	A09	NA	2.44886e-08	1.43086e-05	2.87738e-05	0.666224
Bo4g124210.1	NA	C04	2.47125e-08	1.43086e-05	2.90066e-05	0.666224
Cab041465.1	A04	NA	2.6437e-08	1.50641e-05	3.07993e-05	0.666224
BnaA06g22190D	A06	NA	2.7951e-08	1.5678e-05	3.23697e-05	0.666224
Cab005327.2	A09	NA	2.92184e-08	1.61367e-05	3.36804e-05	0.666224
Bo4g149580.1	NA	C04	3.06553e-08	1.66738e-05	3.51606e-05	0.666224
Bo2g088840.1	NA	C02	3.14936e-08	1.68741e-05	3.60208e-05	0.666224
BnaC09g30490D	NA	C09	3.51128e-08	1.85365e-05	3.97009e-05	0.666224
Bo2g096070.1	NA	C02	3.7899e-08	1.96188e-05	4.24896e-05	0.666224
Cab007690.1	A10	NA	3.858e-08	1.96188e-05	4.31647e-05	0.666224
Bo5g126200.1	NA	C05	3.88023e-08	1.96188e-05	4.33844e-05	0.666224
Bo4g182370.1	NA	C04	4.32542e-08	2.1516e-05	4.77206e-05	0.666224
BnaA05g16470D	A05	NA	4.37535e-08	2.1516e-05	4.81989e-05	0.666224
Bo9g176770.1	NA	C09	4.47286e-08	2.16013e-05	4.9128e-05	0.666224
Bo2g046100.1	NA	C02	4.55664e-08	2.16013e-05	4.99212e-05	0.666224
Cab015037.1	A09	NA	4.57321e-08	2.16013e-05	5.00775e-05	0.666224
BnaC02g13040D	NA	C02	4.63914e-08	2.16282e-05	5.06975e-05	0.666224
Cab018815.1	A07	NA	4.84507e-08	2.20456e-05	5.2614e-05	0.666224
Bo4g182580.1	NA	C04	4.87705e-08	2.20456e-05	5.29089e-05	0.666224
BnaC05g14580D	NA	C05	4.91292e-08	2.20456e-05	5.32389e-05	0.666224
Bo4g096530.1	NA	C04	5.29714e-08	2.32771e-05	5.67158e-05	0.666224
BnaC05g10710D	NA	C05	5.40898e-08	2.32771e-05	5.77082e-05	0.666224
Cab000114.1	A05	NA	5.45662e-08	2.32771e-05	5.81283e-05	0.666224
Bo9g157390.1	NA	C09	5.50511e-08	2.32771e-05	5.85543e-05	0.666224
Bo1g141580.1	NA	C01	5.51157e-08	2.32771e-05	5.86109e-05	0.666224
Bo5g094530.1	NA	C05	5.64984e-08	2.35836e-05	5.98157e-05	0.666224
Bo5g003760.1	NA	C05	5.96763e-08	2.45352e-05	6.25343e-05	0.666224
Cab046157.1	A05	NA	6.01451e-08	2.45352e-05	6.29295e-05	0.666224
Bo4g145870.1	NA	C04	6.24358e-08	2.51835e-05	6.48387e-05	0.666224
Cab013837.1	A09	NA	7.57899e-08	2.99775e-05	7.52807e-05	0.666224
BnaC06g18020D	NA	C06	7.6612e-08	2.99775e-05	7.58869e-05	0.666224
Bo4g182970.1	NA	C04	7.70441e-08	2.99775e-05	7.62039e-05	0.666224
Cab028925.1	A06	NA	7.76616e-08	2.99775e-05	7.66552e-05	0.666224
Cab002565.1	A03	NA	8.00941e-08	3.05876e-05	7.84112e-05	0.666224
Bo7g038910.1	NA	C07	9.36097e-08	3.53728e-05	8.76055e-05	0.666224
Cab045590.2	A01	NA	1.01515e-07	3.79603e-05	9.25945e-05	0.666224
BnaA01g21570D	A01	NA	1.03306e-07	3.8232e-05	9.36901e-05	0.666224
Bo3g137340.1	NA	C03	1.06779e-07	3.91139e-05	9.57789e-05	0.666224
Bo9g178820.1	NA	C09	1.17023e-07	4.24333e-05	0.000101695	0.666224
Bo2g105190.1	NA	C02	1.19126e-07	4.25486e-05	0.000102867	0.666224
Cab018748.1	A07	NA	1.19711e-07	4.25486e-05	0.000103191	0.666224
Bo8g089840.1	NA	C08	1.2559e-07	4.41666e-05	0.000106391	0.666224
Cab017476.2	A10	NA	1.26724e-07	4.41666e-05	0.000106996	0.666224
Bo9g172050.1	NA	C09	1.30207e-07	4.49441e-05	0.000108837	0.666224
Bo2g095900.1	NA	C02	1.3992e-07	4.78369e-05	0.000113814	0.666224
Bo5g017870.1	NA	C05	1.44041e-07	4.84959e-05	0.000115863	0.666224
Bo2g167930.1	NA	C02	1.46614e-07	4.84959e-05	0.000117124	0.666224
Bo1g098580.1	NA	C01	1.47014e-07	4.84959e-05	0.000117319	0.666224
BnaA10g08980D	A10	NA	1.47251e-07	4.84959e-05	0.000117435	0.666224
Bo4g151560.1	NA	C04	1.60889e-07	5.25055e-05	0.000123899	0.666224
Bo4g019840.1	NA	C04	1.63541e-07	5.28902e-05	0.00012512	0.666224
Bo2g046130.1	NA	C02	1.65243e-07	5.29636e-05	0.000125897	0.666224
Bo8g108990.1	NA	C08	1.68636e-07	5.35727e-05	0.000127434	0.666224
Bo2g088850.1	NA	C02	1.74404e-07	5.49079e-05	0.000130009	0.666224
Cab004308.1	A03	NA	1.77257e-07	5.49079e-05	0.000131266	0.666224
Bo2g101920.1	NA	C02	1.77427e-07	5.49079e-05	0.00013134	0.666224
Bo3g024250.1	NA	C03	1.84174e-07	5.65086e-05	0.000134268	0.666224
Cab025864.1	A04	NA	1.88431e-07	5.68514e-05	0.000136087	0.666224
Cab023549.1	A05	NA	1.89493e-07	5.68514e-05	0.000136538	0.666224
Cab005289.1	A09	NA	1.90042e-07	5.68514e-05	0.00013677	0.666224
Cab019183.1	A04	NA	2.06145e-07	6.11588e-05	0.000143442	0.666224
Cab027701.1	A04	NA	2.08295e-07	6.12903e-05	0.000144313	0.666224
Bo4g142300.1	NA	C04	2.15295e-07	6.24158e-05	0.00014712	0.666224
Cab005591.1	A09	NA	2.17923e-07	6.24158e-05	0.000148163	0.666224
BnaA03g54350D	A03	NA	2.18445e-07	6.24158e-05	0.000148369	0.666224
BnaC07g00850D	NA	C07	2.20167e-07	6.24158e-05	0.000149049	0.666224
Cab024287.1	A01	NA	2.20814e-07	6.24158e-05	0.000149303	0.666224
Cab010364.1	A08	NA	2.22779e-07	6.24793e-05	0.000150075	0.666224
Bo5g025440.1	NA	C05	2.31765e-07	6.44102e-05	0.000153564	0.666224
Bo9g153690.1	NA	C09	2.34921e-07	6.44102e-05	0.000154775	0.666224
Bo2g102150.1	NA	C02	2.35046e-07	6.44102e-05	0.000154823	0.666224
Bo5g025730.1	NA	C05	2.54041e-07	6.87017e-05	0.000161972	0.666224
Bo5g038670.1	NA	C05	2.54534e-07	6.87017e-05	0.000162154	0.666224
Bo6rg037090.1	NA	C06	2.56783e-07	6.87914e-05	0.000162985	0.666224
Cab034788.1	A05	NA	2.6225e-07	6.97357e-05	0.000164994	0.666224
Cab039271.1	A08	NA	2.65449e-07	6.97775e-05	0.000166161	0.666224
Bo6rg120100.1	NA	C06	2.66567e-07	6.97775e-05	0.000166568	0.666224
Cab027568.1	A08	NA	2.68239e-07	6.97775e-05	0.000167175	0.666224
Bo2g136930.1	NA	C02	2.73893e-07	7.07356e-05	0.000169216	0.666224
Bo5g001090.1	NA	C05	2.8774e-07	7.28359e-05	0.000174152	0.666224
Cab046529.1	A05	NA	2.87742e-07	7.28359e-05	0.000174153	0.666224
BnaC02g01690D	NA	C02	2.88112e-07	7.28359e-05	0.000174284	0.666224
Cab007836.1	A10	NA	2.94615e-07	7.3895e-05	0.000176571	0.666224
BnaA07g33170D	A07	NA	2.96419e-07	7.3895e-05	0.000177202	0.666224
Cab008934.1	A07	NA	3.05835e-07	7.54514e-05	0.000180476	0.666224
BnaC02g08700D	NA	C02	3.06865e-07	7.54514e-05	0.000180832	0.666224
Bo6rg081770.1	NA	C06	3.30094e-07	8.01345e-05	0.000188757	0.666224
Cab024137.1	A01	NA	3.30376e-07	8.01345e-05	0.000188852	0.666224
Bo2g168280.1	NA	C02	3.32861e-07	8.01954e-05	0.000189689	0.666224
Cab007918.1	A10	NA	3.35484e-07	8.02884e-05	0.00019057	0.666224
Bo2g028880.1	NA	C02	3.44443e-07	8.18867e-05	0.000193562	0.666224
Cab013820.1	A09	NA	3.59994e-07	8.50205e-05	0.000198698	0.666224
Cab004528.1	A03	NA	3.73942e-07	8.74206e-05	0.000203246	0.666224
BnaC03g69670D	NA	C03	3.75026e-07	8.74206e-05	0.000203598	0.666224
Cab025271.1	A05	NA	3.88868e-07	9.00622e-05	0.000208057	0.666224
Cab047444.1	A01	NA	4.05458e-07	9.15524e-05	0.00021334	0.666224
Bo4g127380.1	NA	C04	4.07643e-07	9.15524e-05	0.000214031	0.666224
Cab029130.2	A09	NA	4.09354e-07	9.15524e-05	0.000214572	0.666224
Cab042569.1	A09	NA	4.10043e-07	9.15524e-05	0.000214789	0.666224
Cab030420.1	A06	NA	4.13863e-07	9.15524e-05	0.000215993	0.666224
Cab020112.1	A01	NA	4.14096e-07	9.15524e-05	0.000216066	0.666224
Cab019012.1	A07	NA	4.14571e-07	9.15524e-05	0.000216216	0.666224
Cab006178.1	A06	NA	4.17345e-07	9.15524e-05	0.000217087	0.666224
Bo2g052650.1	NA	C02	4.18255e-07	9.15524e-05	0.000217373	0.666224
Cab007191.1	A10	NA	4.24649e-07	9.23885e-05	0.000219375	0.666224
Cab039923.1	A03	NA	4.38232e-07	9.45232e-05	0.000223599	0.666224
BnaA05g33910D	A05	NA	4.39726e-07	9.45232e-05	0.000224062	0.666224
Bo1g087630.1	NA	C01	4.49534e-07	9.51189e-05	0.000227086	0.666224
Bo4g139840.1	NA	C04	4.52234e-07	9.51189e-05	0.000227916	0.666224
Bo2g014360.1	NA	C02	4.57099e-07	9.51189e-05	0.000229407	0.666224
Bo2g016480.1	NA	C02	4.58223e-07	9.51189e-05	0.000229751	0.666224
Bo1g006770.1	NA	C01	4.5861e-07	9.51189e-05	0.000229869	0.666224
Bo6rg089260.1	NA	C06	4.59315e-07	9.51189e-05	0.000230085	0.666224
Bo6rg065040.1	NA	C06	4.64277e-07	9.51189e-05	0.000231599	0.666224
Bo7g003530.1	NA	C07	4.64797e-07	9.51189e-05	0.000231758	0.666224
Bo9g181420.1	NA	C09	4.67002e-07	9.51189e-05	0.000232429	0.666224
Bo2g007540.1	NA	C02	4.78754e-07	9.51189e-05	0.000235993	0.666224
Cab017188.1	A10	NA	4.79631e-07	9.51189e-05	0.000236258	0.666224
Cab022131.1	A01	NA	4.80708e-07	9.51189e-05	0.000236584	0.666224
Bo5g143470.1	NA	C05	4.81499e-07	9.51189e-05	0.000236823	0.666224
Bo3g055730.1	NA	C03	4.82143e-07	9.51189e-05	0.000237017	0.666224
Bo2g051230.1	NA	C02	4.82243e-07	9.51189e-05	0.000237047	0.666224
Bo1g010990.1	NA	C01	4.93369e-07	9.67817e-05	0.000240394	0.666224
Bo9g172060.1	NA	C09	4.9729e-07	9.70206e-05	0.000241568	0.666224
BnaC07g00840D	NA	C07	5.1087e-07	9.83233e-05	0.000245618	0.666224
Cab023251.1	A06	NA	5.13841e-07	9.83233e-05	0.0002465	0.666224
Cab046557.1	A01	NA	5.1416e-07	9.83233e-05	0.000246595	0.666224
Bo6rg106690.1	NA	C06	5.14923e-07	9.83233e-05	0.000246821	0.666224
Bo6rg051180.1	NA	C06	5.51785e-07	0.000104805	0.000257651	0.666224
Cab018740.1	A07	NA	5.63371e-07	0.000106442	0.000261015	0.666224
BnaC06g23480D	NA	C06	5.7384e-07	0.000107852	0.00026404	0.666224
Bo1g031800.1	NA	C01	5.89598e-07	0.000109937	0.000268566	0.666224
Cab007548.3	A10	NA	5.91054e-07	0.000109937	0.000268982	0.666224
Bo4g140620.1	NA	C04	5.99871e-07	0.000111001	0.000271499	0.666224
Cab019636.1	A04	NA	6.26884e-07	0.000115405	0.000279152	0.666224
Cab028000.1	A09	NA	6.5248e-07	0.000119174	0.000286325	0.666224
Bo6rg118750.1	NA	C06	6.53996e-07	0.000119174	0.000286747	0.666224
Bo6rg094680.1	NA	C06	6.58906e-07	0.000119194	0.000288114	0.666224
Bo6rg049570.1	NA	C06	6.60746e-07	0.000119194	0.000288626	0.666224
Cab022293.1	A08	NA	6.68269e-07	0.000119948	0.000290714	0.666224
Cab027012.1	A05	NA	6.73859e-07	0.000120007	0.000292261	0.666224
Cab036298.2	A02	NA	6.76373e-07	0.000120007	0.000292956	0.666224
Bo1g022560.1	NA	C01	6.78624e-07	0.000120007	0.000293578	0.666224
Bo1g143820.1	NA	C01	6.85201e-07	0.000120576	0.000295391	0.666224
Bo2g051060.1	NA	C02	6.9866e-07	0.000122345	0.000299088	0.666224
BnaA07g11350D	A07	NA	7.10538e-07	0.000123453	0.000302336	0.666224
Cab001223.2	A03	NA	7.11867e-07	0.000123453	0.000302698	0.666224
Bo2g002670.1	NA	C02	7.1846e-07	0.000123533	0.000304494	0.666224
BnaA07g16190D	A07	NA	7.19209e-07	0.000123533	0.000304698	0.666224
BnaC09g36050D	NA	C09	7.31624e-07	0.000125067	0.000308068	0.666224
Cab032308.1	A08	NA	7.39341e-07	0.000125787	0.000310155	0.666224
Bo2g104870.1	NA	C02	7.4686e-07	0.000126467	0.000312183	0.666224
Bo3g170740.1	NA	C03	7.73367e-07	0.00013034	0.000319294	0.666224
Cab036114.1	A02	NA	7.9016e-07	0.000132014	0.000323767	0.666224
Bo5g003260.1	NA	C05	7.90653e-07	0.000132014	0.000323898	0.666224
Bo3g066670.1	NA	C03	8.01178e-07	0.000133152	0.000326689	0.666224
Cab007036.1	A06	NA	8.25368e-07	0.00013654	0.00033307	0.666224
Cab006139.1	A06	NA	8.40233e-07	0.000138362	0.000336968	0.666224
Bo1g150410.1	NA	C01	8.5583e-07	0.000140286	0.000341038	0.666224
Bo4g025840.1	NA	C04	8.64771e-07	0.000140534	0.000343364	0.666224
Cab043210.1	A04	NA	8.65172e-07	0.000140534	0.000343468	0.666224
BnaC02g09160D	NA	C02	8.71535e-07	0.000140729	0.000345119	0.666224
Bo1g138300.1	NA	C01	8.74213e-07	0.000140729	0.000345812	0.666224
Cab003346.1	A03	NA	8.89848e-07	0.000142325	0.000349853	0.666224
Cab002649.1	A03	NA	8.92057e-07	0.000142325	0.000350422	0.666224
BnaC02g27680D	NA	C02	9.27285e-07	0.000147291	0.000359454	0.666224
Cab030090.1	A05	NA	9.56758e-07	0.000149558	0.000366942	0.666224
BnaC07g05140D	NA	C07	9.57096e-07	0.000149558	0.000367027	0.666224
Cab025348.1	A05	NA	9.57348e-07	0.000149558	0.000367091	0.666224
Cab007530.1	A10	NA	9.61731e-07	0.000149558	0.000368199	0.666224
Bo4g190430.1	NA	C04	9.62388e-07	0.000149558	0.000368365	0.666224
Cab013486.2	A09	NA	9.73577e-07	0.000150645	0.000371188	0.666224
Cab020636.3	A07	NA	9.82342e-07	0.000151349	0.000373394	0.666224
Bo4g039610.1	NA	C04	9.94267e-07	0.000152532	0.000376386	0.666224
Bo4g183130.1	NA	C04	1.00394e-06	0.000153359	0.000378804	0.666224
Bo8g077490.1	NA	C08	1.01271e-06	0.000154037	0.000380994	0.666224
Bo8g088410.1	NA	C08	1.01695e-06	0.000154037	0.000382052	0.666224
BnaA09g31300D	A09	NA	1.03388e-06	0.000155942	0.000386257	0.666224
Cab018650.1	A07	NA	1.11262e-06	0.000167118	0.000405589	0.666224
Cab006173.1	A06	NA	1.12189e-06	0.000167537	0.000407839	0.666224
Bo4g154080.1	NA	C04	1.12475e-06	0.000167537	0.000408533	0.666224
Cab003776.1	A03	NA	1.14383e-06	0.000169676	0.000413149	0.666224
BnaC02g29630D	NA	C02	1.15353e-06	0.000170328	0.000415485	0.666224
Cab040402.1	A07	NA	1.15772e-06	0.000170328	0.000416493	0.666224
Cab024559.1	A01	NA	1.1666e-06	0.000170842	0.000418628	0.666224
BnaA04g21200D	A04	NA	1.17073e-06	0.000170842	0.000419619	0.666224
Bo5g016630.1	NA	C05	1.17752e-06	0.000170997	0.000421245	0.666224
Bo4g098430.1	NA	C04	1.18295e-06	0.000170997	0.000422545	0.666224
Cab019129.1	A04	NA	1.18608e-06	0.000170997	0.000423294	0.666224
Bo8g052710.1	NA	C08	1.19647e-06	0.000171162	0.000425773	0.666224
Cab007311.1	A10	NA	1.19676e-06	0.000171162	0.000425842	0.666224
BnaC07g05050D	NA	C07	1.20283e-06	0.000171347	0.000427288	0.666224
Cab013827.3	A09	NA	1.21086e-06	0.000171809	0.000429198	0.666224
Cab019914.1	A01	NA	1.2159e-06	0.000171845	0.000430394	0.666224
BnaC04g37610D	NA	C04	1.23192e-06	0.00017292	0.00043419	0.666224
Bo4g183160.1	NA	C04	1.23314e-06	0.00017292	0.000434478	0.666224
BnaC04g02240D	NA	C04	1.27614e-06	0.000177798	0.000444595	0.666224
Bo7g080220.1	NA	C07	1.28092e-06	0.000177798	0.000445713	0.666224
Bo9g151980.1	NA	C09	1.28278e-06	0.000177798	0.00044615	0.666224
Bo3g052230.1	NA	C03	1.31414e-06	0.000179635	0.000453456	0.666224
Cab032683.1	A02	NA	1.31965e-06	0.000179635	0.000454737	0.666224
Cab019588.1	A04	NA	1.32425e-06	0.000179635	0.000455802	0.666224
Cab021693.1	A02	NA	1.32672e-06	0.000179635	0.000456375	0.666224
Bo7g005530.1	NA	C07	1.33185e-06	0.000179635	0.000457561	0.666224
Bo5g078750.1	NA	C05	1.33716e-06	0.000179635	0.000458789	0.666224
Bo1g011940.1	NA	C01	1.33928e-06	0.000179635	0.00045928	0.666224
Cab035598.1	A06	NA	1.34118e-06	0.000179635	0.000459717	0.666224
Cab046533.3	A01	NA	1.346e-06	0.000179635	0.000460831	0.666224
BnaA06g10170D	A06	NA	1.34608e-06	0.000179635	0.000460849	0.666224
Bo9g181240.1	NA	C09	1.35356e-06	0.000179964	0.000462573	0.666224
Bo8g051310.1	NA	C08	1.35877e-06	0.000179991	0.000463774	0.666224
Bo6rg121810.1	NA	C06	1.43764e-06	0.000189738	0.000481769	0.666224
Bo1g150120.1	NA	C01	1.45241e-06	0.000190985	0.000485106	0.666224
BnaA03g36150D	A03	NA	1.47125e-06	0.000192756	0.000489349	0.666224
Cab005638.1	A09	NA	1.48149e-06	0.000193392	0.00049165	0.666224
BnaC05g24810D	NA	C05	1.4895e-06	0.000193733	0.000493444	0.666224
Bo9g059940.1	NA	C09	1.49942e-06	0.00019432	0.000495664	0.666224
BnaC05g26850D	NA	C05	1.51972e-06	0.000196242	0.000500193	0.666224
BnaC03g64760D	NA	C03	1.53241e-06	0.000197083	0.000503015	0.666224
Bo5g049040.1	NA	C05	1.53726e-06	0.000197083	0.00050409	0.666224
Cab043712.1	A02	NA	1.5427e-06	0.000197083	0.000505298	0.666224
Bo3g052920.1	NA	C03	1.5825e-06	0.000201449	0.000514084	0.666224
BnaC05g14450D	NA	C05	1.60279e-06	0.000202953	0.00051854	0.666224
Bo6rg016920.1	NA	C06	1.60562e-06	0.000202953	0.000519159	0.666224
Bo6rg125830.1	NA	C06	1.6174e-06	0.000203726	0.000521737	0.666224
Bo1g151540.1	NA	C01	1.62902e-06	0.000204472	0.000524273	0.666224
Cab042888.1	A06	NA	1.65243e-06	0.000206687	0.000529365	0.666224
Bo5g003790.1	NA	C05	1.65958e-06	0.000206861	0.000530917	0.666224
BnaC05g24800D	NA	C05	1.66867e-06	0.000207274	0.000532885	0.666224
Bo3g007010.1	NA	C03	1.6821e-06	0.000208222	0.00053579	0.666224
Bo2g023580.1	NA	C02	1.70556e-06	0.000210214	0.000540843	0.666224
Bo2g116540.1	NA	C02	1.7138e-06	0.000210214	0.000542613	0.666224
Cab013521.1	A09	NA	1.71576e-06	0.000210214	0.000543034	0.666224
Bo2g108670.1	NA	C02	1.73051e-06	0.0002113	0.000546196	0.666224
Bo2g029090.1	NA	C02	1.7519e-06	0.000212764	0.000550764	0.666224
Cab019022.1	A07	NA	1.75436e-06	0.000212764	0.000551288	0.666224
Cab042031.1	A01	NA	1.76604e-06	0.000212835	0.000553774	0.666224
Bo7g104920.1	NA	C07	1.77592e-06	0.000212835	0.000555873	0.666224
BnaA07g27000D	A07	NA	1.78008e-06	0.000212835	0.000556757	0.666224
Cab023545.1	A05	NA	1.78379e-06	0.000212835	0.000557543	0.666224
BnaC02g00490D	NA	C02	1.78458e-06	0.000212835	0.000557712	0.666224
Cab007661.1	A10	NA	1.79221e-06	0.000213036	0.000559326	0.666224
Cab005281.1	A09	NA	1.8008e-06	0.000213352	0.000561145	0.666224
Bo1g015020.1	NA	C01	1.80715e-06	0.000213399	0.000562486	0.666224
Bo2g089970.1	NA	C02	1.84278e-06	0.000216893	0.000569984	0.666224
Cab022082.1	A02	NA	1.86125e-06	0.000217928	0.000573854	0.666224
BnaA10g01250D	A10	NA	1.86372e-06	0.000217928	0.00057437	0.666224
Bo5g155020.1	NA	C05	1.87003e-06	0.000217956	0.000575689	0.666224
Bo9g061490.1	NA	C09	1.88905e-06	0.000219461	0.000579656	0.666224
Bo4g140410.1	NA	C04	1.91426e-06	0.000220329	0.000584892	0.666224
Cab031356.1	A02	NA	1.91473e-06	0.000220329	0.00058499	0.666224
BnaA09g40250D	A09	NA	1.91494e-06	0.000220329	0.000585033	0.666224
Bo3g123680.1	NA	C03	1.93633e-06	0.000222079	0.000589459	0.666224
Cab012119.1	A02	NA	1.99779e-06	0.000227728	0.000602089	0.666224
Bo1g155120.1	NA	C01	1.99827e-06	0.000227728	0.000602188	0.666224
Bo3g019500.1	NA	C03	2.03856e-06	0.000230857	0.000610397	0.666224
Bo6rg089200.1	NA	C06	2.03859e-06	0.000230857	0.000610403	0.666224
Cab047169.1	A01	NA	2.06007e-06	0.000232556	0.00061476	0.666224
Bo4g128400.1	NA	C04	2.07567e-06	0.000233582	0.000617913	0.666224
Bo9g184750.1	NA	C09	2.13079e-06	0.000238817	0.000628996	0.666224
Cab031831.1	A07	NA	2.1355e-06	0.000238817	0.000629937	0.666224
Cab032632.1	A02	NA	2.15144e-06	0.000239151	0.000633123	0.666224
Bo4g024170.1	NA	C04	2.1518e-06	0.000239151	0.000633194	0.666224
Cab035599.1	A06	NA	2.16223e-06	0.000239569	0.000635275	0.666224
Cab025156.1	A05	NA	2.24347e-06	0.000247805	0.000651358	0.666224
Cab026953.1	A02	NA	2.27565e-06	0.000250588	0.000657675	0.666224
Bo4g133400.1	NA	C04	2.31e-06	0.000253593	0.000664385	0.666224
Bo4g182310.1	NA	C04	2.34381e-06	0.000256331	0.000670956	0.666224
Cab032588.1	A02	NA	2.36275e-06	0.000256331	0.000674623	0.666224
BnaC02g37270D	NA	C02	2.36561e-06	0.000256331	0.000675177	0.666224
Cab022489.1	A08	NA	2.37011e-06	0.000256331	0.000676045	0.666224
Cab016577.4	A04	NA	2.37065e-06	0.000256331	0.000676149	0.666224
Cab019238.1	A04	NA	2.40236e-06	0.00025898	0.00068226	0.666224
Bo4g183140.1	NA	C04	2.41299e-06	0.000258996	0.000684303	0.666224
Bo6rg080340.1	NA	C06	2.41693e-06	0.000258996	0.000685059	0.666224
Bo8g059180.1	NA	C08	2.44127e-06	0.000260825	0.000689721	0.666224
Bo4g032410.1	NA	C04	2.46582e-06	0.000261994	0.000694407	0.666224
Cab029136.1	A09	NA	2.46681e-06	0.000261994	0.000694594	0.666224
BnaC08g27910D	NA	C08	2.50682e-06	0.000265458	0.000702197	0.666224
Cab020171.1	A01	NA	2.54415e-06	0.000268619	0.00070925	0.666224
Cab005642.3	A09	NA	2.55224e-06	0.000268683	0.000710775	0.666224
BnaC04g49910D	NA	C04	2.58207e-06	0.000271028	0.00071638	0.666224
BnaA01g02330D	A01	NA	2.59512e-06	0.000271604	0.000718825	0.666224
Cab009857.1	A09	NA	2.65008e-06	0.00027655	0.000729075	0.666224
Cab004120.1	A03	NA	2.66567e-06	0.000277264	0.000731969	0.666224
Cab004453.1	A03	NA	2.67238e-06	0.000277264	0.000733211	0.666224
BnaA06g25710D	A06	NA	2.70282e-06	0.000279615	0.000738841	0.666224
Bo9g160300.1	NA	C09	2.73395e-06	0.000281368	0.000744573	0.666224
Cab006140.1	A06	NA	2.73545e-06	0.000281368	0.000744848	0.666224
Bo2g002690.1	NA	C02	2.75279e-06	0.000282343	0.000748031	0.666224
Bo4g154000.1	NA	C04	2.78759e-06	0.000285098	0.000754397	0.666224
Cab027998.1	A09	NA	2.80176e-06	0.000285734	0.000756982	0.666224
Bo9g074420.1	NA	C09	2.82122e-06	0.000286903	0.000760523	0.666224
BnaC05g14310D	NA	C05	2.8768e-06	0.000291729	0.000770589	0.666224
Cab001308.1	A03	NA	2.92894e-06	0.000296179	0.000779968	0.666224
Bo8g083240.1	NA	C08	3.01298e-06	0.000303821	0.00079496	0.666224
Cab024675.1	A06	NA	3.04669e-06	0.000305529	0.000800931	0.666224
Cab017462.1	A10	NA	3.05416e-06	0.000305529	0.00080225	0.666224
Bo3g037010.1	NA	C03	3.05544e-06	0.000305529	0.000802477	0.666224
Cab016313.1	A03	NA	3.08061e-06	0.000306851	0.000806915	0.666224
Bo1g153600.1	NA	C01	3.08576e-06	0.000306851	0.000807821	0.666224
Bo2g095570.1	NA	C02	3.10835e-06	0.000308243	0.00081179	0.666224
BnaC04g10550D	NA	C04	3.12481e-06	0.000308597	0.000814677	0.666224
Cab036289.1	A02	NA	3.13584e-06	0.000308597	0.000816607	0.666224
BnaA03g33080D	A03	NA	3.13771e-06	0.000308597	0.000816934	0.666224
BnaA02g07650D	A02	NA	3.19577e-06	0.000313448	0.000827053	0.666224
BnaA06g16620D	A06	NA	3.22603e-06	0.000314835	0.000832302	0.666224
BnaA06g10410D	A06	NA	3.22745e-06	0.000314835	0.000832547	0.666224
Cab025212.1	A05	NA	3.37157e-06	0.000326998	0.000857293	0.666224
Cab023525.1	A05	NA	3.3778e-06	0.000326998	0.000858354	0.666224
Cab026957.1	A02	NA	3.38736e-06	0.000326998	0.000859981	0.666224
Cab012755.1	A07	NA	3.38856e-06	0.000326998	0.000860184	0.666224
Cab030719.1	A04	NA	3.4275e-06	0.000329868	0.000866791	0.666224
Cab041921.1	A01	NA	3.44645e-06	0.000330805	0.000869996	0.666224
BnaA06g02290D	A06	NA	3.47324e-06	0.000332432	0.000874516	0.666224
Cab035142.1	A04	NA	3.48191e-06	0.000332432	0.000875977	0.666224
Bo1g039440.1	NA	C01	3.5099e-06	0.000334215	0.000880681	0.666224
Bo9g089690.1	NA	C09	3.54792e-06	0.00033677	0.000887049	0.666224
BnaC04g05660D	NA	C04	3.55549e-06	0.00033677	0.000888315	0.666224
Cab042886.1	A06	NA	3.57951e-06	0.000338152	0.00089232	0.666224
BnaA02g07640D	A02	NA	3.59836e-06	0.000339041	0.000895459	0.666224
Bo1g144080.1	NA	C01	3.61314e-06	0.000339542	0.000897914	0.666224
Cab021380.1	A07	NA	3.6311e-06	0.000340339	0.000900893	0.666224
Bo7g115720.1	NA	C07	3.64526e-06	0.000340776	0.000903238	0.666224
Bo4g130760.1	NA	C04	3.65609e-06	0.000340901	0.000905029	0.666224
Cab007555.1	A10	NA	3.70836e-06	0.00034488	0.000913649	0.666224
Bo5g038650.1	NA	C05	3.73148e-06	0.000346132	0.000917445	0.666224
BnaA02g32340D	A02	NA	3.74418e-06	0.000346416	0.000919528	0.666224
Bo3g102930.1	NA	C03	3.75946e-06	0.000346935	0.000922029	0.666224
Cab033200.1	A08	NA	3.86768e-06	0.000356007	0.000939641	0.666224
BnaA06g16590D	A06	NA	3.91768e-06	0.000359687	0.000947714	0.666224
Bo8g090410.1	NA	C08	3.99375e-06	0.000365012	0.000959925	0.666224
Bo4g151490.1	NA	C04	4.00563e-06	0.000365012	0.000961824	0.666224
Bo7g071370.1	NA	C07	4.00618e-06	0.000365012	0.000961913	0.666224
Bo4g021310.1	NA	C04	4.02989e-06	0.000366243	0.000965697	0.666224
Bo3g052930.1	NA	C03	4.09364e-06	0.000371096	0.000975828	0.666224
Bo8g106520.1	NA	C08	4.10853e-06	0.000371508	0.000978186	0.666224
Bo6rg077870.1	NA	C06	4.13543e-06	0.000373001	0.000982437	0.666224
Bo7g095690.1	NA	C07	4.19035e-06	0.000376544	0.000991085	0.666224
Cab025295.1	A05	NA	4.19569e-06	0.000376544	0.000991923	0.666224
Cab046232.1	A01	NA	4.21379e-06	0.000377171	0.000994763	0.666224
Cab005394.1	A09	NA	4.22369e-06	0.000377171	0.000996314	0.666224
Bo9g172040.1	NA	C09	4.23558e-06	0.000377249	0.000998176	0.666224
BnaA02g00090D	A02	NA	4.24558e-06	0.000377249	0.000999738	0.666224
Bo4g034590.1	NA	C04	4.27229e-06	0.000378685	0.00100391	0.666224
Bo2g046050.1	NA	C02	4.29137e-06	0.000379439	0.00100688	0.666224
Cab021619.1	A02	NA	4.32152e-06	0.000381166	0.00101157	0.666224
Bo5g019610.1	NA	C05	4.37102e-06	0.000384188	0.00101924	0.666224
Bo4g098850.1	NA	C04	4.37719e-06	0.000384188	0.00102019	0.666224
Bo4g184530.1	NA	C04	4.46507e-06	0.000390946	0.00103372	0.666224
Bo3g054780.1	NA	C03	4.49328e-06	0.000392459	0.00103804	0.666224
BnaC05g14440D	NA	C05	4.50606e-06	0.000392619	0.00103999	0.666224
Cab023976.1	A05	NA	4.53536e-06	0.000394216	0.00104446	0.666224
BnaA07g16160D	A07	NA	4.56616e-06	0.000395719	0.00104915	0.666224
Bo7g014510.1	NA	C07	4.5747e-06	0.000395719	0.00105045	0.666224
Cab047952.2	A02	NA	4.59204e-06	0.000396264	0.00105308	0.666224
Cab016523.1	A03	NA	4.60432e-06	0.000396371	0.00105495	0.666224
Cab018747.1	A07	NA	4.64299e-06	0.000398744	0.0010608	0.666224
BnaC04g49890D	NA	C04	4.66903e-06	0.000400023	0.00106473	0.666224
BnaA03g31900D	A03	NA	4.7336e-06	0.00040459	0.00107444	0.666224
Bo1g017710.1	NA	C01	4.74804e-06	0.000404859	0.0010766	0.666224
Bo2g069590.1	NA	C02	4.80404e-06	0.00040683	0.00108497	0.666224
Bo1g143770.1	NA	C01	4.81342e-06	0.00040683	0.00108637	0.666224
Bo4g154050.1	NA	C04	4.8141e-06	0.00040683	0.00108647	0.666224
BnaC03g70370D	NA	C03	4.83267e-06	0.00040683	0.00108924	0.666224
Bo1g154910.1	NA	C01	4.83389e-06	0.00040683	0.00108942	0.666224
Bo4g024870.1	NA	C04	4.83914e-06	0.00040683	0.0010902	0.666224
Cab003267.1	A03	NA	4.87598e-06	0.000408969	0.00109568	0.666224
Cab010084.1	A09	NA	4.90948e-06	0.000410457	0.00110064	0.666224
Bo2g047840.1	NA	C02	4.91997e-06	0.000410457	0.00110219	0.666224
Bo1g017720.1	NA	C01	4.92802e-06	0.000410457	0.00110338	0.666224
BnaC07g01920D	NA	C07	4.96453e-06	0.000412541	0.00110877	0.666224
BnaA10g08960D	A10	NA	5.03781e-06	0.000416255	0.00111953	0.666224
Cab018373.1	A07	NA	5.03898e-06	0.000416255	0.0011197	0.666224
Cab005071.1	A07	NA	5.04402e-06	0.000416255	0.00112044	0.666224
Bo7g056170.1	NA	C07	5.1017e-06	0.00042005	0.00112887	0.666224
Cab019596.1	A04	NA	5.12681e-06	0.000421151	0.00113253	0.666224
Bo2g095510.1	NA	C02	5.13896e-06	0.000421185	0.0011343	0.666224
Cab036453.1	A02	NA	5.19956e-06	0.000425182	0.00114309	0.666224
Bo9g037250.1	NA	C09	5.24889e-06	0.000427826	0.00115022	0.666224
Bo4g124170.1	NA	C04	5.25574e-06	0.000427826	0.00115121	0.666224
Cab018455.1	A07	NA	5.36161e-06	0.000435457	0.00116642	0.666224
Cab047796.1	A03	NA	5.39101e-06	0.00043656	0.00117063	0.666224
Bo9g179020.1	NA	C09	5.39951e-06	0.00043656	0.00117184	0.666224
Cab017493.1	A10	NA	5.47755e-06	0.000441875	0.00118296	0.666224
Cab007365.2	A10	NA	5.52186e-06	0.00044445	0.00118924	0.666224
Bo7g071510.1	NA	C07	5.5929e-06	0.000449161	0.00119928	0.666224
Cab025769.1	A04	NA	5.66381e-06	0.00045384	0.00120925	0.666224
Cab014672.1	A02	NA	5.78796e-06	0.000462756	0.00122659	0.666224
Bo3g018620.1	NA	C03	5.80601e-06	0.000462922	0.0012291	0.666224
Bo4g021380.1	NA	C04	5.81584e-06	0.000462922	0.00123047	0.666224
Cab033973.1	A05	NA	5.8414e-06	0.000463928	0.00123402	0.666224
Cab023429.1	A05	NA	5.87415e-06	0.000464976	0.00123855	0.666224
Cab029197.1	A09	NA	5.8805e-06	0.000464976	0.00123943	0.666224
BnaA10g21170D	A10	NA	5.91869e-06	0.000466968	0.00124471	0.666224
Bo1g147710.1	NA	C01	5.99228e-06	0.000470749	0.00125484	0.666224
Cab009512.1	A06	NA	5.99285e-06	0.000470749	0.00125492	0.666224
Bo7g084070.1	NA	C07	6.02355e-06	0.000472128	0.00125914	0.666224
Cab035218.1	A06	NA	6.06256e-06	0.00047415	0.00126448	0.666224
Cab006115.1	A06	NA	6.14337e-06	0.000478477	0.00127551	0.666224
Bo2g018430.1	NA	C02	6.14455e-06	0.000478477	0.00127567	0.666224
Cab007241.3	A10	NA	6.16247e-06	0.000478834	0.00127811	0.666224
BnaC04g08580D	NA	C04	6.18246e-06	0.00047935	0.00128082	0.666224
Cab001258.1	A03	NA	6.23446e-06	0.00048234	0.00128787	0.666224
Bo9g148250.1	NA	C09	6.29268e-06	0.000485797	0.00129575	0.666224
Bo5g025230.1	NA	C05	6.38092e-06	0.000491145	0.00130762	0.666224
Cab004404.1	A03	NA	6.41124e-06	0.000491145	0.00131169	0.666224
Cab000382.1	A09	NA	6.41983e-06	0.000491145	0.00131284	0.666224
Cab015589.2	A03	NA	6.42762e-06	0.000491145	0.00131388	0.666224
Bo7g069930.1	NA	C07	6.43036e-06	0.000491145	0.00131425	0.666224
Bo7g116760.1	NA	C07	6.45139e-06	0.000491279	0.00131706	0.666224
Bo1g141470.1	NA	C01	6.47106e-06	0.000491279	0.00131969	0.666224
BnaC05g09730D	NA	C05	6.47317e-06	0.000491279	0.00131998	0.666224
BnaA05g02100D	A05	NA	6.52324e-06	0.000494035	0.00132665	0.666224
Bo1g147530.1	NA	C01	6.56896e-06	0.000496423	0.00133274	0.666224
Cab031202.1	A02	NA	6.58568e-06	0.000496423	0.00133496	0.666224
Cab031095.1	A02	NA	6.60743e-06	0.000496423	0.00133784	0.666224
Cab042442.1	A01	NA	6.61009e-06	0.000496423	0.00133819	0.666224
Bo1g150530.1	NA	C01	6.67664e-06	0.000498985	0.001347	0.666224
Bo6rg120170.1	NA	C06	6.69162e-06	0.000498985	0.00134898	0.666224
Cab007329.2	A10	NA	6.69824e-06	0.000498985	0.00134985	0.666224
Bo2g011480.1	NA	C02	6.69981e-06	0.000498985	0.00135006	0.666224
Bo9g176310.1	NA	C09	6.77795e-06	0.00050376	0.00136034	0.666224
Bo9g176450.1	NA	C09	6.97794e-06	0.000517326	0.00138647	0.666224
Bo8g099080.1	NA	C08	6.9893e-06	0.000517326	0.00138795	0.666224
Cab004439.1	A03	NA	7.07104e-06	0.000522299	0.00139855	0.666224
Bo9g184760.1	NA	C09	7.12545e-06	0.000524743	0.00140557	0.666224
BnaC05g16510D	NA	C05	7.14338e-06	0.000524743	0.00140789	0.666224
BnaA06g19610D	A06	NA	7.14798e-06	0.000524743	0.00140848	0.666224
Cab034208.1	A04	NA	7.24575e-06	0.000530835	0.00142105	0.666224
Bo7g014600.1	NA	C07	7.33378e-06	0.00053617	0.00143231	0.666224
Cab035236.1	A06	NA	7.35618e-06	0.00053617	0.00143517	0.666224
Bo5g025680.1	NA	C05	7.3734e-06	0.00053617	0.00143737	0.666224
Bo9g006340.1	NA	C09	7.37982e-06	0.00053617	0.00143819	0.666224
Bo8g081460.1	NA	C08	7.39325e-06	0.00053617	0.0014399	0.666224
Bo4g154920.1	NA	C04	7.53605e-06	0.00054517	0.00145802	0.666224
BnaA02g09700D	A02	NA	7.54772e-06	0.00054517	0.00145949	0.666224
Bo7g082180.1	NA	C07	7.58043e-06	0.000546433	0.00146363	0.666224
Bo2g023490.1	NA	C02	7.6243e-06	0.000548494	0.00146916	0.666224
BnaC09g24250D	NA	C09	7.71109e-06	0.000552921	0.00148007	0.666224
Bo2g023670.1	NA	C02	7.71664e-06	0.000552921	0.00148076	0.666224
Cab046962.1	A01	NA	7.80465e-06	0.000557939	0.00149178	0.666224
Bo3g102920.1	NA	C03	7.81775e-06	0.000557939	0.00149342	0.666224
Cab006154.1	A06	NA	7.83752e-06	0.00055824	0.00149588	0.666224
BnaC07g23250D	NA	C07	7.86913e-06	0.000558536	0.00149982	0.666224
Bo2g051120.1	NA	C02	7.87712e-06	0.000558536	0.00150082	0.666224
Cab021972.1	A02	NA	7.88836e-06	0.000558536	0.00150222	0.666224
Cab047422.1	A09	NA	7.9509e-06	0.000561841	0.00150999	0.666224
Bo1g150280.1	NA	C01	7.96634e-06	0.000561841	0.00151191	0.666224
Cab024375.1	A01	NA	8.00203e-06	0.00056316	0.00151633	0.666224
Bo5g137820.1	NA	C05	8.02387e-06	0.00056316	0.00151903	0.666224
Bo4g151450.1	NA	C04	8.0321e-06	0.00056316	0.00152005	0.666224
Cab046546.1	A01	NA	8.07758e-06	0.000565245	0.00152567	0.666224
Bo1g017730.1	NA	C01	8.19508e-06	0.000572351	0.00154014	0.666224
Cab010647.1	A03	NA	8.2522e-06	0.000575221	0.00154715	0.666224
Bo3g061590.1	NA	C03	8.27053e-06	0.000575382	0.00154939	0.666224
Cab003531.1	A03	NA	8.31261e-06	0.000576924	0.00155454	0.666224
Bo6rg077880.1	NA	C06	8.32485e-06	0.000576924	0.00155603	0.666224
Bo1g156210.1	NA	C01	8.42059e-06	0.000582435	0.0015677	0.666224
Bo6rg116420.1	NA	C06	8.46145e-06	0.000584136	0.00157267	0.666224
Bo1g139920.1	NA	C01	8.53232e-06	0.000587898	0.00158127	0.666224
BnaA05g33390D	A05	NA	8.5693e-06	0.000589315	0.00158574	0.666224
Cab028095.4	A09	NA	8.63302e-06	0.000592561	0.00159344	0.666224
Bo1g154920.1	NA	C01	8.72072e-06	0.00059674	0.001604	0.666224
Cab032463.1	A02	NA	8.72715e-06	0.00059674	0.00160478	0.666224
Bo6rg065030.1	NA	C06	8.81305e-06	0.000600989	0.00161508	0.666224
Cab022592.1	A06	NA	8.82276e-06	0.000600989	0.00161625	0.666224
BnaC06g31850D	NA	C06	8.91501e-06	0.000606122	0.00162727	0.666224
Cab020206.1	A01	NA	8.94721e-06	0.000607162	0.00163111	0.666224
Bo9g091230.1	NA	C09	9.00544e-06	0.00060996	0.00163804	0.666224
Cab038326.1	A09	NA	9.04054e-06	0.000611184	0.00164222	0.666224
Cab046490.1	A05	NA	9.08269e-06	0.00061288	0.00164722	0.666224
Bo5g058580.1	NA	C05	9.10276e-06	0.000613082	0.0016496	0.666224
Cab001440.1	A03	NA	9.12303e-06	0.000613296	0.001652	0.666224
Bo7g109900.1	NA	C07	9.2485e-06	0.00061945	0.00166682	0.666224
Bo1g139830.1	NA	C01	9.24908e-06	0.00061945	0.00166688	0.666224
Bo4g140750.1	NA	C04	9.3151e-06	0.00062271	0.00167465	0.666224
Cab045274.2	A09	NA	9.37735e-06	0.000625706	0.00168196	0.666224
Bo3g173700.1	NA	C03	9.50172e-06	0.000632661	0.00169652	0.666224
BnaC02g11360D	NA	C02	9.51683e-06	0.000632661	0.00169828	0.666224
Bo3g094000.1	NA	C03	9.69202e-06	0.000643116	0.00171867	0.666224
Bo3g032510.1	NA	C03	9.72399e-06	0.000643199	0.00172238	0.666224
Bo3g061330.1	NA	C03	9.72911e-06	0.000643199	0.00172297	0.666224
Bo4g183260.1	NA	C04	9.78757e-06	0.000645875	0.00172974	0.666224
[truncated: 53,339 more rows]

## Sheet: ROS_chitin
Marker	A-Chromosome	C-Chromosome	P.value	Q.value	FDR	Pi0
[truncated: 53,883 more rows]

[truncated: 2 more sheets: ROS_flg22, ROS_elf18]
