# Supplementary material for: Pathogen lifestyle determines host genetic signature of quantitative disease resistance loci in oilseed rape (Brassica napus)
Source: Theor Appl Genet. 2024 Mar 2;137(3):65. doi: 10.1007/s00122-024-04569-1 (PMC10908622; doi:10.1007/s00122-024-04569-1)
Supplement: Supplementary file 4 — 184 gene expression markers (GEMs) associated with chitin-induced ROS. These GEMs are compared with GEMs associated with resistance to pathogens (Alternaria brassicicola, Botrytis cinerea, Pyrenopeziza brassicae, and Verticillium longisporum) and ROS response induced by flg22, and elf18. Lists correspond to Venn diagrams in Fig. 2. The first tab includes all 184 GEMs associated with chitin-induced ROS. The subsequent tabs include lists of shared GEMs associated with chitin-induced ROS response and each additional trait (quantitative disease resistance (QDR) to each fungal pathogen or additional PAMP-induced ROS responses). The title of each tab indicates the data included in each comparison and the number of shared GEMs. Predicted Arabidopsis thaliana orthologs and corresponding descriptions are shown where possible. (XLSX 1347 KB) [file 122_2024_4569_MOESM4_ESM.xlsx]

## Sheet: all_merged
Marker	A.Chromosome	C.Chromosome	A.b._P.value	A.b._Q.value	A.b._FDR	A.b._Pi0	A.b._correlation_between_rpkm_and_phenotype	B.c._P.value	B.c._Q.value	B.c._FDR	B.c._Pi0	B.c._correlation_between_rpkm_and_phenotype	P.b._P.value	P.b._Q.value	P.b._FDR	P.b._Pi0	P.b._correlation_between_rpkm_and_phenotype	V.l._P.value	V.l._Q.value	V.l.._FDR	V.l._Pi0	V.l._correlation_between_rpkm_and_phenotype	interpolate_loc	TAIR_id	TAIR_description	TAIR_description_full
BnaA01g02330D	A01	NA	NA	NA	NA	NA	NA	NA	NA	NA	NA	NA	0.000337954	0.0247739	0.042437	0.701997	-0.277629	2.6e-06	0.000271604	0.000718825	0.666224	-0.313448	A01_001805849_001804510.001			#N/A
BnaA01g07800D	A01	NA	NA	NA	NA	NA	NA	NA	NA	NA	NA	NA	NA	NA	NA	NA	NA	0.000740015	0.0105837	0.0307196	0.666224	-0.250931	A01_004339799_004337034.999			#N/A
BnaA01g08650D	A01	NA	1.29e-05	0.00122139	0.00322284	0.648193	-0.222184	NA	NA	NA	NA	NA	NA	NA	NA	NA	NA	NA	NA	NA	NA	NA	A01_004891380_004890979			#N/A
BnaA01g08880D	A01	NA	0.000805618	0.0161617	0.0382983	0.648193	0.221033	NA	NA	NA	NA	NA	NA	NA	NA	NA	NA	NA	NA	NA	NA	NA	A01_005040217_005038974.001			#N/A
BnaA01g10220D	A01	NA	NA	NA	NA	NA	NA	NA	NA	NA	NA	NA	NA	NA	NA	NA	NA	0.000710971	0.0102997	0.0299018	0.666224	0.243806	A01_005935135_005932320.001	AT5G45110.1	NPR1-like protein 3	NPR1-like protein 3 (NPR3); INVOLVED IN: defense response to fungus, incompatible interaction, defense response to bacterium, incompatible interaction; LOCATED IN: chloroplast; EXPRESSED IN: 23 plant structures; EXPRESSED DURING: 13 growth stages; CONTAINS InterPro DOMAIN/s: BTB/POZ (InterPro:IPR013069), NPR1/NIM1 like, C-terminal (InterPro:IPR021094), BTB/POZ fold (InterPro:IPR011333), Ankyrin r…
BnaA01g10340D	A01	NA	0.000249171	0.00806064	0.0200837	0.648193	-0.148443	NA	NA	NA	NA	NA	NA	NA	NA	NA	NA	7.21e-05	0.00232715	0.00654773	0.666224	0.284651	A01_006096323_006094874	AT4G19985.1	Acyl-CoA N-acyltransferases (NAT) superfamily protein	Acyl-CoA N-acyltransferases (NAT) superfamily protein; FUNCTIONS IN: N-acetyltransferase activity; INVOLVED IN: N-terminal protein myristoylation, metabolic process; EXPRESSED IN: 23 plant structures; EXPRESSED DURING: 15 growth stages; CONTAINS InterPro DOMAIN/s: GCN5-related N-acetyltransferase, C-terminal (InterPro:IPR022610), GCN5-related N-acetyltransferase (InterPro:IPR000182), Acyl-CoA N-a…
BnaA01g18460D	A01	NA	NA	NA	NA	NA	NA	NA	NA	NA	NA	NA	NA	NA	NA	NA	NA	0.000839821	0.0114965	0.0334442	0.666224	-0.241536	A01_012159313_012157659	AT4G15520.1	tRNA/rRNA methyltransferase (SpoU) family protein	tRNA/rRNA methyltransferase (SpoU) family protein; FUNCTIONS IN: RNA binding, RNA methyltransferase activity; INVOLVED IN: RNA processing; LOCATED IN: cellular_component unknown; EXPRESSED IN: 23 plant structures; EXPRESSED DURING: 13 growth stages; CONTAINS InterPro DOMAIN/s: tRNA/rRNA methyltransferase, SpoU (InterPro:IPR001537); Has 7549 Blast hits to 7548 proteins in 2062 species: Archae - 19…
BnaA01g18870D	A01	NA	0.0011279	0.0197165	0.0464079	0.648193	0.142433	NA	NA	NA	NA	NA	NA	NA	NA	NA	NA	0.000347588	0.00648196	0.0184749	0.666224	-0.230314	A01_012581505_012581050	AT4G14890.1	2Fe-2S ferredoxin-like superfamily protein	2Fe-2S ferredoxin-like superfamily protein; FUNCTIONS IN: electron carrier activity, iron-sulfur cluster binding, 2 iron, 2 sulfur cluster binding; INVOLVED IN: electron transport chain; LOCATED IN: chloroplast; EXPRESSED IN: 23 plant structures; EXPRESSED DURING: 13 growth stages; CONTAINS InterPro DOMAIN/s: Ferredoxin (InterPro:IPR001041), Ferredoxin [2Fe-2S], plant (InterPro:IPR010241), Beta-g…
BnaA01g21570D	A01	NA	0.000314296	0.00923236	0.022794	0.648193	0.162842	NA	NA	NA	NA	NA	NA	NA	NA	NA	NA	1.03e-07	3.82e-05	9.37e-05	0.666224	-0.346427	A01_020461587_020459395.001	AT1G79090.2		FUNCTIONS IN: molecular_function unknown; INVOLVED IN: biological_process unknown; LOCATED IN: cellular_component unknown; EXPRESSED IN: 25 plant structures; EXPRESSED DURING: 15 growth stages; CONTAINS InterPro DOMAIN/s: Topoisomerase II-associated protein PAT1 (InterPro:IPR019167); BEST Arabidopsis thaliana protein match is: Topoisomerase II-associated protein PAT1 (TAIR:AT3G22270.1); Has 1260 …
BnaA01g27750D	A01	NA	NA	NA	NA	NA	NA	NA	NA	NA	NA	NA	0.000500978	0.0295384	0.0492716	0.701997	-0.223865	NA	NA	NA	NA	NA	A01_027652930_027655056			#N/A
BnaA01g30270D	A01	NA	NA	NA	NA	NA	NA	NA	NA	NA	NA	NA	NA	NA	NA	NA	NA	0.000231744	0.00501674	0.0141344	0.666224	0.251478	A01_029809394_029803545.001	AT3G13120.2	Ribosomal protein S10p/S20e family protein	Ribosomal protein S10p/S20e family protein; FUNCTIONS IN: structural constituent of ribosome, RNA binding; INVOLVED IN: translation; LOCATED IN: small ribosomal subunit; EXPRESSED IN: 22 plant structures; EXPRESSED DURING: 13 growth stages; CONTAINS InterPro DOMAIN/s: Ribosomal protein S10 subgroup (InterPro:IPR005731), Ribosomal protein S10, conserved site (InterPro:IPR018268), Ribosomal protein…
BnaA01g31790D	A01	NA	4.84e-05	0.00285077	0.00758062	0.648193	-0.148616	NA	NA	NA	NA	NA	NA	NA	NA	NA	NA	0.000110901	0.00309094	0.00871343	0.666224	0.249702	A01_030736083_030737228.002			#N/A
BnaA01g32620D	A01	NA	NA	NA	NA	NA	NA	NA	NA	NA	NA	NA	NA	NA	NA	NA	NA	0.000118496	0.00321769	0.00910232	0.666224	-0.255326	A01_031574209_031573697.001	AT3G06778.1	Chaperone DnaJ-domain superfamily protein	Chaperone DnaJ-domain superfamily protein; FUNCTIONS IN: unfolded protein binding, heat shock protein binding; INVOLVED IN: protein folding; LOCATED IN: cellular_component unknown; CONTAINS InterPro DOMAIN/s: Molecular chaperone, heat shock protein, Hsp40, DnaJ (InterPro:IPR015609), Heat shock protein DnaJ, N-terminal (InterPro:IPR001623), Heat shock protein DnaJ (InterPro:IPR003095); BEST Arabid…
BnaA01g33800D	A01	NA	0.0012093	0.0204338	0.0483111	0.648193	0.173395	NA	NA	NA	NA	NA	NA	NA	NA	NA	NA	0.00151483	0.0170469	0.0491577	0.666224	-0.225317	A01_032202425_032201105	AT3G03980.1	NAD(P)-binding Rossmann-fold superfamily protein	NAD(P)-binding Rossmann-fold superfamily protein; FUNCTIONS IN: oxidoreductase activity, binding, catalytic activity; INVOLVED IN: oxidation reduction, metabolic process; EXPRESSED IN: 25 plant structures; EXPRESSED DURING: 15 growth stages; CONTAINS InterPro DOMAIN/s: Short-chain dehydrogenase/reductase, conserved site (InterPro:IPR020904), NAD(P)-binding domain (InterPro:IPR016040), Glucose/rib…
BnaA01g33970D	A01	NA	0.000395984	0.0106143	0.0258458	0.648193	0.186622	NA	NA	NA	NA	NA	NA	NA	NA	NA	NA	0.000749217	0.0106601	0.0309762	0.666224	-0.257512	A01_032262234_032262505.002	AT4G10080.1		unknown protein; BEST Arabidopsis thaliana protein match is: unknown protein (TAIR:AT4G13530.1); Has 120 Blast hits to 114 proteins in 21 species: Archae - 2; Bacteria - 4; Metazoa - 0; Fungi - 12; Plants - 100; Viruses - 0; Other Eukaryotes - 2 (source: NCBI BLink).
BnaA01g34290D	A01	NA	0.000207913	0.00715439	0.0181774	0.648193	-0.172285	NA	NA	NA	NA	NA	NA	NA	NA	NA	NA	NA	NA	NA	NA	NA	A01_028233235_028232828.999	ATCG00480.1	ATP synthase subunit beta	ATP synthase subunit beta (PB); FUNCTIONS IN: hydrogen ion transmembrane transporter activity, zinc ion binding; INVOLVED IN: defense response to fungus, incompatible interaction, response to cold, ATP synthesis coupled proton transport; LOCATED IN: in 11 components; EXPRESSED IN: 24 plant structures; EXPRESSED DURING: 14 growth stages; CONTAINS InterPro DOMAIN/s: ATPase, F1/V1/A1 complex, alpha/…
BnaA02g00090D	A02	NA	0.00108885	0.0192752	0.0454767	0.648193	-0.149941	NA	NA	NA	NA	NA	NA	NA	NA	NA	NA	4.25e-06	0.000377249	0.000999738	0.666224	0.31794	A02_001587685_001588258.001	AT5G09650.1	pyrophosphorylase 6	pyrophosphorylase 6 (PPa6); FUNCTIONS IN: inorganic diphosphatase activity, pyrophosphatase activity; INVOLVED IN: in 7 processes; LOCATED IN: thylakoid, chloroplast, chloroplast stroma, membrane, chloroplast envelope; EXPRESSED IN: 26 plant structures; EXPRESSED DURING: 14 growth stages; CONTAINS InterPro DOMAIN/s: Inorganic pyrophosphatase (InterPro:IPR008162); BEST Arabidopsis thaliana protein…
BnaA02g01690D	A02	NA	NA	NA	NA	NA	NA	NA	NA	NA	NA	NA	NA	NA	NA	NA	NA	0.000253846	0.00533213	0.0150066	0.666224	-0.260254	A02_002519123_002519787	AT5G13510.1	Ribosomal protein L10 family protein	Ribosomal protein L10 family protein; FUNCTIONS IN: structural constituent of ribosome; INVOLVED IN: translation, ribosome biogenesis; LOCATED IN: cytosolic ribosome, ribosome, chloroplast, chloroplast stroma; EXPRESSED IN: 23 plant structures; EXPRESSED DURING: 14 growth stages; CONTAINS InterPro DOMAIN/s: Ribosomal protein L10 (InterPro:IPR001790); BEST Arabidopsis thaliana protein match is: Ri…
BnaA02g02080D	A02	NA	NA	NA	NA	NA	NA	NA	NA	NA	NA	NA	NA	NA	NA	NA	NA	0.000231581	0.00501674	0.0141279	0.666224	-0.259495	A02_002672121_002672766.001			#N/A
BnaA02g03350D	A02	NA	NA	NA	NA	NA	NA	0.000217514	0.0292359	0.0442276	0.765803	-0.247664	NA	NA	NA	NA	NA	3.57e-05	0.00147825	0.00408333	0.666224	0.299174	A02_003382308_003380722.001	AT5G17010.3	Major facilitator superfamily protein	Major facilitator superfamily protein; FUNCTIONS IN: carbohydrate transmembrane transporter activity, sugar:hydrogen symporter activity; INVOLVED IN: transport, transmembrane transport; LOCATED IN: plasma membrane, membrane; EXPRESSED IN: 24 plant structures; EXPRESSED DURING: 13 growth stages; CONTAINS InterPro DOMAIN/s: Sugar transporter, conserved site (InterPro:IPR005829), Major facilitator s…
BnaA02g07640D	A02	NA	1.08e-05	0.00106546	0.00285845	0.648193	0.254931	NA	NA	NA	NA	NA	NA	NA	NA	NA	NA	3.6e-06	0.000339041	0.000895459	0.666224	-0.341286	A02_005975794_005977308.001	AT1G26370.1	RNA helicase family protein	RNA helicase family protein; FUNCTIONS IN: in 6 functions; INVOLVED IN: biological_process unknown; LOCATED IN: chloroplast; EXPRESSED IN: 22 plant structures; EXPRESSED DURING: 13 growth stages; CONTAINS InterPro DOMAIN/s: Helicase-associated domain (InterPro:IPR007502), ATPase, AAA+ type, core (InterPro:IPR003593), Domain of unknown function DUF1605 (InterPro:IPR011709), DEAD-like helicase, N-t…
BnaA02g07650D	A02	NA	2.47e-05	0.00183554	0.00494311	0.648193	0.230807	NA	NA	NA	NA	NA	NA	NA	NA	NA	NA	3.2e-06	0.000313448	0.000827053	0.666224	-0.334939	A02_005975794_005977308.002			#N/A
BnaA02g09700D	A02	NA	0.000286118	0.00876617	0.0216585	0.648193	-0.0875396	NA	NA	NA	NA	NA	NA	NA	NA	NA	NA	7.55e-06	0.00054517	0.00145949	0.666224	0.307695	A02_007553832_007558897.001	AT5G54270.1	light-harvesting chlorophyll B-binding protein 3	light-harvesting chlorophyll B-binding protein 3 (LHCB3); FUNCTIONS IN: structural molecule activity; INVOLVED IN: photosynthesis; LOCATED IN: light-harvesting complex, thylakoid, chloroplast thylakoid membrane, chloroplast; EXPRESSED IN: 24 plant structures; EXPRESSED DURING: 14 growth stages; CONTAINS InterPro DOMAIN/s: Chlorophyll A-B binding protein (InterPro:IPR001344); BEST Arabidopsis thal…
BnaA02g10390D	A02	NA	NA	NA	NA	NA	NA	NA	NA	NA	NA	NA	NA	NA	NA	NA	NA	0.000186441	0.00433758	0.0122557	0.666224	-0.274395	A02_008092597_008092490.001	AT3G53430.1	Ribosomal protein L11 family protein	Ribosomal protein L11 family protein; FUNCTIONS IN: structural constituent of ribosome; INVOLVED IN: translation, ribosome biogenesis; LOCATED IN: ribosome, cytosolic large ribosomal subunit, membrane; EXPRESSED IN: 23 plant structures; EXPRESSED DURING: 13 growth stages; CONTAINS InterPro DOMAIN/s: Ribosomal protein L11, C-terminal domain (InterPro:IPR020783), Ribosomal protein L11, N-terminal d…
BnaA02g12170D	A02	NA	NA	NA	NA	NA	NA	NA	NA	NA	NA	NA	NA	NA	NA	NA	NA	0.000745637	0.0106345	0.0308765	0.666224	-0.241275	A02_005656966_005657788			#N/A
BnaA02g12330D	A02	NA	0.00102238	0.0185305	0.0438619	0.648193	0.241261	NA	NA	NA	NA	NA	NA	NA	NA	NA	NA	NA	NA	NA	NA	NA	A02_009552081_009550904	AT1G65970.1	thioredoxin-dependent peroxidase 2	thioredoxin-dependent peroxidase 2 (TPX2); FUNCTIONS IN: oxidoreductase activity, antioxidant activity; INVOLVED IN: cell redox homeostasis; LOCATED IN: cellular_component unknown; EXPRESSED IN: leaf; CONTAINS InterPro DOMAIN/s: Thioredoxin fold (InterPro:IPR012335), Thioredoxin-like (InterPro:IPR017936), Thioredoxin-like fold (InterPro:IPR012336), Redoxin (InterPro:IPR013740); BEST Arabidopsis t…
BnaA02g13270D	A02	NA	0.000187252	0.00672154	0.0171479	0.648193	-0.173171	NA	NA	NA	NA	NA	NA	NA	NA	NA	NA	NA	NA	NA	NA	NA	A02_010346041_010345244.001	AT1G77590.1	long chain acyl-CoA synthetase 9	long chain acyl-CoA synthetase 9 (LACS9); FUNCTIONS IN: long-chain fatty acid-CoA ligase activity; INVOLVED IN: fatty acid metabolic process, fatty acid biosynthetic process; LOCATED IN: chloroplast, membrane, chloroplast envelope; EXPRESSED IN: 25 plant structures; EXPRESSED DURING: 14 growth stages; CONTAINS InterPro DOMAIN/s: AMP-binding, conserved site (InterPro:IPR020845), AMP-dependent synt…
BnaA02g14920D	A02	NA	NA	NA	NA	NA	NA	NA	NA	NA	NA	NA	NA	NA	NA	NA	NA	0.000264266	0.00545525	0.0154094	0.666224	-0.230442	A02_012003392_012002011.001	AT5G20930.1	Protein kinase superfamily protein	TOUSLED (TSL); FUNCTIONS IN: protein serine/threonine kinase activity, kinase activity; INVOLVED IN: protein amino acid phosphorylation; LOCATED IN: nucleus, chloroplast, cytoplasm; EXPRESSED IN: 23 plant structures; EXPRESSED DURING: 14 growth stages; CONTAINS InterPro DOMAIN/s: Protein kinase, ATP binding site (InterPro:IPR017441), Protein kinase, catalytic domain (InterPro:IPR000719), Serine/t…
BnaA02g18190D	A02	NA	0.000153124	0.00590951	0.0153036	0.648193	-0.191735	NA	NA	NA	NA	NA	NA	NA	NA	NA	NA	NA	NA	NA	NA	NA	A02_015166154_015169292.999	ATCG01250.1	NADH-Ubiquinone/plastoquinone (complex I) protein	NDHB.2; FUNCTIONS IN: NADH dehydrogenase (ubiquinone) activity; INVOLVED IN: oxidation reduction, ATP synthesis coupled electron transport; LOCATED IN: endomembrane system; CONTAINS InterPro DOMAIN/s: NADH:ubiquinone/plastoquinone oxidoreductase (InterPro:IPR001750); BEST Arabidopsis thaliana protein match is: NADH-Ubiquinone/plastoquinone (complex I) protein (TAIR:ATCG00890.1).
BnaA02g19210D	A02	NA	0.00107827	0.0191754	0.0452222	0.648193	-0.0966972	NA	NA	NA	NA	NA	NA	NA	NA	NA	NA	NA	NA	NA	NA	NA	A02_015876412_015877207.001			#N/A
BnaA02g23630D	A02	NA	NA	NA	NA	NA	NA	NA	NA	NA	NA	NA	NA	NA	NA	NA	NA	1.72e-05	0.000907207	0.00250541	0.666224	0.25944	A02_021010130_021008172.003	AT5G44820.1	Nucleotide-diphospho-sugar transferase family protein	Nucleotide-diphospho-sugar transferase family protein; CONTAINS InterPro DOMAIN/s: Nucleotide-diphospho-sugar transferase, predicted (InterPro:IPR005069); BEST Arabidopsis thaliana protein match is: unknown protein (TAIR:AT4G19970.1); Has 35333 Blast hits to 34131 proteins in 2444 species: Archae - 798; Bacteria - 22429; Metazoa - 974; Fungi - 991; Plants - 531; Viruses - 0; Other Eukaryotes - 96…
BnaA02g26480D	A02	NA	NA	NA	NA	NA	NA	NA	NA	NA	NA	NA	4.42e-05	0.00922275	0.0163125	0.701997	-0.306139	NA	NA	NA	NA	NA	A02_027793391_027794905.001			#N/A
BnaA02g31130D	A02	NA	NA	NA	NA	NA	NA	NA	NA	NA	NA	NA	NA	NA	NA	NA	NA	0.000623943	0.00947079	0.0273785	0.666224	-0.20984	A02_031323718_031328948.002	AT3G08650.2	ZIP metal ion transporter family	ZIP metal ion transporter family; FUNCTIONS IN: metal ion transmembrane transporter activity; INVOLVED IN: metal ion transport, transmembrane transport; LOCATED IN: endomembrane system, membrane; EXPRESSED IN: 24 plant structures; EXPRESSED DURING: 15 growth stages; CONTAINS InterPro DOMAIN/s: Zinc/iron permease (InterPro:IPR003689); BEST Arabidopsis thaliana protein match is: ZIP metal ion trans…
BnaA02g32340D	A02	NA	NA	NA	NA	NA	NA	NA	NA	NA	NA	NA	NA	NA	NA	NA	NA	3.74e-06	0.000346416	0.000919528	0.666224	-0.298147	A02_032206882_032205566.001			#N/A
BnaA02g32610D	A02	NA	NA	NA	NA	NA	NA	NA	NA	NA	NA	NA	0.000421032	0.0277453	0.0460772	0.701997	0.329674	NA	NA	NA	NA	NA	A02_032438129_032437599			#N/A
BnaA03g04420D	A03	NA	NA	NA	NA	NA	NA	NA	NA	NA	NA	NA	NA	NA	NA	NA	NA	7.64e-05	0.00241341	0.00680653	0.666224	-0.255656	A03_002720134_002717369.001			#N/A
BnaA03g07460D	A03	NA	NA	NA	NA	NA	NA	NA	NA	NA	NA	NA	NA	NA	NA	NA	NA	5.74e-05	0.00199264	0.00562222	0.666224	-0.263774	A03_004040053_004039240.001			#N/A
BnaA03g07640D	A03	NA	0.00061444	0.0139043	0.032903	0.648193	-0.162695	NA	NA	NA	NA	NA	NA	NA	NA	NA	NA	NA	NA	NA	NA	NA	A03_004121882_004123493.001	AT5G18420.3		unknown protein; FUNCTIONS IN: molecular_function unknown; INVOLVED IN: biological_process unknown; LOCATED IN: cellular_component unknown; EXPRESSED IN: 25 plant structures; EXPRESSED DURING: 15 growth stages; CONTAINS InterPro DOMAIN/s: Protein of unknown function DUF2363 (InterPro:IPR019312); Has 35333 Blast hits to 34131 proteins in 2444 species: Archae - 798; Bacteria - 22429; Metazoa - 974;…
BnaA03g07940D	A03	NA	NA	NA	NA	NA	NA	NA	NA	NA	NA	NA	NA	NA	NA	NA	NA	0.000281905	0.00566939	0.0160802	0.666224	-0.26554	A03_004272015_004273142.001	AT3G21360.1	2-oxoglutarate (2OG) and Fe(II)-dependent oxygenase superfamily protein	2-oxoglutarate (2OG) and Fe(II)-dependent oxygenase superfamily protein; FUNCTIONS IN: oxidoreductase activity; INVOLVED IN: oxidation reduction; LOCATED IN: nucleus; EXPRESSED IN: 21 plant structures; EXPRESSED DURING: 13 growth stages; CONTAINS InterPro DOMAIN/s: Taurine catabolism dioxygenase TauD/TfdA (InterPro:IPR003819); Has 1029 Blast hits to 1021 proteins in 229 species: Archae - 0; Bacte…
BnaA03g07950D	A03	NA	NA	NA	NA	NA	NA	NA	NA	NA	NA	NA	NA	NA	NA	NA	NA	0.000205949	0.00461209	0.0130815	0.666224	-0.251218	A03_004272015_004273142.002	AT2G03780.1	Translin family protein	Translin family protein; FUNCTIONS IN: sequence-specific DNA binding, DNA binding; INVOLVED IN: biological_process unknown; EXPRESSED IN: 22 plant structures; EXPRESSED DURING: 13 growth stages; CONTAINS InterPro DOMAIN/s: Translin, C-terminal (InterPro:IPR016069), Translin (InterPro:IPR002848), Translin, N-terminal (InterPro:IPR016068); Has 561 Blast hits to 561 proteins in 195 species: Archae -…
BnaA03g07990D	A03	NA	0.000506769	0.0123343	0.0295799	0.648193	-0.129318	NA	NA	NA	NA	NA	NA	NA	NA	NA	NA	0.000379273	0.0068868	0.0195814	0.666224	0.243392	A03_004279955_004280681.001			#N/A
BnaA03g14730D	A03	NA	NA	NA	NA	NA	NA	NA	NA	NA	NA	NA	NA	NA	NA	NA	NA	0.000727539	0.0104637	0.0303697	0.666224	0.237488	A03_008138533_008136198.001	AT2G31810.3	ACT domain-containing small subunit of acetolactate synthase protein	ACT domain-containing small subunit of acetolactate synthase protein; FUNCTIONS IN: acetolactate synthase activity, amino acid binding; INVOLVED IN: branched chain family amino acid biosynthetic process; LOCATED IN: chloroplast; EXPRESSED IN: 24 plant structures; EXPRESSED DURING: 13 growth stages; CONTAINS InterPro DOMAIN/s: Acetolactate synthase, small subunit (InterPro:IPR004789), Amino acid-b…
BnaA03g16470D	A03	NA	NA	NA	NA	NA	NA	NA	NA	NA	NA	NA	NA	NA	NA	NA	NA	0.00019274	0.00440982	0.0125254	0.666224	0.265288	A03_009149273_009148763.001			#N/A
BnaA03g24520D	A03	NA	NA	NA	NA	NA	NA	NA	NA	NA	NA	NA	0.000148266	0.0165925	0.0304707	0.701997	0.332846	NA	NA	NA	NA	NA	A03_013811247_013812707.001	AT5G25980.3	glucoside glucohydrolase 2	glucoside glucohydrolase 2 (TGG2); FUNCTIONS IN: thioglucosidase activity, hydrolase activity, hydrolyzing O-glycosyl compounds; INVOLVED IN: glucosinolate catabolic process; LOCATED IN: cytosolic ribosome, apoplast, chloroplast, peroxisome, vacuole; EXPRESSED IN: phloem, vascular bundle, fruit, guard cell, leaf; EXPRESSED DURING: seedling growth; CONTAINS InterPro DOMAIN/s: Glycoside hydrolase, …
BnaA03g25030D	A03	NA	NA	NA	NA	NA	NA	NA	NA	NA	NA	NA	NA	NA	NA	NA	NA	0.000986904	0.0128362	0.0372388	0.666224	-0.224448	A03_014121188_014123501.001			#N/A
BnaA03g27380D	A03	NA	0.000502508	0.012277	0.0294429	0.648193	0.260942	NA	NA	NA	NA	NA	NA	NA	NA	NA	NA	NA	NA	NA	NA	NA	A03_015633442_015631490	AT3G01640.1	glucuronokinase G	glucuronokinase G (GLCAK); FUNCTIONS IN: poly(U) RNA binding, glucuronokinase activity, ATP binding; INVOLVED IN: cell wall biogenesis, inositol metabolic process, pollen tube development; LOCATED IN: cytoplasm; EXPRESSED IN: 24 plant structures; EXPRESSED DURING: 15 growth stages; CONTAINS InterPro DOMAIN/s: Mevalonate/galactokinase (InterPro:IPR006206), Ribosomal protein S5 domain 2-type fold (…
BnaA03g27490D	A03	NA	NA	NA	NA	NA	NA	NA	NA	NA	NA	NA	0.00034212	0.0248545	0.0426308	0.701997	-0.300021	NA	NA	NA	NA	NA	A03_015671238_015672117.998			#N/A
BnaA03g31350D	A03	NA	0.00108694	0.019251	0.0454306	0.648193	0.210233	NA	NA	NA	NA	NA	NA	NA	NA	NA	NA	0.000560875	0.00883087	0.0254758	0.666224	-0.247261	A03_017550931_017547946	AT3G10690.1	DNA GYRASE A	DNA GYRASE A (GYRA); FUNCTIONS IN: DNA topoisomerase activity, catalytic activity, ATP binding; INVOLVED IN: DNA topological change, DNA metabolic process; LOCATED IN: mitochondrion, chloroplast, nucleoid; EXPRESSED IN: 22 plant structures; EXPRESSED DURING: 13 growth stages; CONTAINS InterPro DOMAIN/s: DNA gyrase, subunit A (InterPro:IPR005743), DNA topoisomerase, type IIA, subunit A/C-terminal …
BnaA03g31390D	A03	NA	NA	NA	NA	NA	NA	NA	NA	NA	NA	NA	NA	NA	NA	NA	NA	0.000550429	0.00871995	0.0251542	0.666224	-0.262761	A03_017562919_017560260.001			#N/A
BnaA03g31900D	A03	NA	0.000613272	0.0138997	0.0328682	0.648193	0.133056	NA	NA	NA	NA	NA	NA	NA	NA	NA	NA	4.73e-06	0.00040459	0.00107444	0.666224	-0.307825	A03_017779085_017780958.001	AT3G11710.1	lysyl-tRNA synthetase 1	lysyl-tRNA synthetase 1 (ATKRS-1); FUNCTIONS IN: ATP binding, lysine-tRNA ligase activity; INVOLVED IN: lysyl-tRNA aminoacylation, translation, tRNA aminoacylation for protein translation; LOCATED IN: cytoplasm; EXPRESSED IN: 24 plant structures; EXPRESSED DURING: 14 growth stages; CONTAINS InterPro DOMAIN/s: Aminoacyl-tRNA synthetase, class II (D/K/N) (InterPro:IPR004364), Nucleic acid-binding, …
BnaA03g33080D	A03	NA	NA	NA	NA	NA	NA	NA	NA	NA	NA	NA	NA	NA	NA	NA	NA	3.14e-06	0.000308597	0.000816934	0.666224	-0.3209	A03_018364618_018363288	AT5G26880.2	AGAMOUS-like 26	AGAMOUS-like 26; FUNCTIONS IN: RNA binding, RNA methyltransferase activity; INVOLVED IN: RNA processing; EXPRESSED IN: 22 plant structures; EXPRESSED DURING: 13 growth stages; CONTAINS InterPro DOMAIN/s: tRNA/rRNA methyltransferase, SpoU (InterPro:IPR001537).
BnaA03g36150D	A03	NA	3.57e-06	0.00057339	0.00135611	0.648193	-0.191691	NA	NA	NA	NA	NA	NA	NA	NA	NA	NA	1.47e-06	0.000192756	0.000489349	0.666224	0.321953	A03_020275718_020273279.001			#N/A
BnaA03g36620D	A03	NA	0.000520818	0.0125228	0.0300283	0.648193	0.15831	NA	NA	NA	NA	NA	NA	NA	NA	NA	NA	NA	NA	NA	NA	NA	A03_020698117_020696669.001	AT3G22370.1	alternative oxidase 1A	alternative oxidase 1A (AOX1A); FUNCTIONS IN: alternative oxidase activity; INVOLVED IN: oxidation reduction, cellular respiration, response to cold, response to stress, mitochondria-nucleus signaling pathway; LOCATED IN: mitochondrion; EXPRESSED IN: 26 plant structures; EXPRESSED DURING: 14 growth stages; CONTAINS InterPro DOMAIN/s: Alternative oxidase (InterPro:IPR002680); BEST Arabidopsis thal…
BnaA03g36650D	A03	NA	2.78e-05	0.00199014	0.00533293	0.648193	0.17191	NA	NA	NA	NA	NA	NA	NA	NA	NA	NA	0.000686424	0.0100618	0.0292014	0.666224	-0.244247	A03_020727733_020728319	AT3G22480.1	prefoldin 2	prefoldin 2 (PDF2); FUNCTIONS IN: unfolded protein binding; INVOLVED IN: protein folding; LOCATED IN: prefoldin complex; EXPRESSED IN: 22 plant structures; EXPRESSED DURING: 13 growth stages; CONTAINS InterPro DOMAIN/s: Prefoldin beta-like (InterPro:IPR002777), Prefoldin (InterPro:IPR009053); Has 423 Blast hits to 423 proteins in 206 species: Archae - 15; Bacteria - 0; Metazoa - 139; Fungi - 122;…
BnaA03g37520D	A03	NA	NA	NA	NA	NA	NA	NA	NA	NA	NA	NA	NA	NA	NA	NA	NA	0.000233359	0.00504042	0.0141991	0.666224	-0.273208	A03_021343152_021345656.001			#N/A
BnaA03g41150D	A03	NA	NA	NA	NA	NA	NA	NA	NA	NA	NA	NA	NA	NA	NA	NA	NA	1.48e-05	0.000834673	0.00226832	0.666224	-0.283714	A03_023786622_023785066	AT3G51100.1		unknown protein; Has 48 Blast hits to 48 proteins in 16 species: Archae - 0; Bacteria - 0; Metazoa - 0; Fungi - 0; Plants - 48; Viruses - 0; Other Eukaryotes - 0 (source: NCBI BLink).
BnaA03g42140D	A03	NA	NA	NA	NA	NA	NA	NA	NA	NA	NA	NA	NA	NA	NA	NA	NA	0.00107931	0.013686	0.0395019	0.666224	-0.257309	A03_024335420_024336028	AT4G15800.1	ralf-like 33	ralf-like 33 (RALFL33); CONTAINS InterPro DOMAIN/s: Rapid ALkalinization Factor (InterPro:IPR008801); BEST Arabidopsis thaliana protein match is: rapid alkalinization factor 23 (TAIR:AT3G16570.1); Has 30201 Blast hits to 17322 proteins in 780 species: Archae - 12; Bacteria - 1396; Metazoa - 17338; Fungi - 3422; Plants - 5037; Viruses - 0; Other Eukaryotes - 2996 (source: NCBI BLink).
BnaA03g45550D	A03	NA	NA	NA	NA	NA	NA	NA	NA	NA	NA	NA	NA	NA	NA	NA	NA	0.000813906	0.0112679	0.032749	0.666224	-0.217773	A03_026918948_026917431.001			#N/A
BnaA03g47560D	A03	NA	NA	NA	NA	NA	NA	NA	NA	NA	NA	NA	NA	NA	NA	NA	NA	0.00114111	0.0142399	0.0409685	0.666224	-0.207559	A03_028334819_028333145	AT4G25620.1	hydroxyproline-rich glycoprotein family protein	hydroxyproline-rich glycoprotein family protein; BEST Arabidopsis thaliana protein match is: hydroxyproline-rich glycoprotein family protein (TAIR:AT5G52430.1); Has 940 Blast hits to 722 proteins in 169 species: Archae - 0; Bacteria - 80; Metazoa - 158; Fungi - 130; Plants - 239; Viruses - 59; Other Eukaryotes - 274 (source: NCBI BLink).
BnaA03g50320D	A03	NA	NA	NA	NA	NA	NA	NA	NA	NA	NA	NA	NA	NA	NA	NA	NA	0.00127458	0.0153089	0.0440189	0.666224	0.227974	A03_030415285_030416126.996	AT4G30580.1	Phospholipid/glycerol acyltransferase family protein	ATS2; FUNCTIONS IN: 1-acylglycerol-3-phosphate O-acyltransferase activity, acyltransferase activity; INVOLVED IN: metabolic process, phosphatidylglycerol biosynthetic process, embryo development ending in seed dormancy; LOCATED IN: chloroplast, chloroplast envelope; EXPRESSED IN: 22 plant structures; EXPRESSED DURING: 13 growth stages; CONTAINS InterPro DOMAIN/s: Phospholipid/glycerol acyltransfe…
BnaA03g50730D	A03	NA	NA	NA	NA	NA	NA	NA	NA	NA	NA	NA	NA	NA	NA	NA	NA	0.000270474	0.00552619	0.015647	0.666224	0.227707	A03_031964721_031963325.002	AT3G48000.1	aldehyde dehydrogenase 2B4	aldehyde dehydrogenase 2B4 (ALDH2B4); FUNCTIONS IN: 3-chloroallyl aldehyde dehydrogenase activity, aldehyde dehydrogenase (NAD) activity, ATP binding; INVOLVED IN: response to cadmium ion; LOCATED IN: mitochondrion, chloroplast; EXPRESSED IN: 24 plant structures; EXPRESSED DURING: 14 growth stages; CONTAINS InterPro DOMAIN/s: Aldehyde/histidinol dehydrogenase (InterPro:IPR016161), Aldehyde dehydr…
BnaA03g50820D	A03	NA	NA	NA	NA	NA	NA	NA	NA	NA	NA	NA	NA	NA	NA	NA	NA	3.29e-05	0.00140145	0.00386713	0.666224	0.271005	A03_032175289_032174425.001	AT1G06550.1	ATP-dependent caseinolytic (Clp) protease/crotonase family protein	ATP-dependent caseinolytic (Clp) protease/crotonase family protein; FUNCTIONS IN: 3-hydroxyisobutyryl-CoA hydrolase activity, catalytic activity; INVOLVED IN: response to karrikin, fatty acid beta-oxidation; LOCATED IN: cellular_component unknown; EXPRESSED IN: 23 plant structures; EXPRESSED DURING: 13 growth stages; CONTAINS InterPro DOMAIN/s: Crotonase, core (InterPro:IPR001753); BEST Arabidops…
BnaA03g53280D	A03	NA	NA	NA	NA	NA	NA	NA	NA	NA	NA	NA	NA	NA	NA	NA	NA	0.000278825	0.00564039	0.0159641	0.666224	0.240483	A03_032777005_032778601			#N/A
BnaA03g54120D	A03	NA	1.99e-05	0.0016291	0.00430158	0.648193	-0.154123	NA	NA	NA	NA	NA	NA	NA	NA	NA	NA	0.000256895	0.00537103	0.015125	0.666224	0.260049	A03_033733308_033736243			#N/A
BnaA03g54350D	A03	NA	8.41e-07	0.000220778	0.000633797	0.648193	-0.180527	0.000246301	0.030456	0.0462494	0.765803	-0.253415	NA	NA	NA	NA	NA	2.18e-07	6.24e-05	0.000148369	0.666224	0.363352	A03_033954678_033955495.001			#N/A
BnaA04g01330D	A04	NA	NA	NA	NA	NA	NA	NA	NA	NA	NA	NA	5.66e-06	0.0037293	0.00602604	0.701997	0.37271	NA	NA	NA	NA	NA	A04_001176798_001175791.001	AT3G60190.1	DYNAMIN-like 1E	DYNAMIN-like 1E (DL1E); FUNCTIONS IN: GTP binding, GTPase activity; INVOLVED IN: response to cadmium ion, vesicle-mediated transport, defense response to fungus; LOCATED IN: mitochondrion, plasma membrane, vacuole; EXPRESSED IN: 24 plant structures; EXPRESSED DURING: 13 growth stages; CONTAINS InterPro DOMAIN/s: Dynamin GTPase effector (InterPro:IPR003130), Dynamin, GTPase domain (InterPro:IPR001…
BnaA04g02390D	A04	NA	NA	NA	NA	NA	NA	NA	NA	NA	NA	NA	NA	NA	NA	NA	NA	0.000275844	0.00560402	0.0158513	0.666224	-0.26446	A04_002009590_002009297.001	AT3G21360.1	2-oxoglutarate (2OG) and Fe(II)-dependent oxygenase superfamily protein	2-oxoglutarate (2OG) and Fe(II)-dependent oxygenase superfamily protein; FUNCTIONS IN: oxidoreductase activity; INVOLVED IN: oxidation reduction; LOCATED IN: nucleus; EXPRESSED IN: 21 plant structures; EXPRESSED DURING: 13 growth stages; CONTAINS InterPro DOMAIN/s: Taurine catabolism dioxygenase TauD/TfdA (InterPro:IPR003819); Has 1029 Blast hits to 1021 proteins in 229 species: Archae - 0; Bacte…
BnaA04g05200D	A04	NA	8.28e-05	0.00397376	0.0106194	0.648193	0.205929	0.000100091	0.0207544	0.0333006	0.765803	0.294905	NA	NA	NA	NA	NA	7.31e-05	0.00234233	0.00660771	0.666224	-0.252936	A04_004373052_004372705.001			#N/A
BnaA04g05480D	A04	NA	NA	NA	NA	NA	NA	NA	NA	NA	NA	NA	NA	NA	NA	NA	NA	1.28e-05	0.000773106	0.002064	0.666224	0.291296	A04_004938604_004940717	AT3G52390.2	TatD related DNase	TatD related DNase; FUNCTIONS IN: endodeoxyribonuclease activity, producing 5'-phosphomonoesters, deoxyribonuclease activity; INVOLVED IN: biological_process unknown; LOCATED IN: cellular_component unknown; EXPRESSED IN: 25 plant structures; EXPRESSED DURING: 13 growth stages; CONTAINS InterPro DOMAIN/s: Deoxyribonuclease, TatD Mg-dependent (InterPro:IPR012278), Deoxyribonuclease, TatD (InterPro:…
BnaA04g06370D	A04	NA	0.00125913	0.0208531	0.0494523	0.648193	-0.153221	NA	NA	NA	NA	NA	NA	NA	NA	NA	NA	NA	NA	NA	NA	NA	A04_005774562_005774921	AT4G14010.1	ralf-like 32	ralf-like 32 (RALFL32); CONTAINS InterPro DOMAIN/s: Rapid ALkalinization Factor (InterPro:IPR008801); BEST Arabidopsis thaliana protein match is: ralf-like 33 (TAIR:AT4G15800.1); Has 30201 Blast hits to 17322 proteins in 780 species: Archae - 12; Bacteria - 1396; Metazoa - 17338; Fungi - 3422; Plants - 5037; Viruses - 0; Other Eukaryotes - 2996 (source: NCBI BLink).
BnaA04g09390D	A04	NA	0.000689021	0.014753	0.0350738	0.648193	-0.0980633	NA	NA	NA	NA	NA	NA	NA	NA	NA	NA	NA	NA	NA	NA	NA	A04_009451583_009450545	AT5G39530.1	Protein of unknown function (DUF1997)	Protein of unknown function (DUF1997); CONTAINS InterPro DOMAIN/s: Protein of unknown function DUF1997 (InterPro:IPR018971); BEST Arabidopsis thaliana protein match is: Protein of unknown function (DUF1997) (TAIR:AT5G39520.1); Has 204 Blast hits to 204 proteins in 68 species: Archae - 0; Bacteria - 103; Metazoa - 0; Fungi - 0; Plants - 48; Viruses - 0; Other Eukaryotes - 53 (source: NCBI BLink).
BnaA04g09410D	A04	NA	0.000331133	0.00952044	0.0234498	0.648193	-0.280023	NA	NA	NA	NA	NA	NA	NA	NA	NA	NA	0.00153686	0.0171817	0.0496087	0.666224	0.207138	A04_009475132_009474337	AT5G39530.1	Protein of unknown function (DUF1997)	Protein of unknown function (DUF1997); CONTAINS InterPro DOMAIN/s: Protein of unknown function DUF1997 (InterPro:IPR018971); BEST Arabidopsis thaliana protein match is: Protein of unknown function (DUF1997) (TAIR:AT5G39520.1); Has 204 Blast hits to 204 proteins in 68 species: Archae - 0; Bacteria - 103; Metazoa - 0; Fungi - 0; Plants - 48; Viruses - 0; Other Eukaryotes - 53 (source: NCBI BLink).
BnaA04g12070D	A04	NA	NA	NA	NA	NA	NA	NA	NA	NA	NA	NA	NA	NA	NA	NA	NA	0.000102928	0.00295036	0.00829465	0.666224	0.242158	A04_011943723_011942277.001			#N/A
BnaA04g16970D	A04	NA	NA	NA	NA	NA	NA	NA	NA	NA	NA	NA	NA	NA	NA	NA	NA	0.00092808	0.0123485	0.0357509	0.666224	-0.217886	A04_015996387_015994710.002			#N/A
BnaA04g18780D	A04	NA	9.1e-08	4.54e-05	0.000144301	0.648193	-0.22681	NA	NA	NA	NA	NA	NA	NA	NA	NA	NA	NA	NA	NA	NA	NA	A04_017513621_017512132.001			#N/A
BnaA04g20860D	A04	NA	NA	NA	NA	NA	NA	NA	NA	NA	NA	NA	3.49e-06	0.00293167	0.00465388	0.701997	-0.383653	NA	NA	NA	NA	NA	A04_018684027_018686569.001			#N/A
BnaA04g21200D	A04	NA	NA	NA	NA	NA	NA	NA	NA	NA	NA	NA	NA	NA	NA	NA	NA	1.17e-06	0.000170842	0.000419619	0.666224	-0.325002	A04_019183302_019181649.001			#N/A
BnaA04g23700D	A04	NA	0.00058928	0.0135405	0.0321483	0.648193	-0.176788	NA	NA	NA	NA	NA	NA	NA	NA	NA	NA	NA	NA	NA	NA	NA	A04_020742741_020741497	AT2G41120.1		unknown protein; INVOLVED IN: biological_process unknown; LOCATED IN: chloroplast; EXPRESSED IN: 19 plant structures; EXPRESSED DURING: 10 growth stages; CONTAINS InterPro DOMAIN/s: Protein of unknown function DUF309 (InterPro:IPR005500); Has 349 Blast hits to 349 proteins in 112 species: Archae - 2; Bacteria - 189; Metazoa - 0; Fungi - 0; Plants - 31; Viruses - 0; Other Eukaryotes - 127 (source:…
BnaA04g25940D	A04	NA	NA	NA	NA	NA	NA	NA	NA	NA	NA	NA	NA	NA	NA	NA	NA	0.000423606	0.00742515	0.0210858	0.666224	-0.230003	A04_021839412_021837812.001	AT1G79160.1		unknown protein; BEST Arabidopsis thaliana protein match is: unknown protein (TAIR:AT1G16500.1); Has 104 Blast hits to 102 proteins in 13 species: Archae - 0; Bacteria - 0; Metazoa - 0; Fungi - 0; Plants - 104; Viruses - 0; Other Eukaryotes - 0 (source: NCBI BLink).
BnaA05g02100D	A05	NA	NA	NA	NA	NA	NA	NA	NA	NA	NA	NA	NA	NA	NA	NA	NA	6.52e-06	0.000494035	0.00132665	0.666224	0.305023	A05_001214731_001215042.001	AT3G59380.1	farnesyltransferase A	farnesyltransferase A (FTA); CONTAINS InterPro DOMAIN/s: Protein prenyltransferase (InterPro:IPR008940), Protein prenyltransferase, alpha subunit (InterPro:IPR002088); BEST Arabidopsis thaliana protein match is: RAB geranylgeranyl transferase alpha subunit 1 (TAIR:AT4G24490.2); Has 1351 Blast hits to 1070 proteins in 249 species: Archae - 32; Bacteria - 58; Metazoa - 584; Fungi - 296; Plants - 19…
BnaA05g04010D	A05	NA	5.62e-07	0.000170671	0.000513108	0.648193	-0.174923	NA	NA	NA	NA	NA	NA	NA	NA	NA	NA	0.000166256	0.00402368	0.0113692	0.666224	0.280738	A05_002307633_002308611.001			#N/A
BnaA05g08560D	A05	NA	NA	NA	NA	NA	NA	0.000258576	0.0311073	0.0470849	0.765803	0.216576	NA	NA	NA	NA	NA	NA	NA	NA	NA	NA	A05_005619829_005618875	AT2G35480.1		unknown protein; FUNCTIONS IN: molecular_function unknown; INVOLVED IN: biological_process unknown; LOCATED IN: mitochondrion; EXPRESSED IN: 13 plant structures; EXPRESSED DURING: 9 growth stages; BEST Arabidopsis thaliana protein match is: unknown protein (TAIR:AT1G32260.1); Has 47 Blast hits to 47 proteins in 14 species: Archae - 0; Bacteria - 0; Metazoa - 0; Fungi - 0; Plants - 47; Viruses - 0…
BnaA05g10610D	A05	NA	NA	NA	NA	NA	NA	NA	NA	NA	NA	NA	NA	NA	NA	NA	NA	0.000138101	0.00355127	0.0100665	0.666224	-0.270908	A05_006830438_006827611.001			#N/A
BnaA05g12970D	A05	NA	0.00030562	0.00907675	0.0224497	0.648193	-0.176561	NA	NA	NA	NA	NA	NA	NA	NA	NA	NA	NA	NA	NA	NA	NA	A05_009130429_009125683.001			#N/A
BnaA05g14370D	A05	NA	4e-06	0.000587554	0.00145669	0.648193	-0.177376	NA	NA	NA	NA	NA	NA	NA	NA	NA	NA	1.95e-05	0.000990056	0.00272735	0.666224	0.282858	A05_010738226_010738584.002			#N/A
BnaA05g14500D	A05	NA	NA	NA	NA	NA	NA	NA	NA	NA	NA	NA	NA	NA	NA	NA	NA	0.000192116	0.00440396	0.0124988	0.666224	0.260219	A05_010883336_010882027.001	AT3G09980.1	Family of unknown function (DUF662)	Family of unknown function (DUF662) ; CONTAINS InterPro DOMAIN/s: Protein of unknown function DUF662 (InterPro:IPR007033); BEST Arabidopsis thaliana protein match is: Family of unknown function (DUF662) (TAIR:AT2G36410.2); Has 2513 Blast hits to 2174 proteins in 327 species: Archae - 81; Bacteria - 288; Metazoa - 1019; Fungi - 163; Plants - 196; Viruses - 10; Other Eukaryotes - 756 (source: NCBI …
BnaA05g14810D	A05	NA	NA	NA	NA	NA	NA	0.000206846	0.0284508	0.0434482	0.765803	-0.283454	NA	NA	NA	NA	NA	NA	NA	NA	NA	NA	A05_011397314_011395965			#N/A
BnaA05g15560D	A05	NA	NA	NA	NA	NA	NA	NA	NA	NA	NA	NA	0.000136548	0.0160348	0.0293381	0.701997	0.341422	NA	NA	NA	NA	NA	A05_012412738_012412155.001	AT5G25980.3	glucoside glucohydrolase 2	glucoside glucohydrolase 2 (TGG2); FUNCTIONS IN: thioglucosidase activity, hydrolase activity, hydrolyzing O-glycosyl compounds; INVOLVED IN: glucosinolate catabolic process; LOCATED IN: cytosolic ribosome, apoplast, chloroplast, peroxisome, vacuole; EXPRESSED IN: phloem, vascular bundle, fruit, guard cell, leaf; EXPRESSED DURING: seedling growth; CONTAINS InterPro DOMAIN/s: Glycoside hydrolase, …
BnaA05g16440D	A05	NA	6.56e-05	0.0034076	0.00918532	0.648193	0.212233	NA	NA	NA	NA	NA	NA	NA	NA	NA	NA	0.000663098	0.00985266	0.0285278	0.666224	-0.233254	A05_017789181_017790228.001	AT3G22320.1	Eukaryotic rpb5 RNA polymerase subunit family protein	NRPB5; FUNCTIONS IN: DNA-directed RNA polymerase activity, DNA binding; INVOLVED IN: transcription; LOCATED IN: DNA-directed RNA polymerase II, core complex, DNA-directed RNA polymerase IV complex; EXPRESSED IN: 23 plant structures; EXPRESSED DURING: 13 growth stages; CONTAINS InterPro DOMAIN/s: RNA polymerase, Rpb5, N-terminal (InterPro:IPR005571), RNA polymerase, subunit H/Rpb5 C-terminal (Inte…
BnaA05g16470D	A05	NA	5.33e-05	0.0030132	0.00805776	0.648193	-0.134221	NA	NA	NA	NA	NA	NA	NA	NA	NA	NA	4.38e-08	2.15e-05	4.82e-05	0.666224	0.367056	A05_017842945_017844489	AT1G32070.2	nuclear shuttle interacting	nuclear shuttle interacting (NSI); FUNCTIONS IN: N-acetyltransferase activity; INVOLVED IN: pathogenesis, metabolic process, spread of virus in host; LOCATED IN: nucleus, chloroplast; EXPRESSED IN: 25 plant structures; EXPRESSED DURING: 13 growth stages; CONTAINS InterPro DOMAIN/s: GCN5-related N-acetyltransferase, C-terminal (InterPro:IPR022610), GCN5-related N-acetyltransferase (InterPro:IPR000…
BnaA05g16690D	A05	NA	0.000364429	0.0101314	0.0247036	0.648193	-0.150564	NA	NA	NA	NA	NA	NA	NA	NA	NA	NA	NA	NA	NA	NA	NA	A05_018104436_018103076.001			#N/A
BnaA05g19380D	A05	NA	NA	NA	NA	NA	NA	0.000194366	0.0281413	0.0425083	0.765803	0.298357	NA	NA	NA	NA	NA	NA	NA	NA	NA	NA	A05_019159800_019160051.998	AT3G55580.1	Regulator of chromosome condensation (RCC1) family protein	Regulator of chromosome condensation (RCC1) family protein; CONTAINS InterPro DOMAIN/s: Regulator of chromosome condensation/beta-lactamase-inhibitor protein II (InterPro:IPR009091), Regulator of chromosome condensation, RCC1 (InterPro:IPR000408); BEST Arabidopsis thaliana protein match is: Regulator of chromosome condensation (RCC1) family protein (TAIR:AT3G53830.1); Has 20178 Blast hits to 6212…
BnaA05g19390D	A05	NA	2.32e-05	0.00178384	0.0047534	0.648193	0.170969	NA	NA	NA	NA	NA	NA	NA	NA	NA	NA	NA	NA	NA	NA	NA	A05_019159800_019160051.999	AT1G63810.1		CONTAINS InterPro DOMAIN/s: Nrap protein (InterPro:IPR005554); Has 396 Blast hits to 382 proteins in 182 species: Archae - 3; Bacteria - 2; Metazoa - 142; Fungi - 146; Plants - 43; Viruses - 0; Other Eukaryotes - 60 (source: NCBI BLink).
BnaA05g19660D	A05	NA	NA	NA	NA	NA	NA	NA	NA	NA	NA	NA	NA	NA	NA	NA	NA	0.000126787	0.00334416	0.00951661	0.666224	0.268624	A05_019543393_019542779.001	AT5G10620.1	methyltransferases	methyltransferases; FUNCTIONS IN: methyltransferase activity; INVOLVED IN: rRNA processing; LOCATED IN: chloroplast, cytoplasm; EXPRESSED IN: 19 plant structures; EXPRESSED DURING: 11 growth stages; CONTAINS InterPro DOMAIN/s: SPOUT methyltransferase, predicted (InterPro:IPR003742); BEST Arabidopsis thaliana protein match is: methyltransferases (TAIR:AT5G10605.2); Has 1807 Blast hits to 1807 prot…
BnaA05g20700D	A05	NA	0.000331622	0.00952204	0.0234686	0.648193	-0.150923	NA	NA	NA	NA	NA	NA	NA	NA	NA	NA	NA	NA	NA	NA	NA	A05_016410352_016407377.001			#N/A
BnaA05g32320D	A05	NA	NA	NA	NA	NA	NA	NA	NA	NA	NA	NA	NA	NA	NA	NA	NA	0.00136861	0.0160505	0.0460805	0.666224	0.23342	A05_028449770_028450756	AT3G03070.1	NADH-ubiquinone oxidoreductase-related	NADH-ubiquinone oxidoreductase-related; CONTAINS InterPro DOMAIN/s: Zinc finger, CHCC-type (InterPro:IPR019401), NADH dehydrogenase [ubiquinone] (complex I), iron-sulphur protein 6, mitochondria (InterPro:IPR016668); Has 288 Blast hits to 288 proteins in 139 species: Archae - 0; Bacteria - 2; Metazoa - 142; Fungi - 84; Plants - 40; Viruses - 0; Other Eukaryotes - 20 (source: NCBI BLink).
BnaA05g32560D	A05	NA	NA	NA	NA	NA	NA	NA	NA	NA	NA	NA	0.000297096	0.0237175	0.0404472	0.701997	0.373017	NA	NA	NA	NA	NA	A05_028324325_028322885	AT3G03320.1	RNA-binding ASCH domain protein	RNA-binding ASCH domain protein; CONTAINS InterPro DOMAIN/s: ProFAR isomerase-like (InterPro:IPR010759), ASCH domain (InterPro:IPR007374); BEST Arabidopsis thaliana protein match is: RNA-binding ASCH domain protein (TAIR:AT2G43465.1); Has 111 Blast hits to 111 proteins in 31 species: Archae - 41; Bacteria - 13; Metazoa - 2; Fungi - 0; Plants - 35; Viruses - 0; Other Eukaryotes - 20 (source: NCBI …
BnaA05g33390D	A05	NA	0.000205206	0.00709784	0.0180457	0.648193	-0.168897	NA	NA	NA	NA	NA	NA	NA	NA	NA	NA	8.57e-06	0.000589315	0.00158574	0.666224	0.281779	A05_028562264_028560052.001	AT3G02730.1	thioredoxin F-type 1	thioredoxin F-type 1 (TRXF1); FUNCTIONS IN: enzyme activator activity; INVOLVED IN: positive regulation of catalytic activity; LOCATED IN: chloroplast, chloroplast stroma; EXPRESSED IN: 23 plant structures; EXPRESSED DURING: 13 growth stages; CONTAINS InterPro DOMAIN/s: Thioredoxin fold (InterPro:IPR012335), Thioredoxin-like subdomain (InterPro:IPR006662), Thioredoxin, core (InterPro:IPR015467), …
BnaA05g33720D	A05	NA	NA	NA	NA	NA	NA	0.000279038	0.0320509	0.0484523	0.765803	-0.280988	NA	NA	NA	NA	NA	NA	NA	NA	NA	NA	A05_028895521_028888824.009	AT3G01670.1		unknown protein; BEST Arabidopsis thaliana protein match is: unknown protein (TAIR:AT3G01680.1); Has 121 Blast hits to 111 proteins in 12 species: Archae - 0; Bacteria - 0; Metazoa - 0; Fungi - 0; Plants - 121; Viruses - 0; Other Eukaryotes - 0 (source: NCBI BLink).
BnaA05g33730D	A05	NA	2.05e-07	8.23e-05	0.000274701	0.648193	-0.230117	NA	NA	NA	NA	NA	NA	NA	NA	NA	NA	2.3e-05	0.00110208	0.0030411	0.666224	0.284602	A05_028895521_028888824.010	AT3G01660.1	S-adenosyl-L-methionine-dependent methyltransferases superfamily protein	S-adenosyl-L-methionine-dependent methyltransferases superfamily protein; FUNCTIONS IN: methyltransferase activity; INVOLVED IN: metabolic process; LOCATED IN: cellular_component unknown; EXPRESSED IN: 21 plant structures; EXPRESSED DURING: 13 growth stages; CONTAINS InterPro DOMAIN/s: Methyltransferase type 11 (InterPro:IPR013216); BEST Arabidopsis thaliana protein match is: S-adenosyl-L-methion…
BnaA05g33910D	A05	NA	0.000326996	0.00946612	0.0232901	0.648193	-0.168708	6.49e-05	0.0172402	0.0275613	0.765803	-0.25149	NA	NA	NA	NA	NA	4.4e-07	9.45e-05	0.000224062	0.666224	0.330597	A05_028670628_028666249	AT3G01370.1	CRM family member 2	CRM family member 2 (CFM2); FUNCTIONS IN: RNA binding; INVOLVED IN: Group I intron splicing, Group II intron splicing; LOCATED IN: chloroplast; EXPRESSED IN: 22 plant structures; EXPRESSED DURING: 13 growth stages; CONTAINS InterPro DOMAIN/s: RNA-binding, CRM domain (InterPro:IPR001890); BEST Arabidopsis thaliana protein match is: CRM family member 3B (TAIR:AT4G14510.1); Has 1269 Blast hits to 88…
BnaA06g02290D	A06	NA	1.82e-08	1.62e-05	2.86e-05	0.648193	-0.212294	NA	NA	NA	NA	NA	NA	NA	NA	NA	NA	3.47e-06	0.000332432	0.000874516	0.666224	0.29228	A06_001456375_001455315.001			#N/A
BnaA06g02370D	A06	NA	NA	NA	NA	NA	NA	NA	NA	NA	NA	NA	0.00048286	0.02913	0.0485665	0.701997	-0.319622	NA	NA	NA	NA	NA	A06_001496704_001497106			#N/A
BnaA06g07490D	A06	NA	NA	NA	NA	NA	NA	NA	NA	NA	NA	NA	NA	NA	NA	NA	NA	0.000569456	0.00889288	0.0257386	0.666224	0.246924	A06_004555047_004554022.002	AT3G59380.1	farnesyltransferase A	farnesyltransferase A (FTA); CONTAINS InterPro DOMAIN/s: Protein prenyltransferase (InterPro:IPR008940), Protein prenyltransferase, alpha subunit (InterPro:IPR002088); BEST Arabidopsis thaliana protein match is: RAB geranylgeranyl transferase alpha subunit 1 (TAIR:AT4G24490.2); Has 1351 Blast hits to 1070 proteins in 249 species: Archae - 32; Bacteria - 58; Metazoa - 584; Fungi - 296; Plants - 19…
BnaA06g08020D	A06	NA	NA	NA	NA	NA	NA	NA	NA	NA	NA	NA	NA	NA	NA	NA	NA	6.84e-05	0.00224343	0.00632421	0.666224	-0.290305	A06_004842873_004842307.001	AT1G12640.1	MBOAT (membrane bound O-acyl transferase) family protein	MBOAT (membrane bound O-acyl transferase) family protein; FUNCTIONS IN: acyltransferase activity; INVOLVED IN: biological_process unknown; LOCATED IN: plasma membrane, membrane; EXPRESSED IN: 25 plant structures; EXPRESSED DURING: 15 growth stages; CONTAINS InterPro DOMAIN/s: Membrane bound O-acyl transferase, MBOAT (InterPro:IPR004299); BEST Arabidopsis thaliana protein match is: MBOAT (membrane…
BnaA06g09820D	A06	NA	NA	NA	NA	NA	NA	NA	NA	NA	NA	NA	NA	NA	NA	NA	NA	0.00147482	0.0168181	0.0483303	0.666224	0.229335	A06_006023396_006022935.001			#N/A
BnaA06g10170D	A06	NA	1.04e-05	0.00105162	0.00278863	0.648193	-0.179346	NA	NA	NA	NA	NA	NA	NA	NA	NA	NA	1.35e-06	0.000179635	0.000460849	0.666224	0.326549	A06_006188065_006184264.001			#N/A
BnaA06g10410D	A06	NA	NA	NA	NA	NA	NA	NA	NA	NA	NA	NA	NA	NA	NA	NA	NA	3.23e-06	0.000314835	0.000832547	0.666224	-0.330128	A06_006347872_006347265			#N/A
BnaA06g14870D	A06	NA	NA	NA	NA	NA	NA	NA	NA	NA	NA	NA	NA	NA	NA	NA	NA	0.00121675	0.0148116	0.0427162	0.666224	-0.22004	A06_009184153_009185181.001			#N/A
BnaA06g16280D	A06	NA	4.75e-05	0.00282412	0.00749056	0.648193	-0.215774	NA	NA	NA	NA	NA	NA	NA	NA	NA	NA	NA	NA	NA	NA	NA	A06_010211746_010213303.001			#N/A
BnaA06g16590D	A06	NA	2.75e-07	0.000100955	0.000334774	0.648193	-0.19426	NA	NA	NA	NA	NA	NA	NA	NA	NA	NA	3.92e-06	0.000359687	0.000947714	0.666224	0.340771	A06_010649664_010647679.001			#N/A
BnaA06g16620D	A06	NA	1.38e-06	0.000319382	0.000810116	0.648193	-0.196864	NA	NA	NA	NA	NA	NA	NA	NA	NA	NA	3.23e-06	0.000314835	0.000832302	0.666224	0.314299	A06_010698521_010696817.001			#N/A
BnaA06g17320D	A06	NA	NA	NA	NA	NA	NA	NA	NA	NA	NA	NA	NA	NA	NA	NA	NA	0.000208508	0.00464911	0.0131879	0.666224	0.295832	A06_011250967_011252687.001	AT1G29840.1	alpha/beta-Hydrolases superfamily protein	alpha/beta-Hydrolases superfamily protein; CONTAINS InterPro DOMAIN/s: BAAT/Acyl-CoA thioester hydrolase C-terminal (InterPro:IPR014940); BEST Arabidopsis thaliana protein match is: alpha/beta-Hydrolases superfamily protein (TAIR:AT3G47560.1); Has 3003 Blast hits to 3000 proteins in 773 species: Archae - 49; Bacteria - 1594; Metazoa - 6; Fungi - 71; Plants - 182; Viruses - 2; Other Eukaryotes - 1…
BnaA06g18490D	A06	NA	NA	NA	NA	NA	NA	NA	NA	NA	NA	NA	NA	NA	NA	NA	NA	0.000361412	0.00665676	0.0189611	0.666224	0.254921	A06_012402925_012405404.001			#N/A
BnaA06g19350D	A06	NA	0.000343401	0.00972098	0.0239181	0.648193	-0.163538	NA	NA	NA	NA	NA	NA	NA	NA	NA	NA	NA	NA	NA	NA	NA	A06_014460060_014458329.008	ATCG00800.1	structural constituent of ribosome	RESISTANCE TO PSEUDOMONAS SYRINGAE 3 (RPS3); FUNCTIONS IN: structural constituent of ribosome; INVOLVED IN: translation; LOCATED IN: plastid small ribosomal subunit, chloroplast, nucleoid, membrane; EXPRESSED IN: 23 plant structures; EXPRESSED DURING: 13 growth stages; CONTAINS InterPro DOMAIN/s: K Homology, prokaryotic type (InterPro:IPR009019), K Homology, type 2 (InterPro:IPR004044), Ribosomal…
BnaA06g19460D	A06	NA	0.000683492	0.0146804	0.034916	0.648193	-0.12621	NA	NA	NA	NA	NA	NA	NA	NA	NA	NA	0.000250909	0.0052797	0.0148922	0.666224	0.259224	A06_015100673_015103506.991	ATCG00660.1	ribosomal protein L20	ribosomal protein L20 (RPL20); FUNCTIONS IN: structural constituent of ribosome; INVOLVED IN: translation; LOCATED IN: plastid large ribosomal subunit, chloroplast; EXPRESSED IN: 22 plant structures; EXPRESSED DURING: 13 growth stages; CONTAINS InterPro DOMAIN/s: Ribosomal protein L20 (InterPro:IPR005813); BEST Arabidopsis thaliana protein match is: Ribosomal protein L20 (TAIR:AT1G16740.1).
BnaA06g19490D	A06	NA	0.00125121	0.0208194	0.0492721	0.648193	-0.18036	NA	NA	NA	NA	NA	NA	NA	NA	NA	NA	NA	NA	NA	NA	NA	A06_015100673_015103506.994	AT3G26060.1	Thioredoxin superfamily protein	ATPRX Q; FUNCTIONS IN: peroxiredoxin activity, antioxidant activity; INVOLVED IN: cell redox homeostasis; LOCATED IN: chloroplast stromal thylakoid, chloroplast thylakoid membrane, chloroplast, plastoglobule, chloroplast envelope; EXPRESSED IN: 25 plant structures; EXPRESSED DURING: 14 growth stages; CONTAINS InterPro DOMAIN/s: Thioredoxin fold (InterPro:IPR012335), Alkyl hydroperoxide reductase/…
BnaA06g19610D	A06	NA	2.24e-07	8.79e-05	0.000292313	0.648193	0.26003	NA	NA	NA	NA	NA	NA	NA	NA	NA	NA	7.15e-06	0.000524743	0.00140848	0.666224	-0.322516	A06_015326996_015327646	AT3G43520.1	Transmembrane proteins 14C	Transmembrane proteins 14C; INVOLVED IN: biological_process unknown; LOCATED IN: chloroplast, chloroplast envelope; EXPRESSED IN: 22 plant structures; EXPRESSED DURING: 14 growth stages; CONTAINS InterPro DOMAIN/s: Uncharacterised protein family UPF0136, Transmembrane (InterPro:IPR005349); BEST Arabidopsis thaliana protein match is: Transmembrane proteins 14C (TAIR:AT2G26240.1); Has 541 Blast hit…
BnaA06g20400D	A06	NA	NA	NA	NA	NA	NA	NA	NA	NA	NA	NA	0.000306495	0.0239592	0.0409209	0.701997	0.307793	NA	NA	NA	NA	NA	A06_015078152_015079520			#N/A
BnaA06g22170D	A06	NA	0.000539108	0.0128527	0.0306049	0.648193	0.129237	4.49e-05	0.0148415	0.0231412	0.765803	0.267199	NA	NA	NA	NA	NA	9.47e-09	8.02e-06	1.42e-05	0.666224	-0.398223	A06_018191585_018188791.001			#N/A
BnaA06g22180D	A06	NA	0.000557827	0.0131492	0.0311871	0.648193	0.128199	3.5e-06	0.00647254	0.00855316	0.765803	0.312745	0.000366611	0.0255854	0.0437427	0.701997	-0.262083	8.34e-09	7.49e-06	1.42e-05	0.666224	-0.407177	A06_018191585_018188791.002			#N/A
BnaA06g22190D	A06	NA	NA	NA	NA	NA	NA	NA	NA	NA	NA	NA	NA	NA	NA	NA	NA	2.8e-08	1.57e-05	3.24e-05	0.666224	-0.384663	A06_018191585_018188791.003			#N/A
BnaA06g23450D	A06	NA	7.23e-05	0.00363803	0.00976591	0.648193	-0.119681	NA	NA	NA	NA	NA	NA	NA	NA	NA	NA	NA	NA	NA	NA	NA	A06_019283409_019281289	AT5G64460.8	Phosphoglycerate mutase family protein	Phosphoglycerate mutase family protein; FUNCTIONS IN: molecular_function unknown; INVOLVED IN: biological_process unknown; LOCATED IN: cellular_component unknown; EXPRESSED IN: 22 plant structures; EXPRESSED DURING: 13 growth stages; CONTAINS InterPro DOMAIN/s: Histidine phosphatase superfamily, clade-1 (InterPro:IPR013078); BEST Arabidopsis thaliana protein match is: Phosphoglycerate mutase fami…
BnaA06g23770D	A06	NA	0.00106671	0.019018	0.0449428	0.648193	-0.106692	NA	NA	NA	NA	NA	NA	NA	NA	NA	NA	NA	NA	NA	NA	NA	A06_019500223_019500935	AT5G64816.2		unknown protein; Has 35333 Blast hits to 34131 proteins in 2444 species: Archae - 798; Bacteria - 22429; Metazoa - 974; Fungi - 991; Plants - 531; Viruses - 0; Other Eukaryotes - 9610 (source: NCBI BLink).
BnaA06g24720D	A06	NA	NA	NA	NA	NA	NA	NA	NA	NA	NA	NA	NA	NA	NA	NA	NA	0.00023385	0.00504191	0.0142187	0.666224	-0.246937	A06_020189280_020191841.001			#N/A
BnaA06g25710D	A06	NA	NA	NA	NA	NA	NA	NA	NA	NA	NA	NA	NA	NA	NA	NA	NA	2.7e-06	0.000279615	0.000738841	0.666224	-0.344209	A06_020874166_020874046.001			#N/A
BnaA06g26590D	A06	NA	0.000274301	0.00858916	0.0211664	0.648193	-0.169486	NA	NA	NA	NA	NA	NA	NA	NA	NA	NA	NA	NA	NA	NA	NA	A06_021550233_021549013.002	AT5G24060.2	Pentatricopeptide repeat (PPR) superfamily protein	Pentatricopeptide repeat (PPR) superfamily protein; FUNCTIONS IN: molecular_function unknown; INVOLVED IN: biological_process unknown; LOCATED IN: cellular_component unknown; BEST Arabidopsis thaliana protein match is: Pentatricopeptide repeat (PPR) superfamily protein (TAIR:AT3G49140.1).
BnaA06g28320D	A06	NA	NA	NA	NA	NA	NA	NA	NA	NA	NA	NA	NA	NA	NA	NA	NA	7.25e-05	0.00233341	0.00657125	0.666224	0.275597	A06_022866748_022864211.001			#N/A
BnaA06g29460D	A06	NA	0.000190117	0.00678256	0.0172941	0.648193	0.247311	NA	NA	NA	NA	NA	NA	NA	NA	NA	NA	3.59e-05	0.00148436	0.00410421	0.666224	-0.339012	A06_023566420_023567742	AT5G49540.1	Rab5-interacting family protein	Rab5-interacting family protein; CONTAINS InterPro DOMAIN/s: Protein of unknown function DUF786 (InterPro:IPR008504); Has 30201 Blast hits to 17322 proteins in 780 species: Archae - 12; Bacteria - 1396; Metazoa - 17338; Fungi - 3422; Plants - 5037; Viruses - 0; Other Eukaryotes - 2996 (source: NCBI BLink).
BnaA06g30540D	A06	NA	0.000168202	0.00628188	0.0161433	0.648193	-0.187724	NA	NA	NA	NA	NA	NA	NA	NA	NA	NA	NA	NA	NA	NA	NA	A06_024203573_024201695.001			#N/A
BnaA06g33690D	A06	NA	NA	NA	NA	NA	NA	NA	NA	NA	NA	NA	NA	NA	NA	NA	NA	0.000334584	0.00633489	0.0180123	0.666224	0.244843	A06_026307120_026308954	AT2G03390.1	uvrB/uvrC motif-containing protein	uvrB/uvrC motif-containing protein; FUNCTIONS IN: DNA binding, nuclease activity; INVOLVED IN: nucleotide-excision repair; LOCATED IN: chloroplast; EXPRESSED IN: 25 plant structures; EXPRESSED DURING: 15 growth stages; CONTAINS InterPro DOMAIN/s: Hemimethylated DNA-binding domain (InterPro:IPR011722), UvrB/UvrC protein (InterPro:IPR001943); Has 35333 Blast hits to 34131 proteins in 2444 species: …
BnaA06g33950D	A06	NA	NA	NA	NA	NA	NA	NA	NA	NA	NA	NA	NA	NA	NA	NA	NA	0.000245739	0.00521986	0.0146896	0.666224	-0.266278	A06_026440339_026438121.001			#N/A
BnaA07g02190D	A07	NA	0.000548658	0.0130246	0.0309028	0.648193	-0.117595	NA	NA	NA	NA	NA	NA	NA	NA	NA	NA	NA	NA	NA	NA	NA	A07_002087713_002087210	AT2G17972.1		unknown protein; FUNCTIONS IN: molecular_function unknown; INVOLVED IN: biological_process unknown; LOCATED IN: chloroplast thylakoid membrane, chloroplast; EXPRESSED IN: 22 plant structures; EXPRESSED DURING: 14 growth stages; Has 34 Blast hits to 34 proteins in 17 species: Archae - 0; Bacteria - 0; Metazoa - 0; Fungi - 0; Plants - 34; Viruses - 0; Other Eukaryotes - 0 (source: NCBI BLink).
BnaA07g03500D	A07	NA	NA	NA	NA	NA	NA	NA	NA	NA	NA	NA	NA	NA	NA	NA	NA	0.000342225	0.00642235	0.0182847	0.666224	-0.233047	A07_003357219_003361027.001	AT1G01430.1	TRICHOME BIREFRINGENCE-LIKE 25	TRICHOME BIREFRINGENCE-LIKE 25 (TBL25); CONTAINS InterPro DOMAIN/s: Protein of unknown function DUF231, plant (InterPro:IPR004253); BEST Arabidopsis thaliana protein match is: TRICHOME BIREFRINGENCE-LIKE 26 (TAIR:AT4G01080.1); Has 1353 Blast hits to 1335 proteins in 35 species: Archae - 0; Bacteria - 0; Metazoa - 0; Fungi - 6; Plants - 1340; Viruses - 0; Other Eukaryotes - 7 (source: NCBI BLink).
BnaA07g04830D	A07	NA	0.000419858	0.0109844	0.0266841	0.648193	-0.16987	NA	NA	NA	NA	NA	NA	NA	NA	NA	NA	NA	NA	NA	NA	NA	A07_006511021_006509512.001	AT3G25430.1	Polynucleotidyl transferase, ribonuclease H-like superfamily protein	Polynucleotidyl transferase, ribonuclease H-like superfamily protein; FUNCTIONS IN: ribonuclease activity, nucleic acid binding; INVOLVED IN: RNA modification; LOCATED IN: nucleus; CONTAINS InterPro DOMAIN/s: Ribonuclease CAF1 (InterPro:IPR006941), Polynucleotidyl transferase, ribonuclease H fold (InterPro:IPR012337); BEST Arabidopsis thaliana protein match is: Polynucleotidyl transferase, ribonu…
BnaA07g08220D	A07	NA	NA	NA	NA	NA	NA	NA	NA	NA	NA	NA	NA	NA	NA	NA	NA	1.22e-05	0.00074829	0.00200007	0.666224	0.308286	A07_009967900_009966843.001	AT2G42790.1	citrate synthase 3	citrate synthase 3 (CSY3); FUNCTIONS IN: citrate (SI)-synthase activity; INVOLVED IN: fatty acid beta-oxidation, tricarboxylic acid cycle; LOCATED IN: peroxisome; EXPRESSED IN: 23 plant structures; EXPRESSED DURING: 15 growth stages; CONTAINS InterPro DOMAIN/s: Citrate synthase-like, large alpha subdomain (InterPro:IPR016142), Citrate synthase, type II (InterPro:IPR010953), Citrate synthase-like …
BnaA07g11350D	A07	NA	NA	NA	NA	NA	NA	NA	NA	NA	NA	NA	NA	NA	NA	NA	NA	7.11e-07	0.000123453	0.000302336	0.666224	-0.350689	A07_019421104_019422347			#N/A
BnaA07g12500D	A07	NA	0.00024961	0.00806064	0.0201031	0.648193	-0.172658	NA	NA	NA	NA	NA	NA	NA	NA	NA	NA	NA	NA	NA	NA	NA	A07_014029830_014028226.001	AT5G46630.2	Clathrin adaptor complexes medium subunit family protein	Clathrin adaptor complexes medium subunit family protein; INVOLVED IN: intracellular protein transport, transport, vesicle-mediated transport; LOCATED IN: clathrin vesicle coat, plasma membrane; EXPRESSED IN: 24 plant structures; EXPRESSED DURING: 15 growth stages; CONTAINS InterPro DOMAIN/s: Clathrin adaptor, mu subunit, conserved site (InterPro:IPR018240), Clathrin adaptor, mu subunit, C-termin…
BnaA07g15880D	A07	NA	NA	NA	NA	NA	NA	NA	NA	NA	NA	NA	NA	NA	NA	NA	NA	0.00109022	0.0137805	0.0397634	0.666224	-0.197759	A07_016427825_016426431.003			#N/A
BnaA07g16160D	A07	NA	NA	NA	NA	NA	NA	NA	NA	NA	NA	NA	NA	NA	NA	NA	NA	4.57e-06	0.000395719	0.00104915	0.666224	0.308093	A07_016672849_016671925	AT3G53900.2	uracil phosphoribosyltransferase	uracil phosphoribosyltransferase (UPP); FUNCTIONS IN: uracil phosphoribosyltransferase activity; INVOLVED IN: cellular response to phosphate starvation, developmental process, nucleoside metabolic process; LOCATED IN: chloroplast, plastid; EXPRESSED IN: 23 plant structures; EXPRESSED DURING: 15 growth stages; CONTAINS InterPro DOMAIN/s: Phosphoribosyltransferase (InterPro:IPR000836), Uracil phosp…
BnaA07g16190D	A07	NA	NA	NA	NA	NA	NA	NA	NA	NA	NA	NA	NA	NA	NA	NA	NA	7.19e-07	0.000123533	0.000304698	0.666224	0.325587	A07_016687426_016688416			#N/A
BnaA07g18010D	A07	NA	5.11e-06	0.000690175	0.00170732	0.648193	-0.219267	NA	NA	NA	NA	NA	NA	NA	NA	NA	NA	NA	NA	NA	NA	NA	A07_017914320_017913365			#N/A
BnaA07g21190D	A07	NA	NA	NA	NA	NA	NA	NA	NA	NA	NA	NA	NA	NA	NA	NA	NA	0.000117727	0.00320652	0.00906339	0.666224	0.254539	A07_019893333_019892227.001			#N/A
BnaA07g23620D	A07	NA	NA	NA	NA	NA	NA	4.91e-05	0.0158138	0.0241504	0.765803	0.249241	NA	NA	NA	NA	NA	NA	NA	NA	NA	NA	A07_021235624_021237220	AT1G71190.1	senescence associated gene 18	senescence associated gene 18 (SAG18); FUNCTIONS IN: hydrolase activity, acting on carbon-nitrogen (but not peptide) bonds, in linear amides; INVOLVED IN: ceramide metabolic process; LOCATED IN: endomembrane system, integral to membrane; EXPRESSED IN: 24 plant structures; EXPRESSED DURING: 14 growth stages; CONTAINS InterPro DOMAIN/s: Ceramidase (InterPro:IPR008901); BEST Arabidopsis thaliana pro…
BnaA07g24810D	A07	NA	0.00105896	0.0189671	0.0447552	0.648193	-0.0933246	NA	NA	NA	NA	NA	NA	NA	NA	NA	NA	NA	NA	NA	NA	NA	A07_022036598_022037280	AT1G68080.1	2-oxoglutarate (2OG) and Fe(II)-dependent oxygenase superfamily protein	2-oxoglutarate (2OG) and Fe(II)-dependent oxygenase superfamily protein; FUNCTIONS IN: oxidoreductase activity, acting on paired donors, with incorporation or reduction of molecular oxygen, iron ion binding, L-ascorbic acid binding; INVOLVED IN: oxidation reduction; EXPRESSED IN: 21 plant structures; EXPRESSED DURING: 13 growth stages; CONTAINS InterPro DOMAIN/s: Prolyl 4-hydroxylase, alpha subun…
BnaA07g26560D	A07	NA	NA	NA	NA	NA	NA	NA	NA	NA	NA	NA	NA	NA	NA	NA	NA	5.97e-05	0.00204334	0.00577309	0.666224	-0.281397	A07_023214650_023215976			#N/A
BnaA07g27000D	A07	NA	1.36e-06	0.000317883	0.000805026	0.648193	-0.19924	NA	NA	NA	NA	NA	NA	NA	NA	NA	NA	1.78e-06	0.000212835	0.000556757	0.666224	0.321788	A07_023458905_023459764.001			#N/A
BnaA07g27020D	A07	NA	NA	NA	NA	NA	NA	NA	NA	NA	NA	NA	NA	NA	NA	NA	NA	2.21e-05	0.0010798	0.00296554	0.666224	-0.31026	A07_021382823_021383101			#N/A
BnaA07g29530D	A07	NA	0.000151394	0.00587663	0.0152044	0.648193	-0.0828283	NA	NA	NA	NA	NA	NA	NA	NA	NA	NA	0.000168934	0.0040674	0.0114889	0.666224	0.271089	A07_025047628_025046484	AT1G71750.1	Hypoxanthine-guanine phosphoribosyltransferase	Hypoxanthine-guanine phosphoribosyltransferase (HGPT); FUNCTIONS IN: transferase activity, hypoxanthine phosphoribosyltransferase activity; INVOLVED IN: guanine metabolic process, nucleoside metabolic process, seed germination, hypoxanthine metabolic process; LOCATED IN: cytoplasm; EXPRESSED IN: 21 plant structures; EXPRESSED DURING: 13 growth stages; CONTAINS InterPro DOMAIN/s: Phosphoribosyltra…
BnaA07g32880D	A07	NA	1.61e-06	0.000352483	0.000875723	0.648193	-0.073855	NA	NA	NA	NA	NA	NA	NA	NA	NA	NA	NA	NA	NA	NA	NA	A07_026991519_026991926.001			#N/A
BnaA07g33170D	A07	NA	NA	NA	NA	NA	NA	NA	NA	NA	NA	NA	NA	NA	NA	NA	NA	2.96e-07	7.39e-05	0.000177202	0.666224	0.436069	A07_027144999_027150598.001			#N/A
BnaA07g33950D	A07	NA	NA	NA	NA	NA	NA	8.12e-05	0.019077	0.0304862	0.765803	0.285339	NA	NA	NA	NA	NA	NA	NA	NA	NA	NA	A07_027555907_027553569.001			#N/A
BnaA07g34380D	A07	NA	NA	NA	NA	NA	NA	NA	NA	NA	NA	NA	NA	NA	NA	NA	NA	0.000651537	0.00976136	0.0281909	0.666224	0.21585	A07_027876262_027875226	AT1G78790.1		unknown protein; CONTAINS InterPro DOMAIN/s: Protein of unknown function DUF2008 (InterPro:IPR018552); Has 69 Blast hits to 69 proteins in 28 species: Archae - 0; Bacteria - 0; Metazoa - 33; Fungi - 0; Plants - 33; Viruses - 0; Other Eukaryotes - 3 (source: NCBI BLink).
BnaA08g00110D	A08	NA	NA	NA	NA	NA	NA	NA	NA	NA	NA	NA	4.96e-05	0.00967932	0.0173589	0.701997	-0.292237	NA	NA	NA	NA	NA	A08_000074565_000072629.001			#N/A
BnaA08g00830D	A08	NA	5.89e-05	0.00319363	0.00858407	0.648193	-0.149443	NA	NA	NA	NA	NA	NA	NA	NA	NA	NA	0.000369693	0.00675728	0.0192497	0.666224	0.234061	A08_000803439_000802787.001			#N/A
BnaA08g04020D	A08	NA	NA	NA	NA	NA	NA	NA	NA	NA	NA	NA	3.56e-08	0.000528321	0.000736695	0.701997	0.546099	NA	NA	NA	NA	NA	A08_004174502_004172820.001			#N/A
BnaA08g05110D	A08	NA	NA	NA	NA	NA	NA	NA	NA	NA	NA	NA	NA	NA	NA	NA	NA	2.64e-05	0.00121724	0.00334052	0.666224	0.298339	A08_005436104_005433720.001	AT5G10620.1	methyltransferases	methyltransferases; FUNCTIONS IN: methyltransferase activity; INVOLVED IN: rRNA processing; LOCATED IN: chloroplast, cytoplasm; EXPRESSED IN: 19 plant structures; EXPRESSED DURING: 11 growth stages; CONTAINS InterPro DOMAIN/s: SPOUT methyltransferase, predicted (InterPro:IPR003742); BEST Arabidopsis thaliana protein match is: methyltransferases (TAIR:AT5G10605.2); Has 1807 Blast hits to 1807 prot…
BnaA08g05460D	A08	NA	NA	NA	NA	NA	NA	NA	NA	NA	NA	NA	NA	NA	NA	NA	NA	0.00155266	0.0172991	0.0499305	0.666224	-0.208247	A08_009370829_009368603.011	AT1G70490.2	Ras-related small GTP-binding family protein	ARFA1D; FUNCTIONS IN: phospholipase activator activity, GTP binding; INVOLVED IN: N-terminal protein myristoylation; LOCATED IN: plasma membrane, vacuole; EXPRESSED IN: 26 plant structures; EXPRESSED DURING: 15 growth stages; CONTAINS InterPro DOMAIN/s: ADP-ribosylation factor (InterPro:IPR006688), Small GTP-binding protein (InterPro:IPR005225), ARF/SAR superfamily (InterPro:IPR006689); BEST Arab…
BnaA08g06240D	A08	NA	0.00050187	0.012277	0.0294223	0.648193	-0.172724	NA	NA	NA	NA	NA	NA	NA	NA	NA	NA	0.000191888	0.00440396	0.0124892	0.666224	0.266674	A08_010174376_010175408.012			#N/A
BnaA08g06460D	A08	NA	NA	NA	NA	NA	NA	NA	NA	NA	NA	NA	0.000249958	0.0215381	0.0378789	0.701997	0.34133	NA	NA	NA	NA	NA	A08_006361020_006359727.012	AT2G26770.2	plectin-related	plectin-related; BEST Arabidopsis thaliana protein match is: unknown protein (TAIR:AT2G40820.1); Has 4722 Blast hits to 4137 proteins in 536 species: Archae - 91; Bacteria - 673; Metazoa - 2162; Fungi - 328; Plants - 350; Viruses - 13; Other Eukaryotes - 1105 (source: NCBI BLink).
BnaA08g06490D	A08	NA	NA	NA	NA	NA	NA	NA	NA	NA	NA	NA	NA	NA	NA	NA	NA	0.000807585	0.0112072	0.0325782	0.666224	-0.21572	A08_006361020_006359727.015	AT1G34180.1	NAC domain containing protein 16	NAC domain containing protein 16 (NAC016); CONTAINS InterPro DOMAIN/s: No apical meristem (NAM) protein (InterPro:IPR003441); BEST Arabidopsis thaliana protein match is: NAC domain containing protein 17 (TAIR:AT1G34190.1); Has 2915 Blast hits to 2900 proteins in 75 species: Archae - 0; Bacteria - 0; Metazoa - 0; Fungi - 0; Plants - 2915; Viruses - 0; Other Eukaryotes - 0 (source: NCBI BLink).
BnaA08g06540D	A08	NA	NA	NA	NA	NA	NA	NA	NA	NA	NA	NA	NA	NA	NA	NA	NA	0.00121263	0.0147814	0.0426221	0.666224	-0.192503	A08_006361020_006359727.020	AT1G33990.1	methyl esterase 14	methyl esterase 14 (MES14); FUNCTIONS IN: hydrolase activity; LOCATED IN: plasma membrane; EXPRESSED IN: 23 plant structures; EXPRESSED DURING: 13 growth stages; CONTAINS InterPro DOMAIN/s: Alpha/beta hydrolase fold-1 (InterPro:IPR000073); BEST Arabidopsis thaliana protein match is: methyl esterase 12 (TAIR:AT4G09900.1); Has 2201 Blast hits to 2201 proteins in 482 species: Archae - 0; Bacteria - …
BnaA08g06560D	A08	NA	NA	NA	NA	NA	NA	NA	NA	NA	NA	NA	NA	NA	NA	NA	NA	4.83e-05	0.00179094	0.00500703	0.666224	-0.249291	A08_006361020_006359727.022	AT1G33980.1	Smg-4/UPF3 family protein	UPF3; FUNCTIONS IN: nucleotide binding; INVOLVED IN: nuclear-transcribed mRNA catabolic process, nonsense-mediated decay; LOCATED IN: cellular_component unknown; EXPRESSED IN: 24 plant structures; EXPRESSED DURING: 15 growth stages; CONTAINS InterPro DOMAIN/s: Nucleotide-binding, alpha-beta plait (InterPro:IPR012677), Regulator of nonsense-mediated decay, UPF3 (InterPro:IPR005120); Has 779 Blast …
BnaA08g06940D	A08	NA	NA	NA	NA	NA	NA	NA	NA	NA	NA	NA	NA	NA	NA	NA	NA	0.000587141	0.00907649	0.0262762	0.666224	0.227052	A08_006361020_006359727.060	AT1G32230.1	WWE protein-protein interaction domain protein family	RADICAL-INDUCED CELL DEATH1 (RCD1); CONTAINS InterPro DOMAIN/s: WWE domain (InterPro:IPR004170), Poly(ADP-ribose) polymerase, catalytic domain (InterPro:IPR012317), RST domain of plant C-terminal (InterPro:IPR022003); BEST Arabidopsis thaliana protein match is: similar to RCD one 1 (TAIR:AT2G35510.1); Has 179 Blast hits to 178 proteins in 19 species: Archae - 0; Bacteria - 0; Metazoa - 7; Fungi -…
BnaA08g07010D	A08	NA	NA	NA	NA	NA	NA	NA	NA	NA	NA	NA	NA	NA	NA	NA	NA	0.000110178	0.00307808	0.00867594	0.666224	-0.235765	A08_006361020_006359727.067	AT1G32050.1	SCAMP family protein	SCAMP family protein; FUNCTIONS IN: transmembrane transporter activity; INVOLVED IN: protein transport; LOCATED IN: mitochondrion, plasma membrane; EXPRESSED IN: 23 plant structures; EXPRESSED DURING: 14 growth stages; CONTAINS InterPro DOMAIN/s: SCAMP (InterPro:IPR007273); BEST Arabidopsis thaliana protein match is: secretory carrier 3 (TAIR:AT1G61250.1); Has 679 Blast hits to 677 proteins in 10…
BnaA08g07020D	A08	NA	NA	NA	NA	NA	NA	NA	NA	NA	NA	NA	NA	NA	NA	NA	NA	7.72e-05	0.00242815	0.00685234	0.666224	0.263491	A08_006361020_006359727.068	AT1G31970.1	DEA(D/H)-box RNA helicase family protein	STRESS RESPONSE SUPPRESSOR 1 (STRS1); FUNCTIONS IN: helicase activity, nucleic acid binding, ATP-dependent helicase activity, ATP binding; EXPRESSED IN: 24 plant structures; EXPRESSED DURING: 13 growth stages; CONTAINS InterPro DOMAIN/s: RNA helicase, DEAD-box type, Q motif (InterPro:IPR014014), DNA/RNA helicase, DEAD/DEAH box type, N-terminal (InterPro:IPR011545), RNA helicase, ATP-dependent, DE…
BnaA08g07240D	A08	NA	NA	NA	NA	NA	NA	NA	NA	NA	NA	NA	NA	NA	NA	NA	NA	0.00072631	0.0104502	0.0303351	0.666224	-0.211838	A08_006361020_006359727.090			#N/A
BnaA08g07270D	A08	NA	NA	NA	NA	NA	NA	NA	NA	NA	NA	NA	NA	NA	NA	NA	NA	0.00141982	0.0164363	0.0471751	0.666224	-0.202801	A08_006361020_006359727.093	AT5G34850.1	purple acid phosphatase 26	purple acid phosphatase 26 (PAP26); FUNCTIONS IN: protein serine/threonine phosphatase activity, acid phosphatase activity; INVOLVED IN: phosphate ion homeostasis; LOCATED IN: vacuole, plant-type cell wall; EXPRESSED IN: 25 plant structures; EXPRESSED DURING: 16 growth stages; CONTAINS InterPro DOMAIN/s: Purple acid phosphatase, N-terminal (InterPro:IPR015914), Metallophosphoesterase (InterPro:IP…
BnaA08g07930D	A08	NA	0.000695048	0.0147662	0.0352453	0.648193	0.267333	NA	NA	NA	NA	NA	NA	NA	NA	NA	NA	NA	NA	NA	NA	NA	A08_009014792_009013696	AT1G31340.1	related to ubiquitin 1	related to ubiquitin 1 (RUB1); INVOLVED IN: protein modification process, response to auxin stimulus, protein neddylation, ethylene biosynthetic process, embryo development; LOCATED IN: plasma membrane; EXPRESSED IN: 6 plant structures; EXPRESSED DURING: L mature pollen stage, M germinated pollen stage; CONTAINS InterPro DOMAIN/s: Ubiquitin subgroup (InterPro:IPR019956), Ubiquitin conserved site …
BnaA08g10270D	A08	NA	NA	NA	NA	NA	NA	NA	NA	NA	NA	NA	NA	NA	NA	NA	NA	0.000404799	0.00718671	0.0204534	0.666224	-0.230965	A08_012534075_012533454.001	AT1G79160.1		unknown protein; BEST Arabidopsis thaliana protein match is: unknown protein (TAIR:AT1G16500.1); Has 104 Blast hits to 102 proteins in 13 species: Archae - 0; Bacteria - 0; Metazoa - 0; Fungi - 0; Plants - 104; Viruses - 0; Other Eukaryotes - 0 (source: NCBI BLink).
BnaA08g11480D	A08	NA	0.000848645	0.0166052	0.0394434	0.648193	-0.244754	NA	NA	NA	NA	NA	NA	NA	NA	NA	NA	0.000113408	0.00313648	0.00884287	0.666224	0.277369	A08_013653836_013655237	AT4G33670.1	NAD(P)-linked oxidoreductase superfamily protein	NAD(P)-linked oxidoreductase superfamily protein; CONTAINS InterPro DOMAIN/s: Aldo/keto reductase (InterPro:IPR001395); BEST Arabidopsis thaliana protein match is: NAD(P)-linked oxidoreductase superfamily protein (TAIR:AT1G60750.1); Has 28637 Blast hits to 28630 proteins in 2499 species: Archae - 653; Bacteria - 20546; Metazoa - 1049; Fungi - 1796; Plants - 827; Viruses - 0; Other Eukaryotes - 37…
BnaA08g15430D	A08	NA	0.000133408	0.00544968	0.014134	0.648193	0.215694	0.000291079	0.032817	0.0492452	0.765803	0.286227	NA	NA	NA	NA	NA	0.000688122	0.0100744	0.0292501	0.666224	-0.252787	A08_003813066_003811970			#N/A
BnaA08g15880D	A08	NA	0.000101722	0.00450293	0.0120361	0.648193	-0.230269	NA	NA	NA	NA	NA	NA	NA	NA	NA	NA	NA	NA	NA	NA	NA	A08_016819186_016818103	AT4G37925.1	subunit NDH-M of NAD(P)H:plastoquinone dehydrogenase complex	subunit NDH-M of NAD(P)H:plastoquinone dehydrogenase complex (NDH-M); FUNCTIONS IN: oxidoreductase activity, acting on NADH or NADPH, quinone or similar compound as acceptor; INVOLVED IN: NADH dehydrogenase complex (plastoquinone) assembly; LOCATED IN: chloroplast thylakoid membrane, chloroplast, NAD(P)H dehydrogenase complex (plastoquinone); CONTAINS InterPro DOMAIN/s: NAD(P)H-quinone oxidoreduc…
BnaA08g19550D	A08	NA	8.98e-05	0.00415346	0.0111579	0.648193	-0.127794	NA	NA	NA	NA	NA	NA	NA	NA	NA	NA	NA	NA	NA	NA	NA	A08_018936668_018938708	AT1G26090.1	P-loop containing nucleoside triphosphate hydrolases superfamily protein	P-loop containing nucleoside triphosphate hydrolases superfamily protein; LOCATED IN: chloroplast, plastoglobule; EXPRESSED IN: 22 plant structures; EXPRESSED DURING: 13 growth stages; Has 1161 Blast hits to 1150 proteins in 416 species: Archae - 94; Bacteria - 665; Metazoa - 113; Fungi - 156; Plants - 46; Viruses - 0; Other Eukaryotes - 87 (source: NCBI BLink).
BnaA08g20110D	A08	NA	NA	NA	NA	NA	NA	NA	NA	NA	NA	NA	NA	NA	NA	NA	NA	0.000217067	0.00478938	0.0135404	0.666224	-0.235757	A08_019219348_019219779			#N/A
BnaA08g23920D	A08	NA	NA	NA	NA	NA	NA	NA	NA	NA	NA	NA	NA	NA	NA	NA	NA	4.12e-05	0.00161432	0.00450153	0.666224	0.27453	A08_021045262_021042946.001	AT5G01230.1	S-adenosyl-L-methionine-dependent methyltransferases superfamily protein	S-adenosyl-L-methionine-dependent methyltransferases superfamily protein; FUNCTIONS IN: methyltransferase activity, nucleic acid binding; INVOLVED IN: methylation, rRNA methylation; LOCATED IN: cellular_component unknown; EXPRESSED IN: 23 plant structures; EXPRESSED DURING: 13 growth stages; CONTAINS InterPro DOMAIN/s: Ribosomal RNA methyltransferase J (InterPro:IPR015507), Ribosomal RNA methyltr…
BnaA08g24930D	A08	NA	NA	NA	NA	NA	NA	NA	NA	NA	NA	NA	NA	NA	NA	NA	NA	0.000453275	0.00775954	0.0220668	0.666224	-0.261971	A08_021616681_021616331			#N/A
BnaA08g26490D	A08	NA	NA	NA	NA	NA	NA	NA	NA	NA	NA	NA	8.57e-06	0.00455212	0.00744393	0.701997	-0.328059	NA	NA	NA	NA	NA	A08_022349226_022348717	AT1G09310.1	Protein of unknown function, DUF538	Protein of unknown function, DUF538; INVOLVED IN: biological_process unknown; LOCATED IN: apoplast; EXPRESSED IN: 22 plant structures; EXPRESSED DURING: 14 growth stages; CONTAINS InterPro DOMAIN/s: Protein of unknown function DUF538 (InterPro:IPR007493); BEST Arabidopsis thaliana protein match is: Protein of unknown function, DUF538 (TAIR:AT1G56580.1); Has 409 Blast hits to 409 proteins in 33 sp…
BnaA08g27590D	A08	NA	NA	NA	NA	NA	NA	NA	NA	NA	NA	NA	NA	NA	NA	NA	NA	0.000145635	0.00366907	0.0104237	0.666224	-0.281743	A08_023374761_023377370.001			#N/A
BnaA08g28590D	A08	NA	NA	NA	NA	NA	NA	NA	NA	NA	NA	NA	5.32e-05	0.00982596	0.0180182	0.701997	-0.238468	0.000775365	0.0109282	0.0316994	0.666224	-0.255664	A08_022898064_022899526.001			#N/A
BnaA09g12220D	A09	NA	NA	NA	NA	NA	NA	NA	NA	NA	NA	NA	NA	NA	NA	NA	NA	5.82e-05	0.00201371	0.00567298	0.666224	0.278071	A09_008447806_008447296			#N/A
BnaA09g15150D	A09	NA	0.00058823	0.0135341	0.0321165	0.648193	-0.196778	NA	NA	NA	NA	NA	NA	NA	NA	NA	NA	9.92e-05	0.00287802	0.00809327	0.666224	0.252728	A09_011840445_011840197.001			#N/A
BnaA09g16720D	A09	NA	0.00123912	0.0207153	0.0489961	0.648193	0.134272	NA	NA	NA	NA	NA	NA	NA	NA	NA	NA	NA	NA	NA	NA	NA	A09_013211942_013205224.001	AT2G15440.1	Protein of unknown function (DUF579)	Protein of unknown function (DUF579); CONTAINS InterPro DOMAIN/s: Protein of unknown function DUF579 (InterPro:IPR021148), Conserved hypothetical protein CHP01627 (InterPro:IPR006514); BEST Arabidopsis thaliana protein match is: Protein of unknown function (DUF579) (TAIR:AT5G67210.1); Has 253 Blast hits to 252 proteins in 20 species: Archae - 0; Bacteria - 5; Metazoa - 0; Fungi - 0; Plants - 241;…
BnaA09g19410D	A09	NA	NA	NA	NA	NA	NA	NA	NA	NA	NA	NA	NA	NA	NA	NA	NA	1.64e-05	0.000890412	0.00243153	0.666224	-0.266422	A09_016400336_016401398.001			#N/A
BnaA09g20080D	A09	NA	NA	NA	NA	NA	NA	NA	NA	NA	NA	NA	NA	NA	NA	NA	NA	4.87e-05	0.00179889	0.00503588	0.666224	0.258853	A09_017296154_017293979.001			#N/A
BnaA09g21520D	A09	NA	NA	NA	NA	NA	NA	NA	NA	NA	NA	NA	NA	NA	NA	NA	NA	0.000663948	0.00985864	0.0285524	0.666224	0.225407	A09_018584642_018583074.001			#N/A
BnaA09g22650D	A09	NA	NA	NA	NA	NA	NA	NA	NA	NA	NA	NA	NA	NA	NA	NA	NA	0.00133069	0.0157665	0.0452573	0.666224	-0.234959	A09_019704489_019705159.002			#N/A
BnaA09g22660D	A09	NA	NA	NA	NA	NA	NA	NA	NA	NA	NA	NA	NA	NA	NA	NA	NA	0.000619581	0.00941652	0.027249	0.666224	-0.25596	A09_019704489_019705159.003	AT4G10080.1		unknown protein; BEST Arabidopsis thaliana protein match is: unknown protein (TAIR:AT4G13530.1); Has 120 Blast hits to 114 proteins in 21 species: Archae - 2; Bacteria - 4; Metazoa - 0; Fungi - 12; Plants - 100; Viruses - 0; Other Eukaryotes - 2 (source: NCBI BLink).
BnaA09g23150D	A09	NA	NA	NA	NA	NA	NA	NA	NA	NA	NA	NA	NA	NA	NA	NA	NA	0.000430789	0.00750341	0.0213251	0.666224	-0.240934	A09_023099722_023099462			#N/A
BnaA09g23520D	A09	NA	NA	NA	NA	NA	NA	0.000148375	0.0250923	0.0386581	0.765803	0.208776	NA	NA	NA	NA	NA	0.000135482	0.00351412	0.00994071	0.666224	-0.268745	A09_023717921_023719434			#N/A
BnaA09g25050D	A09	NA	NA	NA	NA	NA	NA	NA	NA	NA	NA	NA	4.74e-06	0.0034472	0.00548081	0.701997	0.412066	NA	NA	NA	NA	NA	A09_025882104_025883426	AT1G31490.1	HXXXD-type acyl-transferase family protein	HXXXD-type acyl-transferase family protein; FUNCTIONS IN: transferase activity, transferring acyl groups other than amino-acyl groups, quinone binding, primary amine oxidase activity, copper ion binding, transferase activity; INVOLVED IN: oxidation reduction, amine metabolic process; LOCATED IN: chloroplast; EXPRESSED IN: 8 plant structures; EXPRESSED DURING: 4 anthesis, C globular stage, petal d…
BnaA09g26690D	A09	NA	NA	NA	NA	NA	NA	NA	NA	NA	NA	NA	NA	NA	NA	NA	NA	9.67e-05	0.00282884	0.0079586	0.666224	0.276839	A09_027694938_027698735.001			#N/A
BnaA09g27840D	A09	NA	NA	NA	NA	NA	NA	NA	NA	NA	NA	NA	NA	NA	NA	NA	NA	0.00129942	0.0155334	0.0445704	0.666224	-0.223413	A09_010506569_010507157			#N/A
BnaA09g31300D	A09	NA	4.66e-06	0.000645758	0.00160564	0.648193	-0.191069	NA	NA	NA	NA	NA	NA	NA	NA	NA	NA	1.03e-06	0.000155942	0.000386257	0.666224	0.329358	A09_032581417_032578613.001			#N/A
BnaA09g40250D	A09	NA	NA	NA	NA	NA	NA	NA	NA	NA	NA	NA	NA	NA	NA	NA	NA	1.91e-06	0.000220329	0.000585033	0.666224	-0.356493	A09_038491275_038491549.001			#N/A
BnaA09g40770D	A09	NA	0.000281654	0.00870579	0.0214737	0.648193	0.147682	NA	NA	NA	NA	NA	NA	NA	NA	NA	NA	0.000184742	0.00431204	0.0121824	0.666224	-0.283501	A09_038873934_038870802.001			#N/A
BnaA09g40900D	A09	NA	0.000589264	0.0135405	0.0321478	0.648193	0.226302	NA	NA	NA	NA	NA	NA	NA	NA	NA	NA	1.79e-05	0.000937496	0.00257725	0.666224	-0.290904	A09_038927018_038925133	AT4G32400.1	Mitochondrial substrate carrier family protein	SODIUM HYPERSENSITIVE 1 (SHS1); FUNCTIONS IN: nucleotide transmembrane transporter activity, binding, transporter activity; INVOLVED IN: nucleotide transport, transport, mitochondrial transport, embryo development ending in seed dormancy; LOCATED IN: mitochondrion, mitochondrial inner membrane, chloroplast, plastid; EXPRESSED IN: 25 plant structures; EXPRESSED DURING: 13 growth stages; CONTAINS I…
BnaA09g41040D	A09	NA	NA	NA	NA	NA	NA	9.26e-06	0.0092675	0.0118063	0.765803	0.340527	NA	NA	NA	NA	NA	3.96e-05	0.00157965	0.00438506	0.666224	-0.29461	A09_039011022_039008339.001			#N/A
BnaA09g41790D	A09	NA	NA	NA	NA	NA	NA	NA	NA	NA	NA	NA	NA	NA	NA	NA	NA	5.8e-05	0.00200946	0.00565872	0.666224	-0.254631	A09_039508357_039507309.002	AT4G34860.2	Plant neutral invertase family protein	Plant neutral invertase family protein; FUNCTIONS IN: catalytic activity, beta-fructofuranosidase activity; LOCATED IN: cytosol; EXPRESSED IN: 20 plant structures; EXPRESSED DURING: 11 growth stages; CONTAINS InterPro DOMAIN/s: Plant neutral invertase (InterPro:IPR006937), Six-hairpin glycosidase-like (InterPro:IPR008928); BEST Arabidopsis thaliana protein match is: cytosolic invertase 2 (TAIR:AT…
BnaA09g42770D	A09	NA	NA	NA	NA	NA	NA	NA	NA	NA	NA	NA	NA	NA	NA	NA	NA	0.00106615	0.0135441	0.039185	0.666224	-0.214069	A09_040209106_040208209	AT2G22230.1	Thioesterase superfamily protein	Thioesterase superfamily protein; FUNCTIONS IN: crotonoyl-[acyl-carrier-protein] hydratase activity, 3-hydroxyacyl-[acyl-carrier-protein] dehydratase activity; INVOLVED IN: defense response to fungus, incompatible interaction, fatty acid biosynthetic process; LOCATED IN: cell wall, chloroplast; EXPRESSED IN: 23 plant structures; EXPRESSED DURING: 13 growth stages; CONTAINS InterPro DOMAIN/s: Beta…
BnaA09g51560D	A09	NA	NA	NA	NA	NA	NA	NA	NA	NA	NA	NA	NA	NA	NA	NA	NA	0.000383357	0.00692941	0.019722	0.666224	0.248975	A09_045669767_045671359.001	AT3G09980.1	Family of unknown function (DUF662)	Family of unknown function (DUF662) ; CONTAINS InterPro DOMAIN/s: Protein of unknown function DUF662 (InterPro:IPR007033); BEST Arabidopsis thaliana protein match is: Family of unknown function (DUF662) (TAIR:AT2G36410.2); Has 2513 Blast hits to 2174 proteins in 327 species: Archae - 81; Bacteria - 288; Metazoa - 1019; Fungi - 163; Plants - 196; Viruses - 10; Other Eukaryotes - 756 (source: NCBI …
BnaA10g01250D	A10	NA	9.98e-08	4.84e-05	0.000156664	0.648193	-0.185758	NA	NA	NA	NA	NA	NA	NA	NA	NA	NA	1.86e-06	0.000217928	0.00057437	0.666224	0.332612	A10_000744960_000742489.002			#N/A
BnaA10g01460D	A10	NA	NA	NA	NA	NA	NA	NA	NA	NA	NA	NA	NA	NA	NA	NA	NA	0.000132109	0.0034541	0.00977741	0.666224	-0.27214	A10_000816389_000815775	AT1G02870.1		FUNCTIONS IN: molecular_function unknown; INVOLVED IN: biological_process unknown; EXPRESSED IN: 23 plant structures; EXPRESSED DURING: 13 growth stages; CONTAINS InterPro DOMAIN/s: Ribosome biogenesis protein Nop16 (InterPro:IPR019002); Has 104 Blast hits to 104 proteins in 57 species: Archae - 0; Bacteria - 0; Metazoa - 0; Fungi - 63; Plants - 35; Viruses - 0; Other Eukaryotes - 6 (source: NCBI…
BnaA10g05050D	A10	NA	0.000725384	0.0151617	0.0361	0.648193	-0.15961	NA	NA	NA	NA	NA	NA	NA	NA	NA	NA	NA	NA	NA	NA	NA	A10_003631212_003630614			#N/A
BnaA10g06120D	A10	NA	NA	NA	NA	NA	NA	NA	NA	NA	NA	NA	2.66e-05	0.00760863	0.0125994	0.701997	-0.332685	NA	NA	NA	NA	NA	A10_006477407_006478086			#N/A
BnaA10g07800D	A10	NA	NA	NA	NA	NA	NA	NA	NA	NA	NA	NA	3.18e-05	0.0083074	0.0137558	0.701997	0.338465	NA	NA	NA	NA	NA	A10_008031737_008028891.044	AT5G51700.1	protein binding;zinc ion binding	PPHB SUSCEPTIBLE 2 (PBS2); CONTAINS InterPro DOMAIN/s: Cysteine/histidine-rich domain (InterPro:IPR007051); Has 933 Blast hits to 477 proteins in 168 species: Archae - 0; Bacteria - 18; Metazoa - 449; Fungi - 191; Plants - 188; Viruses - 0; Other Eukaryotes - 87 (source: NCBI BLink).
BnaA10g08150D	A10	NA	NA	NA	NA	NA	NA	NA	NA	NA	NA	NA	0.000211635	0.0197173	0.0354753	0.701997	0.291782	NA	NA	NA	NA	NA	A10_008031737_008028891.079	AT5G51230.3	VEFS-Box of polycomb protein	EMBRYONIC FLOWER 2 (EMF2); CONTAINS InterPro DOMAIN/s: Zinc finger, C2H2-like (InterPro:IPR015880), Polycomb protein, VEFS-Box (InterPro:IPR019135); BEST Arabidopsis thaliana protein match is: VEFS-Box of polycomb protein (TAIR:AT4G16845.1); Has 30201 Blast hits to 17322 proteins in 780 species: Archae - 12; Bacteria - 1396; Metazoa - 17338; Fungi - 3422; Plants - 5037; Viruses - 0; Other Eukaryo…
BnaA10g08190D	A10	NA	NA	NA	NA	NA	NA	NA	NA	NA	NA	NA	0.000351084	0.0250287	0.043043	0.701997	-0.288356	NA	NA	NA	NA	NA	A10_008031737_008028891.083	AT3G47090.1	Leucine-rich repeat protein kinase family protein	Leucine-rich repeat protein kinase family protein; FUNCTIONS IN: protein serine/threonine kinase activity, kinase activity, ATP binding; INVOLVED IN: transmembrane receptor protein tyrosine kinase signaling pathway, protein amino acid phosphorylation; LOCATED IN: chloroplast; CONTAINS InterPro DOMAIN/s: Protein kinase, ATP binding site (InterPro:IPR017441), Protein kinase, catalytic domain (Inter…
BnaA10g08960D	A10	NA	NA	NA	NA	NA	NA	NA	NA	NA	NA	NA	NA	NA	NA	NA	NA	5.04e-06	0.000416255	0.00111953	0.666224	0.341598	A10_009362154_009360759.003			#N/A
BnaA10g08980D	A10	NA	0.000356063	0.0099568	0.0243935	0.648193	0.161485	9.67e-06	0.0092675	0.0119888	0.765803	0.304264	0.000283968	0.0231993	0.0397664	0.701997	-0.301019	1.47e-07	4.85e-05	0.000117435	0.666224	-0.351351	A10_009436553_009434883.001	AT2G34470.2	urease accessory protein G	urease accessory protein G (UREG); FUNCTIONS IN: nickel ion binding, nucleotide binding, metal ion binding, ATP binding; INVOLVED IN: nitrogen compound metabolic process, positive regulation of metalloenzyme activity; LOCATED IN: membrane; EXPRESSED IN: 22 plant structures; EXPRESSED DURING: 13 growth stages; CONTAINS InterPro DOMAIN/s: Urease accessory protein UreG (InterPro:IPR004400), [NiFe]-h…
BnaA10g09070D	A10	NA	0.000425018	0.011045	0.0268626	0.648193	-0.315409	NA	NA	NA	NA	NA	NA	NA	NA	NA	NA	NA	NA	NA	NA	NA	A10_009457929_009460162.005	AT1G43560.1	thioredoxin Y2	thioredoxin Y2 (ty2); FUNCTIONS IN: electron carrier activity, protein disulfide oxidoreductase activity; INVOLVED IN: glycerol ether metabolic process, cell redox homeostasis; LOCATED IN: chloroplast stroma, chloroplast; EXPRESSED IN: 22 plant structures; EXPRESSED DURING: 13 growth stages; CONTAINS InterPro DOMAIN/s: Thioredoxin fold (InterPro:IPR012335), Thioredoxin, core (InterPro:IPR015467),…
BnaA10g12750D	A10	NA	1.85e-05	0.00154981	0.0041012	0.648193	-0.220679	NA	NA	NA	NA	NA	NA	NA	NA	NA	NA	NA	NA	NA	NA	NA	A10_012218888_012218084.001			#N/A
BnaA10g13880D	A10	NA	NA	NA	NA	NA	NA	NA	NA	NA	NA	NA	NA	NA	NA	NA	NA	0.000444367	0.00766136	0.0217743	0.666224	-0.238945	A10_012997335_012995130.001	AT5G22460.2	alpha/beta-Hydrolases superfamily protein	alpha/beta-Hydrolases superfamily protein; FUNCTIONS IN: catalytic activity; INVOLVED IN: biological_process unknown; LOCATED IN: cell wall, vacuole, plant-type cell wall; EXPRESSED IN: 19 plant structures; EXPRESSED DURING: 12 growth stages; CONTAINS InterPro DOMAIN/s: Alpha/beta hydrolase fold-1 (InterPro:IPR000073); BEST Arabidopsis thaliana protein match is: alpha/beta-Hydrolases superfamily …
BnaA10g14610D	A10	NA	NA	NA	NA	NA	NA	NA	NA	NA	NA	NA	NA	NA	NA	NA	NA	5.98e-05	0.00204404	0.0057804	0.666224	-0.254833	A10_013462374_013458889.001	AT5G20950.2	Glycosyl hydrolase family protein	Glycosyl hydrolase family protein; FUNCTIONS IN: hydrolase activity, hydrolyzing O-glycosyl compounds; INVOLVED IN: carbohydrate metabolic process; LOCATED IN: cell wall, membrane, plant-type cell wall; EXPRESSED IN: 25 plant structures; EXPRESSED DURING: 13 growth stages; CONTAINS InterPro DOMAIN/s: Glycoside hydrolase, family 3, N-terminal (InterPro:IPR001764), Glycoside hydrolase, family 3, C-…
BnaA10g19790D	A10	NA	NA	NA	NA	NA	NA	1.17e-05	0.0092675	0.0128359	0.765803	0.318571	NA	NA	NA	NA	NA	0.000245189	0.00521354	0.014668	0.666224	-0.275907	A10_016235581_016232750.001	AT5G13570.1	decapping 2	decapping 2 (DCP2); CONTAINS InterPro DOMAIN/s: NUDIX hydrolase domain-like (InterPro:IPR015797), Dcp2, box A (InterPro:IPR007722), NUDIX hydrolase, conserved site (InterPro:IPR020084), NUDIX hydrolase domain (InterPro:IPR000086); Has 901 Blast hits to 899 proteins in 331 species: Archae - 18; Bacteria - 332; Metazoa - 132; Fungi - 156; Plants - 50; Viruses - 11; Other Eukaryotes - 202 (source: N…
BnaA10g21170D	A10	NA	NA	NA	NA	NA	NA	NA	NA	NA	NA	NA	NA	NA	NA	NA	NA	5.92e-06	0.000466968	0.00124471	0.666224	-0.299529	A10_017004131_017006779	AT5G11300.1	mitotic-like cyclin 3B from Arabidopsis	mitotic-like cyclin 3B from Arabidopsis (CYC3B); FUNCTIONS IN: cyclin-dependent protein kinase regulator activity; INVOLVED IN: regulation of cell cycle; LOCATED IN: nucleus, chloroplast; EXPRESSED IN: 18 plant structures; EXPRESSED DURING: 13 growth stages; CONTAINS InterPro DOMAIN/s: Cyclin, C-terminal (InterPro:IPR004367), Cyclin (InterPro:IPR006670), G2/mitotic-specific cyclin A (InterPro:IPR…
BnaA10g21180D	A10	NA	0.00078939	0.015946	0.0378606	0.648193	0.132135	NA	NA	NA	NA	NA	NA	NA	NA	NA	NA	1.31e-05	0.000779917	0.00208917	0.666224	-0.272808	A10_017008592_017007381	AT5G11280.1		unknown protein; BEST Arabidopsis thaliana protein match is: unknown protein (TAIR:AT1G80200.1); Has 30201 Blast hits to 17322 proteins in 780 species: Archae - 12; Bacteria - 1396; Metazoa - 17338; Fungi - 3422; Plants - 5037; Viruses - 0; Other Eukaryotes - 2996 (source: NCBI BLink).
BnaA10g21190D	A10	NA	NA	NA	NA	NA	NA	NA	NA	NA	NA	NA	NA	NA	NA	NA	NA	0.000364487	0.00670652	0.0190685	0.666224	-0.239048	A10_017008698_017010218	AT5G11270.1	overexpressor of cationic peroxidase 3	overexpressor of cationic peroxidase 3 (OCP3); CONTAINS InterPro DOMAIN/s: Homeobox (InterPro:IPR001356), Homeodomain-like (InterPro:IPR009057), Homeodomain-related (InterPro:IPR012287); Has 8011 Blast hits to 5672 proteins in 519 species: Archae - 20; Bacteria - 1678; Metazoa - 1663; Fungi - 1459; Plants - 650; Viruses - 160; Other Eukaryotes - 2381 (source: NCBI BLink).
BnaA10g21650D	A10	NA	5.35e-06	0.000705572	0.0017601	0.648193	-0.126803	NA	NA	NA	NA	NA	NA	NA	NA	NA	NA	0.000169477	0.0040777	0.0115131	0.666224	0.245532	A10_017232901_017233664	AT5G10620.1	methyltransferases	methyltransferases; FUNCTIONS IN: methyltransferase activity; INVOLVED IN: rRNA processing; LOCATED IN: chloroplast, cytoplasm; EXPRESSED IN: 19 plant structures; EXPRESSED DURING: 11 growth stages; CONTAINS InterPro DOMAIN/s: SPOUT methyltransferase, predicted (InterPro:IPR003742); BEST Arabidopsis thaliana protein match is: methyltransferases (TAIR:AT5G10605.2); Has 1807 Blast hits to 1807 prot…
BnaA10g22620D	A10	NA	NA	NA	NA	NA	NA	NA	NA	NA	NA	NA	NA	NA	NA	NA	NA	0.000489253	0.00816138	0.0232314	0.666224	-0.267204	A10_017653119_017653937	AT5G09310.1		CONTAINS InterPro DOMAIN/s: Gamma-secretase aspartyl protease complex, presenilin enhancer-2 subunit (InterPro:IPR019379); Has 168 Blast hits to 168 proteins in 71 species: Archae - 0; Bacteria - 0; Metazoa - 126; Fungi - 0; Plants - 36; Viruses - 0; Other Eukaryotes - 6 (source: NCBI BLink).
BnaA10g22720D	A10	NA	NA	NA	NA	NA	NA	NA	NA	NA	NA	NA	NA	NA	NA	NA	NA	0.00019871	0.00450014	0.0127783	0.666224	-0.291272	A10_017682509_017683393	AT5G08770.1		unknown protein; Has 30201 Blast hits to 17322 proteins in 780 species: Archae - 12; Bacteria - 1396; Metazoa - 17338; Fungi - 3422; Plants - 5037; Viruses - 0; Other Eukaryotes - 2996 (source: NCBI BLink).
BnaA10g23810D	A10	NA	2.44e-05	0.0018325	0.00490448	0.648193	0.278697	NA	NA	NA	NA	NA	NA	NA	NA	NA	NA	2.76e-05	0.00124851	0.0034363	0.666224	-0.277139	A10_018188780_018188501.001	AT1G07920.1	GTP binding Elongation factor Tu family protein	GTP binding Elongation factor Tu family protein; FUNCTIONS IN: calmodulin binding, translation elongation factor activity; INVOLVED IN: response to cadmium ion; LOCATED IN: mitochondrion, nucleolus, plasma membrane, chloroplast, membrane; EXPRESSED IN: 6 plant structures; EXPRESSED DURING: seedling growth; CONTAINS InterPro DOMAIN/s: Translation elongation factor EFTu/EF1A, C-terminal (InterPro:I…
BnaA10g25390D	A10	NA	NA	NA	NA	NA	NA	NA	NA	NA	NA	NA	NA	NA	NA	NA	NA	0.00109803	0.0138452	0.0399501	0.666224	0.233634	A10_019046450_019047551	AT1G23465.1	Peptidase S24/S26A/S26B/S26C family protein	Peptidase S24/S26A/S26B/S26C family protein; FUNCTIONS IN: serine-type peptidase activity; INVOLVED IN: proteolysis; LOCATED IN: membrane; CONTAINS InterPro DOMAIN/s: Peptidase S24/S26A/S26B, conserved region (InterPro:IPR019759), Peptidase S24/S26A/S26B/S26C (InterPro:IPR015927), Peptidase S26A, signal peptidase I (InterPro:IPR000223); BEST Arabidopsis thaliana protein match is: Peptidase S24/S2…
BnaA10g26410D	A10	NA	0.000444346	0.0113696	0.0275232	0.648193	-0.139842	NA	NA	NA	NA	NA	NA	NA	NA	NA	NA	NA	NA	NA	NA	NA	A10_019553160_019551952			#N/A
BnaA10g26520D	A10	NA	0.000853559	0.0166361	0.0395728	0.648193	-0.0962718	NA	NA	NA	NA	NA	NA	NA	NA	NA	NA	NA	NA	NA	NA	NA	A10_019625848_019625051.001	AT3G11520.1	CYCLIN B1;3	CYCLIN B1;3 (CYCB1;3); FUNCTIONS IN: cyclin-dependent protein kinase regulator activity; INVOLVED IN: regulation of cell cycle, response to cyclopentenone, cell cycle; LOCATED IN: nucleus; EXPRESSED IN: 19 plant structures; EXPRESSED DURING: 11 growth stages; CONTAINS InterPro DOMAIN/s: Cyclin, C-terminal (InterPro:IPR004367), Cyclin-like (InterPro:IPR011028), Cyclin-related (InterPro:IPR013763),…
BnaA10g27510D	A10	NA	0.000372826	0.0101778	0.0250116	0.648193	0.131965	NA	NA	NA	NA	NA	NA	NA	NA	NA	NA	NA	NA	NA	NA	NA	A10_020087081_020087562			#N/A
BnaC01g00360D	NA	C01	8.59e-05	0.0040513	0.0108586	0.648193	-0.165796	NA	NA	NA	NA	NA	NA	NA	NA	NA	NA	0.000154558	0.0038071	0.0108383	0.666224	0.261197	C01_000226682_000229562.001			#N/A
BnaC01g01630D	NA	C01	NA	NA	NA	NA	NA	NA	NA	NA	NA	NA	NA	NA	NA	NA	NA	8.25e-05	0.00254542	0.00716529	0.666224	0.314846	C01_001021057_001022946	AT4G37280.1	MRG family protein	MRG family protein; FUNCTIONS IN: chromatin binding; INVOLVED IN: chromatin assembly or disassembly; LOCATED IN: chromatin, nucleus; EXPRESSED IN: 25 plant structures; EXPRESSED DURING: 15 growth stages; CONTAINS InterPro DOMAIN/s: Histone H4 acetyltransferase, NuA4 complex, Eaf3/MRG15 subunit (InterPro:IPR017398), MRG (InterPro:IPR008676), Chromo domain (InterPro:IPR000953); BEST Arabidopsis tha…
BnaC01g06520D	NA	C01	NA	NA	NA	NA	NA	NA	NA	NA	NA	NA	NA	NA	NA	NA	NA	0.00118512	0.0145797	0.0419915	0.666224	0.214719	C01_003735542_003728753.001	AT3G12320.1		unknown protein; BEST Arabidopsis thaliana protein match is: unknown protein (TAIR:AT5G06980.4); Has 102 Blast hits to 102 proteins in 16 species: Archae - 0; Bacteria - 0; Metazoa - 0; Fungi - 0; Plants - 98; Viruses - 0; Other Eukaryotes - 4 (source: NCBI BLink).
BnaC01g12200D	NA	C01	0.000634142	0.0141608	0.0334857	0.648193	-0.178156	NA	NA	NA	NA	NA	NA	NA	NA	NA	NA	1.31e-05	0.000783504	0.0020983	0.666224	0.319417	C01_008386578_008388135	AT4G20760.1	NAD(P)-binding Rossmann-fold superfamily protein	NAD(P)-binding Rossmann-fold superfamily protein; FUNCTIONS IN: oxidoreductase activity, binding, catalytic activity; INVOLVED IN: oxidation reduction, metabolic process; EXPRESSED IN: 22 plant structures; EXPRESSED DURING: 13 growth stages; CONTAINS InterPro DOMAIN/s: NAD(P)-binding domain (InterPro:IPR016040), Glucose/ribitol dehydrogenase (InterPro:IPR002347), Short-chain dehydrogenase/reducta…
BnaC01g16100D	NA	C01	NA	NA	NA	NA	NA	NA	NA	NA	NA	NA	0.000370851	0.0257862	0.0439308	0.701997	-0.270307	NA	NA	NA	NA	NA	C01_011534781_011535335.001			#N/A
BnaC01g17720D	NA	C01	2.54e-05	0.00186497	0.00502822	0.648193	-0.190163	NA	NA	NA	NA	NA	NA	NA	NA	NA	NA	NA	NA	NA	NA	NA	C01_012679361_012680751.001	AT5G53020.1	Ribonuclease P protein subunit P38-related	Ribonuclease P protein subunit P38-related; BEST Arabidopsis thaliana protein match is: Ribonuclease P protein subunit P38-related (TAIR:AT3G45900.1); Has 35333 Blast hits to 34131 proteins in 2444 species: Archae - 798; Bacteria - 22429; Metazoa - 974; Fungi - 991; Plants - 531; Viruses - 0; Other Eukaryotes - 9610 (source: NCBI BLink).
BnaC01g18220D	NA	C01	NA	NA	NA	NA	NA	NA	NA	NA	NA	NA	NA	NA	NA	NA	NA	0.000715761	0.0103398	0.0300375	0.666224	0.365474	C01_013085846_013087321	AT4G26170.1		FUNCTIONS IN: molecular_function unknown; INVOLVED IN: biological_process unknown; LOCATED IN: chloroplast; EXPRESSED IN: 7 plant structures; EXPRESSED DURING: F mature embryo stage, petal differentiation and expansion stage, E expanded cotyledon stage, D bilateral stage; BEST Arabidopsis thaliana protein match is: effector of transcription2 (TAIR:AT5G56780.1); Has 75 Blast hits to 42 proteins in…
BnaC01g27960D	NA	C01	0.000184123	0.00664337	0.0169868	0.648193	-0.171705	NA	NA	NA	NA	NA	NA	NA	NA	NA	NA	NA	NA	NA	NA	NA	C01_026290122_026287974.004	ATCG00480.1	ATP synthase subunit beta	ATP synthase subunit beta (PB); FUNCTIONS IN: hydrogen ion transmembrane transporter activity, zinc ion binding; INVOLVED IN: defense response to fungus, incompatible interaction, response to cold, ATP synthesis coupled proton transport; LOCATED IN: in 11 components; EXPRESSED IN: 24 plant structures; EXPRESSED DURING: 14 growth stages; CONTAINS InterPro DOMAIN/s: ATPase, F1/V1/A1 complex, alpha/…
BnaC01g28370D	NA	C01	0.000531967	0.0127172	0.0303807	0.648193	-0.113916	NA	NA	NA	NA	NA	NA	NA	NA	NA	NA	NA	NA	NA	NA	NA	C01_026744158_026743762			#N/A
BnaC01g30560D	NA	C01	NA	NA	NA	NA	NA	NA	NA	NA	NA	NA	NA	NA	NA	NA	NA	0.00134383	0.0158688	0.0455438	0.666224	-0.229858	C01_030383605_030381851.002	AT3G24180.2	Beta-glucosidase, GBA2 type family protein	Beta-glucosidase, GBA2 type family protein; FUNCTIONS IN: glucosylceramidase activity, catalytic activity; INVOLVED IN: glucosylceramide catabolic process, sphingolipid metabolic process; LOCATED IN: plasma membrane; EXPRESSED IN: 25 plant structures; EXPRESSED DURING: 15 growth stages; CONTAINS InterPro DOMAIN/s: Glucosylceramidase (InterPro:IPR006775), Six-hairpin glycosidase-like (InterPro:IPR…
BnaC01g30790D	NA	C01	NA	NA	NA	NA	NA	NA	NA	NA	NA	NA	NA	NA	NA	NA	NA	8.86e-05	0.00267681	0.00750998	0.666224	-0.269759	C01_030690217_030691532.001			#N/A
BnaC01g36320D	NA	C01	0.000126171	0.00525757	0.0136809	0.648193	-0.152901	NA	NA	NA	NA	NA	NA	NA	NA	NA	NA	NA	NA	NA	NA	NA	C01_037927009_037926602.001			#N/A
BnaC01g40380D	NA	C01	NA	NA	NA	NA	NA	NA	NA	NA	NA	NA	NA	NA	NA	NA	NA	0.000712804	0.0103221	0.0299538	0.666224	0.240114	C01_042880544_042881446	AT3G03920.1	H/ACA ribonucleoprotein complex, subunit Gar1/Naf1 protein	H/ACA ribonucleoprotein complex, subunit Gar1/Naf1 protein; FUNCTIONS IN: snoRNA binding, pseudouridine synthase activity, RNA binding; LOCATED IN: chloroplast thylakoid membrane, nucleolus; EXPRESSED IN: 23 plant structures; EXPRESSED DURING: 13 growth stages; CONTAINS InterPro DOMAIN/s: H/ACA ribonucleoprotein complex, subunit Gar1, eukaryote (InterPro:IPR021154), H/ACA ribonucleoprotein comple…
BnaC02g00490D	NA	C02	NA	NA	NA	NA	NA	3.54e-05	0.0136994	0.0206613	0.765803	0.324784	NA	NA	NA	NA	NA	1.78e-06	0.000212835	0.000557712	0.666224	-0.322536	C02_002082766_002082368.001	AT5G10140.1	K-box region and MADS-box transcription factor family protein	FLOWERING LOCUS C (FLC); CONTAINS InterPro DOMAIN/s: Transcription factor, MADS-box (InterPro:IPR002100), Transcription factor, K-box (InterPro:IPR002487); BEST Arabidopsis thaliana protein match is: K-box region and MADS-box transcription factor family protein (TAIR:AT1G77080.4); Has 1807 Blast hits to 1807 proteins in 277 species: Archae - 0; Bacteria - 0; Metazoa - 736; Fungi - 347; Plants - 3…
BnaC02g01380D	NA	C02	NA	NA	NA	NA	NA	NA	NA	NA	NA	NA	NA	NA	NA	NA	NA	0.00154464	0.0172472	0.0497674	0.666224	-0.243775	C02_001691568_001689252.001	AT2G24200.3	Cytosol aminopeptidase family protein	Cytosol aminopeptidase family protein; FUNCTIONS IN: manganese ion binding, metalloexopeptidase activity, aminopeptidase activity; INVOLVED IN: proteolysis; EXPRESSED IN: 23 plant structures; EXPRESSED DURING: 13 growth stages; CONTAINS InterPro DOMAIN/s: Peptidase M17, leucyl aminopeptidase, C-terminal (InterPro:IPR000819), Peptidase M17, leucyl aminopeptidase, N-terminal (InterPro:IPR008283), P…
BnaC02g01690D	NA	C02	0.00118149	0.0201196	0.0476664	0.648193	0.0991172	NA	NA	NA	NA	NA	NA	NA	NA	NA	NA	2.88e-07	7.28e-05	0.000174284	0.666224	-0.340223	C02_001509634_001514204.001			#N/A
BnaC02g04380D	NA	C02	NA	NA	NA	NA	NA	0.000273038	0.0316861	0.0480542	0.765803	0.252602	NA	NA	NA	NA	NA	NA	NA	NA	NA	NA	C02_002773104_002776909.001			#N/A
BnaC02g07950D	NA	C02	NA	NA	NA	NA	NA	7.76e-05	0.0187173	0.0298722	0.765803	0.274948	NA	NA	NA	NA	NA	NA	NA	NA	NA	NA	C02_004765657_004762780.001	AT5G18230.2	transcription regulator NOT2/NOT3/NOT5 family protein	transcription regulator NOT2/NOT3/NOT5 family protein; FUNCTIONS IN: transcription regulator activity; INVOLVED IN: negative regulation of transcription, regulation of transcription; LOCATED IN: nucleus; EXPRESSED IN: 24 plant structures; EXPRESSED DURING: 15 growth stages; CONTAINS InterPro DOMAIN/s: NOT2/NOT3/NOT5 (InterPro:IPR007282), CCR4-NOT complex, subunit 3/ 5 (InterPro:IPR012270), Not CC…
BnaC02g08110D	NA	C02	NA	NA	NA	NA	NA	1.07e-05	0.0092675	0.0124267	0.765803	0.337176	NA	NA	NA	NA	NA	0.000312933	0.00606573	0.0172301	0.666224	-0.256009	C02_004871030_004868254.001	AT5G18500.2	Protein kinase superfamily protein	Protein kinase superfamily protein; FUNCTIONS IN: protein serine/threonine kinase activity, protein kinase activity, kinase activity, ATP binding; INVOLVED IN: protein amino acid phosphorylation; LOCATED IN: plasma membrane; EXPRESSED IN: 22 plant structures; EXPRESSED DURING: 13 growth stages; CONTAINS InterPro DOMAIN/s: Protein kinase, ATP binding site (InterPro:IPR017441), Protein kinase, cata…
BnaC02g08280D	NA	C02	NA	NA	NA	NA	NA	NA	NA	NA	NA	NA	NA	NA	NA	NA	NA	0.0014969	0.0169463	0.0487881	0.666224	0.234061	C02_004918056_004917547.003	AT5G18640.1	alpha/beta-Hydrolases superfamily protein	alpha/beta-Hydrolases superfamily protein; FUNCTIONS IN: triglyceride lipase activity; INVOLVED IN: lipid metabolic process; LOCATED IN: endomembrane system; EXPRESSED IN: 24 plant structures; EXPRESSED DURING: 14 growth stages; CONTAINS InterPro DOMAIN/s: Lipase, class 3 (InterPro:IPR002921); BEST Arabidopsis thaliana protein match is: alpha/beta-Hydrolases superfamily protein (TAIR:AT5G18630.2)…
BnaC02g08700D	NA	C02	NA	NA	NA	NA	NA	NA	NA	NA	NA	NA	NA	NA	NA	NA	NA	3.07e-07	7.55e-05	0.000180832	0.666224	-0.346286	C02_005059170_005058355.001	AT4G02720.1		unknown protein; FUNCTIONS IN: molecular_function unknown; INVOLVED IN: biological_process unknown; EXPRESSED IN: 25 plant structures; EXPRESSED DURING: 14 growth stages; CONTAINS InterPro DOMAIN/s: Protein of unknown function DUF926 (InterPro:IPR009269); Has 30201 Blast hits to 17322 proteins in 780 species: Archae - 12; Bacteria - 1396; Metazoa - 17338; Fungi - 3422; Plants - 5037; Viruses - 0;…
BnaC02g09160D	NA	C02	9.76e-05	0.00438659	0.0117381	0.648193	-0.212759	NA	NA	NA	NA	NA	NA	NA	NA	NA	NA	8.72e-07	0.000140729	0.000345119	0.666224	0.330874	C02_005418406_005417498.001			#N/A
BnaC02g11360D	NA	C02	0.000124057	0.00521932	0.0135458	0.648193	0.135676	NA	NA	NA	NA	NA	NA	NA	NA	NA	NA	9.52e-06	0.000632661	0.00169828	0.666224	-0.304417	C02_008854622_008856143.001			#N/A
BnaC02g13040D	NA	C02	2.57e-06	0.000475525	0.00112026	0.648193	-0.140516	NA	NA	NA	NA	NA	NA	NA	NA	NA	NA	4.64e-08	2.16e-05	5.07e-05	0.666224	0.413948	C02_010540297_010539658.002			#N/A
BnaC02g13700D	NA	C02	NA	NA	NA	NA	NA	NA	NA	NA	NA	NA	NA	NA	NA	NA	NA	0.000811778	0.0112428	0.0326915	0.666224	-0.218523	C02_011477193_011477856.003	AT1G77480.1	Eukaryotic aspartyl protease family protein	Eukaryotic aspartyl protease family protein; FUNCTIONS IN: aspartic-type endopeptidase activity; INVOLVED IN: proteolysis; EXPRESSED IN: 22 plant structures; EXPRESSED DURING: 13 growth stages; CONTAINS InterPro DOMAIN/s: Peptidase aspartic (InterPro:IPR021109), Peptidase aspartic, catalytic (InterPro:IPR009007), Peptidase A1 (InterPro:IPR001461), Peptidase aspartic, active site (InterPro:IPR0019…
BnaC02g15330D	NA	C02	NA	NA	NA	NA	NA	NA	NA	NA	NA	NA	NA	NA	NA	NA	NA	1.41e-05	0.000812742	0.00219607	0.666224	-0.286806	C02_013524584_013525109			#N/A
BnaC02g16010D	NA	C02	1.67e-07	7.18e-05	0.000236912	0.648193	-0.23901	NA	NA	NA	NA	NA	NA	NA	NA	NA	NA	0.000134979	0.00350932	0.00991644	0.666224	0.281139	C02_014247473_014244886.001			#N/A
BnaC02g16480D	NA	C02	NA	NA	NA	NA	NA	NA	NA	NA	NA	NA	NA	NA	NA	NA	NA	0.000921013	0.0122955	0.0355695	0.666224	-0.241953	C02_014614326_014616179	AT1G65230.1	Uncharacterized conserved protein (DUF2358)	Uncharacterized conserved protein (DUF2358); FUNCTIONS IN: molecular_function unknown; INVOLVED IN: biological_process unknown; LOCATED IN: chloroplast; EXPRESSED IN: 21 plant structures; EXPRESSED DURING: 13 growth stages; CONTAINS InterPro DOMAIN/s: Protein of unknown function DUF2358 (InterPro:IPR018790); Has 45 Blast hits to 45 proteins in 18 species: Archae - 0; Bacteria - 4; Metazoa - 0; Fu…
BnaC02g18240D	NA	C02	NA	NA	NA	NA	NA	NA	NA	NA	NA	NA	NA	NA	NA	NA	NA	0.000310809	0.00604086	0.0171525	0.666224	0.257373	C02_017360597_017359551.002			#N/A
BnaC02g18250D	NA	C02	NA	NA	NA	NA	NA	0.000190688	0.028059	0.0422247	0.765803	-0.218847	NA	NA	NA	NA	NA	0.000546777	0.00869039	0.0250413	0.666224	0.259693	C02_017360597_017359551.003			#N/A
BnaC02g18360D	NA	C02	NA	NA	NA	NA	NA	0.000114958	0.0216813	0.0351785	0.765803	0.282703	NA	NA	NA	NA	NA	NA	NA	NA	NA	NA	C02_017651759_017649184.001	AT2G37420.1	ATP binding microtubule motor family protein	ATP binding microtubule motor family protein; FUNCTIONS IN: microtubule motor activity, ATP binding; INVOLVED IN: microtubule-based movement; LOCATED IN: chloroplast; EXPRESSED IN: 19 plant structures; EXPRESSED DURING: 9 growth stages; CONTAINS InterPro DOMAIN/s: Kinesin, motor region, conserved site (InterPro:IPR019821), Kinesin, motor domain (InterPro:IPR001752); BEST Arabidopsis thaliana prot…
BnaC02g22110D	NA	C02	NA	NA	NA	NA	NA	NA	NA	NA	NA	NA	NA	NA	NA	NA	NA	0.000970764	0.0127107	0.0368343	0.666224	0.233842	C02_022247599_022246962.001	AT4G27500.1	proton pump interactor 1	proton pump interactor 1 (PPI1); FUNCTIONS IN: protein binding; INVOLVED IN: regulation of proton transport; LOCATED IN: endoplasmic reticulum, plasma membrane; EXPRESSED IN: 25 plant structures; EXPRESSED DURING: 15 growth stages; BEST Arabidopsis thaliana protein match is: unknown protein (TAIR:AT5G36690.1); Has 56187 Blast hits to 35171 proteins in 2461 species: Archae - 533; Bacteria - 11472;…
BnaC02g24620D	NA	C02	0.000974937	0.0180009	0.0426852	0.648193	0.183531	NA	NA	NA	NA	NA	NA	NA	NA	NA	NA	NA	NA	NA	NA	NA	C02_023413551_023413987.013	AT1G65930.1	cytosolic NADP+-dependent isocitrate dehydrogenase	cytosolic NADP+-dependent isocitrate dehydrogenase (cICDH); FUNCTIONS IN: isocitrate dehydrogenase (NADP+) activity, copper ion binding; INVOLVED IN: in 7 processes; LOCATED IN: cytosol, apoplast, plasma membrane; EXPRESSED IN: 27 plant structures; EXPRESSED DURING: 17 growth stages; CONTAINS InterPro DOMAIN/s: Isocitrate/isopropylmalate dehydrogenase (InterPro:IPR001804), Isocitrate dehydrogenas…
BnaC02g24970D	NA	C02	2.46e-05	0.00183554	0.00493638	0.648193	-0.149676	NA	NA	NA	NA	NA	NA	NA	NA	NA	NA	NA	NA	NA	NA	NA	C02_025837266_025836397.001			#N/A
BnaC02g27330D	NA	C02	1.31e-05	0.00122856	0.00325352	0.648193	0.268699	NA	NA	NA	NA	NA	NA	NA	NA	NA	NA	0.000125134	0.00333487	0.00943481	0.666224	-0.285526	C02_028889853_028889101.001	AT1G76310.1	CYCLIN B2;4	CYCLIN B2;4 (CYCB2;4); FUNCTIONS IN: cyclin-dependent protein kinase regulator activity; INVOLVED IN: regulation of cell cycle; LOCATED IN: nucleus; EXPRESSED IN: 18 plant structures; EXPRESSED DURING: 11 growth stages; CONTAINS InterPro DOMAIN/s: Cyclin, C-terminal (InterPro:IPR004367), Cyclin-like (InterPro:IPR011028), Cyclin-related (InterPro:IPR013763), Cyclin, N-terminal (InterPro:IPR006671)…
BnaC02g27410D	NA	C02	NA	NA	NA	NA	NA	NA	NA	NA	NA	NA	NA	NA	NA	NA	NA	0.00095137	0.0125303	0.0363446	0.666224	0.223314	C02_027745711_027744580.001			#N/A
BnaC02g27680D	NA	C02	1.45e-06	0.000331062	0.000830022	0.648193	-0.207934	NA	NA	NA	NA	NA	NA	NA	NA	NA	NA	9.27e-07	0.000147291	0.000359454	0.666224	0.330737	C02_028008553_028009977.001			#N/A
BnaC02g28400D	NA	C02	0.000823231	0.0162667	0.0387698	0.648193	-0.142905	NA	NA	NA	NA	NA	NA	NA	NA	NA	NA	NA	NA	NA	NA	NA	C02_031304745_031302024.001	AT3G25960.1	Pyruvate kinase family protein	Pyruvate kinase family protein; FUNCTIONS IN: pyruvate kinase activity, magnesium ion binding, potassium ion binding, catalytic activity; INVOLVED IN: glycolysis; EXPRESSED IN: stem, leaf, seed; EXPRESSED DURING: E expanded cotyledon stage; CONTAINS InterPro DOMAIN/s: Pyruvate kinase, C-terminal-like (InterPro:IPR015795), Pyruvate kinase, active site (InterPro:IPR018209), Pyruvate kinase, beta-ba…
BnaC02g28840D	NA	C02	0.000111101	0.00480243	0.0126895	0.648193	-0.182042	NA	NA	NA	NA	NA	NA	NA	NA	NA	NA	0.000120968	0.00325527	0.00922692	0.666224	0.287346	C02_035568357_035567038			#N/A
BnaC02g29630D	NA	C02	6.32e-06	0.000773536	0.00196913	0.648193	0.221564	NA	NA	NA	NA	NA	NA	NA	NA	NA	NA	1.15e-06	0.000170328	0.000415485	0.666224	-0.334679	C02_035619867_035621871.999			#N/A
BnaC02g31590D	NA	C02	NA	NA	NA	NA	NA	NA	NA	NA	NA	NA	NA	NA	NA	NA	NA	0.000924225	0.0123201	0.035652	0.666224	-0.244974	C02_039231719_039230039.002	AT2G24200.3	Cytosol aminopeptidase family protein	Cytosol aminopeptidase family protein; FUNCTIONS IN: manganese ion binding, metalloexopeptidase activity, aminopeptidase activity; INVOLVED IN: proteolysis; EXPRESSED IN: 23 plant structures; EXPRESSED DURING: 13 growth stages; CONTAINS InterPro DOMAIN/s: Peptidase M17, leucyl aminopeptidase, C-terminal (InterPro:IPR000819), Peptidase M17, leucyl aminopeptidase, N-terminal (InterPro:IPR008283), P…
BnaC02g34270D	NA	C02	NA	NA	NA	NA	NA	0.000200381	0.028207	0.0429654	0.765803	0.283456	NA	NA	NA	NA	NA	0.000118829	0.00322073	0.00911917	0.666224	-0.262759	C02_042754830_042752119.001			#N/A
BnaC02g34740D	NA	C02	NA	NA	NA	NA	NA	NA	NA	NA	NA	NA	NA	NA	NA	NA	NA	0.000141674	0.00362397	0.0102368	0.666224	0.245787	C02_043354535_043355036			#N/A
BnaC02g36170D	NA	C02	NA	NA	NA	NA	NA	NA	NA	NA	NA	NA	NA	NA	NA	NA	NA	0.000695498	0.0101492	0.0294613	0.666224	-0.239603	C02_045015385_045017382.008	AT3G26510.4	Octicosapeptide/Phox/Bem1p family protein	Octicosapeptide/Phox/Bem1p family protein; CONTAINS InterPro DOMAIN/s: Octicosapeptide/Phox/Bem1p (InterPro:IPR000270); BEST Arabidopsis thaliana protein match is: octicosapeptide/Phox/Bem1p (PB1) domain-containing protein (TAIR:AT1G70640.1); Has 35333 Blast hits to 34131 proteins in 2444 species: Archae - 798; Bacteria - 22429; Metazoa - 974; Fungi - 991; Plants - 531; Viruses - 0; Other Eukaryo…
BnaC02g36240D	NA	C02	NA	NA	NA	NA	NA	NA	NA	NA	NA	NA	NA	NA	NA	NA	NA	0.000587453	0.00907649	0.0262857	0.666224	0.22682	C02_045015385_045017382.015	AT3G26650.1	glyceraldehyde 3-phosphate dehydrogenase A subunit	glyceraldehyde 3-phosphate dehydrogenase A subunit (GAPA); FUNCTIONS IN: protein binding, glyceraldehyde-3-phosphate dehydrogenase activity; INVOLVED IN: in 6 processes; LOCATED IN: in 6 components; EXPRESSED IN: 26 plant structures; EXPRESSED DURING: 14 growth stages; CONTAINS InterPro DOMAIN/s: Glyceraldehyde 3-phosphate dehydrogenase subfamily (InterPro:IPR000173), Glyceraldehyde 3-phosphate d…
BnaC02g37270D	NA	C02	NA	NA	NA	NA	NA	4.36e-05	0.0148415	0.0228357	0.765803	-0.224122	NA	NA	NA	NA	NA	2.37e-06	0.000256331	0.000675177	0.666224	0.336087	C02_045846864_045849089.001			#N/A
BnaC03g10880D	NA	C03	0.000204328	0.00709784	0.0180028	0.648193	0.204956	NA	NA	NA	NA	NA	NA	NA	NA	NA	NA	0.000234473	0.00504928	0.0142435	0.666224	-0.198152	C03_005482149_005480710.001			#N/A
BnaC03g13060D	NA	C03	NA	NA	NA	NA	NA	NA	NA	NA	NA	NA	NA	NA	NA	NA	NA	5.91e-05	0.00203317	0.0057367	0.666224	-0.261017	C03_006618050_006619915.001			#N/A
BnaC03g21290D	NA	C03	NA	NA	NA	NA	NA	NA	NA	NA	NA	NA	NA	NA	NA	NA	NA	0.000460884	0.00785235	0.0223153	0.666224	-0.218841	C03_012392738_012394153			#N/A
BnaC03g28890D	NA	C03	NA	NA	NA	NA	NA	5.78e-07	0.00398994	0.00462109	0.765803	0.331797	NA	NA	NA	NA	NA	0.000135099	0.00350932	0.00992226	0.666224	-0.272359	C03_018460202_018459685.001	AT3G54050.2	high cyclic electron flow 1	high cyclic electron flow 1 (HCEF1); FUNCTIONS IN: fructose 1,6-bisphosphate 1-phosphatase activity, phosphoric ester hydrolase activity; INVOLVED IN: response to cold, photosynthetic electron transport in photosystem I, fructose metabolic process; LOCATED IN: stromule; EXPRESSED IN: 22 plant structures; EXPRESSED DURING: 13 growth stages; CONTAINS InterPro DOMAIN/s: Fructose-1,6-bisphosphatase, …
BnaC03g29980D	NA	C03	5.12e-05	0.00296215	0.00786112	0.648193	-0.148193	NA	NA	NA	NA	NA	NA	NA	NA	NA	NA	2.9e-05	0.00129006	0.00355356	0.666224	0.266982	C03_019800113_019800532.001	AT3G17900.1		unknown protein; FUNCTIONS IN: molecular_function unknown; INVOLVED IN: biological_process unknown; LOCATED IN: cellular_component unknown; EXPRESSED IN: 23 plant structures; EXPRESSED DURING: 13 growth stages; Has 45 Blast hits to 44 proteins in 14 species: Archae - 0; Bacteria - 0; Metazoa - 2; Fungi - 2; Plants - 39; Viruses - 0; Other Eukaryotes - 2 (source: NCBI BLink).
BnaC03g30700D	NA	C03	3.63e-06	0.00057339	0.00137116	0.648193	-0.186183	NA	NA	NA	NA	NA	NA	NA	NA	NA	NA	0.000316049	0.00610305	0.0173437	0.666224	0.232383	C03_020563602_020563833			#N/A
BnaC03g30840D	NA	C03	0.00110012	0.0193666	0.0457466	0.648193	-0.223811	NA	NA	NA	NA	NA	NA	NA	NA	NA	NA	NA	NA	NA	NA	NA	C03_020610099_020609323.003	AT4G02580.1	NADH-ubiquinone oxidoreductase 24 kDa subunit, putative	NADH-ubiquinone oxidoreductase 24 kDa subunit, putative; FUNCTIONS IN: NADH dehydrogenase (ubiquinone) activity, zinc ion binding; INVOLVED IN: response to oxidative stress, mitochondrial electron transport, NADH to ubiquinone; LOCATED IN: mitochondrion, mitochondrial respiratory chain complex I, respiratory chain complex I; EXPRESSED IN: 24 plant structures; EXPRESSED DURING: 15 growth stages; C…
BnaC03g31280D	NA	C03	0.000241337	0.00787764	0.0197351	0.648193	-0.164262	NA	NA	NA	NA	NA	NA	NA	NA	NA	NA	NA	NA	NA	NA	NA	C03_020978411_020978906.001	AT4G01770.1	rhamnogalacturonan xylosyltransferase 1	rhamnogalacturonan xylosyltransferase 1 (RGXT1); CONTAINS InterPro DOMAIN/s: Reticulon (InterPro:IPR003388), Nucleotide-diphospho-sugar transferase, predicted (InterPro:IPR005069); BEST Arabidopsis thaliana protein match is: rhamnogalacturonan xylosyltransferase 2 (TAIR:AT4G01750.1); Has 292 Blast hits to 289 proteins in 31 species: Archae - 0; Bacteria - 0; Metazoa - 2; Fungi - 0; Plants - 261; …
BnaC03g32060D	NA	C03	0.000963342	0.0178627	0.0423944	0.648193	-0.176743	NA	NA	NA	NA	NA	NA	NA	NA	NA	NA	0.000145875	0.00366969	0.010435	0.666224	0.245845	C03_021518068_021516867			#N/A
BnaC03g33750D	NA	C03	0.000128232	0.00529363	0.0138114	0.648193	-0.124036	NA	NA	NA	NA	NA	NA	NA	NA	NA	NA	NA	NA	NA	NA	NA	C03_022378714_022377320.002	AT3G04600.3	Nucleotidylyl transferase superfamily protein	Nucleotidylyl transferase superfamily protein; FUNCTIONS IN: nucleotide binding, tryptophan-tRNA ligase activity, aminoacyl-tRNA ligase activity, ATP binding; INVOLVED IN: tRNA aminoacylation for protein translation, tryptophanyl-tRNA aminoacylation; LOCATED IN: cytosol; EXPRESSED IN: 24 plant structures; EXPRESSED DURING: 14 growth stages; CONTAINS InterPro DOMAIN/s: Aminoacyl-tRNA synthetase, c…
BnaC03g33760D	NA	C03	1.8e-07	7.69e-05	0.000251299	0.648193	-0.18183	NA	NA	NA	NA	NA	NA	NA	NA	NA	NA	0.000790145	0.0110412	0.0321042	0.666224	0.240689	C03_022378714_022377320.003	AT3G04605.1	transposable element gene	Mutator-like transposase family, has a 5.9e-64 P-value blast match to GB:AAA21566 mudrA of transposon="MuDR" (MuDr-element) (Zea mays)
BnaC03g35090D	NA	C03	3.58e-05	0.00235952	0.00626864	0.648193	0.148782	0.000115423	0.0216813	0.0352332	0.765803	0.278405	NA	NA	NA	NA	NA	3.78e-05	0.00153243	0.00424817	0.666224	-0.282275	C03_023297168_023292667.001			#N/A
BnaC03g41120D	NA	C03	0.000812568	0.0161987	0.0384848	0.648193	0.1029	0.000144696	0.0249821	0.0383119	0.765803	0.249203	NA	NA	NA	NA	NA	0.000137455	0.00354481	0.0100356	0.666224	-0.284233	C03_028360041_028358651.001	AT1G17760.1	Tetratricopeptide repeat (TPR)-like superfamily protein	CSTF77; FUNCTIONS IN: protein binding, mRNA binding, transcription repressor activity; INVOLVED IN: RNA 3'-end processing, mRNA processing, embryo sac development; LOCATED IN: intracellular, nucleus; EXPRESSED IN: 23 plant structures; EXPRESSED DURING: 12 growth stages; CONTAINS InterPro DOMAIN/s: RNA-processing protein, HAT helix (InterPro:IPR003107), Tetratricopeptide-like helical (InterPro:IPR…
BnaC03g41460D	NA	C03	NA	NA	NA	NA	NA	0.000153007	0.0256652	0.0390835	0.765803	0.285855	1.06e-05	0.00507069	0.00824647	0.701997	-0.301733	NA	NA	NA	NA	NA	C03_028666857_028665916.001	AT3G20170.1	ARM repeat superfamily protein	ARM repeat superfamily protein; FUNCTIONS IN: binding; INVOLVED IN: biological_process unknown; LOCATED IN: cellular_component unknown; CONTAINS InterPro DOMAIN/s: HEAT (InterPro:IPR000357), Armadillo-like helical (InterPro:IPR011989), HEAT, type 2 (InterPro:IPR021133), Armadillo (InterPro:IPR000225), Armadillo-type fold (InterPro:IPR016024); BEST Arabidopsis thaliana protein match is: RING/U-box…
BnaC03g41840D	NA	C03	0.00114063	0.0198024	0.0467089	0.648193	0.187089	9.81e-05	0.0206843	0.0330315	0.765803	0.266229	NA	NA	NA	NA	NA	NA	NA	NA	NA	NA	C03_028978233_028979377			#N/A
BnaC03g46490D	NA	C03	NA	NA	NA	NA	NA	NA	NA	NA	NA	NA	NA	NA	NA	NA	NA	0.000537024	0.00861017	0.0247387	0.666224	-0.212687	C03_033231342_033232022.001			#N/A
BnaC03g52160D	NA	C03	NA	NA	NA	NA	NA	NA	NA	NA	NA	NA	NA	NA	NA	NA	NA	0.00142432	0.0164651	0.0472705	0.666224	0.21656	C03_038708329_038703986.001	AT2G43460.1	Ribosomal L38e protein family	Ribosomal L38e protein family; FUNCTIONS IN: structural constituent of ribosome; INVOLVED IN: translation, ribosome biogenesis; LOCATED IN: cytosolic ribosome, ribosome, cytosolic large ribosomal subunit; EXPRESSED IN: 22 plant structures; EXPRESSED DURING: 13 growth stages; CONTAINS InterPro DOMAIN/s: Ribosomal protein L38e (InterPro:IPR002675); BEST Arabidopsis thaliana protein match is: Riboso…
BnaC03g53770D	NA	C03	0.000657313	0.0144026	0.0341623	0.648193	0.118594	3.61e-06	0.00647254	0.00864183	0.765803	0.306091	NA	NA	NA	NA	NA	1.65e-05	0.000890412	0.0024436	0.666224	-0.296704	C03_042123452_042122559.001			#N/A
BnaC03g56320D	NA	C03	NA	NA	NA	NA	NA	NA	NA	NA	NA	NA	NA	NA	NA	NA	NA	0.000802379	0.0111584	0.0324371	0.666224	-0.231652	C03_048785458_048783955			#N/A
BnaC03g56550D	NA	C03	NA	NA	NA	NA	NA	NA	NA	NA	NA	NA	NA	NA	NA	NA	NA	2.24e-05	0.00108701	0.00299222	0.666224	-0.258561	C03_034452272_034452596.005	AT1G13900.1	Purple acid phosphatases superfamily protein	Purple acid phosphatases superfamily protein; FUNCTIONS IN: hydrolase activity, protein serine/threonine phosphatase activity, metal ion binding, acid phosphatase activity; INVOLVED IN: biological_process unknown; LOCATED IN: chloroplast; EXPRESSED IN: 25 plant structures; EXPRESSED DURING: 15 growth stages; CONTAINS InterPro DOMAIN/s: Purple acid phosphatase, N-terminal (InterPro:IPR015914), Met…
BnaC03g64760D	NA	C03	NA	NA	NA	NA	NA	NA	NA	NA	NA	NA	3.47e-05	0.00851315	0.0143774	0.701997	0.379075	1.53e-06	0.000197083	0.000503015	0.666224	0.336752	C03_057781601_057776649.001	AT3G09980.1	Family of unknown function (DUF662)	Family of unknown function (DUF662) ; CONTAINS InterPro DOMAIN/s: Protein of unknown function DUF662 (InterPro:IPR007033); BEST Arabidopsis thaliana protein match is: Family of unknown function (DUF662) (TAIR:AT2G36410.2); Has 2513 Blast hits to 2174 proteins in 327 species: Archae - 81; Bacteria - 288; Metazoa - 1019; Fungi - 163; Plants - 196; Viruses - 10; Other Eukaryotes - 756 (source: NCBI …
BnaC03g65270D	NA	C03	0.000349295	0.00984961	0.0241403	0.648193	-0.129986	NA	NA	NA	NA	NA	NA	NA	NA	NA	NA	NA	NA	NA	NA	NA	C03_023888509_023888239.001	AT4G35270.1	Plant regulator RWP-RK family protein	Plant regulator RWP-RK family protein; CONTAINS InterPro DOMAIN/s: Octicosapeptide/Phox/Bem1p (InterPro:IPR000270), Plant regulator RWP-RK (InterPro:IPR003035); BEST Arabidopsis thaliana protein match is: Plant regulator RWP-RK family protein (TAIR:AT2G17150.1); Has 705 Blast hits to 622 proteins in 59 species: Archae - 0; Bacteria - 9; Metazoa - 13; Fungi - 14; Plants - 585; Viruses - 3; Other E…
BnaC03g69670D	NA	C03	4.76e-07	0.00014977	0.000467709	0.648193	-0.216247	NA	NA	NA	NA	NA	NA	NA	NA	NA	NA	3.75e-07	8.74e-05	0.000203598	0.666224	0.339913	C03_063641300_063643862.001	AT1G53500.1	NAD-dependent epimerase/dehydratase family protein	MUCILAGE-MODIFIED 4 (MUM4); FUNCTIONS IN: UDP-4-keto-rhamnose-4-keto-reductase activity, UDP-4-keto-6-deoxy-glucose-3,5-epimerase activity, catalytic activity, UDP-glucose 4,6-dehydratase activity, UDP-L-rhamnose synthase activity; INVOLVED IN: seed coat development, UDP-rhamnose biosynthetic process, mucilage biosynthetic process, metabolic process; LOCATED IN: soluble fraction; EXPRESSED IN: 28…
BnaC03g70370D	NA	C03	0.000153895	0.00592617	0.0153476	0.648193	0.167685	NA	NA	NA	NA	NA	NA	NA	NA	NA	NA	4.83e-06	0.00040683	0.00108924	0.666224	-0.308033	C03_064346685_064348752.001			#N/A
BnaC04g01580D	NA	C04	0.00105732	0.018966	0.0447154	0.648193	-0.177639	NA	NA	NA	NA	NA	NA	NA	NA	NA	NA	NA	NA	NA	NA	NA	C04_001422514_001419205.001			#N/A
BnaC04g02240D	NA	C04	0.000939047	0.0176332	0.0417807	0.648193	0.265313	3.61e-05	0.0136994	0.0208417	0.765803	0.285503	NA	NA	NA	NA	NA	1.28e-06	0.000177798	0.000444595	0.666224	-0.326972	C04_001955935_001954527.001	AT1G22300.3	general regulatory factor 10	general regulatory factor 10 (GRF10); FUNCTIONS IN: protein phosphorylated amino acid binding, ATP binding; INVOLVED IN: brassinosteroid mediated signaling pathway; LOCATED IN: mitochondrion, chloroplast stroma, plasma membrane, cytoplasm; EXPRESSED IN: 24 plant structures; EXPRESSED DURING: 17 growth stages; CONTAINS InterPro DOMAIN/s: 14-3-3 protein (InterPro:IPR000308); BEST Arabidopsis thalia…
BnaC04g02850D	NA	C04	NA	NA	NA	NA	NA	NA	NA	NA	NA	NA	0.000132435	0.0158027	0.0289204	0.701997	0.321328	0.0007868	0.0110209	0.0320128	0.666224	0.248294	C04_002571496_002572858.001	AT3G09980.1	Family of unknown function (DUF662)	Family of unknown function (DUF662) ; CONTAINS InterPro DOMAIN/s: Protein of unknown function DUF662 (InterPro:IPR007033); BEST Arabidopsis thaliana protein match is: Family of unknown function (DUF662) (TAIR:AT2G36410.2); Has 2513 Blast hits to 2174 proteins in 327 species: Archae - 81; Bacteria - 288; Metazoa - 1019; Fungi - 163; Plants - 196; Viruses - 10; Other Eukaryotes - 756 (source: NCBI …
BnaC04g03000D	NA	C04	0.000316902	0.0092777	0.0228965	0.648193	-0.17876	NA	NA	NA	NA	NA	NA	NA	NA	NA	NA	NA	NA	NA	NA	NA	C04_002661962_002662587.001	ATCG00480.1	ATP synthase subunit beta	ATP synthase subunit beta (PB); FUNCTIONS IN: hydrogen ion transmembrane transporter activity, zinc ion binding; INVOLVED IN: defense response to fungus, incompatible interaction, response to cold, ATP synthesis coupled proton transport; LOCATED IN: in 11 components; EXPRESSED IN: 24 plant structures; EXPRESSED DURING: 14 growth stages; CONTAINS InterPro DOMAIN/s: ATPase, F1/V1/A1 complex, alpha/…
BnaC04g05660D	NA	C04	0.00106009	0.0189679	0.0447826	0.648193	0.183541	NA	NA	NA	NA	NA	NA	NA	NA	NA	NA	3.56e-06	0.00033677	0.000888315	0.666224	-0.307134	C04_004697194_004695962.002			#N/A
BnaC04g06380D	NA	C04	NA	NA	NA	NA	NA	9.59e-05	0.0206277	0.0327265	0.765803	0.29746	NA	NA	NA	NA	NA	NA	NA	NA	NA	NA	C04_022955071_022954679			#N/A
BnaC04g08580D	NA	C04	1.01e-06	0.000253016	0.00069362	0.648193	-0.144696	NA	NA	NA	NA	NA	NA	NA	NA	NA	NA	6.18e-06	0.00047935	0.00128082	0.666224	0.325892	C04_009653431_009652474			#N/A
BnaC04g08660D	NA	C04	5.16e-06	0.000690878	0.00171688	0.648193	-0.158877	NA	NA	NA	NA	NA	NA	NA	NA	NA	NA	NA	NA	NA	NA	NA	C04_007243981_007246156.999			#N/A
BnaC04g10370D	NA	C04	NA	NA	NA	NA	NA	NA	NA	NA	NA	NA	NA	NA	NA	NA	NA	5.24e-05	0.00187619	0.005287	0.666224	-0.266782	C04_008583442_008583176.001			#N/A
BnaC04g10550D	NA	C04	NA	NA	NA	NA	NA	NA	NA	NA	NA	NA	NA	NA	NA	NA	NA	3.12e-06	0.000308597	0.000814677	0.666224	-0.319707	C04_024577318_024578808			#N/A
BnaC04g14330D	NA	C04	NA	NA	NA	NA	NA	NA	NA	NA	NA	NA	NA	NA	NA	NA	NA	0.000896118	0.0120438	0.0349261	0.666224	-0.233014	C04_012892051_012894792.002	AT2G30490.1	cinnamate-4-hydroxylase	cinnamate-4-hydroxylase (C4H); FUNCTIONS IN: trans-cinnamate 4-monooxygenase activity; INVOLVED IN: in 9 processes; LOCATED IN: endoplasmic reticulum, plasma membrane, membrane, plant-type cell wall; EXPRESSED IN: 25 plant structures; EXPRESSED DURING: 14 growth stages; CONTAINS InterPro DOMAIN/s: Cytochrome P450 (InterPro:IPR001128), Cytochrome P450, E-class, group I (InterPro:IPR002401), Cytoch…
BnaC04g14620D	NA	C04	NA	NA	NA	NA	NA	NA	NA	NA	NA	NA	NA	NA	NA	NA	NA	0.00137365	0.0160886	0.0461891	0.666224	-0.231113	C04_013154978_013153563.001	AT1G60540.1		0
BnaC04g17440D	NA	C04	NA	NA	NA	NA	NA	NA	NA	NA	NA	NA	NA	NA	NA	NA	NA	0.00133662	0.0158148	0.0453867	0.666224	-0.22312	C04_016291978_016292476			#N/A
BnaC04g17840D	NA	C04	NA	NA	NA	NA	NA	5.46e-05	0.0166056	0.0254136	0.765803	0.285321	NA	NA	NA	NA	NA	0.000119644	0.00323418	0.00916028	0.666224	-0.281626	C04_017638146_017640349			#N/A
BnaC04g27640D	NA	C04	0.000506585	0.0123343	0.029574	0.648193	-0.195731	NA	NA	NA	NA	NA	NA	NA	NA	NA	NA	NA	NA	NA	NA	NA	C04_031708066_031709835	AT3G53100.1	GDSL-like Lipase/Acylhydrolase superfamily protein	GDSL-like Lipase/Acylhydrolase superfamily protein; FUNCTIONS IN: hydrolase activity, acting on ester bonds, carboxylesterase activity; INVOLVED IN: lipid metabolic process; LOCATED IN: endomembrane system; EXPRESSED IN: 21 plant structures; EXPRESSED DURING: 13 growth stages; CONTAINS InterPro DOMAIN/s: Lipase, GDSL (InterPro:IPR001087); BEST Arabidopsis thaliana protein match is: GDSL-like Lipa…
BnaC04g28680D	NA	C04	NA	NA	NA	NA	NA	NA	NA	NA	NA	NA	NA	NA	NA	NA	NA	0.00150679	0.0169889	0.0489923	0.666224	-0.220543	C04_032859302_032860345.007	AT4G14440.1	3-hydroxyacyl-CoA dehydratase 1	3-hydroxyacyl-CoA dehydratase 1 (HCD1); CONTAINS InterPro DOMAIN/s: Crotonase, core (InterPro:IPR001753); BEST Arabidopsis thaliana protein match is: indole-3-butyric acid response 10 (TAIR:AT4G14430.1); Has 14429 Blast hits to 14428 proteins in 1575 species: Archae - 280; Bacteria - 10321; Metazoa - 775; Fungi - 259; Plants - 265; Viruses - 0; Other Eukaryotes - 2529 (source: NCBI BLink).
BnaC04g29420D	NA	C04	1.26e-07	5.8e-05	0.000191065	0.648193	-0.225658	NA	NA	NA	NA	NA	NA	NA	NA	NA	NA	1.82e-05	0.000944453	0.00260328	0.666224	0.29316	C04_034340121_034340474	ATCG00660.1	ribosomal protein L20	ribosomal protein L20 (RPL20); FUNCTIONS IN: structural constituent of ribosome; INVOLVED IN: translation; LOCATED IN: plastid large ribosomal subunit, chloroplast; EXPRESSED IN: 22 plant structures; EXPRESSED DURING: 13 growth stages; CONTAINS InterPro DOMAIN/s: Ribosomal protein L20 (InterPro:IPR005813); BEST Arabidopsis thaliana protein match is: Ribosomal protein L20 (TAIR:AT1G16740.1).
BnaC04g29450D	NA	C04	0.000392594	0.0105492	0.025725	0.648193	-0.179013	NA	NA	NA	NA	NA	NA	NA	NA	NA	NA	NA	NA	NA	NA	NA	C04_034343088_034342993.001	ATCG00580.1	photosystem II reaction center protein E	photosystem II reaction center protein E (PSBE); FUNCTIONS IN: electron carrier activity, heme binding; INVOLVED IN: photosynthesis, light harvesting in photosystem II; LOCATED IN: thylakoid, chloroplast thylakoid membrane, chloroplast, oxygen evolving complex, membrane; EXPRESSED IN: 24 plant structures; EXPRESSED DURING: 13 growth stages; CONTAINS InterPro DOMAIN/s: Photosystem II protein cytoc…
BnaC04g29470D	NA	C04	5.79e-05	0.00316698	0.00848866	0.648193	-0.216341	NA	NA	NA	NA	NA	NA	NA	NA	NA	NA	NA	NA	NA	NA	NA	C04_034364580_034365908			#N/A
BnaC04g31640D	NA	C04	0.000408096	0.0108144	0.0262737	0.648193	-0.151622	NA	NA	NA	NA	NA	NA	NA	NA	NA	NA	NA	NA	NA	NA	NA	C04_036814744_036817125.985	AT5G39530.1	Protein of unknown function (DUF1997)	Protein of unknown function (DUF1997); CONTAINS InterPro DOMAIN/s: Protein of unknown function DUF1997 (InterPro:IPR018971); BEST Arabidopsis thaliana protein match is: Protein of unknown function (DUF1997) (TAIR:AT5G39520.1); Has 204 Blast hits to 204 proteins in 68 species: Archae - 0; Bacteria - 103; Metazoa - 0; Fungi - 0; Plants - 48; Viruses - 0; Other Eukaryotes - 53 (source: NCBI BLink).
BnaC04g32210D	NA	C04	7.37e-06	0.000838304	0.00218923	0.648193	-0.182107	NA	NA	NA	NA	NA	NA	NA	NA	NA	NA	0.000303203	0.00596407	0.0168734	0.666224	0.251083	C04_037360221_037359745	AT5G40240.2	nodulin MtN21 /EamA-like transporter family protein	nodulin MtN21 /EamA-like transporter family protein; FUNCTIONS IN: molecular_function unknown; LOCATED IN: membrane; CONTAINS InterPro DOMAIN/s: Protein of unknown function DUF6, transmembrane (InterPro:IPR000620); BEST Arabidopsis thaliana protein match is: nodulin MtN21 /EamA-like transporter family protein (TAIR:AT5G40230.1).
BnaC04g34190D	NA	C04	NA	NA	NA	NA	NA	NA	NA	NA	NA	NA	0.000126974	0.0155453	0.0283485	0.701997	-0.289935	NA	NA	NA	NA	NA	C04_039483402_039484686.001			#N/A
BnaC04g37260D	NA	C04	NA	NA	NA	NA	NA	NA	NA	NA	NA	NA	NA	NA	NA	NA	NA	0.00070051	0.0101769	0.0296044	0.666224	-0.241335	C04_042766806_042765640.002			#N/A
BnaC04g37610D	NA	C04	NA	NA	NA	NA	NA	NA	NA	NA	NA	NA	NA	NA	NA	NA	NA	1.23e-06	0.00017292	0.00043419	0.666224	-0.329571	C04_042920549_042922685.002			#N/A
BnaC04g37650D	NA	C04	NA	NA	NA	NA	NA	NA	NA	NA	NA	NA	NA	NA	NA	NA	NA	0.00080026	0.0111348	0.0323795	0.666224	-0.242398	C04_042989142_042987458.001	AT5G56150.2	ubiquitin-conjugating enzyme 30	ubiquitin-conjugating enzyme 30 (UBC30); CONTAINS InterPro DOMAIN/s: Ubiquitin-conjugating enzyme/RWD-like (InterPro:IPR016135), Ubiquitin-conjugating enzyme, E2 (InterPro:IPR000608); BEST Arabidopsis thaliana protein match is: ubiquitin-conjugating enzyme 28 (TAIR:AT1G64230.2); Has 30201 Blast hits to 17322 proteins in 780 species: Archae - 12; Bacteria - 1396; Metazoa - 17338; Fungi - 3422; Pla…
BnaC04g37900D	NA	C04	NA	NA	NA	NA	NA	NA	NA	NA	NA	NA	NA	NA	NA	NA	NA	0.00122348	0.0148632	0.0428692	0.666224	-0.224174	C04_043115748_043118214.001	AT1G21880.2	lysm domain GPI-anchored protein 1 precursor	lysm domain GPI-anchored protein 1 precursor (LYM1); FUNCTIONS IN: molecular_function unknown; INVOLVED IN: cell wall macromolecule catabolic process; LOCATED IN: anchored to plasma membrane, plasma membrane, anchored to membrane; EXPRESSED IN: 24 plant structures; EXPRESSED DURING: 13 growth stages; CONTAINS InterPro DOMAIN/s: Peptidoglycan-binding lysin domain (InterPro:IPR018392), Peptidoglyca…
BnaC04g38090D	NA	C04	0.00032769	0.00946657	0.023317	0.648193	0.213165	NA	NA	NA	NA	NA	NA	NA	NA	NA	NA	NA	NA	NA	NA	NA	C04_043268093_043268704.002	AT5G15740.1	O-fucosyltransferase family protein	O-fucosyltransferase family protein; CONTAINS InterPro DOMAIN/s: GDP-fucose protein O-fucosyltransferase (InterPro:IPR019378); BEST Arabidopsis thaliana protein match is: O-fucosyltransferase family protein (TAIR:AT3G02250.1); Has 822 Blast hits to 815 proteins in 30 species: Archae - 0; Bacteria - 0; Metazoa - 0; Fungi - 0; Plants - 822; Viruses - 0; Other Eukaryotes - 0 (source: NCBI BLink).
BnaC04g38730D	NA	C04	NA	NA	NA	NA	NA	0.000203706	0.028207	0.0432148	0.765803	0.231307	NA	NA	NA	NA	NA	0.000826557	0.0113685	0.0330894	0.666224	-0.203223	C04_043786844_043786680.002	AT3G01670.1		unknown protein; BEST Arabidopsis thaliana protein match is: unknown protein (TAIR:AT3G01680.1); Has 121 Blast hits to 111 proteins in 12 species: Archae - 0; Bacteria - 0; Metazoa - 0; Fungi - 0; Plants - 121; Viruses - 0; Other Eukaryotes - 0 (source: NCBI BLink).
BnaC04g38810D	NA	C04	NA	NA	NA	NA	NA	NA	NA	NA	NA	NA	NA	NA	NA	NA	NA	0.000747552	0.0106449	0.0309299	0.666224	-0.226462	C04_043786844_043786680.010	AT3G01840.1	Protein kinase superfamily protein	Protein kinase superfamily protein; FUNCTIONS IN: protein kinase activity, kinase activity, ATP binding; INVOLVED IN: protein amino acid phosphorylation; LOCATED IN: endomembrane system; EXPRESSED IN: 12 plant structures; EXPRESSED DURING: 4 anthesis, C globular stage, petal differentiation and expansion stage; CONTAINS InterPro DOMAIN/s: Protein kinase, catalytic domain (InterPro:IPR000719), Ser…
BnaC04g38910D	NA	C04	NA	NA	NA	NA	NA	NA	NA	NA	NA	NA	NA	NA	NA	NA	NA	0.000344827	0.0064516	0.0183771	0.666224	0.231647	C04_043786844_043786680.020	AT3G01970.1	WRKY DNA-binding protein 45	WRKY DNA-binding protein 45 (WRKY45); CONTAINS InterPro DOMAIN/s: DNA-binding WRKY (InterPro:IPR003657); BEST Arabidopsis thaliana protein match is: WRKY DNA-binding protein 75 (TAIR:AT5G13080.1); Has 3497 Blast hits to 3049 proteins in 189 species: Archae - 0; Bacteria - 0; Metazoa - 0; Fungi - 0; Plants - 3482; Viruses - 0; Other Eukaryotes - 15 (source: NCBI BLink).
BnaC04g49890D	NA	C04	NA	NA	NA	NA	NA	NA	NA	NA	NA	NA	NA	NA	NA	NA	NA	4.67e-06	0.000400023	0.00106473	0.666224	-0.331833	C04_052743343_052744050.002	AT3G03140.1	Tudor/PWWP/MBT superfamily protein	Tudor/PWWP/MBT superfamily protein; CONTAINS InterPro DOMAIN/s: PWWP (InterPro:IPR000313); BEST Arabidopsis thaliana protein match is: Tudor/PWWP/MBT superfamily protein (TAIR:AT3G21295.1); Has 426 Blast hits to 278 proteins in 85 species: Archae - 0; Bacteria - 14; Metazoa - 209; Fungi - 70; Plants - 86; Viruses - 0; Other Eukaryotes - 47 (source: NCBI BLink).
BnaC04g49910D	NA	C04	NA	NA	NA	NA	NA	NA	NA	NA	NA	NA	NA	NA	NA	NA	NA	2.58e-06	0.000271028	0.00071638	0.666224	-0.324005	C04_052743343_052744050.004	AT3G03120.1	ADP-ribosylation factor B1C	ADP-ribosylation factor B1C (ARFB1C); FUNCTIONS IN: GTP binding; INVOLVED IN: N-terminal protein myristoylation; LOCATED IN: intracellular; EXPRESSED IN: 23 plant structures; EXPRESSED DURING: 13 growth stages; CONTAINS InterPro DOMAIN/s: ADP-ribosylation factor (InterPro:IPR006688), Small GTP-binding protein (InterPro:IPR005225), ARF/SAR superfamily (InterPro:IPR006689); BEST Arabidopsis thalian…
BnaC04g49930D	NA	C04	NA	NA	NA	NA	NA	NA	NA	NA	NA	NA	NA	NA	NA	NA	NA	0.00023618	0.00507035	0.0143115	0.666224	-0.270155	C04_052743343_052744050.006	AT3G03100.1	NADH:ubiquinone oxidoreductase, 17.2kDa subunit	NADH:ubiquinone oxidoreductase, 17.2kDa subunit; CONTAINS InterPro DOMAIN/s: NADH:ubiquinone oxidoreductase, 17.2kDa subunit (InterPro:IPR007763); Has 1526 Blast hits to 1526 proteins in 350 species: Archae - 0; Bacteria - 415; Metazoa - 153; Fungi - 83; Plants - 51; Viruses - 0; Other Eukaryotes - 824 (source: NCBI BLink).
BnaC05g04610D	NA	C05	0.00110587	0.0194483	0.045884	0.648193	0.155998	NA	NA	NA	NA	NA	NA	NA	NA	NA	NA	NA	NA	NA	NA	NA	C05_002480167_002479789			#N/A
BnaC05g06910D	NA	C05	NA	NA	NA	NA	NA	NA	NA	NA	NA	NA	0.000440685	0.0280627	0.0468842	0.701997	-0.303678	NA	NA	NA	NA	NA	C05_003599339_003598735.001	AT1G07090.1	Protein of unknown function (DUF640)	LIGHT SENSITIVE HYPOCOTYLS 6 (LSH6); CONTAINS InterPro DOMAIN/s: Protein of unknown function DUF640 (InterPro:IPR006936); BEST Arabidopsis thaliana protein match is: Protein of unknown function (DUF640) (TAIR:AT5G58500.1); Has 311 Blast hits to 311 proteins in 18 species: Archae - 0; Bacteria - 0; Metazoa - 14; Fungi - 0; Plants - 297; Viruses - 0; Other Eukaryotes - 0 (source: NCBI BLink).
BnaC05g07480D	NA	C05	NA	NA	NA	NA	NA	NA	NA	NA	NA	NA	5.27e-05	0.00982596	0.0179171	0.701997	0.320704	0.00140356	0.0163148	0.0468297	0.666224	0.235027	C05_004012503_004020354.001			#N/A
BnaC05g08020D	NA	C05	0.000424086	0.011045	0.0268304	0.648193	-0.206996	NA	NA	NA	NA	NA	NA	NA	NA	NA	NA	2.74e-05	0.00124381	0.00341834	0.666224	0.312562	C05_004231562_004231908			#N/A
BnaC05g08240D	NA	C05	NA	NA	NA	NA	NA	9.91e-05	0.0206843	0.0331645	0.765803	0.26746	NA	NA	NA	NA	NA	NA	NA	NA	NA	NA	C05_004423747_004425336.001			#N/A
BnaC05g09730D	NA	C05	3.72e-05	0.00242401	0.00641811	0.648193	0.316439	NA	NA	NA	NA	NA	NA	NA	NA	NA	NA	6.47e-06	0.000491279	0.00131998	0.666224	-0.306829	C05_005772429_005773847.001			#N/A
BnaC05g09960D	NA	C05	0.00108046	0.0192024	0.0452749	0.648193	-0.0907449	NA	NA	NA	NA	NA	NA	NA	NA	NA	NA	NA	NA	NA	NA	NA	C05_005931024_005930511.001			#N/A
BnaC05g10690D	NA	C05	NA	NA	NA	NA	NA	NA	NA	NA	NA	NA	NA	NA	NA	NA	NA	0.000787338	0.0110209	0.0320275	0.666224	-0.257909	C05_006568372_006567440.001			#N/A
BnaC05g10710D	NA	C05	9.27e-06	0.000963767	0.0025674	0.648193	-0.18611	NA	NA	NA	NA	NA	NA	NA	NA	NA	NA	5.41e-08	2.33e-05	5.77e-05	0.666224	0.397915	C05_006582557_006583897.001			#N/A
BnaC05g14310D	NA	C05	6.15e-05	0.00330475	0.00882213	0.648193	-0.161762	NA	NA	NA	NA	NA	NA	NA	NA	NA	NA	2.88e-06	0.000291729	0.000770589	0.666224	0.336203	C05_008914135_008914790			#N/A
BnaC05g14380D	NA	C05	NA	NA	NA	NA	NA	NA	NA	NA	NA	NA	NA	NA	NA	NA	NA	0.00038409	0.00693863	0.0197472	0.666224	0.255733	C05_008952265_008951479.001			#N/A
BnaC05g14440D	NA	C05	0.00108565	0.019251	0.0453997	0.648193	-0.179189	NA	NA	NA	NA	NA	NA	NA	NA	NA	NA	4.51e-06	0.000392619	0.00103999	0.666224	0.312938	C05_009114212_009112166.001			#N/A
BnaC05g14450D	NA	C05	NA	NA	NA	NA	NA	NA	NA	NA	NA	NA	NA	NA	NA	NA	NA	1.6e-06	0.000202953	0.00051854	0.666224	0.324494	C05_009114212_009112166.002			#N/A
BnaC05g14580D	NA	C05	NA	NA	NA	NA	NA	NA	NA	NA	NA	NA	NA	NA	NA	NA	NA	4.91e-08	2.2e-05	5.32e-05	0.666224	-0.389397	C05_009207743_009207206			#N/A
BnaC05g16510D	NA	C05	NA	NA	NA	NA	NA	NA	NA	NA	NA	NA	NA	NA	NA	NA	NA	7.14e-06	0.000524743	0.00140789	0.666224	-0.316895	C05_010931476_010931900.001	AT1G68820.1	Transmembrane Fragile-X-F-associated protein	Transmembrane Fragile-X-F-associated protein; FUNCTIONS IN: zinc ion binding; EXPRESSED IN: 22 plant structures; EXPRESSED DURING: 13 growth stages; CONTAINS InterPro DOMAIN/s: Transmembrane Fragile-X-F-associated protein (InterPro:IPR019396), Zinc finger, RING-type (InterPro:IPR001841); BEST Arabidopsis thaliana protein match is: Transmembrane Fragile-X-F-associated protein (TAIR:AT1G73950.1); H…
BnaC05g17400D	NA	C05	NA	NA	NA	NA	NA	7.8e-05	0.0187241	0.0299543	0.765803	0.222608	NA	NA	NA	NA	NA	NA	NA	NA	NA	NA	C05_011832972_011830194.998			#N/A
BnaC05g21260D	NA	C05	0.000340964	0.00970554	0.0238256	0.648193	-0.189076	NA	NA	NA	NA	NA	NA	NA	NA	NA	NA	NA	NA	NA	NA	NA	C05_017167604_017169542.001			#N/A
BnaC05g21860D	NA	C05	NA	NA	NA	NA	NA	NA	NA	NA	NA	NA	0.000155679	0.016873	0.0311471	0.701997	0.314108	NA	NA	NA	NA	NA	C05_018166648_018170147.001			#N/A
BnaC05g24800D	NA	C05	2.88e-08	1.97e-05	4.48e-05	0.648193	-0.217415	NA	NA	NA	NA	NA	NA	NA	NA	NA	NA	1.67e-06	0.000207274	0.000532885	0.666224	0.333552	C05_016546168_016547302.001			#N/A
BnaC05g24810D	NA	C05	2.07e-07	8.23e-05	0.000276938	0.648193	-0.200451	NA	NA	NA	NA	NA	NA	NA	NA	NA	NA	1.49e-06	0.000193733	0.000493444	0.666224	0.339772	C05_016546168_016547302.002			#N/A
BnaC05g26850D	NA	C05	2.54e-05	0.0018657	0.00503628	0.648193	-0.175528	NA	NA	NA	NA	NA	NA	NA	NA	NA	NA	1.52e-06	0.000196242	0.000500193	0.666224	0.315049	C05_036570392_036568452.001			#N/A
BnaC05g26980D	NA	C05	NA	NA	NA	NA	NA	1.19e-05	0.0092675	0.0129289	0.765803	0.3546	NA	NA	NA	NA	NA	NA	NA	NA	NA	NA	C05_026443316_026440484.001	AT1G50900.1	Ankyrin repeat family protein	Ankyrin repeat family protein; FUNCTIONS IN: molecular_function unknown; INVOLVED IN: response to karrikin; LOCATED IN: chloroplast, chloroplast stroma; EXPRESSED IN: 22 plant structures; EXPRESSED DURING: 13 growth stages; CONTAINS InterPro DOMAIN/s: Ankyrin repeat-containing domain (InterPro:IPR020683), Ankyrin repeat (InterPro:IPR002110); Has 55 Blast hits to 55 proteins in 21 species: Archae …
BnaC05g28590D	NA	C05	NA	NA	NA	NA	NA	NA	NA	NA	NA	NA	NA	NA	NA	NA	NA	0.00111041	0.0139573	0.0402445	0.666224	-0.212006	C05_028877410_028876527.001			#N/A
BnaC05g29830D	NA	C05	0.000678205	0.0146038	0.0347647	0.648193	-0.10584	NA	NA	NA	NA	NA	NA	NA	NA	NA	NA	NA	NA	NA	NA	NA	C05_030756681_030756058			#N/A
BnaC05g30090D	NA	C05	0.000809683	0.0161987	0.0384075	0.648193	-0.0722291	NA	NA	NA	NA	NA	NA	NA	NA	NA	NA	NA	NA	NA	NA	NA	C05_031214647_031214368.001			#N/A
BnaC05g30360D	NA	C05	0.000139744	0.00563602	0.0145197	0.648193	-0.203172	NA	NA	NA	NA	NA	NA	NA	NA	NA	NA	NA	NA	NA	NA	NA	C05_031456633_031457048			#N/A
BnaC05g30930D	NA	C05	NA	NA	NA	NA	NA	NA	NA	NA	NA	NA	NA	NA	NA	NA	NA	0.000488547	0.0081534	0.0232088	0.666224	0.230695	C05_032608659_032609179.001	AT3G21250.2	multidrug resistance-associated protein 6	multidrug resistance-associated protein 6 (MRP6); CONTAINS InterPro DOMAIN/s: ATPase, AAA+ type, core (InterPro:IPR003593), ABC transporter-like (InterPro:IPR003439), ABC transporter integral membrane type 1 (InterPro:IPR017940), ABC transporter, transmembrane domain, type 1 (InterPro:IPR011527), ABC transporter, transmembrane domain (InterPro:IPR001140), ABC transporter, conserved site (InterPro…
BnaC05g31550D	NA	C05	2.04e-05	0.00165257	0.00436824	0.648193	-0.248752	NA	NA	NA	NA	NA	NA	NA	NA	NA	NA	0.00131286	0.0156312	0.0448666	0.666224	0.204306	C05_033879234_033876832.999	AT2G05310.1		unknown protein; FUNCTIONS IN: molecular_function unknown; INVOLVED IN: biological_process unknown; LOCATED IN: chloroplast; BEST Arabidopsis thaliana protein match is: unknown protein (TAIR:AT4G13500.1); Has 50 Blast hits to 50 proteins in 20 species: Archae - 0; Bacteria - 0; Metazoa - 0; Fungi - 0; Plants - 50; Viruses - 0; Other Eukaryotes - 0 (source: NCBI BLink).
BnaC05g31900D	NA	C05	0.000643479	0.0142424	0.0337595	0.648193	0.125454	NA	NA	NA	NA	NA	NA	NA	NA	NA	NA	NA	NA	NA	NA	NA	C05_034169787_034170308			#N/A
BnaC05g33610D	NA	C05	NA	NA	NA	NA	NA	NA	NA	NA	NA	NA	NA	NA	NA	NA	NA	2.24e-05	0.00108701	0.00299227	0.666224	0.290303	C05_035350048_035352645.002	AT5G10620.1	methyltransferases	methyltransferases; FUNCTIONS IN: methyltransferase activity; INVOLVED IN: rRNA processing; LOCATED IN: chloroplast, cytoplasm; EXPRESSED IN: 19 plant structures; EXPRESSED DURING: 11 growth stages; CONTAINS InterPro DOMAIN/s: SPOUT methyltransferase, predicted (InterPro:IPR003742); BEST Arabidopsis thaliana protein match is: methyltransferases (TAIR:AT5G10605.2); Has 1807 Blast hits to 1807 prot…
BnaC05g33990D	NA	C05	0.000260112	0.00826645	0.0205615	0.648193	0.172761	NA	NA	NA	NA	NA	NA	NA	NA	NA	NA	NA	NA	NA	NA	NA	C05_035735408_035733987			#N/A
BnaC05g35540D	NA	C05	0.00108692	0.019251	0.0454302	0.648193	-0.121582	NA	NA	NA	NA	NA	NA	NA	NA	NA	NA	NA	NA	NA	NA	NA	C05_037093747_037094941	AT3G17930.1		unknown protein; FUNCTIONS IN: molecular_function unknown; INVOLVED IN: biological_process unknown; LOCATED IN: chloroplast thylakoid membrane; EXPRESSED IN: 22 plant structures; EXPRESSED DURING: 13 growth stages; CONTAINS InterPro DOMAIN/s: Protein of unknown function DUF3007 (InterPro:IPR021562); Has 236 Blast hits to 236 proteins in 83 species: Archae - 0; Bacteria - 117; Metazoa - 0; Fungi -…
BnaC05g36630D	NA	C05	0.000329914	0.00951509	0.0234028	0.648193	-0.121832	NA	NA	NA	NA	NA	NA	NA	NA	NA	NA	NA	NA	NA	NA	NA	C05_038205327_038209151.003			#N/A
BnaC05g36710D	NA	C05	NA	NA	NA	NA	NA	NA	NA	NA	NA	NA	NA	NA	NA	NA	NA	0.000288978	0.00577758	0.0163456	0.666224	-0.261788	C05_038290611_038293041.001			#N/A
BnaC05g36830D	NA	C05	NA	NA	NA	NA	NA	NA	NA	NA	NA	NA	NA	NA	NA	NA	NA	0.00152559	0.0170929	0.0493783	0.666224	0.220775	C05_038458478_038458158.003			#N/A
BnaC05g37960D	NA	C05	0.000209784	0.00721059	0.0182678	0.648193	-0.189439	NA	NA	NA	NA	NA	NA	NA	NA	NA	NA	NA	NA	NA	NA	NA	C05_039146323_039147634.986	ATCG00480.1	ATP synthase subunit beta	ATP synthase subunit beta (PB); FUNCTIONS IN: hydrogen ion transmembrane transporter activity, zinc ion binding; INVOLVED IN: defense response to fungus, incompatible interaction, response to cold, ATP synthesis coupled proton transport; LOCATED IN: in 11 components; EXPRESSED IN: 24 plant structures; EXPRESSED DURING: 14 growth stages; CONTAINS InterPro DOMAIN/s: ATPase, F1/V1/A1 complex, alpha/…
BnaC05g44410D	NA	C05	NA	NA	NA	NA	NA	NA	NA	NA	NA	NA	NA	NA	NA	NA	NA	2.85e-05	0.00127654	0.00351381	0.666224	0.289094	C05_043811807_043810172			#N/A
BnaC06g00500D	NA	C05	NA	NA	NA	NA	NA	NA	NA	NA	NA	NA	3.48e-06	0.00293167	0.00465164	0.701997	-0.327604	NA	NA	NA	NA	NA	C05_046894538_046891902.998			#N/A
BnaC06g00510D	NA	C05	NA	NA	NA	NA	NA	NA	NA	NA	NA	NA	1.05e-05	0.00507069	0.00819669	0.701997	-0.327073	NA	NA	NA	NA	NA	C05_046894538_046891902.999	AT2G31610.1	Ribosomal protein S3 family protein	Ribosomal protein S3 family protein; FUNCTIONS IN: structural constituent of ribosome; INVOLVED IN: response to salt stress, translation, response to abiotic stimulus; LOCATED IN: in 6 components; EXPRESSED IN: root, cultured cell, leaf; CONTAINS InterPro DOMAIN/s: K Homology, prokaryotic type (InterPro:IPR009019), K Homology, type 2 (InterPro:IPR004044), K Homology (InterPro:IPR004087), Ribosoma…
BnaC06g01350D	NA	C06	NA	NA	NA	NA	NA	NA	NA	NA	NA	NA	NA	NA	NA	NA	NA	3.65e-05	0.00149506	0.00414961	0.666224	-0.264848	C06_002096313_002093668.013			#N/A
BnaC06g01360D	NA	C06	NA	NA	NA	NA	NA	NA	NA	NA	NA	NA	NA	NA	NA	NA	NA	0.000358858	0.00662671	0.0188717	0.666224	-0.230537	C06_002096313_002093668.014			#N/A
BnaC06g01370D	NA	C06	NA	NA	NA	NA	NA	NA	NA	NA	NA	NA	NA	NA	NA	NA	NA	7.91e-05	0.0024777	0.00696664	0.666224	-0.24994	C06_002096313_002093668.015	AT1G66960.1	Terpenoid cyclases family protein	Terpenoid cyclases family protein; CONTAINS InterPro DOMAIN/s: Terpene synthase, conserved site (InterPro:IPR002365), Terpenoid cylases/protein prenyltransferase alpha-alpha toroid (InterPro:IPR008930), Squalene cyclase (InterPro:IPR018333), Prenyltransferase/squalene oxidase (InterPro:IPR001330); BEST Arabidopsis thaliana protein match is: lupeol synthase 2 (TAIR:AT1G78960.1); Has 2121 Blast hit…
BnaC06g06680D	NA	C06	NA	NA	NA	NA	NA	0.000162566	0.0262509	0.0399294	0.765803	0.271097	NA	NA	NA	NA	NA	NA	NA	NA	NA	NA	C06_007934356_007936804.001	AT2G03620.2	magnesium transporter 3	magnesium transporter 3 (MGT3); BEST Arabidopsis thaliana protein match is: magnesium transporter 2 (TAIR:AT1G16010.3); Has 30201 Blast hits to 17322 proteins in 780 species: Archae - 12; Bacteria - 1396; Metazoa - 17338; Fungi - 3422; Plants - 5037; Viruses - 0; Other Eukaryotes - 2996 (source: NCBI BLink).
BnaC06g10180D	NA	C06	0.000428012	0.0110968	0.0269657	0.648193	0.180897	NA	NA	NA	NA	NA	NA	NA	NA	NA	NA	NA	NA	NA	NA	NA	C06_009248109_009248207.001	AT4G27040.4	EAP30/Vps36 family protein	VPS22; CONTAINS InterPro DOMAIN/s: ESCRT-2 complex, Snf8 (InterPro:IPR016689), EAP30 (InterPro:IPR007286); Has 30201 Blast hits to 17322 proteins in 780 species: Archae - 12; Bacteria - 1396; Metazoa - 17338; Fungi - 3422; Plants - 5037; Viruses - 0; Other Eukaryotes - 2996 (source: NCBI BLink).
BnaC06g11180D	NA	C06	0.000294372	0.00888058	0.0219964	0.648193	-0.144916	NA	NA	NA	NA	NA	NA	NA	NA	NA	NA	0.000250709	0.00527858	0.0148843	0.666224	0.278413	C06_014456065_014457131.001			#N/A
BnaC06g14900D	NA	C06	NA	NA	NA	NA	NA	NA	NA	NA	NA	NA	NA	NA	NA	NA	NA	2.06e-05	0.0010286	0.00282344	0.666224	-0.264337	C06_018961945_018962361.001			#N/A
BnaC06g14910D	NA	C06	NA	NA	NA	NA	NA	NA	NA	NA	NA	NA	NA	NA	NA	NA	NA	0.000414411	0.00731756	0.0207776	0.666224	-0.255331	C06_018961945_018962361.002			#N/A
BnaC06g15900D	NA	C06	NA	NA	NA	NA	NA	1.92e-05	0.0116217	0.0156521	0.765803	0.312669	NA	NA	NA	NA	NA	NA	NA	NA	NA	NA	C06_020376164_020377742.001	AT2G04350.2	AMP-dependent synthetase and ligase family protein	long-chain acyl-CoA synthetase 8 (LACS8); FUNCTIONS IN: long-chain fatty acid-CoA ligase activity, catalytic activity; INVOLVED IN: fatty acid biosynthetic process, metabolic process; LOCATED IN: endoplasmic reticulum; EXPRESSED IN: 23 plant structures; EXPRESSED DURING: 13 growth stages; CONTAINS InterPro DOMAIN/s: AMP-binding, conserved site (InterPro:IPR020845), AMP-dependent synthetase/ligase…
BnaC06g16530D	NA	C06	7.5e-06	0.000842526	0.00221664	0.648193	0.139288	NA	NA	NA	NA	NA	NA	NA	NA	NA	NA	0.000475574	0.00800011	0.0227917	0.666224	-0.246123	C06_021845786_021844556.001			#N/A
BnaC06g18020D	NA	C06	2.47e-05	0.00183554	0.00494352	0.648193	-0.181088	NA	NA	NA	NA	NA	NA	NA	NA	NA	NA	7.66e-08	3e-05	7.59e-05	0.666224	0.371133	C06_023430987_023434414			#N/A
BnaC06g18100D	NA	C06	0.000706383	0.0149076	0.0355662	0.648193	0.12782	NA	NA	NA	NA	NA	NA	NA	NA	NA	NA	1.44e-05	0.000821353	0.00222501	0.666224	-0.293117	C06_023462177_023461342			#N/A
BnaC06g20990D	NA	C06	NA	NA	NA	NA	NA	NA	NA	NA	NA	NA	9.07e-05	0.0128939	0.0239589	0.701997	-0.313825	NA	NA	NA	NA	NA	C06_025949188_025941837.001			#N/A
BnaC06g23480D	NA	C06	NA	NA	NA	NA	NA	NA	NA	NA	NA	NA	NA	NA	NA	NA	NA	5.74e-07	0.000107852	0.00026404	0.666224	-0.337377	C06_027743206_027745481.001			#N/A
BnaC06g25080D	NA	C06	NA	NA	NA	NA	NA	NA	NA	NA	NA	NA	NA	NA	NA	NA	NA	7.94e-05	0.00248027	0.00698548	0.666224	-0.23423	C06_029509381_029511943.001			#N/A
BnaC06g25090D	NA	C06	NA	NA	NA	NA	NA	NA	NA	NA	NA	NA	NA	NA	NA	NA	NA	0.000136727	0.00353112	0.0100006	0.666224	-0.224962	C06_029509381_029511943.002			#N/A
BnaC06g28410D	NA	C06	NA	NA	NA	NA	NA	NA	NA	NA	NA	NA	0.00014152	0.0161237	0.0298286	0.701997	-0.310016	NA	NA	NA	NA	NA	C06_032505007_032503817			#N/A
BnaC06g28490D	NA	C06	NA	NA	NA	NA	NA	NA	NA	NA	NA	NA	0.000398869	0.026942	0.045146	0.701997	-0.2613	NA	NA	NA	NA	NA	C06_032573698_032574009.001	AT1G67430.1	Ribosomal protein L22p/L17e family protein	Ribosomal protein L22p/L17e family protein; FUNCTIONS IN: structural constituent of ribosome; INVOLVED IN: translation; LOCATED IN: in 6 components; EXPRESSED IN: 23 plant structures; EXPRESSED DURING: 13 growth stages; CONTAINS InterPro DOMAIN/s: Ribosomal protein L22/L17 (InterPro:IPR001063), Ribosomal protein L22/L17, eukaryotic/archaeal (InterPro:IPR005721), Ribosomal protein L22/L17, conserv…
BnaC06g31850D	NA	C06	NA	NA	NA	NA	NA	NA	NA	NA	NA	NA	NA	NA	NA	NA	NA	8.92e-06	0.000606122	0.00162727	0.666224	0.309852	C06_035088691_035090323.002			#N/A
BnaC06g32840D	NA	C06	0.000537504	0.0128232	0.0305546	0.648193	0.136835	NA	NA	NA	NA	NA	NA	NA	NA	NA	NA	0.000759681	0.0107731	0.0312667	0.666224	-0.238305	C06_035753678_035752266	AT1G71865.1		unknown protein; FUNCTIONS IN: molecular_function unknown; INVOLVED IN: biological_process unknown; LOCATED IN: chloroplast; Has 33 Blast hits to 33 proteins in 11 species: Archae - 0; Bacteria - 0; Metazoa - 0; Fungi - 0; Plants - 33; Viruses - 0; Other Eukaryotes - 0 (source: NCBI BLink).
BnaC06g33400D	NA	C06	NA	NA	NA	NA	NA	NA	NA	NA	NA	NA	1.49e-06	0.00255335	0.00311682	0.701997	0.535014	NA	NA	NA	NA	NA	C06_036069269_036070024	AT1G72290.1	Kunitz family trypsin and protease inhibitor protein	Kunitz family trypsin and protease inhibitor protein; FUNCTIONS IN: endopeptidase inhibitor activity; INVOLVED IN: biological_process unknown; LOCATED IN: endomembrane system; EXPRESSED IN: 7 plant structures; EXPRESSED DURING: 4 anthesis, C globular stage, petal differentiation and expansion stage; CONTAINS InterPro DOMAIN/s: Proteinase inhibitor I3, Kunitz legume (InterPro:IPR002160), Kunitz in…
BnaC06g36520D	NA	C06	0.000635329	0.0141611	0.0335206	0.648193	0.163913	NA	NA	NA	NA	NA	0.000511423	0.0296727	0.0496738	0.701997	-0.288411	NA	NA	NA	NA	NA	C06_037707249_037707989			#N/A
BnaC06g37130D	NA	C06	3.26e-06	0.000534198	0.00128311	0.648193	0.242331	NA	NA	NA	NA	NA	NA	NA	NA	NA	NA	5.05e-05	0.00184143	0.00516142	0.666224	-0.265017	C06_037959770_037963517	AT1G76390.2	ARM repeat superfamily protein	ARM repeat superfamily protein; FUNCTIONS IN: ubiquitin-protein ligase activity, binding; INVOLVED IN: protein ubiquitination; LOCATED IN: plasma membrane; EXPRESSED IN: 23 plant structures; EXPRESSED DURING: 13 growth stages; CONTAINS InterPro DOMAIN/s: U box domain (InterPro:IPR003613), Armadillo-like helical (InterPro:IPR011989), Armadillo (InterPro:IPR000225), Armadillo-type fold (InterPro:IP…
BnaC06g37720D	NA	C06	0.000768706	0.0156641	0.0372977	0.648193	-0.172976	NA	NA	NA	NA	NA	NA	NA	NA	NA	NA	0.000212233	0.00470875	0.0133419	0.666224	0.246343	C06_038281572_038280968.001			#N/A
BnaC06g39270D	NA	C06	NA	NA	NA	NA	NA	NA	NA	NA	NA	NA	0.000245708	0.0214644	0.0376286	0.701997	0.330438	0.00101589	0.0131088	0.0379582	0.666224	0.213009	C06_039062069_039060251.999			#N/A
BnaC07g00840D	NA	C07	1.83e-05	0.00153462	0.00406519	0.648193	-0.16301	0.000170867	0.0270389	0.0406336	0.765803	-0.253993	NA	NA	NA	NA	NA	5.11e-07	9.83e-05	0.000245618	0.666224	0.380134	C07_000932516_000933638.002			#N/A
BnaC07g00850D	NA	C07	2.6e-09	5.39e-06	1.79e-05	0.648193	-0.196782	NA	NA	NA	NA	NA	NA	NA	NA	NA	NA	2.2e-07	6.24e-05	0.000149049	0.666224	0.373477	C07_000932516_000933638.003			#N/A
BnaC07g01110D	NA	C07	0.000415204	0.0109117	0.0265223	0.648193	-0.113915	NA	NA	NA	NA	NA	NA	NA	NA	NA	NA	NA	NA	NA	NA	NA	C07_001101579_001099231.998			#N/A
BnaC07g01920D	NA	C07	NA	NA	NA	NA	NA	NA	NA	NA	NA	NA	NA	NA	NA	NA	NA	4.96e-06	0.000412541	0.00110877	0.666224	-0.338782	C07_002563000_002560056.999			#N/A
BnaC07g05050D	NA	C07	2.4e-06	0.00045475	0.00107644	0.648193	-0.193296	NA	NA	NA	NA	NA	NA	NA	NA	NA	NA	1.2e-06	0.000171347	0.000427288	0.666224	0.329195	C07_007651932_007652193.001			#N/A
BnaC07g05140D	NA	C07	1.61e-06	0.000352483	0.000874197	0.648193	-0.194696	NA	NA	NA	NA	NA	NA	NA	NA	NA	NA	9.57e-07	0.000149558	0.000367027	0.666224	0.331792	C07_007571057_007568011.001			#N/A
BnaC07g05990D	NA	C07	NA	NA	NA	NA	NA	NA	NA	NA	NA	NA	0.000395728	0.0268256	0.045012	0.701997	-0.289989	NA	NA	NA	NA	NA	C07_006085451_006085915			#N/A
BnaC07g06980D	NA	C07	0.000903844	0.0172317	0.040881	0.648193	0.0994802	NA	NA	NA	NA	NA	NA	NA	NA	NA	NA	NA	NA	NA	NA	NA	C07_004328079_004329347.001			#N/A
BnaC07g08290D	NA	C07	NA	NA	NA	NA	NA	NA	NA	NA	NA	NA	NA	NA	NA	NA	NA	0.00152484	0.0170929	0.049363	0.666224	0.215517	C07_015103391_015101761.002			#N/A
BnaC07g09170D	NA	C07	0.000105722	0.00462719	0.0123184	0.648193	-0.115054	NA	NA	NA	NA	NA	NA	NA	NA	NA	NA	NA	NA	NA	NA	NA	C07_016200797_016200466.001	AT1G30110.2	nudix hydrolase homolog 25	nudix hydrolase homolog 25 (NUDX25); CONTAINS InterPro DOMAIN/s: NUDIX hydrolase domain-like (InterPro:IPR015797), NUDIX hydrolase (InterPro:IPR020476), NUDIX hydrolase, conserved site (InterPro:IPR020084), NUDIX hydrolase domain (InterPro:IPR000086); BEST Arabidopsis thaliana protein match is: nudix hydrolase homolog 26 (TAIR:AT3G10620.1).
BnaC07g09730D	NA	C07	0.000960808	0.0178498	0.0423306	0.648193	0.185111	NA	NA	NA	NA	NA	NA	NA	NA	NA	NA	0.000175081	0.00416843	0.0117612	0.666224	-0.273643	C07_016768206_016768740.002			#N/A
BnaC07g12100D	NA	C07	NA	NA	NA	NA	NA	NA	NA	NA	NA	NA	NA	NA	NA	NA	NA	0.000183401	0.00429106	0.0121244	0.666224	-0.252501	C07_019126132_019126004			#N/A
BnaC07g13080D	NA	C07	NA	NA	NA	NA	NA	NA	NA	NA	NA	NA	0.000514086	0.0297789	0.0497759	0.701997	-0.257594	NA	NA	NA	NA	NA	C07_020308090_020306132.002			#N/A
BnaC07g13880D	NA	C07	NA	NA	NA	NA	NA	9.7e-05	0.0206843	0.0328713	0.765803	0.253254	NA	NA	NA	NA	NA	3.16e-05	0.00136341	0.00376581	0.666224	-0.28816	C07_021475504_021475736.001			#N/A
BnaC07g15320D	NA	C07	NA	NA	NA	NA	NA	NA	NA	NA	NA	NA	NA	NA	NA	NA	NA	0.000114485	0.00315169	0.00889812	0.666224	0.316799	C07_022645086_022646632.001			#N/A
BnaC07g18250D	NA	C07	8.06e-05	0.00389303	0.0104414	0.648193	-0.222809	NA	NA	NA	NA	NA	NA	NA	NA	NA	NA	NA	NA	NA	NA	NA	C07_026835387_026834825.001			#N/A
BnaC07g20600D	NA	C07	NA	NA	NA	NA	NA	NA	NA	NA	NA	NA	NA	NA	NA	NA	NA	0.00115627	0.0143485	0.0413228	0.666224	0.216956	C07_029423301_029424510.001			#N/A
BnaC07g21130D	NA	C07	0.000406205	0.0107896	0.0262072	0.648193	-0.142456	NA	NA	NA	NA	NA	NA	NA	NA	NA	NA	NA	NA	NA	NA	NA	C07_030171236_030171023	ATCG00640.1	ribosomal protein L33	ribosomal protein L33 (RPL33); FUNCTIONS IN: structural constituent of ribosome; INVOLVED IN: translation; LOCATED IN: plastid large ribosomal subunit, chloroplast; EXPRESSED IN: 22 plant structures; EXPRESSED DURING: 13 growth stages; CONTAINS InterPro DOMAIN/s: Ribosomal protein L33 (InterPro:IPR001705), Ribosomal protein L33, conserved site (InterPro:IPR018264).
BnaC07g22590D	NA	C07	NA	NA	NA	NA	NA	NA	NA	NA	NA	NA	NA	NA	NA	NA	NA	0.00150614	0.0169889	0.0489789	0.666224	-0.20556	C07_031574634_031575340.001	AT5G59000.1	RING/FYVE/PHD zinc finger superfamily protein	RING/FYVE/PHD zinc finger superfamily protein; FUNCTIONS IN: zinc ion binding; INVOLVED IN: biological_process unknown; LOCATED IN: cellular_component unknown; EXPRESSED IN: 21 plant structures; EXPRESSED DURING: 13 growth stages; CONTAINS InterPro DOMAIN/s: Zinc finger, C3HC4 RING-type (InterPro:IPR018957), Zinc finger, RING-CH-type (InterPro:IPR011016); BEST Arabidopsis thaliana protein match i…
BnaC07g23050D	NA	C07	NA	NA	NA	NA	NA	NA	NA	NA	NA	NA	NA	NA	NA	NA	NA	0.000312166	0.00605413	0.0172021	0.666224	0.271009	C07_032317364_032316762			#N/A
BnaC07g23250D	NA	C07	0.00113728	0.0197716	0.0466297	0.648193	-0.141193	NA	NA	NA	NA	NA	NA	NA	NA	NA	NA	7.87e-06	0.000558536	0.00149982	0.666224	0.307337	C07_032448252_032450961.001			#N/A
BnaC07g23340D	NA	C07	NA	NA	NA	NA	NA	NA	NA	NA	NA	NA	NA	NA	NA	NA	NA	0.000548297	0.00870445	0.0250883	0.666224	-0.219394	C07_032493125_032492081.001	AT1G78882.1	conserved peptide upstream open reading frame 56	conserved peptide upstream open reading frame 56 (CPuORF56); Has 30201 Blast hits to 17322 proteins in 780 species: Archae - 12; Bacteria - 1396; Metazoa - 17338; Fungi - 3422; Plants - 5037; Viruses - 0; Other Eukaryotes - 2996 (source: NCBI BLink).
BnaC07g27850D	NA	C07	0.00108362	0.019241	0.0453508	0.648193	-0.174223	NA	NA	NA	NA	NA	NA	NA	NA	NA	NA	NA	NA	NA	NA	NA	C07_036053438_036051552	AT5G27390.1	Mog1/PsbP/DUF1795-like photosystem II reaction center PsbP family protein	Mog1/PsbP/DUF1795-like photosystem II reaction center PsbP family protein; FUNCTIONS IN: calcium ion binding; INVOLVED IN: photosynthesis; LOCATED IN: chloroplast; CONTAINS InterPro DOMAIN/s: Photosystem II oxygen evolving complex protein PsbP (InterPro:IPR002683), Mog1/PsbP/DUF1795, alpha/beta/alpha sandwich (InterPro:IPR016124); Has 23 Blast hits to 23 proteins in 11 species: Archae - 0; Bacter…
BnaC07g31190D	NA	C07	2.05e-09	4.77e-06	1.79e-05	0.648193	-0.231581	NA	NA	NA	NA	NA	NA	NA	NA	NA	NA	1.27e-10	3.51e-07	1.42e-05	0.666224	0.439929	C07_038545382_038544355.001	AT2G40550.1	E2F target gene 1	E2F target gene 1 (ETG1); FUNCTIONS IN: molecular_function unknown; INVOLVED IN: sister chromatid cohesion, postreplication repair, DNA replication; LOCATED IN: nuclear replisome, nucleus, chloroplast envelope, MCM complex; EXPRESSED IN: 24 plant structures; EXPRESSED DURING: 15 growth stages; CONTAINS InterPro DOMAIN/s: Protein of unknown function DUF2044, membrane (InterPro:IPR019140); Has 3533…
BnaC07g37800D	NA	C07	NA	NA	NA	NA	NA	NA	NA	NA	NA	NA	NA	NA	NA	NA	NA	0.000118304	0.00321491	0.0090926	0.666224	-0.263485	C07_042616109_042613357.002	AT5G18060.1	SAUR-like auxin-responsive protein family	SAUR-like auxin-responsive protein family ; CONTAINS InterPro DOMAIN/s: Auxin responsive SAUR protein (InterPro:IPR003676); BEST Arabidopsis thaliana protein match is: SAUR-like auxin-responsive protein family (TAIR:AT5G18050.1); Has 1807 Blast hits to 1807 proteins in 277 species: Archae - 0; Bacteria - 0; Metazoa - 736; Fungi - 347; Plants - 385; Viruses - 0; Other Eukaryotes - 339 (source: NCB…
BnaC07g38500D	NA	C07	NA	NA	NA	NA	NA	NA	NA	NA	NA	NA	NA	NA	NA	NA	NA	0.000189617	0.00438024	0.0123921	0.666224	-0.258267	C07_043114461_043115666			#N/A
BnaC07g41000D	NA	C07	NA	NA	NA	NA	NA	NA	NA	NA	NA	NA	NA	NA	NA	NA	NA	0.00142504	0.0164651	0.0472856	0.666224	0.228045	C07_044412830_044411943.001	AT4G24940.1	SUMO-activating enzyme 1A	SUMO-activating enzyme 1A (SAE1A); CONTAINS InterPro DOMAIN/s: UBA/THIF-type NAD/FAD binding fold (InterPro:IPR000594), Molybdenum cofactor biosynthesis, MoeB (InterPro:IPR009036), NAD(P)-binding domain (InterPro:IPR016040); BEST Arabidopsis thaliana protein match is: SUMO-activating enzyme 1B (TAIR:AT5G50580.2); Has 30201 Blast hits to 17322 proteins in 780 species: Archae - 12; Bacteria - 1396;…
BnaC07g42950D	NA	C07	0.000754206	0.0155207	0.0368997	0.648193	-0.151788	NA	NA	NA	NA	NA	NA	NA	NA	NA	NA	NA	NA	NA	NA	NA	C07_045664435_045664927	AT4G30845.1		unknown protein; FUNCTIONS IN: molecular_function unknown; INVOLVED IN: biological_process unknown; LOCATED IN: chloroplast; Has 16 Blast hits to 16 proteins in 8 species: Archae - 0; Bacteria - 0; Metazoa - 0; Fungi - 0; Plants - 16; Viruses - 0; Other Eukaryotes - 0 (source: NCBI BLink).
BnaC08g00640D	NA	C08	NA	NA	NA	NA	NA	NA	NA	NA	NA	NA	NA	NA	NA	NA	NA	0.000323345	0.00619067	0.0176082	0.666224	-0.243223	C08_000569563_000570428			#N/A
BnaC08g03830D	NA	C08	NA	NA	NA	NA	NA	NA	NA	NA	NA	NA	NA	NA	NA	NA	NA	0.000514857	0.00842408	0.0240446	0.666224	-0.250403	C08_003368832_003367584.001	AT5G14440.2	Surfeit locus protein 2 (SURF2)	Surfeit locus protein 2 (SURF2); CONTAINS InterPro DOMAIN/s: Surfeit locus 2 (InterPro:IPR008833); BEST Arabidopsis thaliana protein match is: Surfeit locus protein 2 (SURF2) (TAIR:AT5G40570.1); Has 6239 Blast hits to 4458 proteins in 355 species: Archae - 8; Bacteria - 208; Metazoa - 2178; Fungi - 784; Plants - 299; Viruses - 89; Other Eukaryotes - 2673 (source: NCBI BLink).
BnaC08g07120D	NA	C08	0.00080368	0.0161413	0.0382462	0.648193	-0.221486	NA	NA	NA	NA	NA	NA	NA	NA	NA	NA	NA	NA	NA	NA	NA	C08_007812297_007813439	AT1G34000.1	one-helix protein 2	one-helix protein 2 (OHP2); FUNCTIONS IN: molecular_function unknown; INVOLVED IN: response to light intensity; LOCATED IN: chloroplast thylakoid membrane, chloroplast; EXPRESSED IN: 22 plant structures; EXPRESSED DURING: 13 growth stages; Has 171 Blast hits to 159 proteins in 56 species: Archae - 0; Bacteria - 5; Metazoa - 24; Fungi - 6; Plants - 64; Viruses - 16; Other Eukaryotes - 56 (source: …
BnaC08g07260D	NA	C08	0.000429785	0.0111192	0.0270267	0.648193	0.252424	NA	NA	NA	NA	NA	NA	NA	NA	NA	NA	5.55e-05	0.00196035	0.00549589	0.666224	-0.262296	C08_008107557_008097333.002	AT4G39080.1	vacuolar proton ATPase A3	vacuolar proton ATPase A3 (VHA-A3); FUNCTIONS IN: ATPase activity, hydrogen-translocating pyrophosphatase activity; INVOLVED IN: cellular response to nutrient levels, ATP synthesis coupled proton transport; LOCATED IN: in 7 components; EXPRESSED IN: 26 plant structures; EXPRESSED DURING: 16 growth stages; CONTAINS InterPro DOMAIN/s: ATPase, V0/A0 complex, 116kDa subunit (InterPro:IPR002490); BEST…
BnaC08g07650D	NA	C08	NA	NA	NA	NA	NA	NA	NA	NA	NA	NA	NA	NA	NA	NA	NA	0.000940449	0.0124458	0.0360669	0.666224	-0.265499	C08_008984443_008988613.001	AT1G21680.1	DPP6 N-terminal domain-like protein	DPP6 N-terminal domain-like protein; FUNCTIONS IN: molecular_function unknown; INVOLVED IN: biological_process unknown; LOCATED IN: plasma membrane, vacuole, plant-type cell wall; EXPRESSED IN: 25 plant structures; EXPRESSED DURING: 13 growth stages; CONTAINS InterPro DOMAIN/s: WD40-like Beta Propeller (InterPro:IPR011659), Six-bladed beta-propeller, TolB-like (InterPro:IPR011042); BEST Arabidops…
BnaC08g08450D	NA	C08	NA	NA	NA	NA	NA	NA	NA	NA	NA	NA	NA	NA	NA	NA	NA	0.000713974	0.0103297	0.0299869	0.666224	0.221118	C08_010242237_010238887	AT1G31800.1	cytochrome P450, family 97, subfamily A, polypeptide 3	cytochrome P450, family 97, subfamily A, polypeptide 3 (CYP97A3); FUNCTIONS IN: carotene beta-ring hydroxylase activity, oxygen binding; INVOLVED IN: carotenoid biosynthetic process, xanthophyll biosynthetic process; LOCATED IN: chloroplast; EXPRESSED IN: 22 plant structures; EXPRESSED DURING: 13 growth stages; CONTAINS InterPro DOMAIN/s: Cytochrome P450 (InterPro:IPR001128), Cytochrome P450, E-c…
BnaC08g11450D	NA	C08	0.000385501	0.010433	0.0254709	0.648193	-0.105921	NA	NA	NA	NA	NA	NA	NA	NA	NA	NA	0.000109189	0.00306227	0.00862449	0.666224	0.257229	C08_016434218_016437205.001	AT2G24520.1	H(+)-ATPase 5	H(+)-ATPase 5 (HA5); FUNCTIONS IN: ATPase activity; INVOLVED IN: cation transport, metabolic process, ATP biosynthetic process; LOCATED IN: plasma membrane; EXPRESSED IN: 23 plant structures; EXPRESSED DURING: 14 growth stages; CONTAINS InterPro DOMAIN/s: ATPase, P-type, ATPase-associated domain (InterPro:IPR008250), ATPase, P-type, H+ transporting proton pump (InterPro:IPR000695), ATPase, P-type…
BnaC08g12210D	NA	C08	3.85e-05	0.00246547	0.00656216	0.648193	0.214722	5.68e-05	0.0166276	0.0258963	0.765803	0.299175	NA	NA	NA	NA	NA	3.15e-05	0.0013624	0.00375952	0.666224	-0.307666	C08_017175262_017176410.001			#N/A
BnaC08g13420D	NA	C08	0.000796846	0.016041	0.0380621	0.648193	-0.196291	NA	NA	NA	NA	NA	NA	NA	NA	NA	NA	NA	NA	NA	NA	NA	C08_018263869_018263046.004	AT4G29070.2	Phospholipase A2 family protein	Phospholipase A2 family protein; CONTAINS InterPro DOMAIN/s: Phospholipase A2 (InterPro:IPR016090); Has 35333 Blast hits to 34131 proteins in 2444 species: Archae - 798; Bacteria - 22429; Metazoa - 974; Fungi - 991; Plants - 531; Viruses - 0; Other Eukaryotes - 9610 (source: NCBI BLink).
BnaC08g14350D	NA	C08	NA	NA	NA	NA	NA	NA	NA	NA	NA	NA	NA	NA	NA	NA	NA	0.000839961	0.0114965	0.0334479	0.666224	-0.249802	C08_019429445_019432207.002	AT3G61610.1	Galactose mutarotase-like superfamily protein	Galactose mutarotase-like superfamily protein; FUNCTIONS IN: carbohydrate binding, isomerase activity, aldose 1-epimerase activity, catalytic activity; INVOLVED IN: galactose metabolic process, N-terminal protein myristoylation, carbohydrate metabolic process; LOCATED IN: cellular_component unknown; EXPRESSED IN: 17 plant structures; EXPRESSED DURING: 11 growth stages; CONTAINS InterPro DOMAIN/s:…
BnaC08g15170D	NA	C08	NA	NA	NA	NA	NA	NA	NA	NA	NA	NA	0.000159461	0.0170388	0.0314811	0.701997	-0.303668	0.000994808	0.0129095	0.0374358	0.666224	-0.227015	C08_020102315_020097943.001			#N/A
BnaC08g15240D	NA	C08	NA	NA	NA	NA	NA	NA	NA	NA	NA	NA	NA	NA	NA	NA	NA	0.000559252	0.0088208	0.025426	0.666224	-0.227099	C08_020102315_020097943.996	AT1G11950.1	Transcription factor jumonji (jmjC) domain-containing protein	Transcription factor jumonji (jmjC) domain-containing protein; CONTAINS InterPro DOMAIN/s: Transcription factor jumonji/aspartyl beta-hydroxylase (InterPro:IPR003347), Transcription factor jumonji (InterPro:IPR013129); BEST Arabidopsis thaliana protein match is: transcription factor jumonji (jmjC) domain-containing protein (TAIR:AT1G62310.1); Has 30201 Blast hits to 17322 proteins in 780 species:…
BnaC08g15250D	NA	C08	NA	NA	NA	NA	NA	NA	NA	NA	NA	NA	NA	NA	NA	NA	NA	0.000976603	0.0127531	0.036981	0.666224	-0.236646	C08_020102315_020097943.997	AT2G14045.2		unknown protein; Has 30201 Blast hits to 17322 proteins in 780 species: Archae - 12; Bacteria - 1396; Metazoa - 17338; Fungi - 3422; Plants - 5037; Viruses - 0; Other Eukaryotes - 2996 (source: NCBI BLink).
BnaC08g15530D	NA	C08	NA	NA	NA	NA	NA	NA	NA	NA	NA	NA	NA	NA	NA	NA	NA	8.96e-05	0.00269916	0.00756854	0.666224	-0.261833	C08_020261080_020257751.002			#N/A
BnaC08g18360D	NA	C08	NA	NA	NA	NA	NA	NA	NA	NA	NA	NA	0.000253607	0.0216544	0.0380911	0.701997	-0.264327	0.000169872	0.00408445	0.0115307	0.666224	-0.262902	C08_022227969_022232922.002			#N/A
BnaC08g18370D	NA	C08	NA	NA	NA	NA	NA	NA	NA	NA	NA	NA	NA	NA	NA	NA	NA	0.000670194	0.00992522	0.0287335	0.666224	-0.258282	C08_022227969_022232922.003	AT3G21360.1	2-oxoglutarate (2OG) and Fe(II)-dependent oxygenase superfamily protein	2-oxoglutarate (2OG) and Fe(II)-dependent oxygenase superfamily protein; FUNCTIONS IN: oxidoreductase activity; INVOLVED IN: oxidation reduction; LOCATED IN: nucleus; EXPRESSED IN: 21 plant structures; EXPRESSED DURING: 13 growth stages; CONTAINS InterPro DOMAIN/s: Taurine catabolism dioxygenase TauD/TfdA (InterPro:IPR003819); Has 1029 Blast hits to 1021 proteins in 229 species: Archae - 0; Bacte…
BnaC08g19800D	NA	C08	NA	NA	NA	NA	NA	NA	NA	NA	NA	NA	NA	NA	NA	NA	NA	0.000540903	0.00864534	0.0248593	0.666224	-0.227905	C08_023259710_023261648.002	AT1G21480.1	Exostosin family protein	Exostosin family protein; CONTAINS InterPro DOMAIN/s: Exostosin-like (InterPro:IPR004263); BEST Arabidopsis thaliana protein match is: FRA8 homolog (TAIR:AT5G22940.1); Has 1205 Blast hits to 1196 proteins in 102 species: Archae - 0; Bacteria - 8; Metazoa - 259; Fungi - 4; Plants - 850; Viruses - 0; Other Eukaryotes - 84 (source: NCBI BLink).
BnaC08g19810D	NA	C08	NA	NA	NA	NA	NA	NA	NA	NA	NA	NA	NA	NA	NA	NA	NA	0.00131055	0.0156099	0.0448158	0.666224	-0.215807	C08_023259710_023261648.003	AT1G77130.1	plant glycogenin-like starch initiation protein 2	plant glycogenin-like starch initiation protein 2 (PGSIP2); CONTAINS InterPro DOMAIN/s: Glycosyl transferase, family 8 (InterPro:IPR002495); BEST Arabidopsis thaliana protein match is: plant glycogenin-like starch initiation protein 1 (TAIR:AT3G18660.3); Has 1471 Blast hits to 1463 proteins in 343 species: Archae - 0; Bacteria - 240; Metazoa - 259; Fungi - 287; Plants - 508; Viruses - 75; Other E…
BnaC08g22000D	NA	C08	7.94e-05	0.00386914	0.0103484	0.648193	-0.153316	NA	NA	NA	NA	NA	NA	NA	NA	NA	NA	0.000656086	0.00979713	0.0283237	0.666224	0.252705	C08_026790909_026798881.001	AT3G50620.1	P-loop containing nucleoside triphosphate hydrolases superfamily protein	P-loop containing nucleoside triphosphate hydrolases superfamily protein; FUNCTIONS IN: sulfotransferase activity; INVOLVED IN: biological_process unknown; LOCATED IN: cellular_component unknown; EXPRESSED IN: 20 plant structures; EXPRESSED DURING: 11 growth stages; CONTAINS InterPro DOMAIN/s: Sulfotransferase domain (InterPro:IPR000863); BEST Arabidopsis thaliana protein match is: P-loop contain…
BnaC08g24930D	NA	C08	NA	NA	NA	NA	NA	6.63e-05	0.0173285	0.0278256	0.765803	0.323553	NA	NA	NA	NA	NA	NA	NA	NA	NA	NA	C08_028977625_028979183	AT3G54090.1	fructokinase-like 1	fructokinase-like 1 (FLN1); FUNCTIONS IN: kinase activity; INVOLVED IN: acetate fermentation, sucrose biosynthetic process, sucrose catabolic process, using beta-fructofuranosidase; LOCATED IN: chloroplast nucleoid, nucleus, chloroplast, nucleoid, cytoplasm; EXPRESSED IN: 22 plant structures; EXPRESSED DURING: 13 growth stages; CONTAINS InterPro DOMAIN/s: Carbohydrate/purine kinase (InterPro:IPR0…
BnaC08g25890D	NA	C08	NA	NA	NA	NA	NA	NA	NA	NA	NA	NA	NA	NA	NA	NA	NA	4.98e-05	0.00182579	0.00511442	0.666224	0.299372	C08_029543165_029541322	AT3G55040.1	glutathione transferase lambda 2	glutathione transferase lambda 2 (GSTL2); INVOLVED IN: protein amino acid glutathionylation; LOCATED IN: chloroplast, chloroplast stroma; EXPRESSED IN: 23 plant structures; EXPRESSED DURING: 15 growth stages; CONTAINS InterPro DOMAIN/s: Thioredoxin fold (InterPro:IPR012335), Glutathione S-transferase, C-terminal-like (InterPro:IPR010987), Glutathione S-transferase/chloride channel, C-terminal (In…
BnaC08g27910D	NA	C08	8.89e-07	0.000230051	0.000651955	0.648193	-0.205635	NA	NA	NA	NA	NA	NA	NA	NA	NA	NA	2.51e-06	0.000265458	0.000702197	0.666224	0.331209	C08_030900712_030900296			#N/A
BnaC08g31950D	NA	C08	NA	NA	NA	NA	NA	NA	NA	NA	NA	NA	NA	NA	NA	NA	NA	9.15e-05	0.00273282	0.00767068	0.666224	-0.27066	C08_033291699_033290882	AT3G62020.1	germin-like protein 10	germin-like protein 10 (GLP10); FUNCTIONS IN: manganese ion binding, nutrient reservoir activity; INVOLVED IN: biological_process unknown; LOCATED IN: cell wall, plant-type cell wall; EXPRESSED IN: 19 plant structures; EXPRESSED DURING: 10 growth stages; CONTAINS InterPro DOMAIN/s: Cupin, RmlC-type (InterPro:IPR011051), Cupin 1 (InterPro:IPR006045), RmlC-like jelly roll fold (InterPro:IPR014710),…
BnaC08g31980D	NA	C08	0.000166301	0.00625224	0.0160398	0.648193	-0.130858	NA	NA	NA	NA	NA	NA	NA	NA	NA	NA	NA	NA	NA	NA	NA	C08_033296682_033295369	AT3G62040.1	Haloacid dehalogenase-like hydrolase (HAD) superfamily protein	Haloacid dehalogenase-like hydrolase (HAD) superfamily protein; FUNCTIONS IN: hydrolase activity; EXPRESSED IN: 13 plant structures; EXPRESSED DURING: LP.04 four leaves visible, 4 anthesis, petal differentiation and expansion stage; CONTAINS InterPro DOMAIN/s: Pyrimidine 5-nucleotidase (InterPro:IPR010237), HAD-superfamily hydrolase, subfamily IA, variant 3 (InterPro:IPR006402); BEST Arabidopsis …
BnaC08g32530D	NA	C08	0.000366307	0.0101323	0.0247727	0.648193	-0.211122	NA	NA	NA	NA	NA	NA	NA	NA	NA	NA	0.000297594	0.00589249	0.0166662	0.666224	0.227156	C08_033568514_033567320.001	AT3G62860.1	alpha/beta-Hydrolases superfamily protein	alpha/beta-Hydrolases superfamily protein; FUNCTIONS IN: catalytic activity; LOCATED IN: plasma membrane; EXPRESSED IN: 15 plant structures; EXPRESSED DURING: LP.06 six leaves visible, LP.04 four leaves visible, 4 anthesis, C globular stage, petal differentiation and expansion stage; BEST Arabidopsis thaliana protein match is: alpha/beta-Hydrolases superfamily protein (TAIR:AT2G47630.1); Has 2895…
BnaC08g33800D	NA	C08	4.55e-05	0.00274231	0.00729662	0.648193	-0.167435	NA	NA	NA	NA	NA	NA	NA	NA	NA	NA	NA	NA	NA	NA	NA	C08_034363040_034363294			#N/A
BnaC08g35100D	NA	C08	NA	NA	NA	NA	NA	NA	NA	NA	NA	NA	NA	NA	NA	NA	NA	0.00126726	0.0152608	0.0438557	0.666224	-0.246981	C08_035396881_035398457.001			#N/A
BnaC09g02660D	NA	C09	NA	NA	NA	NA	NA	NA	NA	NA	NA	NA	NA	NA	NA	NA	NA	0.000904484	0.0121335	0.0351431	0.666224	0.234701	C09_002732788_002732019.001	AT5G49330.1	myb domain protein 111	myb domain protein 111 (MYB111); CONTAINS InterPro DOMAIN/s: SANT, DNA-binding (InterPro:IPR001005), Homeodomain-like (InterPro:IPR009057), Myb, DNA-binding (InterPro:IPR014778), HTH transcriptional regulator, Myb-type, DNA-binding (InterPro:IPR017930), Homeodomain-related (InterPro:IPR012287), Myb transcription factor (InterPro:IPR015495); BEST Arabidopsis thaliana protein match is: myb domain p…
BnaC09g03910D	NA	C09	NA	NA	NA	NA	NA	NA	NA	NA	NA	NA	NA	NA	NA	NA	NA	0.000489578	0.00816301	0.0232418	0.666224	0.244152	C09_003512761_003513968.001			#N/A
BnaC09g04260D	NA	C09	NA	NA	NA	NA	NA	NA	NA	NA	NA	NA	0.000228044	0.0208356	0.036547	0.701997	0.331576	NA	NA	NA	NA	NA	C09_003776332_003778935.001	AT4G39160.1	Homeodomain-like superfamily protein	Homeodomain-like superfamily protein; FUNCTIONS IN: DNA binding, sequence-specific DNA binding transcription factor activity; EXPRESSED IN: 15 plant structures; EXPRESSED DURING: 7 growth stages; CONTAINS InterPro DOMAIN/s: SANT, DNA-binding (InterPro:IPR001005), Homeodomain-like (InterPro:IPR009057), Myb, DNA-binding (InterPro:IPR014778), SANT, eukarya (InterPro:IPR017884); Has 3122 Blast hits t…
BnaC09g04650D	NA	C09	NA	NA	NA	NA	NA	NA	NA	NA	NA	NA	NA	NA	NA	NA	NA	0.00117266	0.0144711	0.0417037	0.666224	0.212059	C09_004045281_004046136	AT5G23920.1		unknown protein; FUNCTIONS IN: molecular_function unknown; INVOLVED IN: biological_process unknown; LOCATED IN: plasma membrane, vacuole; EXPRESSED IN: 22 plant structures; EXPRESSED DURING: 13 growth stages; BEST Arabidopsis thaliana protein match is: unknown protein (TAIR:AT5G52420.1); Has 1807 Blast hits to 1807 proteins in 277 species: Archae - 0; Bacteria - 0; Metazoa - 736; Fungi - 347; Pla…
BnaC09g05800D	NA	C09	NA	NA	NA	NA	NA	NA	NA	NA	NA	NA	NA	NA	NA	NA	NA	0.00112492	0.0140754	0.0405877	0.666224	0.203517	C09_004800171_004800562.004			#N/A
BnaC09g12220D	NA	C09	NA	NA	NA	NA	NA	NA	NA	NA	NA	NA	1.92e-05	0.0064113	0.0108103	0.701997	-0.321811	NA	NA	NA	NA	NA	C09_011181930_011182780			#N/A
BnaC09g13450D	NA	C09	0.000156249	0.00599698	0.0154812	0.648193	-0.134576	NA	NA	NA	NA	NA	NA	NA	NA	NA	NA	0.000171495	0.00411247	0.0116028	0.666224	0.283871	C09_012797809_012796608.001	AT3G54610.1	histone acetyltransferase of the GNAT family 1	histone acetyltransferase of the GNAT family 1 (HAG1); FUNCTIONS IN: histone acetyltransferase activity, DNA binding, H3 histone acetyltransferase activity; INVOLVED IN: flower development, histone acetylation, response to light stimulus, positive regulation of transcription, root morphogenesis; LOCATED IN: histone acetyltransferase complex, nucleus; EXPRESSED IN: 9 plant structures; EXPRESSED DU…
BnaC09g16040D	NA	C09	0.000115775	0.00496166	0.0130043	0.648193	0.219887	NA	NA	NA	NA	NA	NA	NA	NA	NA	NA	2.61e-05	0.0012065	0.00331216	0.666224	-0.300916	C09_016232397_016232669.001			#N/A
BnaC09g16140D	NA	C09	NA	NA	NA	NA	NA	NA	NA	NA	NA	NA	0.000333762	0.0246355	0.0422405	0.701997	-0.286142	NA	NA	NA	NA	NA	C09_016310934_016309395.001			#N/A
BnaC09g16570D	NA	C09	2.42e-05	0.00182425	0.00488215	0.648193	-0.194854	NA	NA	NA	NA	NA	NA	NA	NA	NA	NA	NA	NA	NA	NA	NA	C09_016745856_016747136.992	ATCG00900.1	Ribosomal protein S7p/S5e family protein	RPS7.1; FUNCTIONS IN: structural constituent of ribosome; INVOLVED IN: translation; LOCATED IN: plastid small ribosomal subunit, chloroplast; CONTAINS InterPro DOMAIN/s: Ribosomal protein S7, bacterial-type (InterPro:IPR005717), Ribosomal protein S7, conserved site (InterPro:IPR020606), Ribosomal protein S7 (InterPro:IPR000235); BEST Arabidopsis thaliana protein match is: ribosomal protein S7 (TA…
BnaC09g16580D	NA	C09	0.000868113	0.0168574	0.0399543	0.648193	-0.192789	NA	NA	NA	NA	NA	NA	NA	NA	NA	NA	NA	NA	NA	NA	NA	C09_016745856_016747136.993	ATCG01250.1	NADH-Ubiquinone/plastoquinone (complex I) protein	NDHB.2; FUNCTIONS IN: NADH dehydrogenase (ubiquinone) activity; INVOLVED IN: oxidation reduction, ATP synthesis coupled electron transport; LOCATED IN: endomembrane system; CONTAINS InterPro DOMAIN/s: NADH:ubiquinone/plastoquinone oxidoreductase (InterPro:IPR001750); BEST Arabidopsis thaliana protein match is: NADH-Ubiquinone/plastoquinone (complex I) protein (TAIR:ATCG00890.1).
BnaC09g17540D	NA	C09	0.000206725	0.00713201	0.0181197	0.648193	-0.137071	NA	NA	NA	NA	NA	NA	NA	NA	NA	NA	2.29e-05	0.0010989	0.00303038	0.666224	0.279882	C09_017430782_017430262.002	AT1G33140.1	Ribosomal protein L6 family	PIGGYBACK2 (PGY2); FUNCTIONS IN: structural constituent of ribosome, rRNA binding; INVOLVED IN: adaxial/abaxial pattern formation, translation; LOCATED IN: cytosolic large ribosomal subunit, vacuole, large ribosomal subunit, membrane, chloroplast envelope; EXPRESSED IN: 7 plant structures; EXPRESSED DURING: L mature pollen stage, M germinated pollen stage; CONTAINS InterPro DOMAIN/s: Ribosomal pr…
BnaC09g18290D	NA	C09	NA	NA	NA	NA	NA	NA	NA	NA	NA	NA	NA	NA	NA	NA	NA	0.000438525	0.00759817	0.0215815	0.666224	-0.244461	C09_020302207_020302973.002	AT5G44720.1	Molybdenum cofactor sulfurase family protein	Molybdenum cofactor sulfurase family protein; FUNCTIONS IN: molybdenum ion binding, Mo-molybdopterin cofactor sulfurase activity, pyridoxal phosphate binding, catalytic activity; INVOLVED IN: biological_process unknown; LOCATED IN: cellular_component unknown; EXPRESSED IN: 22 plant structures; EXPRESSED DURING: 13 growth stages; CONTAINS InterPro DOMAIN/s: Pyruvate kinase, beta-barrel-like (Inter…
BnaC09g20930D	NA	C09	7.08e-07	0.00020104	0.000580357	0.648193	-0.158203	NA	NA	NA	NA	NA	NA	NA	NA	NA	NA	0.000788297	0.0110209	0.0320537	0.666224	0.205939	C09_021552845_021553727.001			#N/A
BnaC09g21650D	NA	C09	NA	NA	NA	NA	NA	0.000251316	0.0308906	0.0465923	0.765803	0.258489	NA	NA	NA	NA	NA	0.000136301	0.00353026	0.00998014	0.666224	-0.287907	C09_022884144_022883677.001			#N/A
BnaC09g21690D	NA	C09	4.32e-10	2.15e-06	1.79e-05	0.648193	-0.232078	NA	NA	NA	NA	NA	NA	NA	NA	NA	NA	3.19e-11	1.91e-07	1.42e-05	0.666224	0.449294	C09_022908323_022904991.001	AT2G40550.1	E2F target gene 1	E2F target gene 1 (ETG1); FUNCTIONS IN: molecular_function unknown; INVOLVED IN: sister chromatid cohesion, postreplication repair, DNA replication; LOCATED IN: nuclear replisome, nucleus, chloroplast envelope, MCM complex; EXPRESSED IN: 24 plant structures; EXPRESSED DURING: 15 growth stages; CONTAINS InterPro DOMAIN/s: Protein of unknown function DUF2044, membrane (InterPro:IPR019140); Has 3533…
BnaC09g21700D	NA	C09	1.93e-07	7.92e-05	0.00026333	0.648193	-0.213085	NA	NA	NA	NA	NA	NA	NA	NA	NA	NA	1.22e-09	2.19e-06	1.42e-05	0.666224	0.427949	C09_022910910_022912289	AT3G26040.1	HXXXD-type acyl-transferase family protein	HXXXD-type acyl-transferase family protein; FUNCTIONS IN: transferase activity, transferring acyl groups other than amino-acyl groups, transferase activity; INVOLVED IN: biological_process unknown; LOCATED IN: cellular_component unknown; EXPRESSED IN: root; CONTAINS InterPro DOMAIN/s: Transferase (InterPro:IPR003480); BEST Arabidopsis thaliana protein match is: HXXXD-type acyl-transferase family …
BnaC09g24250D	NA	C09	NA	NA	NA	NA	NA	NA	NA	NA	NA	NA	NA	NA	NA	NA	NA	7.71e-06	0.000552921	0.00148007	0.666224	-0.304905	C09_027738129_027737710.001	AT4G10810.1		unknown protein; FUNCTIONS IN: molecular_function unknown; INVOLVED IN: biological_process unknown; LOCATED IN: chloroplast; EXPRESSED IN: 23 plant structures; EXPRESSED DURING: 15 growth stages; BEST Arabidopsis thaliana protein match is: unknown protein (TAIR:AT4G24026.1); Has 1807 Blast hits to 1807 proteins in 277 species: Archae - 0; Bacteria - 0; Metazoa - 736; Fungi - 347; Plants - 385; Vi…
BnaC09g27590D	NA	C09	0.000561571	0.013199	0.0313025	0.648193	-0.180057	NA	NA	NA	NA	NA	NA	NA	NA	NA	NA	NA	NA	NA	NA	NA	C09_044214356_044213703.996	ATCG00480.1	ATP synthase subunit beta	ATP synthase subunit beta (PB); FUNCTIONS IN: hydrogen ion transmembrane transporter activity, zinc ion binding; INVOLVED IN: defense response to fungus, incompatible interaction, response to cold, ATP synthesis coupled proton transport; LOCATED IN: in 11 components; EXPRESSED IN: 24 plant structures; EXPRESSED DURING: 14 growth stages; CONTAINS InterPro DOMAIN/s: ATPase, F1/V1/A1 complex, alpha/…
BnaC09g30490D	NA	C09	NA	NA	NA	NA	NA	NA	NA	NA	NA	NA	NA	NA	NA	NA	NA	3.51e-08	1.85e-05	3.97e-05	0.666224	-0.38656	C09_036662855_036661274.009			#N/A
BnaC09g32550D	NA	C09	NA	NA	NA	NA	NA	NA	NA	NA	NA	NA	NA	NA	NA	NA	NA	0.00100722	0.0130297	0.0377439	0.666224	-0.214658	C09_038881650_038883361.001			#N/A
BnaC09g36050D	NA	C09	3.55e-09	6.46e-06	1.79e-05	0.648193	-0.23089	NA	NA	NA	NA	NA	0.000207195	0.0195444	0.0351727	0.701997	0.290906	7.32e-07	0.000125067	0.000308068	0.666224	0.349412	C09_043757548_043757766			#N/A
BnaC09g36110D	NA	C09	0.000100502	0.00447746	0.0119488	0.648193	-0.141523	NA	NA	NA	NA	NA	NA	NA	NA	NA	NA	0.000716729	0.0103427	0.0300649	0.666224	0.235248	C09_043778689_043776698.001	AT5G22950.1	SNF7 family protein	VPS24.1; CONTAINS InterPro DOMAIN/s: Snf7 (InterPro:IPR005024); BEST Arabidopsis thaliana protein match is: SNF7 family protein (TAIR:AT3G45000.1); Has 1807 Blast hits to 1807 proteins in 277 species: Archae - 0; Bacteria - 0; Metazoa - 736; Fungi - 347; Plants - 385; Viruses - 0; Other Eukaryotes - 339 (source: NCBI BLink).
BnaC09g37150D	NA	C09	1.66e-09	4.77e-06	1.79e-05	0.648193	-0.232898	NA	NA	NA	NA	NA	NA	NA	NA	NA	NA	8.99e-11	3.23e-07	1.42e-05	0.666224	0.451504	C09_044987850_044986184.001			#N/A
BnaC09g38670D	NA	C09	8.5e-11	6.62e-07	1.79e-05	0.648193	-0.263137	NA	NA	NA	NA	NA	NA	NA	NA	NA	NA	0.000143405	0.00364605	0.0103187	0.666224	0.29165	C09_045934579_045934731			#N/A
BnaC09g39410D	NA	C09	NA	NA	NA	NA	NA	NA	NA	NA	NA	NA	NA	NA	NA	NA	NA	0.00060736	0.00927792	0.0268845	0.666224	-0.221552	C09_046522485_046523334.003	AT5G18030.1	SAUR-like auxin-responsive protein family	SAUR-like auxin-responsive protein family ; CONTAINS InterPro DOMAIN/s: Auxin responsive SAUR protein (InterPro:IPR003676); BEST Arabidopsis thaliana protein match is: SAUR-like auxin-responsive protein family (TAIR:AT5G18020.1); Has 1807 Blast hits to 1807 proteins in 277 species: Archae - 0; Bacteria - 0; Metazoa - 736; Fungi - 347; Plants - 385; Viruses - 0; Other Eukaryotes - 339 (source: NCB…
BnaC09g39700D	NA	C09	2.82e-05	0.00201162	0.00537665	0.648193	-0.148663	NA	NA	NA	NA	NA	NA	NA	NA	NA	NA	NA	NA	NA	NA	NA	C09_046881891_046879518.002	AT5G18140.1	Chaperone DnaJ-domain superfamily protein	Chaperone DnaJ-domain superfamily protein; FUNCTIONS IN: unfolded protein binding, heat shock protein binding; INVOLVED IN: protein folding; EXPRESSED IN: 23 plant structures; EXPRESSED DURING: 15 growth stages; CONTAINS InterPro DOMAIN/s: Molecular chaperone, heat shock protein, Hsp40, DnaJ (InterPro:IPR015609), Heat shock protein DnaJ, N-terminal (InterPro:IPR001623), Heat shock protein DnaJ (I…
BnaC09g40500D	NA	C09	2.41e-05	0.00182049	0.00486353	0.648193	0.161691	NA	NA	NA	NA	NA	NA	NA	NA	NA	NA	1.02e-05	0.00066303	0.00177998	0.666224	-0.293559	C09_047398353_047399583.001			#N/A
BnaC09g42710D	NA	C09	NA	NA	NA	NA	NA	NA	NA	NA	NA	NA	NA	NA	NA	NA	NA	0.000780558	0.0109821	0.0318419	0.666224	0.207701	C09_048838161_048837072			#N/A
BnaC09g43580D	NA	C09	NA	NA	NA	NA	NA	NA	NA	NA	NA	NA	0.000172774	0.0175152	0.0326028	0.701997	0.497494	0.00139665	0.0162896	0.0466821	0.666224	0.205373	C09_049470365_049469710.001			#N/A
BnaC09g43900D	NA	C09	NA	NA	NA	NA	NA	NA	NA	NA	NA	NA	0.000356546	0.0252558	0.0432912	0.701997	-0.252079	NA	NA	NA	NA	NA	C09_019448571_019449574			#N/A
BnaC09g45870D	NA	C09	NA	NA	NA	NA	NA	NA	NA	NA	NA	NA	NA	NA	NA	NA	NA	0.000381381	0.00691109	0.019654	0.666224	0.241393	C09_050749514_050750192	AT5G10620.1	methyltransferases	methyltransferases; FUNCTIONS IN: methyltransferase activity; INVOLVED IN: rRNA processing; LOCATED IN: chloroplast, cytoplasm; EXPRESSED IN: 19 plant structures; EXPRESSED DURING: 11 growth stages; CONTAINS InterPro DOMAIN/s: SPOUT methyltransferase, predicted (InterPro:IPR003742); BEST Arabidopsis thaliana protein match is: methyltransferases (TAIR:AT5G10605.2); Has 1807 Blast hits to 1807 prot…
BnaC09g46570D	NA	C09	NA	NA	NA	NA	NA	NA	NA	NA	NA	NA	NA	NA	NA	NA	NA	0.000373431	0.00680827	0.0193794	0.666224	-0.236748	C09_051072750_051071217.001			#N/A
BnaC09g48770D	NA	C09	NA	NA	NA	NA	NA	NA	NA	NA	NA	NA	NA	NA	NA	NA	NA	0.00109977	0.0138623	0.0399916	0.666224	-0.237966	C09_052194182_052191874.001			#N/A
BnaC09g48780D	NA	C09	0.00016483	0.00620361	0.0159592	0.648193	0.203417	NA	NA	NA	NA	NA	NA	NA	NA	NA	NA	7.73e-05	0.00242947	0.00685883	0.666224	-0.280761	C09_052194182_052191874.002			#N/A
BnaC09g49220D	NA	C09	NA	NA	NA	NA	NA	7.09e-05	0.0176259	0.0286898	0.765803	0.271834	0.000392021	0.026622	0.0448531	0.701997	-0.230668	1.62e-05	0.000885618	0.00241015	0.666224	-0.304066	C09_052416360_052416787.001			#N/A
BnaC09g50540D	NA	C09	1.22e-05	0.00117459	0.0030964	0.648193	-0.121239	NA	NA	NA	NA	NA	NA	NA	NA	NA	NA	NA	NA	NA	NA	NA	C09_053358357_053357998			#N/A
Bo1g002470.1	NA	C01	NA	NA	NA	NA	NA	NA	NA	NA	NA	NA	NA	NA	NA	NA	NA	4.34e-05	0.00165714	0.00466287	0.666224	0.318476	C01_000206881_000208172			#N/A
Bo1g002610.1	NA	C01	NA	NA	NA	NA	NA	0.000118398	0.0217669	0.0355779	0.765803	0.221068	NA	NA	NA	NA	NA	NA	NA	NA	NA	NA	C01_000311161_000312318			#N/A
Bo1g003050.1	NA	C01	NA	NA	NA	NA	NA	NA	NA	NA	NA	NA	0.000291362	0.0234989	0.0401527	0.701997	0.328109	0.000280819	0.00566024	0.0160393	0.666224	0.266736	C01_000517217_000520472	AT4G40000.1	S-adenosyl-L-methionine-dependent methyltransferases superfamily protein	S-adenosyl-L-methionine-dependent methyltransferases superfamily protein; FUNCTIONS IN: methyltransferase activity, RNA binding; INVOLVED IN: biological_process unknown; LOCATED IN: cellular_component unknown; EXPRESSED IN: 17 plant structures; EXPRESSED DURING: 8 growth stages; CONTAINS InterPro DOMAIN/s: Bacterial Fmu (Sun)/eukaryotic nucleolar NOL1/Nop2p (InterPro:IPR001678), Bacterial Fmu (Su…
Bo1g003080.1	NA	C01	0.000902774	0.0172316	0.0408535	0.648193	0.197863	NA	NA	NA	NA	NA	NA	NA	NA	NA	NA	NA	NA	NA	NA	NA	C01_000528751_000529408	AT4G40040.2	Histone superfamily protein	Histone superfamily protein; FUNCTIONS IN: DNA binding; INVOLVED IN: nucleosome assembly; LOCATED IN: nucleosome; EXPRESSED IN: 25 plant structures; EXPRESSED DURING: 17 growth stages; CONTAINS InterPro DOMAIN/s: Histone H3 (InterPro:IPR000164), Histone-fold (InterPro:IPR009072), Histone core (InterPro:IPR007125); BEST Arabidopsis thaliana protein match is: Histone superfamily protein (TAIR:AT4G4…
Bo1g003160.1	NA	C01	2.35e-06	0.000452952	0.00106449	0.648193	-0.211213	NA	NA	NA	NA	NA	NA	NA	NA	NA	NA	0.0015025	0.0169806	0.0489039	0.666224	0.235399	C01_000563236_000563667			#N/A
Bo1g003250.1	NA	C01	0.000378294	0.0102821	0.0252105	0.648193	-0.150556	NA	NA	NA	NA	NA	NA	NA	NA	NA	NA	NA	NA	NA	NA	NA	C01_000602483_000603777			#N/A
Bo1g003470.1	NA	C01	0.000674988	0.0145615	0.0346724	0.648193	0.170207	NA	NA	NA	NA	NA	NA	NA	NA	NA	NA	NA	NA	NA	NA	NA	C01_000776453_000777193	AT4G37730.1	basic leucine-zipper 7	basic leucine-zipper 7 (bZIP7); FUNCTIONS IN: DNA binding, sequence-specific DNA binding transcription factor activity; INVOLVED IN: regulation of transcription, DNA-dependent; EXPRESSED IN: 19 plant structures; EXPRESSED DURING: 7 growth stages; CONTAINS InterPro DOMAIN/s: Basic-leucine zipper (bZIP) transcription factor (InterPro:IPR004827), bZIP transcription factor, bZIP-1 (InterPro:IPR011616…
Bo1g005380.1	NA	C01	NA	NA	NA	NA	NA	NA	NA	NA	NA	NA	0.000340809	0.02485	0.04257	0.701997	-0.328019	NA	NA	NA	NA	NA	C01_001317529_001318638	AT4G36810.1	geranylgeranyl pyrophosphate synthase 1	geranylgeranyl pyrophosphate synthase 1 (GGPS1); FUNCTIONS IN: farnesyltranstransferase activity; INVOLVED IN: isoprenoid biosynthetic process; LOCATED IN: etioplast, chloroplast; EXPRESSED IN: 23 plant structures; EXPRESSED DURING: 13 growth stages; CONTAINS InterPro DOMAIN/s: Polyprenyl synthetase-related (InterPro:IPR017446), Terpenoid synthase (InterPro:IPR008949), Polyprenyl synthetase (Inte…
Bo1g005490.1	NA	C01	NA	NA	NA	NA	NA	NA	NA	NA	NA	NA	NA	NA	NA	NA	NA	0.00010946	0.00306747	0.00863861	0.666224	-0.262649	C01_001383609_001387017	AT4G36670.1	Major facilitator superfamily protein	Major facilitator superfamily protein; FUNCTIONS IN: carbohydrate transmembrane transporter activity, sugar:hydrogen symporter activity; INVOLVED IN: transport, transmembrane transport; LOCATED IN: integral to membrane, membrane; EXPRESSED IN: 19 plant structures; EXPRESSED DURING: 10 growth stages; CONTAINS InterPro DOMAIN/s: Sugar transporter, conserved site (InterPro:IPR005829), Major facilita…
Bo1g006220.1	NA	C01	0.000729706	0.0152205	0.0362207	0.648193	0.194891	NA	NA	NA	NA	NA	NA	NA	NA	NA	NA	0.000943593	0.0124672	0.036147	0.666224	-0.204856	C01_001848400_001852134	AT4G35790.2	phospholipase D delta	ARABIDOPSIS THALIANA PHOSPHOLIPASE D DELTA (ATPLDDELTA); FUNCTIONS IN: phospholipase D activity; INVOLVED IN: response to water deprivation, response to cold, hyperosmotic salinity response, phosphatidic acid metabolic process, programmed cell death; LOCATED IN: microtubule cytoskeleton, plasma membrane, vacuole, membrane; EXPRESSED IN: 31 plant structures; EXPRESSED DURING: 15 growth stages; CON…
Bo1g006420.1	NA	C01	NA	NA	NA	NA	NA	NA	NA	NA	NA	NA	NA	NA	NA	NA	NA	0.00092776	0.0123485	0.0357427	0.666224	-0.243851	C01_001936596_001937180			#N/A
Bo1g006730.1	NA	C01	NA	NA	NA	NA	NA	NA	NA	NA	NA	NA	NA	NA	NA	NA	NA	0.000104749	0.00298198	0.00839128	0.666224	-0.272162	C01_002082658_002084001	AT4G35100.2	plasma membrane intrinsic protein 3	plasma membrane intrinsic protein 3 (PIP3); CONTAINS InterPro DOMAIN/s: Major intrinsic protein, conserved site (InterPro:IPR022357), Aquaporin (InterPro:IPR012269), Major intrinsic protein (InterPro:IPR000425); BEST Arabidopsis thaliana protein match is: plasma membrane intrinsic protein 2;8 (TAIR:AT2G16850.1).
Bo1g006750.1	NA	C01	0.000652673	0.0143459	0.0340276	0.648193	0.157526	NA	NA	NA	NA	NA	NA	NA	NA	NA	NA	0.000199289	0.00450511	0.0128027	0.666224	-0.248952	C01_002095435_002096952	AT4G35080.1	high-affinity nickel-transport family protein	high-affinity nickel-transport family protein; FUNCTIONS IN: nickel ion transmembrane transporter activity, metal ion binding; INVOLVED IN: nickel ion transport, transmembrane transport, metal ion transport; LOCATED IN: integral to membrane, chloroplast; CONTAINS InterPro DOMAIN/s: Nickel/cobalt transporter, high-affinity (InterPro:IPR011541); BEST Arabidopsis thaliana protein match is: high-affi…
Bo1g006770.1	NA	C01	NA	NA	NA	NA	NA	NA	NA	NA	NA	NA	NA	NA	NA	NA	NA	4.59e-07	9.51e-05	0.000229869	0.666224	-0.350426	C01_002114851_002115392	AT4G35060.1	Heavy metal transport/detoxification superfamily protein	Heavy metal transport/detoxification superfamily protein ; FUNCTIONS IN: metal ion binding; INVOLVED IN: metal ion transport; LOCATED IN: cellular_component unknown; EXPRESSED IN: 14 plant structures; EXPRESSED DURING: LP.06 six leaves visible, LP.04 four leaves visible, 4 anthesis, C globular stage, petal differentiation and expansion stage; CONTAINS InterPro DOMAIN/s: Heavy metal transport/deto…
Bo1g006780.1	NA	C01	NA	NA	NA	NA	NA	NA	NA	NA	NA	NA	NA	NA	NA	NA	NA	1.23e-05	0.000753153	0.00201311	0.666224	-0.283474	C01_002118720_002119612	AT4G35040.1	Basic-leucine zipper (bZIP) transcription factor family protein	bZIP19; FUNCTIONS IN: protein binding, DNA binding, sequence-specific DNA binding transcription factor activity; INVOLVED IN: cellular response to zinc ion, response to zinc ion; LOCATED IN: nucleus; EXPRESSED IN: 23 plant structures; EXPRESSED DURING: 13 growth stages; CONTAINS InterPro DOMAIN/s: Basic-leucine zipper (bZIP) transcription factor (InterPro:IPR004827), Basic leucine zipper (InterPr…
Bo1g007070.1	NA	C01	NA	NA	NA	NA	NA	0.00010768	0.0215232	0.0342921	0.765803	0.224685	NA	NA	NA	NA	NA	NA	NA	NA	NA	NA	C01_002301204_002302105	AT4G34680.2	GATA transcription factor 3	GATA transcription factor 3 (GATA3); CONTAINS InterPro DOMAIN/s: Zinc finger, NHR/GATA-type (InterPro:IPR013088), Transcription factor, GATA, plant (InterPro:IPR016679), Zinc finger, GATA-type (InterPro:IPR000679); BEST Arabidopsis thaliana protein match is: GATA transcription factor 7 (TAIR:AT4G36240.1); Has 35333 Blast hits to 34131 proteins in 2444 species: Archae - 798; Bacteria - 22429; Meta…
Bo1g007120.1	NA	C01	NA	NA	NA	NA	NA	0.000274099	0.0316861	0.0481248	0.765803	0.209919	NA	NA	NA	NA	NA	NA	NA	NA	NA	NA	C01_002321699_002322525	AT4G34620.1	small subunit ribosomal protein 16	small subunit ribosomal protein 16 (SSR16); FUNCTIONS IN: structural constituent of ribosome; INVOLVED IN: translation, ribosome biogenesis, embryo development ending in seed dormancy; LOCATED IN: ribosome, chloroplast, plastid, chloroplast envelope; EXPRESSED IN: 22 plant structures; EXPRESSED DURING: 13 growth stages; CONTAINS InterPro DOMAIN/s: Ribosomal protein S16 (InterPro:IPR000307); BEST …
Bo1g007170.1	NA	C01	9.43e-05	0.00426847	0.0115002	0.648193	-0.183477	NA	NA	NA	NA	NA	NA	NA	NA	NA	NA	NA	NA	NA	NA	NA	C01_002362173_002362814	AT4G34560.1		unknown protein; BEST Arabidopsis thaliana protein match is: unknown protein (TAIR:AT5G66440.1); Has 67 Blast hits to 66 proteins in 11 species: Archae - 0; Bacteria - 0; Metazoa - 0; Fungi - 0; Plants - 67; Viruses - 0; Other Eukaryotes - 0 (source: NCBI BLink).
Bo1g007940.1	NA	C01	0.000291639	0.00884024	0.021885	0.648193	-0.172797	NA	NA	NA	NA	NA	NA	NA	NA	NA	NA	NA	NA	NA	NA	NA	C01_002765435_002765686			#N/A
Bo1g008650.1	NA	C01	NA	NA	NA	NA	NA	NA	NA	NA	NA	NA	NA	NA	NA	NA	NA	3.86e-05	0.00155529	0.00430698	0.666224	-0.276328	C01_003092402_003094198	AT4G32900.2	Peptidyl-tRNA hydrolase II (PTH2) family protein	Peptidyl-tRNA hydrolase II (PTH2) family protein; FUNCTIONS IN: aminoacyl-tRNA hydrolase activity; INVOLVED IN: translation; EXPRESSED IN: 19 plant structures; EXPRESSED DURING: 10 growth stages; CONTAINS InterPro DOMAIN/s: Peptidyl-tRNA hydrolase, PTH2 (InterPro:IPR002833); BEST Arabidopsis thaliana protein match is: Peptidyl-tRNA hydrolase II (PTH2) family protein (TAIR:AT5G16870.1); Has 933 Bl…
Bo1g010090.1	NA	C01	0.000301447	0.00899938	0.0222825	0.648193	-0.0401294	NA	NA	NA	NA	NA	NA	NA	NA	NA	NA	2.49e-05	0.0011623	0.00321081	0.666224	0.309531	C01_003363794_003366841	AT4G32710.1	Protein kinase superfamily protein	Protein kinase superfamily protein; FUNCTIONS IN: protein serine/threonine kinase activity, protein kinase activity, kinase activity, ATP binding; INVOLVED IN: protein amino acid phosphorylation; EXPRESSED IN: 28 plant structures; EXPRESSED DURING: 13 growth stages; CONTAINS InterPro DOMAIN/s: Protein kinase, ATP binding site (InterPro:IPR017441), Serine/threonine-protein kinase domain (InterPro:…
Bo1g010480.1	NA	C01	0.000658829	0.0144174	0.0342063	0.648193	0.198823	NA	NA	NA	NA	NA	NA	NA	NA	NA	NA	0.000909876	0.0121876	0.0352826	0.666224	-0.212906	C01_003562686_003564180	AT4G32400.1	Mitochondrial substrate carrier family protein	SODIUM HYPERSENSITIVE 1 (SHS1); FUNCTIONS IN: nucleotide transmembrane transporter activity, binding, transporter activity; INVOLVED IN: nucleotide transport, transport, mitochondrial transport, embryo development ending in seed dormancy; LOCATED IN: mitochondrion, mitochondrial inner membrane, chloroplast, plastid; EXPRESSED IN: 25 plant structures; EXPRESSED DURING: 13 growth stages; CONTAINS I…
Bo1g010510.1	NA	C01	0.000183768	0.00664337	0.0169684	0.648193	0.224481	NA	NA	NA	NA	NA	NA	NA	NA	NA	NA	0.000775944	0.0109321	0.0317153	0.666224	-0.210602	C01_003571552_003574170	AT4G32350.1	Regulator of Vps4 activity in the MVB pathway protein	Regulator of Vps4 activity in the MVB pathway protein; FUNCTIONS IN: molecular_function unknown; INVOLVED IN: biological_process unknown; LOCATED IN: cellular_component unknown; EXPRESSED IN: 24 plant structures; EXPRESSED DURING: 13 growth stages; CONTAINS InterPro DOMAIN/s: Protein of unknown function DUF292, eukaryotic (InterPro:IPR005061); BEST Arabidopsis thaliana protein match is: Regulator…
Bo1g010540.1	NA	C01	0.000639231	0.0142017	0.0336351	0.648193	-0.210834	NA	NA	NA	NA	NA	NA	NA	NA	NA	NA	NA	NA	NA	NA	NA	C01_003591454_003597050	AT4G32300.1	S-domain-2 5	S-domain-2 5 (SD2-5); FUNCTIONS IN: carbohydrate binding, protein kinase activity, kinase activity; INVOLVED IN: protein amino acid autophosphorylation; LOCATED IN: plasma membrane; EXPRESSED IN: 25 plant structures; EXPRESSED DURING: 15 growth stages; CONTAINS InterPro DOMAIN/s: Curculin-like (mannose-binding) lectin (InterPro:IPR001480), Protein kinase, ATP binding site (InterPro:IPR017441), Pr…
Bo1g010610.1	NA	C01	NA	NA	NA	NA	NA	NA	NA	NA	NA	NA	NA	NA	NA	NA	NA	0.000396579	0.00709694	0.0201744	0.666224	0.215835	C01_003626913_003628973	AT4G32250.3	Protein kinase superfamily protein	Protein kinase superfamily protein; FUNCTIONS IN: protein kinase activity, kinase activity, ATP binding; INVOLVED IN: protein amino acid phosphorylation; LOCATED IN: chloroplast; EXPRESSED IN: 26 plant structures; EXPRESSED DURING: 13 growth stages; CONTAINS InterPro DOMAIN/s: Protein kinase, catalytic domain (InterPro:IPR000719), Serine-threonine/tyrosine-protein kinase (InterPro:IPR001245), Pro…
Bo1g010890.1	NA	C01	0.000657905	0.0144065	0.0341795	0.648193	-0.173971	NA	NA	NA	NA	NA	NA	NA	NA	NA	NA	NA	NA	NA	NA	NA	C01_003790413_003793559	AT4G31850.1	proton gradient regulation 3	proton gradient regulation 3 (PGR3); CONTAINS InterPro DOMAIN/s: Pentatricopeptide repeat (InterPro:IPR002885); BEST Arabidopsis thaliana protein match is: Tetratricopeptide repeat (TPR)-like superfamily protein (TAIR:AT3G06920.1); Has 108367 Blast hits to 15783 proteins in 329 species: Archae - 17; Bacteria - 129; Metazoa - 1401; Fungi - 2165; Plants - 100462; Viruses - 0; Other Eukaryotes - 419…
Bo1g010990.1	NA	C01	NA	NA	NA	NA	NA	NA	NA	NA	NA	NA	NA	NA	NA	NA	NA	4.93e-07	9.68e-05	0.000240394	0.666224	0.336771	C01_003844873_003847144	AT4G31780.2	monogalactosyl diacylglycerol synthase 1	monogalactosyl diacylglycerol synthase 1 (MGD1); FUNCTIONS IN: UDP-glycosyltransferase activity, 1,2-diacylglycerol 3-beta-galactosyltransferase activity, transferase activity, transferring glycosyl groups, UDP-galactosyltransferase activity; INVOLVED IN: thylakoid membrane organization, glycolipid biosynthetic process, galactolipid biosynthetic process, embryo development; LOCATED IN: chloroplas…
Bo1g011190.1	NA	C01	NA	NA	NA	NA	NA	NA	NA	NA	NA	NA	NA	NA	NA	NA	NA	0.00105444	0.0134659	0.0389014	0.666224	0.223207	C01_003953082_003953681	AT4G31560.1	high chlorophyll fluorescence 153	high chlorophyll fluorescence 153 (HCF153); Has 29 Blast hits to 29 proteins in 10 species: Archae - 0; Bacteria - 0; Metazoa - 0; Fungi - 0; Plants - 29; Viruses - 0; Other Eukaryotes - 0 (source: NCBI BLink).
Bo1g011770.1	NA	C01	NA	NA	NA	NA	NA	NA	NA	NA	NA	NA	NA	NA	NA	NA	NA	0.000570851	0.00890591	0.0257812	0.666224	0.246689	C01_004253603_004255704	AT4G30950.1	fatty acid desaturase 6	fatty acid desaturase 6 (FAD6); FUNCTIONS IN: omega-6 fatty acid desaturase activity; INVOLVED IN: photoinhibition, fatty acid biosynthetic process; LOCATED IN: chloroplast, chloroplast envelope; EXPRESSED IN: 22 plant structures; EXPRESSED DURING: 13 growth stages; CONTAINS InterPro DOMAIN/s: Fatty acid desaturase, type 1 (InterPro:IPR005804); BEST Arabidopsis thaliana protein match is: fatty ac…
Bo1g011940.1	NA	C01	2.33e-08	1.79e-05	3.61e-05	0.648193	-0.19737	NA	NA	NA	NA	NA	NA	NA	NA	NA	NA	1.34e-06	0.000179635	0.00045928	0.666224	0.344473	C01_004336404_004337455			#N/A
Bo1g014580.1	NA	C01	NA	NA	NA	NA	NA	NA	NA	NA	NA	NA	9.46e-05	0.0131139	0.0244892	0.701997	0.321011	NA	NA	NA	NA	NA	C01_004818933_004820110			#N/A
Bo1g014990.1	NA	C01	0.000654531	0.0143671	0.0340816	0.648193	0.158932	NA	NA	NA	NA	NA	NA	NA	NA	NA	NA	0.000399448	0.00711989	0.020272	0.666224	-0.272711	C01_005048689_005049731			#N/A
Bo1g015010.1	NA	C01	NA	NA	NA	NA	NA	NA	NA	NA	NA	NA	NA	NA	NA	NA	NA	0.000137787	0.00354574	0.0100515	0.666224	-0.296618	C01_005074820_005077843	AT5G26670.2	Pectinacetylesterase family protein	Pectinacetylesterase family protein; CONTAINS InterPro DOMAIN/s: Pectinacetylesterase (InterPro:IPR004963); BEST Arabidopsis thaliana protein match is: Pectinacetylesterase family protein (TAIR:AT3G05910.1); Has 35333 Blast hits to 34131 proteins in 2444 species: Archae - 798; Bacteria - 22429; Metazoa - 974; Fungi - 991; Plants - 531; Viruses - 0; Other Eukaryotes - 9610 (source: NCBI BLink).
Bo1g015020.1	NA	C01	NA	NA	NA	NA	NA	NA	NA	NA	NA	NA	NA	NA	NA	NA	NA	1.81e-06	0.000213399	0.000562486	0.666224	-0.349295	C01_005087321_005088788			#N/A
Bo1g016070.1	NA	C01	NA	NA	NA	NA	NA	NA	NA	NA	NA	NA	NA	NA	NA	NA	NA	9.45e-05	0.00278783	0.00783941	0.666224	-0.278923	C01_005119314_005120273	AT4G29735.1		unknown protein; FUNCTIONS IN: molecular_function unknown; INVOLVED IN: biological_process unknown; LOCATED IN: endomembrane system; EXPRESSED IN: 23 plant structures; EXPRESSED DURING: 15 growth stages; CONTAINS InterPro DOMAIN/s: Uncharacterised protein family UPF0197 (InterPro:IPR007915); Has 30201 Blast hits to 17322 proteins in 780 species: Archae - 12; Bacteria - 1396; Metazoa - 17338; Fung…
Bo1g016170.1	NA	C01	NA	NA	NA	NA	NA	NA	NA	NA	NA	NA	NA	NA	NA	NA	NA	0.00134076	0.0158437	0.045477	0.666224	-0.238821	C01_005202404_005203874			#N/A
Bo1g016890.1	NA	C01	0.000573542	0.0133759	0.0316699	0.648193	0.295245	NA	NA	NA	NA	NA	NA	NA	NA	NA	NA	NA	NA	NA	NA	NA	C01_005658771_005660828	AT4G29040.1	regulatory particle AAA-ATPase 2A	regulatory particle AAA-ATPase 2A (RPT2a); FUNCTIONS IN: ATPase activity; INVOLVED IN: in 17 processes; LOCATED IN: proteasome regulatory particle, base subcomplex, proteasome complex, nucleus, membrane; EXPRESSED IN: 29 plant structures; EXPRESSED DURING: 13 growth stages; CONTAINS InterPro DOMAIN/s: ATPase, AAA+ type, core (InterPro:IPR003593), ATPase, AAA-type, core (InterPro:IPR003959), ATPas…
Bo1g017710.1	NA	C01	NA	NA	NA	NA	NA	NA	NA	NA	NA	NA	NA	NA	NA	NA	NA	4.75e-06	0.000404859	0.0010766	0.666224	0.320174	C01_006179570_006184434	AT4G17620.1	glycine-rich protein	glycine-rich protein; FUNCTIONS IN: molecular_function unknown; INVOLVED IN: biological_process unknown; LOCATED IN: chloroplast; EXPRESSED IN: 25 plant structures; EXPRESSED DURING: 15 growth stages; CONTAINS InterPro DOMAIN/s: RAI1 like (InterPro:IPR013961); Has 30201 Blast hits to 17322 proteins in 780 species: Archae - 12; Bacteria - 1396; Metazoa - 17338; Fungi - 3422; Plants - 5037; Viruses…
Bo1g017720.1	NA	C01	NA	NA	NA	NA	NA	NA	NA	NA	NA	NA	NA	NA	NA	NA	NA	4.93e-06	0.000410457	0.00110338	0.666224	0.322175	C01_006184929_006188022	AT4G17640.1	casein kinase II beta chain 2	casein kinase II beta chain 2 (CKB2); FUNCTIONS IN: protein kinase regulator activity; INVOLVED IN: protein amino acid phosphorylation; LOCATED IN: protein kinase CK2 complex; EXPRESSED IN: 24 plant structures; EXPRESSED DURING: 15 growth stages; CONTAINS InterPro DOMAIN/s: Casein kinase II, regulatory subunit, alpha-helical (InterPro:IPR016149), Casein kinase II, regulatory subunit, beta-sheet (…
Bo1g017730.1	NA	C01	NA	NA	NA	NA	NA	NA	NA	NA	NA	NA	NA	NA	NA	NA	NA	8.2e-06	0.000572351	0.00154014	0.666224	0.320436	C01_006200015_006200737	AT4G17670.1	Protein of unknown function (DUF581)	Protein of unknown function (DUF581); CONTAINS InterPro DOMAIN/s: Protein of unknown function DUF581 (InterPro:IPR007650); BEST Arabidopsis thaliana protein match is: Protein of unknown function (DUF581) (TAIR:AT5G47060.1); Has 30201 Blast hits to 17322 proteins in 780 species: Archae - 12; Bacteria - 1396; Metazoa - 17338; Fungi - 3422; Plants - 5037; Viruses - 0; Other Eukaryotes - 2996 (source…
Bo1g017790.1	NA	C01	0.000303779	0.00905285	0.022376	0.648193	0.167807	0.000271066	0.0316861	0.0479229	0.765803	0.240703	NA	NA	NA	NA	NA	NA	NA	NA	NA	NA	C01_006260664_006262220	AT4G17720.1	RNA-binding (RRM/RBD/RNP motifs) family protein	RNA-binding (RRM/RBD/RNP motifs) family protein; FUNCTIONS IN: oxidoreductase activity, nucleotide binding, nucleic acid binding; INVOLVED IN: oxidation reduction; EXPRESSED IN: 24 plant structures; EXPRESSED DURING: 15 growth stages; CONTAINS InterPro DOMAIN/s: Aldo/keto reductase (InterPro:IPR001395), RNA recognition motif, RNP-1 (InterPro:IPR000504), Nucleotide-binding, alpha-beta plait (Inter…
Bo1g017800.1	NA	C01	NA	NA	NA	NA	NA	NA	NA	NA	NA	NA	NA	NA	NA	NA	NA	0.00114242	0.0142497	0.0409992	0.666224	0.234625	C01_006263269_006264626	AT4G17730.1	syntaxin of plants 23	syntaxin of plants 23 (SYP23); FUNCTIONS IN: SNAP receptor activity; INVOLVED IN: intracellular protein transport, cellular membrane fusion; LOCATED IN: plasma membrane; EXPRESSED IN: 24 plant structures; EXPRESSED DURING: 15 growth stages; CONTAINS InterPro DOMAIN/s: Target SNARE coiled-coil domain (InterPro:IPR000727), t-SNARE (InterPro:IPR010989), Syntaxin/epimorphin, conserved site (InterPro:…
Bo1g017930.1	NA	C01	NA	NA	NA	NA	NA	NA	NA	NA	NA	NA	NA	NA	NA	NA	NA	0.00061275	0.00934435	0.0270455	0.666224	0.27025	C01_006359952_006361920	AT4G17830.1	Peptidase M20/M25/M40 family protein	Peptidase M20/M25/M40 family protein; FUNCTIONS IN: metallopeptidase activity, hydrolase activity; INVOLVED IN: proteolysis, metabolic process; EXPRESSED IN: 25 plant structures; EXPRESSED DURING: 13 growth stages; CONTAINS InterPro DOMAIN/s: Peptidase M20 (InterPro:IPR002933), Peptidase M20, dimerisation (InterPro:IPR011650); Has 6221 Blast hits to 6219 proteins in 1645 species: Archae - 204; Ba…
Bo1g019480.1	NA	C01	NA	NA	NA	NA	NA	NA	NA	NA	NA	NA	NA	NA	NA	NA	NA	0.000111681	0.00310546	0.00875384	0.666224	-0.265182	C01_006862258_006863751	AT4G18370.1	DEGP protease 5	DEGP protease 5 (DEG5); FUNCTIONS IN: serine-type peptidase activity, catalytic activity, serine-type endopeptidase activity; INVOLVED IN: photosystem II repair, proteolysis; LOCATED IN: thylakoid, thylakoid lumen, chloroplast thylakoid lumen, chloroplast; EXPRESSED IN: 22 plant structures; EXPRESSED DURING: 13 growth stages; CONTAINS InterPro DOMAIN/s: Serine/cysteine peptidase, trypsin-like (In…
Bo1g020140.1	NA	C01	NA	NA	NA	NA	NA	NA	NA	NA	NA	NA	NA	NA	NA	NA	NA	0.000679505	0.0100011	0.0290024	0.666224	0.238154	C01_007301055_007302377	AT4G18975.4	Pentatricopeptide repeat (PPR) superfamily protein	Pentatricopeptide repeat (PPR) superfamily protein; FUNCTIONS IN: molecular_function unknown; INVOLVED IN: biological_process unknown; EXPRESSED IN: 23 plant structures; EXPRESSED DURING: 13 growth stages; BEST Arabidopsis thaliana protein match is: Pentatricopeptide repeat (PPR) superfamily protein (TAIR:AT4G21190.1).
Bo1g021430.1	NA	C01	NA	NA	NA	NA	NA	NA	NA	NA	NA	NA	NA	NA	NA	NA	NA	0.000580826	0.00901452	0.0260848	0.666224	-0.222603	C01_007545033_007549686	AT4G19380.1	Long-chain fatty alcohol dehydrogenase family protein	Long-chain fatty alcohol dehydrogenase family protein; FUNCTIONS IN: electron carrier activity, oxidoreductase activity, acting on CH-OH group of donors, FAD binding; LOCATED IN: cellular_component unknown; EXPRESSED IN: 14 plant structures; EXPRESSED DURING: 6 growth stages; CONTAINS InterPro DOMAIN/s: Glucose-methanol-choline oxidoreductase, N-terminal (InterPro:IPR000172), Glucose-methanol-cho…
Bo1g021470.1	NA	C01	NA	NA	NA	NA	NA	NA	NA	NA	NA	NA	NA	NA	NA	NA	NA	3.47e-05	0.00145272	0.0040075	0.666224	-0.28004	C01_007582524_007582787			#N/A
Bo1g021550.1	NA	C01	NA	NA	NA	NA	NA	NA	NA	NA	NA	NA	NA	NA	NA	NA	NA	1.44e-05	0.000821353	0.00222621	0.666224	0.28839	C01_007680298_007683081			#N/A
Bo1g021980.1	NA	C01	NA	NA	NA	NA	NA	NA	NA	NA	NA	NA	NA	NA	NA	NA	NA	0.000594156	0.00914518	0.026488	0.666224	-0.236061	C01_008002268_008004067	AT4G19810.1	Glycosyl hydrolase family protein with chitinase insertion domain	Glycosyl hydrolase family protein with chitinase insertion domain; FUNCTIONS IN: cation binding, chitinase activity, hydrolase activity, hydrolyzing O-glycosyl compounds, catalytic activity; INVOLVED IN: carbohydrate metabolic process; LOCATED IN: cell wall; EXPRESSED IN: 10 plant structures; EXPRESSED DURING: LP.04 four leaves visible, 4 anthesis, C globular stage; CONTAINS InterPro DOMAIN/s: Gl…
Bo1g022040.1	NA	C01	NA	NA	NA	NA	NA	NA	NA	NA	NA	NA	NA	NA	NA	NA	NA	6.88e-05	0.00225013	0.00634455	0.666224	-0.276472	C01_008046490_008048974	AT4G19860.1	alpha/beta-Hydrolases superfamily protein	alpha/beta-Hydrolases superfamily protein; FUNCTIONS IN: phosphatidylcholine-sterol O-acyltransferase activity; INVOLVED IN: lipid metabolic process; LOCATED IN: cellular_component unknown; EXPRESSED IN: 23 plant structures; EXPRESSED DURING: 15 growth stages; CONTAINS InterPro DOMAIN/s: Lecithin:cholesterol acyltransferase (InterPro:IPR003386); BEST Arabidopsis thaliana protein match is: lecithi…
Bo1g022210.1	NA	C01	0.000707279	0.0149082	0.0355915	0.648193	-0.0618335	NA	NA	NA	NA	NA	NA	NA	NA	NA	NA	3.88e-05	0.00155743	0.00432089	0.666224	0.277711	C01_008187534_008190816	AT1G48400.1	F-box/RNI-like/FBD-like domains-containing protein	F-box/RNI-like/FBD-like domains-containing protein; CONTAINS InterPro DOMAIN/s: F-box domain, cyclin-like (InterPro:IPR001810), FBD-like (InterPro:IPR006566), F-box domain, Skp2-like (InterPro:IPR022364); BEST Arabidopsis thaliana protein match is: RNI-like superfamily protein (TAIR:AT1G48390.1); Has 116287 Blast hits to 17670 proteins in 977 species: Archae - 853; Bacteria - 43940; Metazoa - 205…
Bo1g022560.1	NA	C01	0.000695912	0.0147696	0.0352698	0.648193	0.136554	NA	NA	NA	NA	NA	NA	NA	NA	NA	NA	6.79e-07	0.000120007	0.000293578	0.666224	-0.30884	C01_008463857_008465037	AT4G20870.1	fatty acid hydroxylase 2	fatty acid hydroxylase 2 (FAH2); CONTAINS InterPro DOMAIN/s: Fatty acid hydroxylase (InterPro:IPR006694); BEST Arabidopsis thaliana protein match is: fatty acid hydroxylase 1 (TAIR:AT2G34770.1); Has 806 Blast hits to 806 proteins in 373 species: Archae - 0; Bacteria - 413; Metazoa - 105; Fungi - 141; Plants - 78; Viruses - 0; Other Eukaryotes - 69 (source: NCBI BLink).
Bo1g023910.1	NA	C01	NA	NA	NA	NA	NA	NA	NA	NA	NA	NA	NA	NA	NA	NA	NA	0.000783427	0.011003	0.0319205	0.666224	-0.240501	C01_008661962_008663669	AT4G21160.4	Calcium-dependent ARF-type GTPase activating protein family	ZAC; FUNCTIONS IN: phospholipid binding, ARF GTPase activator activity; INVOLVED IN: intracellular protein transport; LOCATED IN: Golgi apparatus, plasma membrane, vacuole, membrane; EXPRESSED IN: 26 plant structures; EXPRESSED DURING: 15 growth stages; CONTAINS InterPro DOMAIN/s: Arf GTPase activating protein (InterPro:IPR001164), C2 membrane targeting protein (InterPro:IPR018029), C2 calcium/li…
Bo1g023970.1	NA	C01	9.47e-06	0.000969857	0.00260517	0.648193	-0.0984365	NA	NA	NA	NA	NA	NA	NA	NA	NA	NA	0.000135693	0.00351706	0.00995089	0.666224	0.269599	C01_008710246_008711822	AT4G21210.1	PPDK regulatory protein	PPDK regulatory protein (RP1); FUNCTIONS IN: protein kinase activity, phosphoprotein phosphatase activity; INVOLVED IN: biological_process unknown; LOCATED IN: chloroplast; EXPRESSED IN: 21 plant structures; EXPRESSED DURING: 13 growth stages; CONTAINS InterPro DOMAIN/s: Pyruvate Pi dikinase regulator (InterPro:IPR017409), Protein of unknown function DUF299, phosphotransferase, predicted (InterPr…
Bo1g024050.1	NA	C01	0.000174301	0.00643524	0.0164713	0.648193	-0.12663	NA	NA	NA	NA	NA	NA	NA	NA	NA	NA	NA	NA	NA	NA	NA	C01_008760226_008761095	AT4G21310.1	Protein of unknown function (DUF1218)	Protein of unknown function (DUF1218); FUNCTIONS IN: molecular_function unknown; INVOLVED IN: biological_process unknown; LOCATED IN: endomembrane system; EXPRESSED IN: 22 plant structures; EXPRESSED DURING: 13 growth stages; CONTAINS InterPro DOMAIN/s: Protein of unknown function DUF1218 (InterPro:IPR009606); BEST Arabidopsis thaliana protein match is: Protein of unknown function (DUF1218) (TAIR…
Bo1g024180.1	NA	C01	2.32e-07	9e-05	0.000299288	0.648193	-0.220009	NA	NA	NA	NA	NA	NA	NA	NA	NA	NA	0.000166977	0.00403375	0.0114015	0.666224	0.247001	C01_008861145_008863056	AT4G21445.1		unknown protein; FUNCTIONS IN: molecular_function unknown; INVOLVED IN: biological_process unknown; LOCATED IN: chloroplast, chloroplast stroma; Has 30201 Blast hits to 17322 proteins in 780 species: Archae - 12; Bacteria - 1396; Metazoa - 17338; Fungi - 3422; Plants - 5037; Viruses - 0; Other Eukaryotes - 2996 (source: NCBI BLink).
Bo1g027220.1	NA	C01	4.21e-05	0.00259809	0.00694255	0.648193	-0.135014	NA	NA	NA	NA	NA	NA	NA	NA	NA	NA	NA	NA	NA	NA	NA	C01_009626414_009628599	AT4G22340.3	cytidinediphosphate diacylglycerol synthase 2	cytidinediphosphate diacylglycerol synthase 2 (CDS2); FUNCTIONS IN: phosphatidate cytidylyltransferase activity; LOCATED IN: endomembrane system, membrane; EXPRESSED IN: 22 plant structures; EXPRESSED DURING: 13 growth stages; CONTAINS InterPro DOMAIN/s: Phosphatidate cytidylyltransferase (InterPro:IPR000374), Phosphatidate cytidylyltransferase, eukaryota (InterPro:IPR016720); BEST Arabidopsis th…
Bo1g028320.1	NA	C01	NA	NA	NA	NA	NA	NA	NA	NA	NA	NA	NA	NA	NA	NA	NA	0.000244999	0.00521341	0.0146605	0.666224	-0.257225	C01_009691844_009693899			#N/A
Bo1g028350.1	NA	C01	NA	NA	NA	NA	NA	NA	NA	NA	NA	NA	NA	NA	NA	NA	NA	3.28e-05	0.00140117	0.00386204	0.666224	-0.271497	C01_009702916_009705203			#N/A
Bo1g028460.1	NA	C01	NA	NA	NA	NA	NA	NA	NA	NA	NA	NA	NA	NA	NA	NA	NA	0.00122281	0.0148601	0.0428539	0.666224	-0.243265	C01_009787112_009790972			#N/A
Bo1g028490.1	NA	C01	0.00114249	0.0198032	0.0467528	0.648193	0.236187	NA	NA	NA	NA	NA	NA	NA	NA	NA	NA	0.0005624	0.00883551	0.0255226	0.666224	-0.253883	C01_009797496_009800035	AT1G18450.1	actin-related protein 4	actin-related protein 4 (ARP4); FUNCTIONS IN: structural constituent of cytoskeleton; INVOLVED IN: long-day photoperiodism, flowering, chromatin organization, pollen sperm cell differentiation; LOCATED IN: nucleolus, nucleus; EXPRESSED IN: 25 plant structures; EXPRESSED DURING: 14 growth stages; CONTAINS InterPro DOMAIN/s: Actin/actin-like (InterPro:IPR004000); BEST Arabidopsis thaliana protein m…
Bo1g030660.1	NA	C01	6.15e-07	0.000181925	0.000538617	0.648193	-0.164694	NA	NA	NA	NA	NA	NA	NA	NA	NA	NA	2.18e-05	0.00107108	0.00293946	0.666224	0.293281	C01_009922065_009922435			#N/A
Bo1g030730.1	NA	C01	0.000137384	0.00558521	0.0143772	0.648193	-0.222379	NA	NA	NA	NA	NA	NA	NA	NA	NA	NA	NA	NA	NA	NA	NA	C01_009989792_009991336	AT4G22790.1	MATE efflux family protein	MATE efflux family protein; FUNCTIONS IN: antiporter activity, drug transmembrane transporter activity, transporter activity; INVOLVED IN: drug transmembrane transport, transmembrane transport; LOCATED IN: membrane; EXPRESSED IN: 20 plant structures; EXPRESSED DURING: 10 growth stages; CONTAINS InterPro DOMAIN/s: Multi antimicrobial extrusion protein MatE (InterPro:IPR002528); BEST Arabidopsis th…
Bo1g031770.1	NA	C01	0.000829565	0.0163602	0.0389384	0.648193	-0.141321	NA	NA	NA	NA	NA	NA	NA	NA	NA	NA	0.000598552	0.00917852	0.0266203	0.666224	0.226631	C01_010058048_010059395	AT4G22850.1	SNARE associated Golgi protein family	SNARE associated Golgi protein family; CONTAINS InterPro DOMAIN/s: SNARE associated Golgi protein (InterPro:IPR015414); BEST Arabidopsis thaliana protein match is: SNARE associated Golgi protein family (TAIR:AT4G12000.1); Has 1827 Blast hits to 1824 proteins in 531 species: Archae - 7; Bacteria - 902; Metazoa - 120; Fungi - 93; Plants - 292; Viruses - 0; Other Eukaryotes - 413 (source: NCBI BLink…
Bo1g031790.1	NA	C01	2.93e-05	0.00205336	0.00551838	0.648193	0.295489	NA	NA	NA	NA	NA	NA	NA	NA	NA	NA	NA	NA	NA	NA	NA	C01_010073702_010075117	AT4G22880.2	leucoanthocyanidin dioxygenase	leucoanthocyanidin dioxygenase (LDOX); CONTAINS InterPro DOMAIN/s: Oxoglutarate/iron-dependent oxygenase (InterPro:IPR005123); BEST Arabidopsis thaliana protein match is: flavonol synthase 1 (TAIR:AT5G08640.2); Has 35333 Blast hits to 34131 proteins in 2444 species: Archae - 798; Bacteria - 22429; Metazoa - 974; Fungi - 991; Plants - 531; Viruses - 0; Other Eukaryotes - 9610 (source: NCBI BLink).
Bo1g031800.1	NA	C01	4.16e-05	0.00257877	0.00688851	0.648193	-0.216098	NA	NA	NA	NA	NA	NA	NA	NA	NA	NA	5.9e-07	0.000109937	0.000268566	0.666224	0.329975	C01_010076255_010077884	AT4G22890.2	PGR5-LIKE A	PGR5-LIKE A; FUNCTIONS IN: molecular_function unknown; INVOLVED IN: photosynthetic electron transport in photosystem I, photosynthesis; LOCATED IN: thylakoid, chloroplast thylakoid membrane, chloroplast; EXPRESSED IN: 22 plant structures; EXPRESSED DURING: 13 growth stages; BEST Arabidopsis thaliana protein match is: PGR5-like B (TAIR:AT4G11960.1); Has 112 Blast hits to 112 proteins in 25 species…
Bo1g031940.1	NA	C01	NA	NA	NA	NA	NA	NA	NA	NA	NA	NA	NA	NA	NA	NA	NA	7.95e-05	0.00248027	0.00698635	0.666224	-0.272749	C01_010162499_010163575			#N/A
Bo1g034570.1	NA	C01	0.00100679	0.0183911	0.0434775	0.648193	-0.148744	NA	NA	NA	NA	NA	NA	NA	NA	NA	NA	NA	NA	NA	NA	NA	C01_010601469_010604963	ATCG01310.1	ribosomal protein L2	ribosomal protein L2 (RPL2.2); FUNCTIONS IN: structural constituent of ribosome; INVOLVED IN: translation; LOCATED IN: plastid large ribosomal subunit, membrane; EXPRESSED IN: leaf; CONTAINS InterPro DOMAIN/s: Nucleic acid-binding, OB-fold (InterPro:IPR012340), Translation protein SH3-like, subgroup (InterPro:IPR014722), Ribosomal protein L2 (InterPro:IPR002171), Ribosomal protein L2, bacterial-t…
Bo1g037360.1	NA	C01	0.00107725	0.0191669	0.0451975	0.648193	-0.168003	NA	NA	NA	NA	NA	NA	NA	NA	NA	NA	1.17e-05	0.000729928	0.00194782	0.666224	0.291496	C01_011279286_011282533	AT4G23980.1	auxin response factor 9	auxin response factor 9 (ARF9); FUNCTIONS IN: sequence-specific DNA binding transcription factor activity; INVOLVED IN: regulation of transcription, DNA-dependent; LOCATED IN: nucleus; EXPRESSED IN: 22 plant structures; EXPRESSED DURING: 13 growth stages; CONTAINS InterPro DOMAIN/s: Aux/IAA-ARF-dimerisation (InterPro:IPR011525), Transcriptional factor B3 (InterPro:IPR003340), AUX/IAA protein (Int…
Bo1g037600.1	NA	C01	NA	NA	NA	NA	NA	NA	NA	NA	NA	NA	NA	NA	NA	NA	NA	0.000240869	0.00514383	0.0144976	0.666224	-0.234632	C01_011460889_011462935	AT4G24160.1	alpha/beta-Hydrolases superfamily protein	alpha/beta-Hydrolases superfamily protein; CONTAINS InterPro DOMAIN/s: Alpha/beta hydrolase fold-1 (InterPro:IPR000073); BEST Arabidopsis thaliana protein match is: alpha/beta-Hydrolases superfamily protein (TAIR:AT1G64670.1); Has 13697 Blast hits to 13658 proteins in 1951 species: Archae - 114; Bacteria - 10198; Metazoa - 427; Fungi - 417; Plants - 428; Viruses - 0; Other Eukaryotes - 2113 (sour…
Bo1g037720.1	NA	C01	NA	NA	NA	NA	NA	0.000279624	0.0320509	0.0484911	0.765803	0.27144	NA	NA	NA	NA	NA	NA	NA	NA	NA	NA	C01_011534969_011536222			#N/A
Bo1g037750.1	NA	C01	0.000508669	0.0123633	0.0296408	0.648193	-0.149357	NA	NA	NA	NA	NA	NA	NA	NA	NA	NA	NA	NA	NA	NA	NA	C01_011541640_011544189	AT4G24250.1	Seven transmembrane MLO family protein	MILDEW RESISTANCE LOCUS O 13 (MLO13); FUNCTIONS IN: calmodulin binding; INVOLVED IN: cell death, defense response; LOCATED IN: integral to membrane, plasma membrane; EXPRESSED IN: 13 plant structures; EXPRESSED DURING: seedling growth, petal differentiation and expansion stage; CONTAINS InterPro DOMAIN/s: Mlo-related protein (InterPro:IPR004326); BEST Arabidopsis thaliana protein match is: Seven …
Bo1g037800.1	NA	C01	0.000221603	0.00744214	0.01883	0.648193	-0.183956	NA	NA	NA	NA	NA	NA	NA	NA	NA	NA	2.96e-05	0.00130722	0.00360111	0.666224	0.304794	C01_011569229_011573798	AT1G06950.1	translocon at the inner envelope membrane of chloroplasts 110	translocon at the inner envelope membrane of chloroplasts 110 (TIC110); INVOLVED IN: protein import into chloroplast stroma, chloroplast organization; LOCATED IN: chloroplast, membrane, chloroplast envelope, Tic complex; EXPRESSED IN: 23 plant structures; EXPRESSED DURING: 14 growth stages; Has 131 Blast hits to 118 proteins in 52 species: Archae - 4; Bacteria - 6; Metazoa - 16; Fungi - 9; Plants…
Bo1g037810.1	NA	C01	0.000890827	0.0171145	0.040545	0.648193	-0.153175	NA	NA	NA	NA	NA	NA	NA	NA	NA	NA	0.000344104	0.00644376	0.0183514	0.666224	0.260449	C01_011575010_011579212			#N/A
Bo1g038860.1	NA	C01	0.000809393	0.0161987	0.0383997	0.648193	0.155832	NA	NA	NA	NA	NA	NA	NA	NA	NA	NA	NA	NA	NA	NA	NA	C01_011613080_011615725	AT4G24290.2	MAC/Perforin domain-containing protein	MAC/Perforin domain-containing protein; FUNCTIONS IN: molecular_function unknown; INVOLVED IN: biological_process unknown; LOCATED IN: plasma membrane; EXPRESSED IN: 18 plant structures; EXPRESSED DURING: 9 growth stages; CONTAINS InterPro DOMAIN/s: Membrane attack complex component/perforin (MACPF) domain (InterPro:IPR020864), Membrane attack complex component/perforin (MACPF) domain, metazoa (I…
Bo1g038890.1	NA	C01	NA	NA	NA	NA	NA	NA	NA	NA	NA	NA	NA	NA	NA	NA	NA	1.53e-05	0.000852015	0.00231603	0.666224	-0.266894	C01_011619489_011621553	AT4G24330.1	Protein of unknown function (DUF1682)	Protein of unknown function (DUF1682); FUNCTIONS IN: molecular_function unknown; INVOLVED IN: biological_process unknown; LOCATED IN: endoplasmic reticulum; EXPRESSED IN: 23 plant structures; EXPRESSED DURING: 13 growth stages; CONTAINS InterPro DOMAIN/s: Protein of unknown function DUF1682 (InterPro:IPR012879); BEST Arabidopsis thaliana protein match is: Protein of unknown function (DUF1682) (TA…
Bo1g038950.1	NA	C01	0.000404692	0.0107815	0.026154	0.648193	0.238116	NA	NA	NA	NA	NA	NA	NA	NA	NA	NA	0.00146388	0.0167424	0.0481022	0.666224	-0.207825	C01_011658625_011661472	AT4G24400.1	CBL-interacting protein kinase 8	CBL-interacting protein kinase 8 (CIPK8); FUNCTIONS IN: protein kinase activity, kinase activity; INVOLVED IN: protein amino acid phosphorylation, response to nitrate, root development, response to glucose stimulus; LOCATED IN: plasma membrane; EXPRESSED IN: 23 plant structures; EXPRESSED DURING: 13 growth stages; CONTAINS InterPro DOMAIN/s: Protein kinase, ATP binding site (InterPro:IPR017441), …
Bo1g039000.1	NA	C01	NA	NA	NA	NA	NA	NA	NA	NA	NA	NA	NA	NA	NA	NA	NA	0.000767437	0.0108494	0.0314811	0.666224	-0.201801	C01_011707415_011709386	AT4G24470.2	GATA-type zinc finger protein with TIFY domain	Zinc-finger protein expressed in Inflorescence Meristem (ZIM); CONTAINS InterPro DOMAIN/s: Zinc finger, NHR/GATA-type (InterPro:IPR013088), Tify (InterPro:IPR010399), CCT domain (InterPro:IPR010402), Zinc finger, GATA-type (InterPro:IPR000679); BEST Arabidopsis thaliana protein match is: ZIM-LIKE 2 (TAIR:AT1G51600.2); Has 1524 Blast hits to 1503 proteins in 175 species: Archae - 0; Bacteria - 0; …
Bo1g039040.1	NA	C01	NA	NA	NA	NA	NA	NA	NA	NA	NA	NA	NA	NA	NA	NA	NA	0.000342244	0.00642235	0.0182854	0.666224	0.250757	C01_011739022_011743011	AT4G24520.1	P450 reductase 1	P450 reductase 1 (ATR1); FUNCTIONS IN: NADPH-hemoprotein reductase activity; INVOLVED IN: response to oxidative stress, phenylpropanoid metabolic process; LOCATED IN: endoplasmic reticulum; EXPRESSED IN: 24 plant structures; EXPRESSED DURING: 15 growth stages; CONTAINS InterPro DOMAIN/s: Ferredoxin reductase-type FAD-binding domain (InterPro:IPR017927), Flavodoxin/nitric oxide synthase (InterPro:…
Bo1g039060.1	NA	C01	NA	NA	NA	NA	NA	NA	NA	NA	NA	NA	NA	NA	NA	NA	NA	0.000198266	0.0044933	0.0127596	0.666224	-0.231066	C01_011748690_011750867	AT4G24530.1	O-fucosyltransferase family protein	O-fucosyltransferase family protein; CONTAINS InterPro DOMAIN/s: GDP-fucose protein O-fucosyltransferase (InterPro:IPR019378); BEST Arabidopsis thaliana protein match is: O-fucosyltransferase family protein (TAIR:AT5G65470.1); Has 832 Blast hits to 825 proteins in 30 species: Archae - 0; Bacteria - 0; Metazoa - 0; Fungi - 0; Plants - 832; Viruses - 0; Other Eukaryotes - 0 (source: NCBI BLink).
Bo1g039320.1	NA	C01	NA	NA	NA	NA	NA	NA	NA	NA	NA	NA	NA	NA	NA	NA	NA	0.000366496	0.00672281	0.0191385	0.666224	-0.225386	C01_011936093_011938992	AT4G24790.2	AAA-type ATPase family protein	AAA-type ATPase family protein; FUNCTIONS IN: DNA-directed DNA polymerase activity, DNA binding, ATP binding; INVOLVED IN: DNA replication; LOCATED IN: DNA polymerase III complex; EXPRESSED IN: 20 plant structures; EXPRESSED DURING: 9 growth stages; CONTAINS InterPro DOMAIN/s: ATPase, AAA-type, core (InterPro:IPR003959), DNA polymerase III, clamp loader complex, gamma/delta/delta subunit, C-termi…
Bo1g039330.1	NA	C01	NA	NA	NA	NA	NA	NA	NA	NA	NA	NA	NA	NA	NA	NA	NA	2.09e-05	0.00103191	0.00285079	0.666224	-0.288022	C01_011940046_011942340	AT4G24800.3	MA3 domain-containing protein	MA3 domain-containing protein; FUNCTIONS IN: molecular_function unknown; INVOLVED IN: biological_process unknown; LOCATED IN: cellular_component unknown; EXPRESSED IN: 24 plant structures; EXPRESSED DURING: 15 growth stages; CONTAINS InterPro DOMAIN/s: Initiation factor eIF-4 gamma, MA3 (InterPro:IPR003891); BEST Arabidopsis thaliana protein match is: MA3 domain-containing protein (TAIR:AT5G63190…
Bo1g039380.1	NA	C01	0.000389666	0.0105081	0.0256203	0.648193	0.214895	NA	NA	NA	NA	NA	NA	NA	NA	NA	NA	6.51e-05	0.00217236	0.00611767	0.666224	-0.247337	C01_011969853_011970483	AT5G25090.1	early nodulin-like protein 13	early nodulin-like protein 13 (ENODL13); FUNCTIONS IN: electron carrier activity, copper ion binding; LOCATED IN: anchored to plasma membrane, plasma membrane, anchored to membrane; EXPRESSED IN: 18 plant structures; EXPRESSED DURING: 10 growth stages; CONTAINS InterPro DOMAIN/s: Plastocyanin-like (InterPro:IPR003245), Cupredoxin (InterPro:IPR008972); BEST Arabidopsis thaliana protein match is: e…
Bo1g039440.1	NA	C01	NA	NA	NA	NA	NA	NA	NA	NA	NA	NA	NA	NA	NA	NA	NA	3.51e-06	0.000334215	0.000880681	0.666224	-0.317047	C01_011993289_011994233	AT4G24930.1	thylakoid lumenal 17.9 kDa protein, chloroplast	thylakoid lumenal 17.9 kDa protein, chloroplast; FUNCTIONS IN: molecular_function unknown; INVOLVED IN: biological_process unknown; LOCATED IN: thylakoid, thylakoid lumen, chloroplast thylakoid lumen, chloroplast; EXPRESSED IN: 22 plant structures; EXPRESSED DURING: 13 growth stages; Has 48 Blast hits to 48 proteins in 16 species: Archae - 0; Bacteria - 0; Metazoa - 0; Fungi - 0; Plants - 45; Vir…
Bo1g039640.1	NA	C01	9.6e-06	0.000974708	0.00263011	0.648193	-0.199503	NA	NA	NA	NA	NA	NA	NA	NA	NA	NA	0.000248857	0.0052581	0.0148119	0.666224	0.245313	C01_012112354_012113073	AT4G25050.1	acyl carrier protein 4	acyl carrier protein 4 (ACP4); FUNCTIONS IN: acyl carrier activity; INVOLVED IN: response to light stimulus, fatty acid biosynthetic process; LOCATED IN: chloroplast stroma, chloroplast, chloroplast envelope; EXPRESSED IN: 22 plant structures; EXPRESSED DURING: 14 growth stages; CONTAINS InterPro DOMAIN/s: Phosphopantetheine-binding (InterPro:IPR006163), Acyl carrier protein (ACP) (InterPro:IPR00…
Bo1g039670.1	NA	C01	NA	NA	NA	NA	NA	NA	NA	NA	NA	NA	NA	NA	NA	NA	NA	0.000381988	0.00691614	0.0196749	0.666224	-0.219666	C01_012119470_012121113	AT5G51020.1	crumpled leaf	CRUMPLED LEAF (CRL); CONTAINS InterPro DOMAIN/s: Protein of unknown function DUF1001 (InterPro:IPR010404); Has 109 Blast hits to 109 proteins in 37 species: Archae - 0; Bacteria - 64; Metazoa - 0; Fungi - 0; Plants - 31; Viruses - 0; Other Eukaryotes - 14 (source: NCBI BLink).
Bo1g039920.1	NA	C01	NA	NA	NA	NA	NA	NA	NA	NA	NA	NA	NA	NA	NA	NA	NA	0.000194187	0.00443728	0.012587	0.666224	-0.245843	C01_012243903_012246911	AT4G25230.2	RPM1 interacting protein 2	RPM1 interacting protein 2 (RIN2); CONTAINS InterPro DOMAIN/s: Zinc finger, RING-type (InterPro:IPR001841), Zinc finger, C3HC4 RING-type (InterPro:IPR018957), Ubiquitin system component Cue (InterPro:IPR003892); BEST Arabidopsis thaliana protein match is: RPM1 interacting protein 3 (TAIR:AT5G51450.1); Has 2005 Blast hits to 1973 proteins in 236 species: Archae - 0; Bacteria - 2; Metazoa - 699; Fu…
Bo1g043180.1	NA	C01	0.000774645	0.0157325	0.0374599	0.648193	-0.189392	NA	NA	NA	NA	NA	NA	NA	NA	NA	NA	NA	NA	NA	NA	NA	C01_013229792_013230116			#N/A
Bo1g046520.1	NA	C01	NA	NA	NA	NA	NA	NA	NA	NA	NA	NA	NA	NA	NA	NA	NA	0.000260414	0.0053996	0.0152611	0.666224	-0.238863	C01_013459336_013460802	AT4G26650.2	RNA-binding (RRM/RBD/RNP motifs) family protein	RNA-binding (RRM/RBD/RNP motifs) family protein; FUNCTIONS IN: RNA binding, nucleotide binding, nucleic acid binding; EXPRESSED IN: 25 plant structures; EXPRESSED DURING: 15 growth stages; CONTAINS InterPro DOMAIN/s: RNA recognition motif, RNP-1 (InterPro:IPR000504), Nucleotide-binding, alpha-beta plait (InterPro:IPR012677); BEST Arabidopsis thaliana protein match is: RNA-binding (RRM/RBD/RNP mot…
Bo1g047770.1	NA	C01	0.000659841	0.0144218	0.0342356	0.648193	-0.159172	NA	NA	NA	NA	NA	NA	NA	NA	NA	NA	NA	NA	NA	NA	NA	C01_013564011_013565576	AT4G26860.1	Predicted pyridoxal phosphate-dependent enzyme, YBL036C type	Predicted pyridoxal phosphate-dependent enzyme, YBL036C type; CONTAINS InterPro DOMAIN/s: Predicted pyridoxal phosphate-dependent enzyme, YBL036C type (InterPro:IPR011078), Alanine racemase, N-terminal (InterPro:IPR001608); BEST Arabidopsis thaliana protein match is: Predicted pyridoxal phosphate-dependent enzyme, YBL036C type (TAIR:AT1G11930.2); Has 7173 Blast hits to 7173 proteins in 2384 speci…
Bo1g047850.1	NA	C01	NA	NA	NA	NA	NA	NA	NA	NA	NA	NA	NA	NA	NA	NA	NA	0.00094572	0.0124907	0.0362011	0.666224	0.240505	C01_013617892_013620348	AT4G27020.1		unknown protein; FUNCTIONS IN: molecular_function unknown; LOCATED IN: vacuole; BEST Arabidopsis thaliana protein match is: unknown protein (TAIR:AT5G54870.1); Has 1807 Blast hits to 1807 proteins in 277 species: Archae - 0; Bacteria - 0; Metazoa - 736; Fungi - 347; Plants - 385; Viruses - 0; Other Eukaryotes - 339 (source: NCBI BLink).
Bo1g047860.1	NA	C01	0.000520351	0.0125228	0.0300135	0.648193	-0.1605	NA	NA	NA	NA	NA	NA	NA	NA	NA	NA	0.000876468	0.0118578	0.0344132	0.666224	0.244579	C01_013620719_013621615	AT4G27030.1	fatty acid desaturase A	fatty acid desaturase A (FADA); FUNCTIONS IN: Delta 3-trans hexadecenoic acid phosphatidylglycerol desaturase activity; INVOLVED IN: response to karrikin, phosphatidylglycerol metabolic process, unsaturated fatty acid biosynthetic process; LOCATED IN: chloroplast; EXPRESSED IN: 20 plant structures; EXPRESSED DURING: 13 growth stages; CONTAINS InterPro DOMAIN/s: Kua-ubiquitin conjugating enzyme hy…
Bo1g048080.1	NA	C01	NA	NA	NA	NA	NA	NA	NA	NA	NA	NA	NA	NA	NA	NA	NA	0.00134625	0.0158817	0.0455964	0.666224	0.202177	C01_013721465_013724395	AT4G27190.1	NB-ARC domain-containing disease resistance protein	NB-ARC domain-containing disease resistance protein; FUNCTIONS IN: nucleoside-triphosphatase activity, nucleotide binding, ATP binding; INVOLVED IN: apoptosis, defense response; LOCATED IN: cellular_component unknown; CONTAINS InterPro DOMAIN/s: ATPase, AAA+ type, core (InterPro:IPR003593), NB-ARC (InterPro:IPR002182), Disease resistance protein (InterPro:IPR000767); BEST Arabidopsis thaliana pro…
Bo1g048220.1	NA	C01	0.000868292	0.0168574	0.039959	0.648193	-0.106834	NA	NA	NA	NA	NA	NA	NA	NA	NA	NA	0.000971589	0.0127154	0.0368551	0.666224	0.214215	C01_013818224_013820997	AT4G27340.1	Met-10+ like family protein	Met-10+ like family protein; CONTAINS InterPro DOMAIN/s: Protein of unknown function Met10 (InterPro:IPR003402); BEST Arabidopsis thaliana protein match is: S-adenosyl-L-methionine-dependent methyltransferases superfamily protein (TAIR:AT3G56120.1); Has 1666 Blast hits to 1640 proteins in 617 species: Archae - 405; Bacteria - 591; Metazoa - 172; Fungi - 146; Plants - 123; Viruses - 0; Other Eukar…
Bo1g051100.1	NA	C01	NA	NA	NA	NA	NA	NA	NA	NA	NA	NA	NA	NA	NA	NA	NA	2.7e-05	0.00123514	0.00339077	0.666224	-0.311516	C01_014464193_014468336			#N/A
Bo1g051850.1	NA	C01	NA	NA	NA	NA	NA	NA	NA	NA	NA	NA	6.7e-05	0.0110261	0.0204135	0.701997	0.333047	8.58e-05	0.00260811	0.00735256	0.666224	0.288502	C01_014959453_014961829	AT2G31290.2	Ubiquitin carboxyl-terminal hydrolase family protein	Ubiquitin carboxyl-terminal hydrolase family protein; LOCATED IN: mitochondrion; EXPRESSED IN: 17 plant structures; EXPRESSED DURING: 11 growth stages; CONTAINS InterPro DOMAIN/s: RNA recognition domain, plant (InterPro:IPR021099); BEST Arabidopsis thaliana protein match is: Ubiquitin carboxyl-terminal hydrolase family protein (TAIR:AT3G63090.1); Has 35333 Blast hits to 34131 proteins in 2444 spe…
Bo1g053690.1	NA	C01	NA	NA	NA	NA	NA	NA	NA	NA	NA	NA	NA	NA	NA	NA	NA	6.08e-05	0.00206054	0.00584258	0.666224	-0.264045	C01_015737882_015739034			#N/A
Bo1g054850.1	NA	C01	NA	NA	NA	NA	NA	0.000148375	0.0250923	0.038658	0.765803	-0.210915	NA	NA	NA	NA	NA	NA	NA	NA	NA	NA	C01_015880507_015882609	AT4G16390.1	pentatricopeptide (PPR) repeat-containing protein	pentatricopeptide (PPR) repeat-containing protein; LOCATED IN: chloroplast; EXPRESSED IN: 22 plant structures; EXPRESSED DURING: 13 growth stages; CONTAINS InterPro DOMAIN/s: Pentatricopeptide repeat (InterPro:IPR002885), Smr protein/MutS2 C-terminal (InterPro:IPR002625); BEST Arabidopsis thaliana protein match is: pentatricopeptide (PPR) repeat-containing protein (TAIR:AT5G46580.1); Has 17747 Bl…
Bo1g054890.1	NA	C01	NA	NA	NA	NA	NA	4.24e-05	0.0148415	0.0225231	0.765803	-0.262645	NA	NA	NA	NA	NA	NA	NA	NA	NA	NA	C01_015912084_015913367	AT4G16330.1	2-oxoglutarate (2OG) and Fe(II)-dependent oxygenase superfamily protein	2-oxoglutarate (2OG) and Fe(II)-dependent oxygenase superfamily protein; FUNCTIONS IN: oxidoreductase activity, acting on paired donors, with incorporation or reduction of molecular oxygen, 2-oxoglutarate as one donor, and incorporation of one atom each of oxygen into both donors, oxidoreductase activity; INVOLVED IN: flavonoid biosynthetic process; LOCATED IN: peroxisome; EXPRESSED IN: 22 plant …
Bo1g055110.1	NA	C01	NA	NA	NA	NA	NA	2.03e-05	0.0116568	0.0160473	0.765803	-0.240202	NA	NA	NA	NA	NA	NA	NA	NA	NA	NA	C01_016057930_016060730	AT4G16143.2	importin alpha isoform 2	importin alpha isoform 2 (IMPA-2); FUNCTIONS IN: protein transporter activity, binding; INVOLVED IN: intracellular protein transport, protein import into nucleus; LOCATED IN: cytosol; EXPRESSED IN: 23 plant structures; EXPRESSED DURING: 14 growth stages; CONTAINS InterPro DOMAIN/s: Importin-alpha-like, importin-beta-binding domain (InterPro:IPR002652), Armadillo-like helical (InterPro:IPR011989),…
Bo1g055150.1	NA	C01	NA	NA	NA	NA	NA	NA	NA	NA	NA	NA	NA	NA	NA	NA	NA	0.000794638	0.0110695	0.0322266	0.666224	0.230371	C01_016080259_016081559			#N/A
Bo1g059120.1	NA	C01	5.17e-05	0.00298697	0.00791099	0.648193	-0.21381	NA	NA	NA	NA	NA	NA	NA	NA	NA	NA	NA	NA	NA	NA	NA	C01_018092103_018092802			#N/A
Bo1g059170.1	NA	C01	9.75e-05	0.00438659	0.0117313	0.648193	-0.163721	NA	NA	NA	NA	NA	NA	NA	NA	NA	NA	0.000231844	0.00501674	0.0141385	0.666224	0.266133	C01_018110687_018112080	AT3G51430.2	Calcium-dependent phosphotriesterase superfamily protein	YELLOW-LEAF-SPECIFIC GENE 2 (YLS2); CONTAINS InterPro DOMAIN/s: Strictosidine synthase (InterPro:IPR004141), Strictosidine synthase, conserved region (InterPro:IPR018119), Six-bladed beta-propeller, TolB-like (InterPro:IPR011042); BEST Arabidopsis thaliana protein match is: Calcium-dependent phosphotriesterase superfamily protein (TAIR:AT3G51440.1).
Bo1g059180.1	NA	C01	NA	NA	NA	NA	NA	NA	NA	NA	NA	NA	NA	NA	NA	NA	NA	0.00145482	0.0166845	0.0479126	0.666224	0.20063	C01_018113301_018114948	AT3G51440.1	Calcium-dependent phosphotriesterase superfamily protein	Calcium-dependent phosphotriesterase superfamily protein; FUNCTIONS IN: strictosidine synthase activity; INVOLVED IN: alkaloid biosynthetic process, biosynthetic process; LOCATED IN: endoplasmic reticulum; EXPRESSED IN: 19 plant structures; EXPRESSED DURING: 10 growth stages; CONTAINS InterPro DOMAIN/s: Strictosidine synthase, conserved region (InterPro:IPR018119), Strictosidine synthase (InterPr…
Bo1g059340.1	NA	C01	NA	NA	NA	NA	NA	NA	NA	NA	NA	NA	0.000231049	0.0208925	0.0367359	0.701997	0.273533	NA	NA	NA	NA	NA	C01_018202974_018204056	AT3G51160.1	NAD(P)-binding Rossmann-fold superfamily protein	MURUS 1 (MUR1); FUNCTIONS IN: GDP-mannose 4,6-dehydratase activity; INVOLVED IN: 'de novo' GDP-L-fucose biosynthetic process, unidimensional cell growth; LOCATED IN: cytosol; EXPRESSED IN: 26 plant structures; EXPRESSED DURING: 15 growth stages; CONTAINS InterPro DOMAIN/s: NAD-dependent epimerase/dehydratase (InterPro:IPR001509), NAD(P)-binding domain (InterPro:IPR016040), GDP-mannose 4,6-dehydra…
Bo1g059440.1	NA	C01	NA	NA	NA	NA	NA	NA	NA	NA	NA	NA	NA	NA	NA	NA	NA	0.000339366	0.00639385	0.018183	0.666224	0.247184	C01_018297340_018302183			#N/A
Bo1g060460.1	NA	C01	NA	NA	NA	NA	NA	NA	NA	NA	NA	NA	NA	NA	NA	NA	NA	0.00136211	0.0159971	0.0459402	0.666224	0.2354	C01_018325908_018326865			#N/A
Bo1g060470.1	NA	C01	NA	NA	NA	NA	NA	NA	NA	NA	NA	NA	NA	NA	NA	NA	NA	0.000844045	0.0115383	0.0335567	0.666224	0.291064	C01_018341064_018342516	AT3G51090.1	Protein of unknown function (DUF1640)	Protein of unknown function (DUF1640); CONTAINS InterPro DOMAIN/s: Protein of unknown function DUF1640 (InterPro:IPR012439); BEST Arabidopsis thaliana protein match is: Protein of unknown function (DUF1640) (TAIR:AT2G16460.1); Has 506 Blast hits to 503 proteins in 168 species: Archae - 2; Bacteria - 7; Metazoa - 203; Fungi - 173; Plants - 82; Viruses - 2; Other Eukaryotes - 37 (source: NCBI BLink…
Bo1g063740.1	NA	C01	NA	NA	NA	NA	NA	NA	NA	NA	NA	NA	NA	NA	NA	NA	NA	0.000549228	0.00870477	0.0251171	0.666224	0.248196	C01_018972237_018973883	AT3G44735.2	PHYTOSULFOKINE 3 PRECURSOR	PHYTOSULFOKINE 3 PRECURSOR (PSK3); FUNCTIONS IN: growth factor activity; INVOLVED IN: cell proliferation; LOCATED IN: endomembrane system, extracellular region; EXPRESSED IN: 26 plant structures; EXPRESSED DURING: 13 growth stages; CONTAINS InterPro DOMAIN/s: Phytosulfokine (InterPro:IPR009438).
Bo1g068550.1	NA	C01	NA	NA	NA	NA	NA	NA	NA	NA	NA	NA	NA	NA	NA	NA	NA	8.29e-05	0.00255244	0.00718636	0.666224	0.294781	C01_020339820_020341812	AT3G46440.2	UDP-XYL synthase 5	UDP-XYL synthase 5 (UXS5); FUNCTIONS IN: UDP-glucuronate decarboxylase activity, catalytic activity; INVOLVED IN: nucleotide-sugar metabolic process, D-xylose metabolic process; LOCATED IN: chloroplast; EXPRESSED IN: 26 plant structures; EXPRESSED DURING: 15 growth stages; CONTAINS InterPro DOMAIN/s: NAD-dependent epimerase/dehydratase (InterPro:IPR001509), NAD(P)-binding domain (InterPro:IPR0160…
Bo1g070870.1	NA	C01	NA	NA	NA	NA	NA	NA	NA	NA	NA	NA	NA	NA	NA	NA	NA	0.00014345	0.00364605	0.0103208	0.666224	0.278558	C01_020700258_020701707	AT3G46670.1	UDP-glucosyl transferase 76E11	UDP-glucosyl transferase 76E11 (UGT76E11); FUNCTIONS IN: quercetin 3-O-glucosyltransferase activity, UDP-glycosyltransferase activity, quercetin 7-O-glucosyltransferase activity, transferase activity, transferring glycosyl groups; INVOLVED IN: metabolic process; LOCATED IN: cellular_component unknown; EXPRESSED IN: 19 plant structures; EXPRESSED DURING: 13 growth stages; CONTAINS InterPro DOMAIN/…
Bo1g070990.1	NA	C01	NA	NA	NA	NA	NA	NA	NA	NA	NA	NA	NA	NA	NA	NA	NA	9.77e-05	0.00285246	0.00801546	0.666224	0.296964	C01_020912180_020914156	AT3G46790.1	Tetratricopeptide repeat (TPR)-like superfamily protein	CHLORORESPIRATORY REDUCTION 2 (CRR2); CONTAINS InterPro DOMAIN/s: Pentatricopeptide repeat (InterPro:IPR002885); BEST Arabidopsis thaliana protein match is: Tetratricopeptide repeat (TPR)-like superfamily protein (TAIR:AT3G57430.1); Has 36401 Blast hits to 13536 proteins in 261 species: Archae - 0; Bacteria - 8; Metazoa - 92; Fungi - 72; Plants - 35786; Viruses - 0; Other Eukaryotes - 443 (source…
Bo1g072210.1	NA	C01	0.00106099	0.0189693	0.0448044	0.648193	-0.219063	NA	NA	NA	NA	NA	NA	NA	NA	NA	NA	0.000713221	0.0103239	0.0299656	0.666224	0.256726	C01_021369657_021370195			#N/A
Bo1g073550.1	NA	C01	NA	NA	NA	NA	NA	NA	NA	NA	NA	NA	NA	NA	NA	NA	NA	2.92e-05	0.00129703	0.00357238	0.666224	0.307372	C01_021646315_021647951	AT2G31250.1	Glutamyl-tRNA reductase family protein	HEMA3; FUNCTIONS IN: glutamyl-tRNA reductase activity, NADP or NADPH binding, binding, shikimate 5-dehydrogenase activity, catalytic activity; INVOLVED IN: porphyrin biosynthetic process; LOCATED IN: chloroplast, cytoplasm; EXPRESSED IN: flower, pollen tube; EXPRESSED DURING: 4 anthesis; CONTAINS InterPro DOMAIN/s: Quinate/shikimate 5-dehydrogenase/glutamyl-tRNA reductase (InterPro:IPR006151), Te…
Bo1g073600.1	NA	C01	NA	NA	NA	NA	NA	NA	NA	NA	NA	NA	NA	NA	NA	NA	NA	0.000109743	0.003073	0.00865335	0.666224	0.290848	C01_021694036_021696093			#N/A
Bo1g077010.1	NA	C01	NA	NA	NA	NA	NA	NA	NA	NA	NA	NA	NA	NA	NA	NA	NA	0.00146987	0.0167723	0.0482271	0.666224	-0.226592	C01_022331486_022331776			#N/A
Bo1g077050.1	NA	C01	NA	NA	NA	NA	NA	NA	NA	NA	NA	NA	NA	NA	NA	NA	NA	0.00126205	0.0152236	0.0437392	0.666224	0.222487	C01_022427141_022427431			#N/A
Bo1g078580.1	NA	C01	NA	NA	NA	NA	NA	NA	NA	NA	NA	NA	NA	NA	NA	NA	NA	0.00130973	0.0156099	0.0447977	0.666224	0.224493	C01_023067916_023069314	AT3G01920.1	DHBP synthase RibB-like alpha/beta domain	DHBP synthase RibB-like alpha/beta domain; CONTAINS InterPro DOMAIN/s: Sua5/YciO/YrdC/YwlC (InterPro:IPR004388), DHBP synthase RibB-like alpha/beta domain (InterPro:IPR017945), Sua5/YciO/YrdC, N-terminal (InterPro:IPR006070); Has 7227 Blast hits to 7227 proteins in 2277 species: Archae - 193; Bacteria - 5396; Metazoa - 127; Fungi - 76; Plants - 77; Viruses - 0; Other Eukaryotes - 1358 (source: NC…
Bo1g084900.1	NA	C01	NA	NA	NA	NA	NA	NA	NA	NA	NA	NA	NA	NA	NA	NA	NA	0.000849724	0.0115942	0.0337076	0.666224	0.224038	C01_024612802_024614886			#N/A
Bo1g086060.1	NA	C01	NA	NA	NA	NA	NA	NA	NA	NA	NA	NA	NA	NA	NA	NA	NA	0.000178619	0.00422404	0.0119163	0.666224	-0.265267	C01_025056245_025058143	AT2G20410.1	RNA-binding ASCH domain protein	RNA-binding ASCH domain protein; CONTAINS InterPro DOMAIN/s: ASCH domain (InterPro:IPR007374); Has 281 Blast hits to 281 proteins in 129 species: Archae - 2; Bacteria - 93; Metazoa - 106; Fungi - 0; Plants - 38; Viruses - 0; Other Eukaryotes - 42 (source: NCBI BLink).
Bo1g087360.1	NA	C01	0.000456054	0.0115553	0.0279176	0.648193	0.215242	NA	NA	NA	NA	NA	NA	NA	NA	NA	NA	0.00118462	0.0145786	0.0419799	0.666224	-0.21009	C01_025448082_025449858	AT1G56450.1	20S proteasome beta subunit G1	20S proteasome beta subunit G1 (PBG1); FUNCTIONS IN: peptidase activity, endopeptidase activity, threonine-type endopeptidase activity; INVOLVED IN: response to cadmium ion, response to salt stress, ubiquitin-dependent protein catabolic process; LOCATED IN: proteasome core complex, proteasome complex, cytosolic ribosome; EXPRESSED IN: 26 plant structures; EXPRESSED DURING: 15 growth stages; CONTA…
Bo1g087550.1	NA	C01	0.000611758	0.0138997	0.0328231	0.648193	-0.12891	NA	NA	NA	NA	NA	NA	NA	NA	NA	NA	0.000239789	0.00512685	0.0144549	0.666224	0.264649	C01_025824068_025825023	AT1G57610.2	Protein of unknown function (DUF607)	Protein of unknown function (DUF607); CONTAINS InterPro DOMAIN/s: Protein of unknown function DUF607 (InterPro:IPR006769); BEST Arabidopsis thaliana protein match is: Protein of unknown function (DUF607) (TAIR:AT1G09575.1); Has 35333 Blast hits to 34131 proteins in 2444 species: Archae - 798; Bacteria - 22429; Metazoa - 974; Fungi - 991; Plants - 531; Viruses - 0; Other Eukaryotes - 9610 (source:…
Bo1g087630.1	NA	C01	NA	NA	NA	NA	NA	0.000158487	0.0262509	0.0395734	0.765803	0.231547	NA	NA	NA	NA	NA	4.5e-07	9.51e-05	0.000227086	0.666224	-0.366497	C01_025928865_025930351	AT3G28480.1	Oxoglutarate/iron-dependent oxygenase	Oxoglutarate/iron-dependent oxygenase; FUNCTIONS IN: oxidoreductase activity, acting on paired donors, with incorporation or reduction of molecular oxygen, 2-oxoglutarate as one donor, and incorporation of one atom each of oxygen into both donors, oxidoreductase activity, oxidoreductase activity, acting on paired donors, with incorporation or reduction of molecular oxygen, L-ascorbic acid binding…
Bo1g090170.1	NA	C01	0.000748385	0.0154483	0.0367391	0.648193	-0.182455	NA	NA	NA	NA	NA	NA	NA	NA	NA	NA	NA	NA	NA	NA	NA	C01_026508584_026512337	AT1G58520.1	lipases;hydrolases, acting on ester bonds	RXW8; LOCATED IN: endomembrane system, membrane; CONTAINS InterPro DOMAIN/s: Protein of unknown function DUF221 (InterPro:IPR003864); BEST Arabidopsis thaliana protein match is: Early-responsive to dehydration stress protein (ERD4) (TAIR:AT1G10090.1); Has 30201 Blast hits to 17322 proteins in 780 species: Archae - 12; Bacteria - 1396; Metazoa - 17338; Fungi - 3422; Plants - 5037; Viruses - 0; Oth…
Bo1g090180.1	NA	C01	NA	NA	NA	NA	NA	NA	NA	NA	NA	NA	NA	NA	NA	NA	NA	0.00148431	0.0168834	0.0485275	0.666224	0.231697	C01_026513031_026514272	AT1G58380.1	Ribosomal protein S5 family protein	XW6; FUNCTIONS IN: structural constituent of ribosome; INVOLVED IN: translation; LOCATED IN: cytosolic small ribosomal subunit, plasma membrane, chloroplast, membrane; EXPRESSED IN: guard cell, pollen tube, leaf; CONTAINS InterPro DOMAIN/s: Ribosomal protein S5, eukaryotic/archaeal (InterPro:IPR005711), Ribosomal protein S5, N-terminal (InterPro:IPR013810), Double-stranded RNA-binding-like (Inter…
Bo1g090360.1	NA	C01	NA	NA	NA	NA	NA	NA	NA	NA	NA	NA	NA	NA	NA	NA	NA	0.000323195	0.00619067	0.0176028	0.666224	-0.239836	C01_026731721_026734754	AT1G59620.1	Disease resistance protein (CC-NBS-LRR class) family	CW9; FUNCTIONS IN: ATP binding; INVOLVED IN: defense response, apoptosis; LOCATED IN: cellular_component unknown; EXPRESSED IN: 21 plant structures; EXPRESSED DURING: 12 growth stages; CONTAINS InterPro DOMAIN/s: NB-ARC (InterPro:IPR002182), Disease resistance protein (InterPro:IPR000767); BEST Arabidopsis thaliana protein match is: Disease resistance protein (CC-NBS-LRR class) family (TAIR:AT1G5…
Bo1g090380.1	NA	C01	NA	NA	NA	NA	NA	NA	NA	NA	NA	NA	NA	NA	NA	NA	NA	0.00122945	0.0149155	0.0430046	0.666224	0.205476	C01_026773781_026773972			#N/A
Bo1g091570.1	NA	C01	NA	NA	NA	NA	NA	NA	NA	NA	NA	NA	NA	NA	NA	NA	NA	0.000556473	0.00878855	0.0253405	0.666224	0.234408	C01_026967458_026969999	AT1G59990.1	DEA(D/H)-box RNA helicase family protein	DEA(D/H)-box RNA helicase family protein; FUNCTIONS IN: helicase activity, ATP-dependent helicase activity, nucleic acid binding, ATP binding; INVOLVED IN: biological_process unknown; LOCATED IN: chloroplast; EXPRESSED IN: 21 plant structures; EXPRESSED DURING: 13 growth stages; CONTAINS InterPro DOMAIN/s: RNA helicase, DEAD-box type, Q motif (InterPro:IPR014014), DNA/RNA helicase, DEAD/DEAH box …
Bo1g091620.1	NA	C01	0.00116867	0.0200275	0.0473675	0.648193	-0.168093	NA	NA	NA	NA	NA	NA	NA	NA	NA	NA	NA	NA	NA	NA	NA	C01_027015230_027017867	AT1G60030.1	nucleobase-ascorbate transporter 7	nucleobase-ascorbate transporter 7 (NAT7); FUNCTIONS IN: transmembrane transporter activity; INVOLVED IN: transport, transmembrane transport; LOCATED IN: plasma membrane, membrane; EXPRESSED IN: 8 plant structures; EXPRESSED DURING: C globular stage, petal differentiation and expansion stage; CONTAINS InterPro DOMAIN/s: Xanthine/uracil/vitamin C permease (InterPro:IPR006043); BEST Arabidopsis tha…
Bo1g093140.1	NA	C01	6.74e-05	0.00346762	0.00934469	0.648193	-0.0937495	NA	NA	NA	NA	NA	NA	NA	NA	NA	NA	NA	NA	NA	NA	NA	C01_027617174_027618923			#N/A
Bo1g097980.1	NA	C01	3.63e-06	0.00057339	0.00136984	0.648193	-0.18521	NA	NA	NA	NA	NA	NA	NA	NA	NA	NA	1.15e-05	0.000722835	0.00192597	0.666224	0.301683	C01_028506745_028507008			#N/A
Bo1g098220.1	NA	C01	0.000544342	0.0129421	0.0307684	0.648193	-0.12833	NA	NA	NA	NA	NA	NA	NA	NA	NA	NA	NA	NA	NA	NA	NA	C01_028758708_028759871	AT1G61580.1	R-protein L3 B	R-protein L3 B (RPL3B); FUNCTIONS IN: structural constituent of ribosome; INVOLVED IN: translation; LOCATED IN: ribosome, cytosolic large ribosomal subunit, membrane; EXPRESSED IN: 23 plant structures; EXPRESSED DURING: 13 growth stages; CONTAINS InterPro DOMAIN/s: Ribosomal protein L3 (InterPro:IPR000597), Ribosomal protein L3, conserved site (InterPro:IPR019926), Translation elongation/initiati…
Bo1g098450.1	NA	C01	NA	NA	NA	NA	NA	NA	NA	NA	NA	NA	NA	NA	NA	NA	NA	0.000513985	0.0084221	0.0240171	0.666224	0.249268	C01_029047257_029049135	AT1G61670.1	Lung seven transmembrane receptor family protein	Lung seven transmembrane receptor family protein; FUNCTIONS IN: molecular_function unknown; LOCATED IN: endomembrane system, integral to membrane; CONTAINS InterPro DOMAIN/s: Transmembrane receptor, eukaryota (InterPro:IPR009637); BEST Arabidopsis thaliana protein match is: Lung seven transmembrane receptor family protein (TAIR:AT1G10980.1); Has 653 Blast hits to 651 proteins in 175 species: Arch…
Bo1g098580.1	NA	C01	0.000169535	0.00630593	0.0162155	0.648193	0.231356	NA	NA	NA	NA	NA	NA	NA	NA	NA	NA	1.47e-07	4.85e-05	0.000117319	0.666224	-0.328101	C01_029201623_029202663	AT1G11560.1	Oligosaccharyltransferase complex/magnesium transporter family protein	Oligosaccharyltransferase complex/magnesium transporter family protein; FUNCTIONS IN: oligosaccharide transmembrane transporter activity; INVOLVED IN: biological_process unknown; LOCATED IN: endomembrane system; EXPRESSED IN: flower; EXPRESSED DURING: 4 anthesis; CONTAINS InterPro DOMAIN/s: Magnesium transporter protein 1 (InterPro:IPR006844), Oligosaccharyltransferase complex/magnesium transport…
Bo1g101110.1	NA	C01	0.000586266	0.0135225	0.0320571	0.648193	-0.0521379	NA	NA	NA	NA	NA	2.27e-06	0.00285076	0.00374962	0.701997	0.388918	0.00144102	0.0165873	0.0476229	0.666224	0.25057	C01_029828451_029830357	AT3G24140.1	basic helix-loop-helix (bHLH) DNA-binding superfamily protein	FAMA (FMA); CONTAINS InterPro DOMAIN/s: Helix-loop-helix DNA-binding domain (InterPro:IPR001092), Helix-loop-helix DNA-binding (InterPro:IPR011598); BEST Arabidopsis thaliana protein match is: basic helix-loop-helix (bHLH) DNA-binding superfamily protein (TAIR:AT1G72210.1); Has 1771 Blast hits to 1747 proteins in 153 species: Archae - 0; Bacteria - 0; Metazoa - 13; Fungi - 80; Plants - 1654; Viru…
Bo1g101890.1	NA	C01	4.31e-07	0.000139515	0.000441968	0.648193	-0.124793	NA	NA	NA	NA	NA	NA	NA	NA	NA	NA	0.00018249	0.00427823	0.0120849	0.666224	0.260738	C01_030600316_030600489			#N/A
Bo1g102100.1	NA	C01	NA	NA	NA	NA	NA	NA	NA	NA	NA	NA	NA	NA	NA	NA	NA	0.000501247	0.00830357	0.0236139	0.666224	-0.260486	C01_030860371_030862361			#N/A
Bo1g107090.1	NA	C01	7.75e-08	4.1e-05	0.000124283	0.648193	-0.201804	NA	NA	NA	NA	NA	NA	NA	NA	NA	NA	NA	NA	NA	NA	NA	C01_032987895_032990086	AT3G21380.1	Mannose-binding lectin superfamily protein	Mannose-binding lectin superfamily protein; CONTAINS InterPro DOMAIN/s: Mannose-binding lectin (InterPro:IPR001229); BEST Arabidopsis thaliana protein match is: myrosinase-binding protein 1 (TAIR:AT1G52040.1); Has 1897 Blast hits to 750 proteins in 41 species: Archae - 0; Bacteria - 4; Metazoa - 0; Fungi - 0; Plants - 1886; Viruses - 0; Other Eukaryotes - 7 (source: NCBI BLink).
Bo1g108520.1	NA	C01	1.94e-09	4.77e-06	1.79e-05	0.648193	-0.222766	NA	NA	NA	NA	NA	NA	NA	NA	NA	NA	5.67e-10	1.2e-06	1.42e-05	0.666224	0.428535	C01_033465858_033467740			#N/A
Bo1g108730.1	NA	C01	NA	NA	NA	NA	NA	NA	NA	NA	NA	NA	0.000192771	0.0186517	0.0341475	0.701997	-0.255682	NA	NA	NA	NA	NA	C01_033699742_033700740			#N/A
Bo1g111270.1	NA	C01	NA	NA	NA	NA	NA	NA	NA	NA	NA	NA	NA	NA	NA	NA	NA	0.000458614	0.0078211	0.0222413	0.666224	-0.214119	C01_034198706_034201380	AT3G19910.1	RING/U-box superfamily protein	RING/U-box superfamily protein; FUNCTIONS IN: zinc ion binding; EXPRESSED IN: 24 plant structures; EXPRESSED DURING: 15 growth stages; CONTAINS InterPro DOMAIN/s: Zinc finger, RING-type (InterPro:IPR001841), Zinc finger, C3HC4 RING-type (InterPro:IPR018957); BEST Arabidopsis thaliana protein match is: RING/U-box superfamily protein (TAIR:AT3G63530.2); Has 15086 Blast hits to 12507 proteins in 429…
Bo1g112360.1	NA	C01	NA	NA	NA	NA	NA	NA	NA	NA	NA	NA	NA	NA	NA	NA	NA	0.0014926	0.0169463	0.0486993	0.666224	-0.199246	C01_034294308_034296418	AT3G19820.3	cell elongation protein / DWARF1 / DIMINUTO (DIM)	DWARF 1 (DWF1); CONTAINS InterPro DOMAIN/s: FAD-linked oxidase, FAD-binding, subdomain 2 (InterPro:IPR016168), FAD-binding, type 2 (InterPro:IPR016166), FAD linked oxidase, N-terminal (InterPro:IPR006094).
Bo1g112370.1	NA	C01	2.16e-05	0.00170464	0.00453712	0.648193	-0.265771	NA	NA	NA	NA	NA	NA	NA	NA	NA	NA	0.000464086	0.00788818	0.0224195	0.666224	0.243602	C01_034297306_034298555	AT3G19800.1	Protein of unknown function (DUF177)	Protein of unknown function (DUF177); CONTAINS InterPro DOMAIN/s: Protein of unknown function DUF177 (InterPro:IPR003772); Has 29 Blast hits to 29 proteins in 11 species: Archae - 0; Bacteria - 0; Metazoa - 0; Fungi - 0; Plants - 29; Viruses - 0; Other Eukaryotes - 0 (source: NCBI BLink).
Bo1g114590.1	NA	C01	NA	NA	NA	NA	NA	NA	NA	NA	NA	NA	0.000141457	0.0161237	0.0298224	0.701997	0.357701	NA	NA	NA	NA	NA	C01_034474602_034474964			#N/A
Bo1g116190.1	NA	C01	NA	NA	NA	NA	NA	NA	NA	NA	NA	NA	NA	NA	NA	NA	NA	1.47e-05	0.000828462	0.00225435	0.666224	0.291443	C01_035037103_035037440			#N/A
Bo1g117410.1	NA	C01	NA	NA	NA	NA	NA	NA	NA	NA	NA	NA	NA	NA	NA	NA	NA	0.000511637	0.00839818	0.023943	0.666224	-0.212819	C01_035201559_035203095	AT3G18630.1	uracil dna glycosylase	uracil dna glycosylase (UNG); FUNCTIONS IN: uracil DNA N-glycosylase activity; INVOLVED IN: DNA repair, base-excision repair; LOCATED IN: mitochondrion; EXPRESSED IN: 15 plant structures; EXPRESSED DURING: 8 growth stages; CONTAINS InterPro DOMAIN/s: Uracil-DNA glycosylase (InterPro:IPR002043), Uracil-DNA glycosylase-like (InterPro:IPR005122); BEST Arabidopsis thaliana protein match is: unknown p…
Bo1g117630.1	NA	C01	0.00124277	0.0207345	0.0490794	0.648193	-0.0755238	NA	NA	NA	NA	NA	NA	NA	NA	NA	NA	NA	NA	NA	NA	NA	C01_035358856_035362556	AT3G18390.1	CRS1 / YhbY (CRM) domain-containing protein	embryo defective 1865 (EMB1865); FUNCTIONS IN: RNA binding; INVOLVED IN: embryo development ending in seed dormancy; LOCATED IN: chloroplast; EXPRESSED IN: 22 plant structures; EXPRESSED DURING: 13 growth stages; CONTAINS InterPro DOMAIN/s: RNA-binding, CRM domain (InterPro:IPR001890); BEST Arabidopsis thaliana protein match is: CRM family member 3B (TAIR:AT4G14510.1); Has 1281 Blast hits to 1142…
Bo1g119060.1	NA	C01	NA	NA	NA	NA	NA	0.000191758	0.028059	0.0423075	0.765803	0.269067	NA	NA	NA	NA	NA	NA	NA	NA	NA	NA	C01_035699312_035700963	AT3G17940.1	Galactose mutarotase-like superfamily protein	Galactose mutarotase-like superfamily protein; FUNCTIONS IN: isomerase activity, carbohydrate binding, aldose 1-epimerase activity, catalytic activity; INVOLVED IN: galactose metabolic process, hexose metabolic process, carbohydrate metabolic process; LOCATED IN: cellular_component unknown; EXPRESSED IN: 25 plant structures; EXPRESSED DURING: 16 growth stages; CONTAINS InterPro DOMAIN/s: Glycosid…
Bo1g123430.1	NA	C01	0.000826511	0.0163184	0.0388571	0.648193	-0.123446	NA	NA	NA	NA	NA	NA	NA	NA	NA	NA	NA	NA	NA	NA	NA	C01_036809899_036811231	AT3G16500.1	phytochrome-associated protein 1	phytochrome-associated protein 1 (PAP1); FUNCTIONS IN: sequence-specific DNA binding transcription factor activity; INVOLVED IN: response to auxin stimulus; LOCATED IN: nucleus; EXPRESSED IN: 22 plant structures; EXPRESSED DURING: 13 growth stages; CONTAINS InterPro DOMAIN/s: Aux/IAA-ARF-dimerisation (InterPro:IPR011525), AUX/IAA protein (InterPro:IPR003311); BEST Arabidopsis thaliana protein mat…
Bo1g123580.1	NA	C01	4.53e-07	0.000145161	0.00045466	0.648193	-0.200389	NA	NA	NA	NA	NA	NA	NA	NA	NA	NA	0.0011396	0.0142294	0.0409331	0.666224	0.224386	C01_036975954_036978179	AT3G16250.1	NDH-dependent cyclic electron flow 1	NDH-dependent cyclic electron flow 1 (NDF4); FUNCTIONS IN: electron carrier activity, iron-sulfur cluster binding; INVOLVED IN: photosynthetic electron transport in photosystem I; LOCATED IN: chloroplast thylakoid membrane, chloroplast, NAD(P)H dehydrogenase complex (plastoquinone); EXPRESSED IN: 21 plant structures; EXPRESSED DURING: 13 growth stages; CONTAINS InterPro DOMAIN/s: Ferredoxin (Inte…
Bo1g123620.1	NA	C01	0.000498945	0.0122205	0.029328	0.648193	0.213589	NA	NA	NA	NA	NA	NA	NA	NA	NA	NA	NA	NA	NA	NA	NA	C01_037004216_037005631	AT3G16220.1	Predicted eukaryotic LigT	Predicted eukaryotic LigT; FUNCTIONS IN: molecular_function unknown; INVOLVED IN: regulation of transcription; LOCATED IN: cytoplasm; EXPRESSED IN: 23 plant structures; EXPRESSED DURING: 12 growth stages; CONTAINS InterPro DOMAIN/s: Predicted eukaryotic LigT (InterPro:IPR009210), Protein kinase A anchor protein, nuclear localisation signal domain (InterPro:IPR019510); BEST Arabidopsis thaliana pr…
Bo1g123650.1	NA	C01	0.000823426	0.0162667	0.038775	0.648193	-0.155581	NA	NA	NA	NA	NA	NA	NA	NA	NA	NA	NA	NA	NA	NA	NA	C01_037042700_037045903	AT3G16180.1	Major facilitator superfamily protein	Major facilitator superfamily protein; FUNCTIONS IN: transporter activity; INVOLVED IN: oligopeptide transport; LOCATED IN: plasma membrane, membrane; EXPRESSED IN: 22 plant structures; EXPRESSED DURING: 13 growth stages; CONTAINS InterPro DOMAIN/s: Oligopeptide transporter (InterPro:IPR000109), Major facilitator superfamily, general substrate transporter (InterPro:IPR016196); BEST Arabidopsis th…
Bo1g124980.1	NA	C01	0.000363869	0.0101265	0.0246829	0.648193	0.214035	NA	NA	NA	NA	NA	NA	NA	NA	NA	NA	NA	NA	NA	NA	NA	C01_037295847_037298858	AT3G16060.1	ATP binding microtubule motor family protein	ATP binding microtubule motor family protein; FUNCTIONS IN: microtubule motor activity, ATP binding; INVOLVED IN: microtubule-based movement; LOCATED IN: nucleus, plasma membrane; EXPRESSED IN: 22 plant structures; EXPRESSED DURING: 13 growth stages; CONTAINS InterPro DOMAIN/s: Kinesin, motor region, conserved site (InterPro:IPR019821), Kinesin, motor domain (InterPro:IPR001752); BEST Arabidopsis…
Bo1g128390.1	NA	C01	0.000222886	0.00744357	0.0188901	0.648193	-0.121504	NA	NA	NA	NA	NA	NA	NA	NA	NA	NA	NA	NA	NA	NA	NA	C01_037693833_037694039	AT3G15534.1		unknown protein; FUNCTIONS IN: molecular_function unknown; INVOLVED IN: biological_process unknown; LOCATED IN: cellular_component unknown; BEST Arabidopsis thaliana protein match is: unknown protein (TAIR:AT1G52855.1); Has 30201 Blast hits to 17322 proteins in 780 species: Archae - 12; Bacteria - 1396; Metazoa - 17338; Fungi - 3422; Plants - 5037; Viruses - 0; Other Eukaryotes - 2996 (source: NC…
Bo1g129740.1	NA	C01	0.001161	0.0199731	0.047188	0.648193	-0.147407	NA	NA	NA	NA	NA	NA	NA	NA	NA	NA	NA	NA	NA	NA	NA	C01_037974018_037975148	AT3G15115.1		unknown protein; BEST Arabidopsis thaliana protein match is: unknown protein (TAIR:AT1G53180.1); Has 47 Blast hits to 47 proteins in 15 species: Archae - 0; Bacteria - 0; Metazoa - 13; Fungi - 0; Plants - 30; Viruses - 0; Other Eukaryotes - 4 (source: NCBI BLink).
Bo1g130000.1	NA	C01	1.6e-05	0.00141393	0.00372905	0.648193	-0.160195	NA	NA	NA	NA	NA	NA	NA	NA	NA	NA	NA	NA	NA	NA	NA	C01_038137885_038140008	AT3G14770.1	Nodulin MtN3 family protein	Nodulin MtN3 family protein; FUNCTIONS IN: molecular_function unknown; INVOLVED IN: biological_process unknown; LOCATED IN: endomembrane system, integral to membrane, membrane; EXPRESSED IN: 22 plant structures; EXPRESSED DURING: 13 growth stages; CONTAINS InterPro DOMAIN/s: MtN3/saliva-related transmembrane protein, conserved region (InterPro:IPR018169), RAG1-activating protein 1 homologue (Inte…
Bo1g134540.1	NA	C01	6.11e-05	0.00328977	0.00878845	0.648193	-0.14635	NA	NA	NA	NA	NA	NA	NA	NA	NA	NA	NA	NA	NA	NA	NA	C01_038647212_038651549	AT3G14205.1	Phosphoinositide phosphatase family protein	Phosphoinositide phosphatase family protein; FUNCTIONS IN: phosphatidylinositol-4,5-bisphosphate 5-phosphatase activity; INVOLVED IN: biological_process unknown; LOCATED IN: cellular_component unknown; EXPRESSED IN: 24 plant structures; EXPRESSED DURING: 15 growth stages; CONTAINS InterPro DOMAIN/s: Synaptojanin, N-terminal (InterPro:IPR002013); BEST Arabidopsis thaliana protein match is: Phospho…
Bo1g134640.1	NA	C01	0.00040681	0.0107967	0.0262285	0.648193	-0.137335	NA	NA	NA	NA	NA	NA	NA	NA	NA	NA	3.92e-05	0.00156416	0.00434958	0.666224	0.286402	C01_038685401_038685757			#N/A
Bo1g138300.1	NA	C01	NA	NA	NA	NA	NA	NA	NA	NA	NA	NA	NA	NA	NA	NA	NA	8.74e-07	0.000140729	0.000345812	0.666224	0.335515	C01_039256072_039257163			#N/A
Bo1g138890.1	NA	C01	0.00115281	0.0199186	0.0469957	0.648193	-0.185085	NA	NA	NA	NA	NA	NA	NA	NA	NA	NA	NA	NA	NA	NA	NA	C01_039619854_039620490			#N/A
Bo1g139020.1	NA	C01	NA	NA	NA	NA	NA	NA	NA	NA	NA	NA	NA	NA	NA	NA	NA	0.000793283	0.0110652	0.0321897	0.666224	0.226531	C01_039714822_039716964	AT3G12700.1	Eukaryotic aspartyl protease family protein	Eukaryotic aspartyl protease family protein; FUNCTIONS IN: aspartic-type endopeptidase activity; INVOLVED IN: proteolysis; LOCATED IN: cellular_component unknown; EXPRESSED IN: 21 plant structures; EXPRESSED DURING: 13 growth stages; CONTAINS InterPro DOMAIN/s: Peptidase aspartic (InterPro:IPR021109), Peptidase aspartic, catalytic (InterPro:IPR009007), Peptidase A1 (InterPro:IPR001461), Peptidase…
Bo1g139040.1	NA	C01	1.48e-05	0.00134666	0.00353005	0.648193	-0.181472	NA	NA	NA	NA	NA	NA	NA	NA	NA	NA	1.65e-05	0.000890412	0.00244003	0.666224	0.301274	C01_039731958_039733076			#N/A
Bo1g139070.1	NA	C01	NA	NA	NA	NA	NA	NA	NA	NA	NA	NA	NA	NA	NA	NA	NA	0.000124366	0.00332182	0.0093967	0.666224	0.266199	C01_039745602_039748414	AT3G12640.1	RNA binding (RRM/RBD/RNP motifs) family protein	RNA binding (RRM/RBD/RNP motifs) family protein; FUNCTIONS IN: RNA binding, nucleotide binding, nucleic acid binding; INVOLVED IN: mRNA processing; LOCATED IN: cellular_component unknown; EXPRESSED IN: 25 plant structures; EXPRESSED DURING: 15 growth stages; CONTAINS InterPro DOMAIN/s: RNA recognition motif, RNP-1 (InterPro:IPR000504), Nucleotide-binding, alpha-beta plait (InterPro:IPR012677), Sp…
Bo1g139090.1	NA	C01	NA	NA	NA	NA	NA	NA	NA	NA	NA	NA	NA	NA	NA	NA	NA	0.000220799	0.00484788	0.0136927	0.666224	0.262022	C01_039756128_039758011	AT3G12620.2	Protein phosphatase 2C family protein	Protein phosphatase 2C family protein; FUNCTIONS IN: protein serine/threonine phosphatase activity, catalytic activity; INVOLVED IN: protein amino acid dephosphorylation; LOCATED IN: protein serine/threonine phosphatase complex; EXPRESSED IN: 24 plant structures; EXPRESSED DURING: 15 growth stages; CONTAINS InterPro DOMAIN/s: Protein phosphatase 2C, manganese/magnesium aspartate binding site (Int…
Bo1g139150.1	NA	C01	0.000522152	0.0125254	0.0300706	0.648193	-0.205947	NA	NA	NA	NA	NA	NA	NA	NA	NA	NA	0.00124319	0.0150365	0.0433153	0.666224	0.231184	C01_039793877_039796545	AT3G12560.1	TRF-like 9	TRF-like 9 (TRFL9); CONTAINS InterPro DOMAIN/s: SANT, DNA-binding (InterPro:IPR001005), Homeodomain-like (InterPro:IPR009057), HTH transcriptional regulator, Myb-type, DNA-binding (InterPro:IPR017930), Homeodomain-related (InterPro:IPR012287); BEST Arabidopsis thaliana protein match is: telomeric DNA binding protein 1 (TAIR:AT5G13820.1); Has 334 Blast hits to 327 proteins in 39 species: Archae - …
Bo1g139170.1	NA	C01	NA	NA	NA	NA	NA	NA	NA	NA	NA	NA	NA	NA	NA	NA	NA	0.000120442	0.00324841	0.00920047	0.666224	0.256646	C01_039802905_039803417			#N/A
Bo1g139340.1	NA	C01	NA	NA	NA	NA	NA	NA	NA	NA	NA	NA	NA	NA	NA	NA	NA	0.00143449	0.0165422	0.0474854	0.666224	0.225422	C01_039860520_039863181	AT3G12360.1	Ankyrin repeat family protein	INCREASED TOLERANCE TO NACL (ITN1); INVOLVED IN: response to salt stress; LOCATED IN: plasma membrane; EXPRESSED IN: 24 plant structures; EXPRESSED DURING: 13 growth stages; CONTAINS InterPro DOMAIN/s: Ankyrin repeat-containing domain (InterPro:IPR020683), Ankyrin repeat (InterPro:IPR002110); BEST Arabidopsis thaliana protein match is: Ankyrin repeat family protein (TAIR:AT3G09550.1); Has 61607 B…
Bo1g139420.1	NA	C01	NA	NA	NA	NA	NA	NA	NA	NA	NA	NA	NA	NA	NA	NA	NA	0.000218515	0.00480797	0.0135996	0.666224	0.272368	C01_039902025_039902961	AT3G12300.1		unknown protein; FUNCTIONS IN: molecular_function unknown; INVOLVED IN: biological_process unknown; LOCATED IN: endomembrane system; EXPRESSED IN: 23 plant structures; EXPRESSED DURING: 15 growth stages; CONTAINS InterPro DOMAIN/s: Protein of unknown function DUF667 (InterPro:IPR007714); Has 373 Blast hits to 371 proteins in 116 species: Archae - 0; Bacteria - 0; Metazoa - 213; Fungi - 4; Plants …
Bo1g139470.1	NA	C01	0.000777398	0.0157585	0.0375349	0.648193	-0.170726	NA	NA	NA	NA	NA	NA	NA	NA	NA	NA	0.000153641	0.00379956	0.0107961	0.666224	0.257268	C01_039915545_039917529	AT3G12250.2	TGACG motif-binding factor 6	TGACG motif-binding factor 6 (TGA6); CONTAINS InterPro DOMAIN/s: Basic-leucine zipper (bZIP) transcription factor (InterPro:IPR004827), bZIP transcription factor, bZIP-1 (InterPro:IPR011616), DNA/RNA non-specific endonuclease, active site (InterPro:IPR018524); BEST Arabidopsis thaliana protein match is: bZIP transcription factor family protein (TAIR:AT5G06950.4); Has 35333 Blast hits to 34131 pro…
Bo1g139730.1	NA	C01	0.000964212	0.0178656	0.0424162	0.648193	-0.200522	NA	NA	NA	NA	NA	NA	NA	NA	NA	NA	NA	NA	NA	NA	NA	C01_040056755_040057919	AT3G11930.4	Adenine nucleotide alpha hydrolases-like superfamily protein	Adenine nucleotide alpha hydrolases-like superfamily protein; FUNCTIONS IN: molecular_function unknown; INVOLVED IN: response to stress; LOCATED IN: cellular_component unknown; EXPRESSED IN: 18 plant structures; EXPRESSED DURING: 9 growth stages; CONTAINS InterPro DOMAIN/s: UspA (InterPro:IPR006016), Rossmann-like alpha/beta/alpha sandwich fold (InterPro:IPR014729), Universal stress protein A (In…
Bo1g139760.1	NA	C01	NA	NA	NA	NA	NA	NA	NA	NA	NA	NA	NA	NA	NA	NA	NA	0.000533019	0.0085843	0.0246139	0.666224	0.244733	C01_040071394_040079502	AT3G11910.1	ubiquitin-specific protease 13	ubiquitin-specific protease 13 (UBP13); FUNCTIONS IN: ubiquitin-specific protease activity, ubiquitin thiolesterase activity; INVOLVED IN: ubiquitin-dependent protein catabolic process; LOCATED IN: cellular_component unknown; EXPRESSED IN: 25 plant structures; EXPRESSED DURING: 15 growth stages; CONTAINS InterPro DOMAIN/s: TRAF-like (InterPro:IPR008974), Peptidase C19, ubiquitin carboxyl-terminal…
Bo1g139770.1	NA	C01	1.31e-05	0.0012309	0.00326365	0.648193	-0.252705	NA	NA	NA	NA	NA	NA	NA	NA	NA	NA	0.000468913	0.00793266	0.0225762	0.666224	0.23257	C01_040080804_040082404	AT3G11850.2	Protein of unknown function, DUF593	Protein of unknown function, DUF593; CONTAINS InterPro DOMAIN/s: Protein of unknown function DUF593 (InterPro:IPR007656); BEST Arabidopsis thaliana protein match is: Protein of unknown function, DUF593 (TAIR:AT5G06560.1); Has 35333 Blast hits to 34131 proteins in 2444 species: Archae - 798; Bacteria - 22429; Metazoa - 974; Fungi - 991; Plants - 531; Viruses - 0; Other Eukaryotes - 9610 (source: N…
Bo1g139820.1	NA	C01	NA	NA	NA	NA	NA	NA	NA	NA	NA	NA	NA	NA	NA	NA	NA	0.000525447	0.0085274	0.0243773	0.666224	0.230861	C01_040127572_040131106	AT3G11760.1		unknown protein; FUNCTIONS IN: molecular_function unknown; INVOLVED IN: biological_process unknown; LOCATED IN: cellular_component unknown; EXPRESSED IN: 23 plant structures; EXPRESSED DURING: 14 growth stages; BEST Arabidopsis thaliana protein match is: unknown protein (TAIR:AT5G04860.1); Has 84 Blast hits to 73 proteins in 13 species: Archae - 0; Bacteria - 0; Metazoa - 0; Fungi - 0; Plants - 8…
Bo1g139830.1	NA	C01	3.46e-05	0.00230442	0.00613386	0.648193	-0.208653	NA	NA	NA	NA	NA	NA	NA	NA	NA	NA	9.25e-06	0.00061945	0.00166688	0.666224	0.334968	C01_040141756_040142873	AT3G11750.1	Dihydroneopterin aldolase	FOLB1; FUNCTIONS IN: dihydroneopterin aldolase activity; INVOLVED IN: folic acid and derivative metabolic process; EXPRESSED IN: 19 plant structures; EXPRESSED DURING: 10 growth stages; CONTAINS InterPro DOMAIN/s: Dihydroneopterin aldolase (InterPro:IPR006157), Dihydroneopterin aldolase subgroup (InterPro:IPR006156); BEST Arabidopsis thaliana protein match is: Dihydroneopterin aldolase (TAIR:AT5G…
Bo1g139840.1	NA	C01	NA	NA	NA	NA	NA	NA	NA	NA	NA	NA	NA	NA	NA	NA	NA	3.14e-05	0.00135769	0.00374774	0.666224	0.269612	C01_040145279_040146985	AT3G11730.1	Ras-related small GTP-binding family protein	ATFP8; FUNCTIONS IN: GTP binding, myosin XI tail binding, GTP-dependent protein binding; INVOLVED IN: protein transport, small GTPase mediated signal transduction; LOCATED IN: plasma membrane; EXPRESSED IN: 24 plant structures; EXPRESSED DURING: 13 growth stages; CONTAINS InterPro DOMAIN/s: Ras GTPase (InterPro:IPR001806), Small GTP-binding protein (InterPro:IPR005225), Small GTPase (InterPro:IPR…
Bo1g139850.1	NA	C01	NA	NA	NA	NA	NA	NA	NA	NA	NA	NA	NA	NA	NA	NA	NA	5.52e-05	0.00195405	0.00548042	0.666224	0.281525	C01_040147776_040150866	AT3G11710.1	lysyl-tRNA synthetase 1	lysyl-tRNA synthetase 1 (ATKRS-1); FUNCTIONS IN: ATP binding, lysine-tRNA ligase activity; INVOLVED IN: lysyl-tRNA aminoacylation, translation, tRNA aminoacylation for protein translation; LOCATED IN: cytoplasm; EXPRESSED IN: 24 plant structures; EXPRESSED DURING: 14 growth stages; CONTAINS InterPro DOMAIN/s: Aminoacyl-tRNA synthetase, class II (D/K/N) (InterPro:IPR004364), Nucleic acid-binding, …
Bo1g139920.1	NA	C01	9.3e-05	0.00425005	0.0114027	0.648193	-0.230798	NA	NA	NA	NA	NA	NA	NA	NA	NA	NA	8.53e-06	0.000587898	0.00158127	0.666224	0.297503	C01_040202521_040204217	AT3G11630.1	Thioredoxin superfamily protein	Thioredoxin superfamily protein; FUNCTIONS IN: peroxiredoxin activity, antioxidant activity; INVOLVED IN: response to cold, defense response to bacterium; LOCATED IN: in 6 components; EXPRESSED IN: 26 plant structures; EXPRESSED DURING: 15 growth stages; CONTAINS InterPro DOMAIN/s: Peroxiredoxin, C-terminal (InterPro:IPR019479), Thioredoxin fold (InterPro:IPR012335), Alkyl hydroperoxide reductase…
Bo1g139940.1	NA	C01	0.000182388	0.00660124	0.0168968	0.648193	-0.207838	NA	NA	NA	NA	NA	NA	NA	NA	NA	NA	0.000818098	0.0113006	0.032862	0.666224	0.211342	C01_040213856_040214047	AT3G11591.1		unknown protein; Has 30201 Blast hits to 17322 proteins in 780 species: Archae - 12; Bacteria - 1396; Metazoa - 17338; Fungi - 3422; Plants - 5037; Viruses - 0; Other Eukaryotes - 2996 (source: NCBI BLink).
Bo1g141000.1	NA	C01	NA	NA	NA	NA	NA	NA	NA	NA	NA	NA	NA	NA	NA	NA	NA	0.000255208	0.00534821	0.0150596	0.666224	0.249046	C01_040258683_040260448	AT3G11520.1	CYCLIN B1;3	CYCLIN B1;3 (CYCB1;3); FUNCTIONS IN: cyclin-dependent protein kinase regulator activity; INVOLVED IN: regulation of cell cycle, response to cyclopentenone, cell cycle; LOCATED IN: nucleus; EXPRESSED IN: 19 plant structures; EXPRESSED DURING: 11 growth stages; CONTAINS InterPro DOMAIN/s: Cyclin, C-terminal (InterPro:IPR004367), Cyclin-like (InterPro:IPR011028), Cyclin-related (InterPro:IPR013763),…
Bo1g141010.1	NA	C01	0.000332143	0.00952431	0.0234886	0.648193	-0.189087	NA	NA	NA	NA	NA	NA	NA	NA	NA	NA	2.47e-05	0.00115201	0.00318708	0.666224	0.278416	C01_040260917_040262009	AT3G11510.1	Ribosomal protein S11 family protein	Ribosomal protein S11 family protein; FUNCTIONS IN: structural constituent of ribosome; INVOLVED IN: translation; LOCATED IN: cytosolic small ribosomal subunit, cytosolic ribosome, nucleolus; EXPRESSED IN: 25 plant structures; EXPRESSED DURING: 13 growth stages; CONTAINS InterPro DOMAIN/s: Ribosomal protein S11 (InterPro:IPR001971), Ribosomal S11, conserved site (InterPro:IPR018102); BEST Arabido…
Bo1g141020.1	NA	C01	NA	NA	NA	NA	NA	NA	NA	NA	NA	NA	NA	NA	NA	NA	NA	0.000937584	0.0124383	0.0359939	0.666224	0.203405	C01_040262685_040263260	AT3G11500.1	Small nuclear ribonucleoprotein family protein	Small nuclear ribonucleoprotein family protein; FUNCTIONS IN: molecular_function unknown; LOCATED IN: nucleolus, nucleus, small nucleolar ribonucleoprotein complex; EXPRESSED IN: 22 plant structures; EXPRESSED DURING: 13 growth stages; CONTAINS InterPro DOMAIN/s: Like-Sm ribonucleoprotein (LSM) domain (InterPro:IPR001163), Like-Sm ribonucleoprotein (LSM) domain, eukaryotic/archaea-type (InterPro:…
Bo1g141040.1	NA	C01	0.000254945	0.00814459	0.0203372	0.648193	-0.192754	NA	NA	NA	NA	NA	NA	NA	NA	NA	NA	8.33e-05	0.00255556	0.00720886	0.666224	0.260554	C01_040268535_040269978	AT3G11440.1	myb domain protein 65	myb domain protein 65 (MYB65); CONTAINS InterPro DOMAIN/s: Transcription factor, GAMYB (InterPro:IPR016310), SANT, DNA-binding (InterPro:IPR001005), Myb, DNA-binding (InterPro:IPR014778), Homeodomain-like (InterPro:IPR009057), Myb transcription factor (InterPro:IPR015495), Homeodomain-related (InterPro:IPR012287), HTH transcriptional regulator, Myb-type, DNA-binding (InterPro:IPR017930); BEST Ara…
Bo1g141070.1	NA	C01	NA	NA	NA	NA	NA	NA	NA	NA	NA	NA	NA	NA	NA	NA	NA	0.000296306	0.00588322	0.0166185	0.666224	0.221453	C01_040311364_040312720	AT3G11410.1	protein phosphatase 2CA	protein phosphatase 2CA (PP2CA); FUNCTIONS IN: protein binding, protein serine/threonine phosphatase activity, phosphoprotein phosphatase activity; INVOLVED IN: in 6 processes; LOCATED IN: protein serine/threonine phosphatase complex; EXPRESSED IN: 26 plant structures; EXPRESSED DURING: 16 growth stages; CONTAINS InterPro DOMAIN/s: Protein phosphatase 2C, manganese/magnesium aspartate binding sit…
Bo1g141080.1	NA	C01	NA	NA	NA	NA	NA	NA	NA	NA	NA	NA	NA	NA	NA	NA	NA	4.17e-05	0.001626	0.00453441	0.666224	-0.287157	C01_040322463_040323971	AT3G11400.1	eukaryotic translation initiation factor 3G1	eukaryotic translation initiation factor 3G1 (EIF3G1); FUNCTIONS IN: RNA binding, translation initiation factor activity; INVOLVED IN: translational initiation; LOCATED IN: eukaryotic translation initiation factor 3 complex, plasma membrane; EXPRESSED IN: 23 plant structures; EXPRESSED DURING: 13 growth stages; CONTAINS InterPro DOMAIN/s: RNA recognition motif, RNP-1 (InterPro:IPR000504), Transla…
Bo1g141160.1	NA	C01	NA	NA	NA	NA	NA	NA	NA	NA	NA	NA	NA	NA	NA	NA	NA	0.00104174	0.0133357	0.0385924	0.666224	0.234862	C01_040359948_040361974	AT3G11200.1	alfin-like 2	alfin-like 2 (AL2); CONTAINS InterPro DOMAIN/s: Zinc finger, PHD-type, conserved site (InterPro:IPR019786), Protein of unknown function DUF3594 (InterPro:IPR021998), Zinc finger, PHD-type (InterPro:IPR001965), Zinc finger, FYVE/PHD-type (InterPro:IPR011011), Zinc finger, PHD-finger (InterPro:IPR019787); BEST Arabidopsis thaliana protein match is: alfin-like 1 (TAIR:AT5G05610.2); Has 1527 Blast hi…
Bo1g141220.1	NA	C01	0.000445545	0.0113771	0.0275638	0.648193	-0.173306	NA	NA	NA	NA	NA	NA	NA	NA	NA	NA	0.000277575	0.00562963	0.0159168	0.666224	0.233554	C01_040395369_040396458			#N/A
Bo1g141250.1	NA	C01	NA	NA	NA	NA	NA	NA	NA	NA	NA	NA	NA	NA	NA	NA	NA	2.46e-05	0.00115201	0.00317955	0.666224	-0.303692	C01_040416809_040417081	AT2G06530.1	SNF7 family protein	VPS2.1; CONTAINS InterPro DOMAIN/s: Snf7 (InterPro:IPR005024); BEST Arabidopsis thaliana protein match is: vacuolar protein sorting-associated protein 2.3 (TAIR:AT1G03950.1); Has 2524 Blast hits to 2516 proteins in 271 species: Archae - 17; Bacteria - 20; Metazoa - 1106; Fungi - 512; Plants - 555; Viruses - 5; Other Eukaryotes - 309 (source: NCBI BLink).
Bo1g141360.1	NA	C01	NA	NA	NA	NA	NA	NA	NA	NA	NA	NA	NA	NA	NA	NA	NA	0.000111427	0.00310321	0.00874071	0.666224	0.255004	C01_040520256_040521536	AT3G10920.1	manganese superoxide dismutase 1	manganese superoxide dismutase 1 (MSD1); FUNCTIONS IN: superoxide dismutase activity, copper ion binding, metal ion binding; INVOLVED IN: response to zinc ion, response to salt stress, defense response to bacterium, removal of superoxide radicals, embryo development ending in seed dormancy; LOCATED IN: mitochondrion; EXPRESSED IN: 25 plant structures; EXPRESSED DURING: 14 growth stages; CONTAINS …
Bo1g141370.1	NA	C01	NA	NA	NA	NA	NA	NA	NA	NA	NA	NA	NA	NA	NA	NA	NA	0.00119153	0.0146213	0.042139	0.666224	0.226565	C01_040522087_040523312	AT3G10915.2	Reticulon family protein	Reticulon family protein; INVOLVED IN: biological_process unknown; LOCATED IN: endoplasmic reticulum; CONTAINS InterPro DOMAIN/s: Reticulon (InterPro:IPR003388); BEST Arabidopsis thaliana protein match is: Reticulon family protein (TAIR:AT3G61560.1); Has 35333 Blast hits to 34131 proteins in 2444 species: Archae - 798; Bacteria - 22429; Metazoa - 974; Fungi - 991; Plants - 531; Viruses - 0; Other…
Bo1g141380.1	NA	C01	0.000564741	0.0132646	0.0314001	0.648193	-0.193719	NA	NA	NA	NA	NA	NA	NA	NA	NA	NA	NA	NA	NA	NA	NA	C01_040527868_040528419	AT3G10912.1	conserved peptide upstream open reading frame 63	conserved peptide upstream open reading frame 63 (CPuORF63); Has 30201 Blast hits to 17322 proteins in 780 species: Archae - 12; Bacteria - 1396; Metazoa - 17338; Fungi - 3422; Plants - 5037; Viruses - 0; Other Eukaryotes - 2996 (source: NCBI BLink).
Bo1g141410.1	NA	C01	2.94e-06	0.000509019	0.00120923	0.648193	-0.239241	NA	NA	NA	NA	NA	NA	NA	NA	NA	NA	7.59e-05	0.00240135	0.00677405	0.666224	0.269406	C01_040541711_040542791	AT3G10870.1	methyl esterase 17	methyl esterase 17 (MES17); CONTAINS InterPro DOMAIN/s: Alpha/beta hydrolase fold-1 (InterPro:IPR000073); BEST Arabidopsis thaliana protein match is: methyl esterase 18 (TAIR:AT5G58310.1); Has 1383 Blast hits to 1383 proteins in 290 species: Archae - 0; Bacteria - 591; Metazoa - 1; Fungi - 15; Plants - 599; Viruses - 2; Other Eukaryotes - 175 (source: NCBI BLink).
Bo1g141470.1	NA	C01	4.23e-05	0.00260386	0.00696789	0.648193	-0.211827	NA	NA	NA	NA	NA	NA	NA	NA	NA	NA	6.47e-06	0.000491279	0.00131969	0.666224	0.308201	C01_040563550_040564993	AT3G10770.2	Single-stranded nucleic acid binding R3H protein	Single-stranded nucleic acid binding R3H protein; FUNCTIONS IN: nucleic acid binding; INVOLVED IN: biological_process unknown; LOCATED IN: cellular_component unknown; EXPRESSED IN: 24 plant structures; EXPRESSED DURING: 15 growth stages; CONTAINS InterPro DOMAIN/s: Single-stranded nucleic acid binding R3H (InterPro:IPR001374); BEST Arabidopsis thaliana protein match is: Single-stranded nucleic ac…
Bo1g141510.1	NA	C01	0.000573646	0.0133759	0.0316731	0.648193	-0.217268	NA	NA	NA	NA	NA	NA	NA	NA	NA	NA	5.67e-05	0.00197936	0.00557529	0.666224	0.259811	C01_040576053_040579582	AT3G10740.1	alpha-L-arabinofuranosidase 1	alpha-L-arabinofuranosidase 1 (ASD1); FUNCTIONS IN: hydrolase activity, acting on glycosyl bonds, xylan 1,4-beta-xylosidase activity, alpha-N-arabinofuranosidase activity; INVOLVED IN: xylan catabolic process; LOCATED IN: apoplast, vacuole, plant-type cell wall; EXPRESSED IN: 23 plant structures; EXPRESSED DURING: 13 growth stages; CONTAINS InterPro DOMAIN/s: Alpha-L-arabinofuranosidase, C-termin…
Bo1g141580.1	NA	C01	3.9e-08	2.43e-05	6.16e-05	0.648193	-0.239676	NA	NA	NA	NA	NA	NA	NA	NA	NA	NA	5.51e-08	2.33e-05	5.86e-05	0.666224	0.353767	C01_040624606_040628232			#N/A
Bo1g143680.1	NA	C01	NA	NA	NA	NA	NA	NA	NA	NA	NA	NA	NA	NA	NA	NA	NA	0.000685016	0.0100535	0.029161	0.666224	0.236726	C01_040713312_040717489	AT3G10650.1		BEST Arabidopsis thaliana protein match is: nucleoporin-related (TAIR:AT5G20200.1); Has 61042 Blast hits to 31782 proteins in 2093 species: Archae - 202; Bacteria - 16480; Metazoa - 16017; Fungi - 12552; Plants - 1653; Viruses - 629; Other Eukaryotes - 13509 (source: NCBI BLink).
Bo1g143770.1	NA	C01	2.86e-07	0.000104047	0.000343669	0.648193	-0.26628	NA	NA	NA	NA	NA	NA	NA	NA	NA	NA	4.81e-06	0.00040683	0.00108637	0.666224	0.310287	C01_040761506_040766646	AT3G10550.1	Myotubularin-like phosphatases II superfamily	Myotubularin-like phosphatases II superfamily; FUNCTIONS IN: phosphatidylinositol-3-phosphatase activity, phosphatidylinositol-3,5-bisphosphate 3-phosphatase activity; INVOLVED IN: dephosphorylation; LOCATED IN: cellular_component unknown; EXPRESSED IN: 24 plant structures; EXPRESSED DURING: 12 growth stages; CONTAINS InterPro DOMAIN/s: Protein-tyrosine phosphatase, active site (InterPro:IPR01613…
Bo1g143780.1	NA	C01	2.56e-07	9.72e-05	0.000319908	0.648193	-0.26441	NA	NA	NA	NA	NA	NA	NA	NA	NA	NA	1.75e-08	1.21e-05	2.16e-05	0.666224	0.371192	C01_040767550_040770473	AT3G10540.1	3-phosphoinositide-dependent protein kinase	3-phosphoinositide-dependent protein kinase; FUNCTIONS IN: kinase activity; INVOLVED IN: protein amino acid phosphorylation; LOCATED IN: plasma membrane; EXPRESSED IN: 24 plant structures; EXPRESSED DURING: 15 growth stages; CONTAINS InterPro DOMAIN/s: Serine/threonine-protein kinase domain (InterPro:IPR002290), Serine/threonine-protein kinase-like domain (InterPro:IPR017442), Protein kinase-like…
Bo1g143800.1	NA	C01	0.000168364	0.00628188	0.0161521	0.648193	-0.244814	NA	NA	NA	NA	NA	NA	NA	NA	NA	NA	1.65e-05	0.000890412	0.00243783	0.666224	0.287163	C01_040791493_040791873	AT3G10525.1	LOSS OF GIANT CELLS FROM ORGANS	LOSS OF GIANT CELLS FROM ORGANS (LGO); BEST Arabidopsis thaliana protein match is: cyclin-dependent protein kinase inhibitors (TAIR:AT5G04470.1); Has 43 Blast hits to 43 proteins in 10 species: Archae - 0; Bacteria - 0; Metazoa - 0; Fungi - 0; Plants - 39; Viruses - 0; Other Eukaryotes - 4 (source: NCBI BLink).
Bo1g143810.1	NA	C01	6.31e-06	0.000773536	0.00196837	0.648193	-0.235	8.14e-05	0.019077	0.0305086	0.765803	-0.301519	NA	NA	NA	NA	NA	1.14e-08	8.88e-06	1.55e-05	0.666224	0.37472	C01_040793908_040795986	AT3G10520.1	haemoglobin 2	haemoglobin 2 (HB2); FUNCTIONS IN: oxygen transporter activity; INVOLVED IN: response to cytokinin stimulus; LOCATED IN: cellular_component unknown; EXPRESSED IN: 21 plant structures; EXPRESSED DURING: 13 growth stages; CONTAINS InterPro DOMAIN/s: Leghaemoglobin (InterPro:IPR001032), Globin-like (InterPro:IPR009050), Leghaemoglobin, iron-binding site (InterPro:IPR019824), Globin, subset (InterPro…
Bo1g143820.1	NA	C01	0.000158353	0.00605111	0.0155997	0.648193	-0.226238	NA	NA	NA	NA	NA	NA	NA	NA	NA	NA	6.85e-07	0.000120576	0.000295391	0.666224	0.343597	C01_040796807_040799857			#N/A
Bo1g143830.1	NA	C01	NA	NA	NA	NA	NA	NA	NA	NA	NA	NA	NA	NA	NA	NA	NA	0.000109909	0.00307525	0.00866198	0.666224	0.254184	C01_040810421_040812733	AT3G10500.1	NAC domain containing protein 53	NAC domain containing protein 53 (NAC053); FUNCTIONS IN: sequence-specific DNA binding transcription factor activity; INVOLVED IN: multicellular organismal development, regulation of transcription; LOCATED IN: cellular_component unknown; EXPRESSED IN: 22 plant structures; EXPRESSED DURING: 13 growth stages; CONTAINS InterPro DOMAIN/s: No apical meristem (NAM) protein (InterPro:IPR003441); BEST Ar…
Bo1g143840.1	NA	C01	NA	NA	NA	NA	NA	NA	NA	NA	NA	NA	NA	NA	NA	NA	NA	0.000656882	0.00980085	0.0283469	0.666224	0.226428	C01_040813781_040815874	AT3G10480.1	NAC domain containing protein 50	NAC domain containing protein 50 (NAC050); FUNCTIONS IN: sequence-specific DNA binding transcription factor activity; INVOLVED IN: multicellular organismal development, regulation of transcription; EXPRESSED IN: cultured cell; CONTAINS InterPro DOMAIN/s: No apical meristem (NAM) protein (InterPro:IPR003441); BEST Arabidopsis thaliana protein match is: NAC domain containing protein 52 (TAIR:AT3G10…
Bo1g143920.1	NA	C01	2.86e-06	0.000501241	0.00118819	0.648193	-0.221829	NA	NA	NA	NA	NA	NA	NA	NA	NA	NA	7.28e-05	0.00233702	0.00659378	0.666224	0.283027	C01_040843436_040844485	AT1G48360.2	zinc ion binding;nucleic acid binding;hydrolases, acting on acid anhydrides, in phosphorus-containin	zinc ion binding;nucleic acid binding;hydrolases, acting on acid anhydrides, in phosphorus-containing anhydrides; FUNCTIONS IN: hydrolase activity, acting on acid anhydrides, in phosphorus-containing anhydrides, zinc ion binding, nucleic acid binding; INVOLVED IN: biological_process unknown; LOCATED IN: mitochondrion; EXPRESSED IN: 24 plant structures; EXPRESSED DURING: 15 growth stages; CONTAINS…
Bo1g143970.1	NA	C01	NA	NA	NA	NA	NA	NA	NA	NA	NA	NA	1.5e-05	0.00595711	0.00966212	0.701997	-0.340382	NA	NA	NA	NA	NA	C01_040860805_040863717	AT3G10370.1	FAD-dependent oxidoreductase family protein	SUGAR-DEPENDENT 6 (SDP6); FUNCTIONS IN: glycerol-3-phosphate dehydrogenase activity; INVOLVED IN: glycerophosphate shuttle, glycerol metabolic process, glycerol catabolic process; LOCATED IN: mitochondrion, mitochondrial inner membrane; EXPRESSED IN: 25 plant structures; EXPRESSED DURING: 15 growth stages; CONTAINS InterPro DOMAIN/s: FAD dependent oxidoreductase (InterPro:IPR006076), FAD-dependen…
Bo1g144080.1	NA	C01	NA	NA	NA	NA	NA	NA	NA	NA	NA	NA	NA	NA	NA	NA	NA	3.61e-06	0.000339542	0.000897914	0.666224	-0.294182	C01_040914627_040914973	AT4G23680.1	Polyketide cyclase/dehydrase and lipid transport superfamily protein	Polyketide cyclase/dehydrase and lipid transport superfamily protein; FUNCTIONS IN: molecular_function unknown; INVOLVED IN: response to biotic stimulus, defense response; LOCATED IN: cellular_component unknown; EXPRESSED IN: 19 plant structures; EXPRESSED DURING: 9 growth stages; CONTAINS InterPro DOMAIN/s: Bet v I allergen (InterPro:IPR000916); BEST Arabidopsis thaliana protein match is: Polyke…
Bo1g144360.1	NA	C01	NA	NA	NA	NA	NA	NA	NA	NA	NA	NA	NA	NA	NA	NA	NA	0.000782612	0.011003	0.0318982	0.666224	0.231498	C01_041055182_041060082	AT5G46450.1	Disease resistance protein (TIR-NBS-LRR class) family	Disease resistance protein (TIR-NBS-LRR class) family; FUNCTIONS IN: transmembrane receptor activity, nucleoside-triphosphatase activity, nucleotide binding, ATP binding; INVOLVED IN: signal transduction, defense response, apoptosis, innate immune response; LOCATED IN: intrinsic to membrane; EXPRESSED IN: 18 plant structures; EXPRESSED DURING: 11 growth stages; CONTAINS InterPro DOMAIN/s: ATPase,…
Bo1g144380.1	NA	C01	NA	NA	NA	NA	NA	NA	NA	NA	NA	NA	NA	NA	NA	NA	NA	0.00117961	0.0145319	0.0418643	0.666224	0.20995	C01_041063889_041064831	AT3G09680.1	Ribosomal protein S12/S23 family protein	Ribosomal protein S12/S23 family protein; FUNCTIONS IN: structural constituent of ribosome; INVOLVED IN: translation; LOCATED IN: cytosolic small ribosomal subunit, cytosolic ribosome, ribosome, nucleolus; CONTAINS InterPro DOMAIN/s: Ribosomal protein S23, eukaryotic/archaeal (InterPro:IPR005680), Ribosomal protein S12/S23 (InterPro:IPR006032), Nucleic acid-binding, OB-fold (InterPro:IPR012340), …
Bo1g144750.1	NA	C01	0.000804896	0.0161565	0.0382789	0.648193	-0.203696	NA	NA	NA	NA	NA	NA	NA	NA	NA	NA	9.29e-05	0.00275127	0.00774997	0.666224	0.260525	C01_041290914_041291994			#N/A
Bo1g145060.1	NA	C01	NA	NA	NA	NA	NA	NA	NA	NA	NA	NA	NA	NA	NA	NA	NA	1.82e-05	0.000944453	0.00260105	0.666224	0.335788	C01_041453551_041456207	AT3G08030.1	Protein of unknown function, DUF642	Protein of unknown function, DUF642; FUNCTIONS IN: molecular_function unknown; INVOLVED IN: biological_process unknown; LOCATED IN: cell wall; EXPRESSED IN: 22 plant structures; EXPRESSED DURING: 14 growth stages; CONTAINS InterPro DOMAIN/s: Protein of unknown function DUF642 (InterPro:IPR006946); BEST Arabidopsis thaliana protein match is: Protein of unknown function, DUF642 (TAIR:AT2G41800.1); …
Bo1g146140.1	NA	C01	NA	NA	NA	NA	NA	NA	NA	NA	NA	NA	NA	NA	NA	NA	NA	0.00055382	0.00876593	0.0252588	0.666224	0.230945	C01_041525002_041527320			#N/A
Bo1g147450.1	NA	C01	NA	NA	NA	NA	NA	8.59e-05	0.0195726	0.0312369	0.765803	-0.255523	NA	NA	NA	NA	NA	0.00128822	0.0154252	0.0443223	0.666224	0.232752	C01_041690955_041693527	AT3G07300.2	NagB/RpiA/CoA transferase-like superfamily protein	NagB/RpiA/CoA transferase-like superfamily protein; FUNCTIONS IN: GTP binding, translation initiation factor activity; INVOLVED IN: translational initiation, cellular metabolic process; LOCATED IN: eukaryotic translation initiation factor 2B complex; EXPRESSED IN: 24 plant structures; EXPRESSED DURING: 15 growth stages; CONTAINS InterPro DOMAIN/s: Initiation factor 2B related (InterPro:IPR000649)…
Bo1g147460.1	NA	C01	NA	NA	NA	NA	NA	NA	NA	NA	NA	NA	NA	NA	NA	NA	NA	0.00122277	0.0148601	0.042853	0.666224	0.218969	C01_041694052_041696595	AT3G07290.1	Pentatricopeptide repeat (PPR) superfamily protein	Pentatricopeptide repeat (PPR) superfamily protein; CONTAINS InterPro DOMAIN/s: Pentatricopeptide repeat (InterPro:IPR002885); BEST Arabidopsis thaliana protein match is: Pentatricopeptide repeat (PPR) superfamily protein (TAIR:AT5G65560.1); Has 55676 Blast hits to 14257 proteins in 295 species: Archae - 7; Bacteria - 69; Metazoa - 798; Fungi - 929; Plants - 52095; Viruses - 0; Other Eukaryotes -…
Bo1g147470.1	NA	C01	NA	NA	NA	NA	NA	NA	NA	NA	NA	NA	NA	NA	NA	NA	NA	0.000702367	0.0101915	0.0296573	0.666224	0.232569	C01_041697825_041699779			#N/A
Bo1g147500.1	NA	C01	NA	NA	NA	NA	NA	NA	NA	NA	NA	NA	NA	NA	NA	NA	NA	6.87e-05	0.00224977	0.00634001	0.666224	-0.278227	C01_041715995_041716444			#N/A
Bo1g147530.1	NA	C01	0.000217602	0.00737291	0.0186415	0.648193	-0.211849	NA	NA	NA	NA	NA	NA	NA	NA	NA	NA	6.57e-06	0.000496423	0.00133274	0.666224	0.317065	C01_041729687_041740937	AT3G07160.1	glucan synthase-like 10	glucan synthase-like 10 (GSL10); FUNCTIONS IN: 1,3-beta-glucan synthase activity; INVOLVED IN: in 8 processes; LOCATED IN: 1,3-beta-glucan synthase complex, plasma membrane; EXPRESSED IN: 25 plant structures; EXPRESSED DURING: 14 growth stages; CONTAINS InterPro DOMAIN/s: Glycosyl transferase, family 48 (InterPro:IPR003440); BEST Arabidopsis thaliana protein match is: glucan synthase-like 8 (TAIR…
Bo1g147560.1	NA	C01	NA	NA	NA	NA	NA	NA	NA	NA	NA	NA	NA	NA	NA	NA	NA	0.000321328	0.00616695	0.0175353	0.666224	0.243746	C01_041750499_041757282	AT3G07100.1	Sec23/Sec24 protein transport family protein	ENDOPLASMIC RETICULUM MORPHOLOGY 2 (ERMO2); FUNCTIONS IN: transporter activity, zinc ion binding; INVOLVED IN: transport, ER body organization; LOCATED IN: COPII vesicle coat; EXPRESSED IN: 23 plant structures; EXPRESSED DURING: 13 growth stages; CONTAINS InterPro DOMAIN/s: Sec23/Sec24, helical domain (InterPro:IPR006900), Sec23/Sec24 beta-sandwich (InterPro:IPR012990), Sec23/Sec24, trunk domain …
Bo1g147660.1	NA	C01	NA	NA	NA	NA	NA	NA	NA	NA	NA	NA	NA	NA	NA	NA	NA	0.000496122	0.00824914	0.0234508	0.666224	0.230716	C01_041799334_041800374			#N/A
Bo1g147670.1	NA	C01	NA	NA	NA	NA	NA	NA	NA	NA	NA	NA	NA	NA	NA	NA	NA	3.07e-05	0.00134201	0.00369149	0.666224	0.283097	C01_041802466_041806527	AT3G06860.1	multifunctional protein 2	multifunctional protein 2 (MFP2); FUNCTIONS IN: enoyl-CoA hydratase activity, 3-hydroxyacyl-CoA dehydrogenase activity; INVOLVED IN: fatty acid beta-oxidation; LOCATED IN: nucleolus, cell wall, peroxisome; EXPRESSED IN: 24 plant structures; EXPRESSED DURING: 14 growth stages; CONTAINS InterPro DOMAIN/s: Enoyl-CoA hydratase/isomerase, conserved site (InterPro:IPR018376), 3-hydroxyacyl-CoA dehydrog…
Bo1g147690.1	NA	C01	2.75e-06	0.000486832	0.00116177	0.648193	-0.216917	NA	NA	NA	NA	NA	NA	NA	NA	NA	NA	0.000261381	0.00541437	0.0152984	0.666224	0.254316	C01_041810296_041810927	AT3G06840.1		unknown protein; BEST Arabidopsis thaliana protein match is: unknown protein (TAIR:AT5G49170.1); Has 33 Blast hits to 33 proteins in 9 species: Archae - 0; Bacteria - 0; Metazoa - 0; Fungi - 0; Plants - 33; Viruses - 0; Other Eukaryotes - 0 (source: NCBI BLink).
Bo1g147710.1	NA	C01	0.000762733	0.0155787	0.0371341	0.648193	-0.146721	NA	NA	NA	NA	NA	NA	NA	NA	NA	NA	5.99e-06	0.000470749	0.00125484	0.666224	0.303737	C01_041818142_041819281	AT3G06790.2	plastid developmental protein DAG, putative	plastid developmental protein DAG, putative; CONTAINS InterPro DOMAIN/s: Peptidase S8, subtilisin-related (InterPro:IPR015500); BEST Arabidopsis thaliana protein match is: cobalt ion binding (TAIR:AT3G15000.1); Has 35333 Blast hits to 34131 proteins in 2444 species: Archae - 798; Bacteria - 22429; Metazoa - 974; Fungi - 991; Plants - 531; Viruses - 0; Other Eukaryotes - 9610 (source: NCBI BLink).
Bo1g147720.1	NA	C01	4.52e-09	7.17e-06	1.79e-05	0.648193	-0.223741	NA	NA	NA	NA	NA	NA	NA	NA	NA	NA	2.06e-05	0.0010286	0.00282389	0.666224	0.29142	C01_041823200_041824406	AT3G06778.1	Chaperone DnaJ-domain superfamily protein	Chaperone DnaJ-domain superfamily protein; FUNCTIONS IN: unfolded protein binding, heat shock protein binding; INVOLVED IN: protein folding; LOCATED IN: cellular_component unknown; CONTAINS InterPro DOMAIN/s: Molecular chaperone, heat shock protein, Hsp40, DnaJ (InterPro:IPR015609), Heat shock protein DnaJ, N-terminal (InterPro:IPR001623), Heat shock protein DnaJ (InterPro:IPR003095); BEST Arabid…
Bo1g147730.1	NA	C01	2.03e-05	0.00164766	0.00435321	0.648193	-0.203762	NA	NA	NA	NA	NA	NA	NA	NA	NA	NA	4.29e-05	0.00165334	0.00462243	0.666224	0.278714	C01_041825265_041828131	AT3G06760.1	Drought-responsive family protein	Drought-responsive family protein; CONTAINS InterPro DOMAIN/s: Drought induced 19/ RING finger protein 114 (InterPro:IPR008598); BEST Arabidopsis thaliana protein match is: Drought-responsive family protein (TAIR:AT5G49230.1); Has 246 Blast hits to 246 proteins in 23 species: Archae - 0; Bacteria - 0; Metazoa - 6; Fungi - 0; Plants - 240; Viruses - 0; Other Eukaryotes - 0 (source: NCBI BLink).
Bo1g147770.1	NA	C01	NA	NA	NA	NA	NA	NA	NA	NA	NA	NA	NA	NA	NA	NA	NA	0.000672224	0.00994708	0.0287923	0.666224	0.223983	C01_041855947_041862658	AT3G06670.1	binding	binding; FUNCTIONS IN: binding; INVOLVED IN: biological_process unknown; LOCATED IN: cellular_component unknown; EXPRESSED IN: 23 plant structures; EXPRESSED DURING: 13 growth stages; CONTAINS InterPro DOMAIN/s: Armadillo-type fold (InterPro:IPR016024), Protein of unknown function DUF625 (InterPro:IPR006887); BEST Arabidopsis thaliana protein match is: unknown protein (TAIR:AT5G49390.1); Has 3148…
Bo1g147780.1	NA	C01	NA	NA	NA	NA	NA	NA	NA	NA	NA	NA	NA	NA	NA	NA	NA	4.33e-05	0.00165661	0.00465157	0.666224	0.269721	C01_041863701_041865592	AT3G06660.1	PAPA-1-like family protein / zinc finger (HIT type) family protein	PAPA-1-like family protein / zinc finger (HIT type) family protein; LOCATED IN: chloroplast; EXPRESSED IN: 23 plant structures; EXPRESSED DURING: 14 growth stages; CONTAINS InterPro DOMAIN/s: Zinc finger, HIT-type (InterPro:IPR007529), PAPA-1-like conserved region (InterPro:IPR006880); BEST Arabidopsis thaliana protein match is: HIT zinc finger ;PAPA-1-like conserved region (TAIR:AT2G47350.1); Ha…
Bo1g147830.1	NA	C01	NA	NA	NA	NA	NA	NA	NA	NA	NA	NA	NA	NA	NA	NA	NA	0.000226841	0.00494124	0.0139374	0.666224	0.256014	C01_041895273_041899557	AT3G06620.1	PAS domain-containing protein tyrosine kinase family protein	PAS domain-containing protein tyrosine kinase family protein; FUNCTIONS IN: protein serine/threonine/tyrosine kinase activity, kinase activity; INVOLVED IN: signal transduction, protein amino acid phosphorylation, regulation of transcription, DNA-dependent; EXPRESSED IN: 22 plant structures; EXPRESSED DURING: 12 growth stages; CONTAINS InterPro DOMAIN/s: PAC motif (InterPro:IPR001610), Protein ki…
Bo1g147840.1	NA	C01	NA	NA	NA	NA	NA	NA	NA	NA	NA	NA	NA	NA	NA	NA	NA	0.00152425	0.0170929	0.0493509	0.666224	0.204365	C01_041900282_041901132			#N/A
Bo1g147850.1	NA	C01	NA	NA	NA	NA	NA	NA	NA	NA	NA	NA	NA	NA	NA	NA	NA	0.000585851	0.00906118	0.0262372	0.666224	0.233663	C01_041901438_041902255	AT3G06600.2		unknown protein; FUNCTIONS IN: molecular_function unknown; INVOLVED IN: biological_process unknown; LOCATED IN: cellular_component unknown; EXPRESSED IN: 15 plant structures; EXPRESSED DURING: 7 growth stages; Has 30201 Blast hits to 17322 proteins in 780 species: Archae - 12; Bacteria - 1396; Metazoa - 17338; Fungi - 3422; Plants - 5037; Viruses - 0; Other Eukaryotes - 2996 (source: NCBI BLink).
Bo1g148950.1	NA	C01	NA	NA	NA	NA	NA	NA	NA	NA	NA	NA	NA	NA	NA	NA	NA	0.000126558	0.00334306	0.00950534	0.666224	0.246446	C01_042013423_042015251	AT3G06410.1	Zinc finger C-x8-C-x5-C-x3-H type family protein	Zinc finger C-x8-C-x5-C-x3-H type family protein; FUNCTIONS IN: zinc ion binding, nucleic acid binding; INVOLVED IN: biological_process unknown; EXPRESSED IN: 23 plant structures; EXPRESSED DURING: 13 growth stages; CONTAINS InterPro DOMAIN/s: Zinc finger, CCCH-type (InterPro:IPR000571); BEST Arabidopsis thaliana protein match is: Zinc finger C-x8-C-x5-C-x3-H type family protein (TAIR:AT5G18550.1…
Bo1g149010.1	NA	C01	NA	NA	NA	NA	NA	0.000202435	0.028207	0.0431197	0.765803	-0.261435	NA	NA	NA	NA	NA	5.26e-05	0.00188185	0.00530479	0.666224	0.291858	C01_042043050_042046505	AT3G06350.1	dehydroquinate dehydratase, putative / shikimate dehydrogenase, putative	MATERNAL EFFECT EMBRYO ARREST 32 (MEE32); FUNCTIONS IN: NADP or NADPH binding, 3-dehydroquinate dehydratase activity, shikimate 5-dehydrogenase activity, binding, catalytic activity; INVOLVED IN: embryo development ending in seed dormancy; LOCATED IN: chloroplast stroma, chloroplast; EXPRESSED IN: 23 plant structures; EXPRESSED DURING: 15 growth stages; CONTAINS InterPro DOMAIN/s: Quinate/shikima…
Bo1g149020.1	NA	C01	0.00028929	0.00882437	0.0217889	0.648193	-0.174011	NA	NA	NA	NA	NA	NA	NA	NA	NA	NA	0.00115079	0.0143243	0.041195	0.666224	0.228472	C01_042047117_042049643	AT3G06330.2	RING/U-box superfamily protein	RING/U-box superfamily protein; CONTAINS InterPro DOMAIN/s: Zinc finger, C3HC4 RING-type (InterPro:IPR018957), Zinc finger, RING-CH-type (InterPro:IPR011016); BEST Arabidopsis thaliana protein match is: RING/U-box superfamily protein (TAIR:AT5G18760.1); Has 1463 Blast hits to 1461 proteins in 168 species: Archae - 0; Bacteria - 0; Metazoa - 638; Fungi - 108; Plants - 632; Viruses - 4; Other Eukar…
Bo1g150060.1	NA	C01	NA	NA	NA	NA	NA	8.04e-05	0.0190652	0.0303479	0.765803	-0.297738	NA	NA	NA	NA	NA	NA	NA	NA	NA	NA	C01_042117865_042120084			#N/A
Bo1g150070.1	NA	C01	NA	NA	NA	NA	NA	NA	NA	NA	NA	NA	NA	NA	NA	NA	NA	3.52e-05	0.00146871	0.0040498	0.666224	0.288331	C01_042122190_042124355	AT3G06190.1	BTB-POZ and MATH domain 2	BTB-POZ and MATH domain 2 (BPM2); CONTAINS InterPro DOMAIN/s: TRAF-like (InterPro:IPR008974), MATH (InterPro:IPR002083), BTB/POZ fold (InterPro:IPR011333), BTB/POZ (InterPro:IPR013069), Kelch related (InterPro:IPR013089), BTB/POZ-like (InterPro:IPR000210), TRAF-type (InterPro:IPR013322); BEST Arabidopsis thaliana protein match is: BTB-POZ and MATH domain 1 (TAIR:AT5G19000.1); Has 5905 Blast hits …
Bo1g150080.1	NA	C01	0.000137126	0.00558198	0.0143615	0.648193	-0.141568	NA	NA	NA	NA	NA	NA	NA	NA	NA	NA	1.26e-05	0.000763887	0.00204059	0.666224	0.302474	C01_042125447_042126744	AT3G06120.1	basic helix-loop-helix (bHLH) DNA-binding superfamily protein	MUTE (MUTE); CONTAINS InterPro DOMAIN/s: Helix-loop-helix DNA-binding domain (InterPro:IPR001092), Helix-loop-helix DNA-binding (InterPro:IPR011598); BEST Arabidopsis thaliana protein match is: basic helix-loop-helix (bHLH) DNA-binding superfamily protein (TAIR:AT3G24140.1); Has 1269 Blast hits to 1254 proteins in 66 species: Archae - 0; Bacteria - 0; Metazoa - 0; Fungi - 0; Plants - 1269; Viruse…
Bo1g150090.1	NA	C01	NA	NA	NA	NA	NA	NA	NA	NA	NA	NA	NA	NA	NA	NA	NA	0.0014834	0.0168784	0.0485085	0.666224	0.219515	C01_042136831_042137366	AT3G06070.1		unknown protein; BEST Arabidopsis thaliana protein match is: unknown protein (TAIR:AT5G19190.1); Has 33 Blast hits to 33 proteins in 12 species: Archae - 0; Bacteria - 0; Metazoa - 1; Fungi - 0; Plants - 32; Viruses - 0; Other Eukaryotes - 0 (source: NCBI BLink).
Bo1g150120.1	NA	C01	NA	NA	NA	NA	NA	4.02e-05	0.0144413	0.0219653	0.765803	-0.287764	NA	NA	NA	NA	NA	1.45e-06	0.000190985	0.000485106	0.666224	0.337611	C01_042146468_042151987	AT3G06010.1	Homeotic gene regulator	ATCHR12; FUNCTIONS IN: helicase activity, DNA binding, nucleic acid binding, ATP binding; INVOLVED IN: response to water deprivation, response to salt stress, response to heat; LOCATED IN: cellular_component unknown; EXPRESSED IN: 24 plant structures; EXPRESSED DURING: 9 growth stages; CONTAINS InterPro DOMAIN/s: DEAD-like helicase, N-terminal (InterPro:IPR014001), DNA/RNA helicase, C-terminal (I…
Bo1g150180.1	NA	C01	NA	NA	NA	NA	NA	0.000172875	0.0270389	0.0408002	0.765803	-0.285076	NA	NA	NA	NA	NA	2.26e-05	0.0010909	0.00301022	0.666224	0.303125	C01_042170328_042173400	AT5G26360.1	TCP-1/cpn60 chaperonin family protein	TCP-1/cpn60 chaperonin family protein; FUNCTIONS IN: unfolded protein binding, ATP binding; INVOLVED IN: protein folding, cellular protein metabolic process; EXPRESSED IN: 22 plant structures; EXPRESSED DURING: 13 growth stages; CONTAINS InterPro DOMAIN/s: Chaperonin Cpn60/TCP-1 (InterPro:IPR002423), Chaperone, tailless complex polypeptide 1 (InterPro:IPR017998), T-complex protein 1, gamma subuni…
Bo1g150240.1	NA	C01	NA	NA	NA	NA	NA	NA	NA	NA	NA	NA	NA	NA	NA	NA	NA	0.000516086	0.00843941	0.0240833	0.666224	0.237231	C01_042196667_042196927	AT3G05890.1	Low temperature and salt responsive protein family	RARE-COLD-INDUCIBLE 2B (RCI2B); CONTAINS InterPro DOMAIN/s: Uncharacterised protein family UPF0057 (InterPro:IPR000612); BEST Arabidopsis thaliana protein match is: Low temperature and salt responsive protein family (TAIR:AT3G05880.1); Has 1391 Blast hits to 1391 proteins in 471 species: Archae - 0; Bacteria - 653; Metazoa - 37; Fungi - 280; Plants - 382; Viruses - 0; Other Eukaryotes - 39 (sourc…
Bo1g150280.1	NA	C01	NA	NA	NA	NA	NA	0.000233625	0.0302456	0.0453716	0.765803	-0.281523	NA	NA	NA	NA	NA	7.97e-06	0.000561841	0.00151191	0.666224	0.32063	C01_042210991_042213459			#N/A
Bo1g150330.1	NA	C01	NA	NA	NA	NA	NA	NA	NA	NA	NA	NA	NA	NA	NA	NA	NA	0.000736171	0.010554	0.030612	0.666224	0.248635	C01_042232067_042232372			#N/A
Bo1g150340.1	NA	C01	0.000354699	0.00995054	0.0243427	0.648193	-0.173488	0.000245938	0.030456	0.0462245	0.765803	-0.244753	NA	NA	NA	NA	NA	1.17e-05	0.000728998	0.00194176	0.666224	0.291988	C01_042237125_042245141	AT3G05790.1	lon protease 4	lon protease 4 (LON4); FUNCTIONS IN: in 6 functions; INVOLVED IN: proteolysis; LOCATED IN: mitochondrion, chloroplast; EXPRESSED IN: 8 plant structures; EXPRESSED DURING: 6 growth stages; CONTAINS InterPro DOMAIN/s: ATPase, AAA-type, core (InterPro:IPR003959), Peptidase S16, active site (InterPro:IPR008268), Peptidase S16, ATP-dependent protease La (InterPro:IPR004815), Peptidase S16, lon N-termi…
Bo1g150370.1	NA	C01	0.000918888	0.0173595	0.0412671	0.648193	-0.0978681	NA	NA	NA	NA	NA	NA	NA	NA	NA	NA	NA	NA	NA	NA	NA	C01_042260393_042260794			#N/A
Bo1g150410.1	NA	C01	NA	NA	NA	NA	NA	6.8e-05	0.0173285	0.0281491	0.765803	-0.309754	NA	NA	NA	NA	NA	8.56e-07	0.000140286	0.000341038	0.666224	0.343522	C01_042268905_042271053	AT3G05710.2	syntaxin of plants 43	syntaxin of plants 43 (SYP43); FUNCTIONS IN: SNAP receptor activity; INVOLVED IN: intracellular protein transport, cellular membrane fusion; LOCATED IN: membrane; EXPRESSED IN: 24 plant structures; EXPRESSED DURING: 15 growth stages; CONTAINS InterPro DOMAIN/s: Target SNARE coiled-coil domain (InterPro:IPR000727), t-SNARE (InterPro:IPR010989), Syntaxin/epimorphin, conserved site (InterPro:IPR0060…
Bo1g150420.1	NA	C01	NA	NA	NA	NA	NA	NA	NA	NA	NA	NA	NA	NA	NA	NA	NA	0.000186614	0.00433879	0.0122631	0.666224	0.278493	C01_042276836_042278326			#N/A
Bo1g150530.1	NA	C01	0.000192421	0.00684378	0.0174109	0.648193	-0.189857	NA	NA	NA	NA	NA	NA	NA	NA	NA	NA	6.68e-06	0.000498985	0.001347	0.666224	0.315229	C01_042323745_042324216	AT3G05560.3	Ribosomal L22e protein family	Ribosomal L22e protein family; FUNCTIONS IN: structural constituent of ribosome; INVOLVED IN: translation; LOCATED IN: cytosolic ribosome, ribosome, cytosolic large ribosomal subunit, plasma membrane; EXPRESSED IN: 22 plant structures; EXPRESSED DURING: 13 growth stages; CONTAINS InterPro DOMAIN/s: Ribosomal protein L22e (InterPro:IPR002671); BEST Arabidopsis thaliana protein match is: Ribosomal …
Bo1g150540.1	NA	C01	NA	NA	NA	NA	NA	NA	NA	NA	NA	NA	NA	NA	NA	NA	NA	0.000419987	0.0073689	0.0209647	0.666224	0.247468	C01_042325338_042327815	AT3G05545.1	RING/U-box superfamily protein	RING/U-box superfamily protein; CONTAINS InterPro DOMAIN/s: Zinc finger, RING-type (InterPro:IPR001841), Zinc finger, C3HC4 RING-type (InterPro:IPR018957), Zinc finger, PHD-type (InterPro:IPR001965); BEST Arabidopsis thaliana protein match is: RING/U-box superfamily protein (TAIR:AT2G47700.1); Has 1560 Blast hits to 1269 proteins in 195 species: Archae - 0; Bacteria - 91; Metazoa - 627; Fungi - 2…
Bo1g151540.1	NA	C01	NA	NA	NA	NA	NA	0.000109712	0.0216609	0.0345455	0.765803	-0.300078	NA	NA	NA	NA	NA	1.63e-06	0.000204472	0.000524273	0.666224	0.345822	C01_042353988_042361529	AT3G05530.1	regulatory particle triple-A ATPase 5A	regulatory particle triple-A ATPase 5A (RPT5A); CONTAINS InterPro DOMAIN/s: ATPase, AAA+ type, core (InterPro:IPR003593), ATPase, AAA-type, core (InterPro:IPR003959), ATPase, AAA-type, conserved site (InterPro:IPR003960), 26S proteasome subunit P45 (InterPro:IPR005937); BEST Arabidopsis thaliana protein match is: 26S proteasome AAA-ATPase subunit RPT5B (TAIR:AT1G09100.1); Has 33265 Blast hits to …
Bo1g151550.1	NA	C01	NA	NA	NA	NA	NA	NA	NA	NA	NA	NA	NA	NA	NA	NA	NA	0.000311097	0.00604319	0.0171631	0.666224	0.265521	C01_042362565_042363905			#N/A
Bo1g151650.1	NA	C01	0.000252403	0.00811508	0.020226	0.648193	-0.226001	NA	NA	NA	NA	NA	NA	NA	NA	NA	NA	1.9e-05	0.000967994	0.00267918	0.666224	0.294406	C01_042412892_042414019			#N/A
Bo1g151660.1	NA	C01	NA	NA	NA	NA	NA	NA	NA	NA	NA	NA	0.000388829	0.0264527	0.0447158	0.701997	0.339916	NA	NA	NA	NA	NA	C01_042414689_042416767	AT3G05330.1	cyclin family	TANGLED (ATN); FUNCTIONS IN: molecular_function unknown; INVOLVED IN: cytokinesis, initiation of separation, phragmoplast assembly; LOCATED IN: microtubule associated complex, preprophase band; EXPRESSED IN: cultured cell; Has 705 Blast hits to 473 proteins in 108 species: Archae - 0; Bacteria - 3; Metazoa - 504; Fungi - 31; Plants - 75; Viruses - 28; Other Eukaryotes - 64 (source: NCBI BLink).
Bo1g151670.1	NA	C01	NA	NA	NA	NA	NA	NA	NA	NA	NA	NA	NA	NA	NA	NA	NA	0.00070785	0.0102586	0.0298132	0.666224	0.241082	C01_042418718_042419525	AT3G05327.1	Cyclin family protein	Cyclin family protein; CONTAINS InterPro DOMAIN/s: Negative regulatory factor PREG (InterPro:IPR012389), Cyclin-like (InterPro:IPR011028), Cyclin-related 2 (InterPro:IPR013922); BEST Arabidopsis thaliana protein match is: cyclin p4;1 (TAIR:AT2G44740.1); Has 35333 Blast hits to 34131 proteins in 2444 species: Archae - 798; Bacteria - 22429; Metazoa - 974; Fungi - 991; Plants - 531; Viruses - 0; Ot…
Bo1g151780.1	NA	C01	NA	NA	NA	NA	NA	NA	NA	NA	NA	NA	NA	NA	NA	NA	NA	0.000803227	0.0111631	0.0324601	0.666224	0.238092	C01_042462550_042465192	AT3G05050.1	Protein kinase superfamily protein	Protein kinase superfamily protein; FUNCTIONS IN: protein serine/threonine kinase activity, protein kinase activity, kinase activity, ATP binding; INVOLVED IN: protein amino acid phosphorylation, N-terminal protein myristoylation; LOCATED IN: plasma membrane; EXPRESSED IN: 23 plant structures; EXPRESSED DURING: 13 growth stages; CONTAINS InterPro DOMAIN/s: Protein kinase, ATP binding site (InterP…
Bo1g151830.1	NA	C01	NA	NA	NA	NA	NA	NA	NA	NA	NA	NA	NA	NA	NA	NA	NA	0.000369598	0.00675728	0.0192465	0.666224	0.239721	C01_042576273_042577074	AT3G04920.1	Ribosomal protein S24e family protein	Ribosomal protein S24e family protein; FUNCTIONS IN: structural constituent of ribosome, nucleotide binding; INVOLVED IN: translation, ribosome biogenesis; LOCATED IN: in 7 components; EXPRESSED IN: 26 plant structures; EXPRESSED DURING: 13 growth stages; CONTAINS InterPro DOMAIN/s: Ribosomal protein S24e (InterPro:IPR001976), Nucleotide-binding, alpha-beta plait (InterPro:IPR012677), Ribosomal S…
Bo1g152100.1	NA	C01	NA	NA	NA	NA	NA	NA	NA	NA	NA	NA	NA	NA	NA	NA	NA	9.93e-05	0.00287894	0.00809929	0.666224	0.277987	C01_042690991_042693512	AT3G04350.1	Plant protein of unknown function (DUF946)	Plant protein of unknown function (DUF946); CONTAINS InterPro DOMAIN/s: Protein of unknown function DUF946 (InterPro:IPR009291); BEST Arabidopsis thaliana protein match is: Plant protein of unknown function (DUF946) (TAIR:AT5G18490.1); Has 389 Blast hits to 369 proteins in 101 species: Archae - 0; Bacteria - 21; Metazoa - 15; Fungi - 143; Plants - 203; Viruses - 0; Other Eukaryotes - 7 (source: N…
Bo1g152110.1	NA	C01	NA	NA	NA	NA	NA	NA	NA	NA	NA	NA	NA	NA	NA	NA	NA	8.36e-05	0.00256069	0.0072265	0.666224	0.277796	C01_042694249_042696751	AT5G18480.1	plant glycogenin-like starch initiation protein 6	plant glycogenin-like starch initiation protein 6 (PGSIP6); FUNCTIONS IN: transferase activity, transferring hexosyl groups, transferase activity, transferring glycosyl groups; INVOLVED IN: carbohydrate biosynthetic process, biosynthetic process; LOCATED IN: membrane; EXPRESSED IN: guard cell, leaf; CONTAINS InterPro DOMAIN/s: Glycosyl transferase, family 8 (InterPro:IPR002495); BEST Arabidopsis …
Bo1g152120.1	NA	C01	NA	NA	NA	NA	NA	NA	NA	NA	NA	NA	NA	NA	NA	NA	NA	0.000238906	0.00511286	0.0144199	0.666224	0.255036	C01_042699064_042702820	AT3G04260.1	plastid transcriptionally active 3	plastid transcriptionally active 3 (PTAC3); FUNCTIONS IN: DNA binding, nucleic acid binding; LOCATED IN: plastid chromosome, nucleus, chloroplast, nucleoid, membrane; EXPRESSED IN: 22 plant structures; EXPRESSED DURING: 13 growth stages; CONTAINS InterPro DOMAIN/s: DNA-binding SAP (InterPro:IPR003034); BEST Arabidopsis thaliana protein match is: genomes uncoupled 1 (TAIR:AT2G31400.1); Has 11987 B…
Bo1g152160.1	NA	C01	NA	NA	NA	NA	NA	NA	NA	NA	NA	NA	NA	NA	NA	NA	NA	0.00149483	0.0169463	0.0487454	0.666224	0.232461	C01_042723627_042729182	AT3G04240.1	Tetratricopeptide repeat (TPR)-like superfamily protein	secret agent (SEC); CONTAINS InterPro DOMAIN/s: Tetratricopeptide TPR-1 (InterPro:IPR001440), Tetratricopeptide-like helical (InterPro:IPR011990), Tetratricopeptide repeat-containing (InterPro:IPR013026), Tetratricopeptide repeat (InterPro:IPR019734); BEST Arabidopsis thaliana protein match is: Tetratricopeptide repeat (TPR)-like superfamily protein (TAIR:AT3G11540.1); Has 114710 Blast hits to 35…
Bo1g153290.1	NA	C01	NA	NA	NA	NA	NA	NA	NA	NA	NA	NA	NA	NA	NA	NA	NA	0.000196306	0.00447146	0.0126768	0.666224	0.266421	C01_042816826_042818076			#N/A
Bo1g153380.1	NA	C01	NA	NA	NA	NA	NA	NA	NA	NA	NA	NA	NA	NA	NA	NA	NA	0.00133878	0.0158307	0.0454338	0.666224	-0.222349	C01_042846297_042849389	AT5G18350.1	Disease resistance protein (TIR-NBS-LRR class) family	Disease resistance protein (TIR-NBS-LRR class) family; FUNCTIONS IN: transmembrane receptor activity, nucleoside-triphosphatase activity, nucleotide binding, ATP binding; INVOLVED IN: signal transduction, defense response, apoptosis, innate immune response; LOCATED IN: intrinsic to membrane; CONTAINS InterPro DOMAIN/s: ATPase, AAA+ type, core (InterPro:IPR003593), NB-ARC (InterPro:IPR002182), Leu…
Bo1g153470.1	NA	C01	NA	NA	NA	NA	NA	NA	NA	NA	NA	NA	NA	NA	NA	NA	NA	0.000397944	0.00710986	0.0202208	0.666224	0.250468	C01_042894992_042896857	AT3G03860.1	APR-like 5	APR-like 5 (APRL5); INVOLVED IN: cell redox homeostasis; LOCATED IN: endomembrane system; EXPRESSED IN: 23 plant structures; EXPRESSED DURING: 15 growth stages; CONTAINS InterPro DOMAIN/s: Thioredoxin fold (InterPro:IPR012335), Thioredoxin domain (InterPro:IPR013766), Thioredoxin-like fold (InterPro:IPR012336); BEST Arabidopsis thaliana protein match is: APR-like 7 (TAIR:AT5G18120.1); Has 278 Bla…
Bo1g153500.1	NA	C01	NA	NA	NA	NA	NA	NA	NA	NA	NA	NA	NA	NA	NA	NA	NA	1.03e-05	0.000666769	0.00178945	0.666224	0.311681	C01_042901824_042905154	AT3G03810.1	O-fucosyltransferase family protein	embryo sac development arrest 30 (EDA30); FUNCTIONS IN: molecular_function unknown; INVOLVED IN: N-terminal protein myristoylation, polar nucleus fusion, pollen tube development; LOCATED IN: chloroplast; EXPRESSED IN: 22 plant structures; EXPRESSED DURING: 13 growth stages; CONTAINS InterPro DOMAIN/s: GDP-fucose protein O-fucosyltransferase (InterPro:IPR019378); BEST Arabidopsis thaliana protein …
Bo1g153540.1	NA	C01	NA	NA	NA	NA	NA	NA	NA	NA	NA	NA	NA	NA	NA	NA	NA	0.00142506	0.0164651	0.0472861	0.666224	0.227035	C01_042915377_042916741	AT3G03773.1	HSP20-like chaperones superfamily protein	HSP20-like chaperones superfamily protein; CONTAINS InterPro DOMAIN/s: CS-like domain (InterPro:IPR007052), HSP20-like chaperone (InterPro:IPR008978), CS domain (InterPro:IPR017447); BEST Arabidopsis thaliana protein match is: HSP20-like chaperones superfamily protein (TAIR:AT4G02450.2); Has 35333 Blast hits to 34131 proteins in 2444 species: Archae - 798; Bacteria - 22429; Metazoa - 974; Fungi -…
Bo1g153590.1	NA	C01	NA	NA	NA	NA	NA	NA	NA	NA	NA	NA	NA	NA	NA	NA	NA	8.37e-05	0.00256219	0.00723356	0.666224	0.28267	C01_042936693_042939665	AT3G03740.1	BTB-POZ and MATH domain 4	BTB-POZ and MATH domain 4 (BPM4); CONTAINS InterPro DOMAIN/s: TRAF-like (InterPro:IPR008974), MATH (InterPro:IPR002083), BTB/POZ fold (InterPro:IPR011333), BTB/POZ (InterPro:IPR013069), Kelch related (InterPro:IPR013089), BTB/POZ-like (InterPro:IPR000210), TRAF-type (InterPro:IPR013322); BEST Arabidopsis thaliana protein match is: BTB-POZ and MATH domain 5 (TAIR:AT5G21010.1); Has 5789 Blast hits …
Bo1g153600.1	NA	C01	NA	NA	NA	NA	NA	NA	NA	NA	NA	NA	NA	NA	NA	NA	NA	3.09e-06	0.000306851	0.000807821	0.666224	0.323418	C01_042943163_042946362	AT3G03720.2	cationic amino acid transporter 4	cationic amino acid transporter 4 (CAT4); FUNCTIONS IN: cationic amino acid transmembrane transporter activity; INVOLVED IN: amino acid transport, transport, transmembrane transport; EXPRESSED IN: 23 plant structures; EXPRESSED DURING: 15 growth stages; CONTAINS InterPro DOMAIN/s: Cationic amino acid transporter (InterPro:IPR015606), Amino acid/polyamine transporter I (InterPro:IPR002293), Amino …
Bo1g153670.1	NA	C01	NA	NA	NA	NA	NA	NA	NA	NA	NA	NA	NA	NA	NA	NA	NA	4.65e-05	0.00173969	0.00488298	0.666224	0.296973	C01_042989754_042993125	AT3G03640.1	beta glucosidase 25	beta glucosidase 25 (BGLU25); FUNCTIONS IN: cation binding, hydrolase activity, hydrolyzing O-glycosyl compounds, catalytic activity; INVOLVED IN: carbohydrate metabolic process; LOCATED IN: endomembrane system; EXPRESSED IN: 22 plant structures; EXPRESSED DURING: 13 growth stages; CONTAINS InterPro DOMAIN/s: Glycoside hydrolase, family 1 (InterPro:IPR001360), Glycoside hydrolase, family 1, activ…
Bo1g153680.1	NA	C01	NA	NA	NA	NA	NA	NA	NA	NA	NA	NA	NA	NA	NA	NA	NA	2.73e-05	0.00124219	0.00341244	0.666224	0.293286	C01_042993868_042996129	AT3G03630.1	cysteine synthase 26	cysteine synthase 26 (CS26); FUNCTIONS IN: cysteine synthase activity; INVOLVED IN: regulation of hydrogen peroxide metabolic process, cysteine biosynthetic process, regulation of superoxide metabolic process, photosynthesis; LOCATED IN: chloroplast; EXPRESSED IN: 19 plant structures; EXPRESSED DURING: 12 growth stages; CONTAINS InterPro DOMAIN/s: Cysteine synthase/cystathionine beta-synthase P-p…
Bo1g153700.1	NA	C01	NA	NA	NA	NA	NA	NA	NA	NA	NA	NA	NA	NA	NA	NA	NA	0.000232254	0.00501956	0.0141549	0.666224	0.268176	C01_043004905_043006438	AT3G03610.1	ELMO/CED-12 family protein	ELMO/CED-12 family protein; FUNCTIONS IN: molecular_function unknown; INVOLVED IN: phagocytosis; LOCATED IN: cytoskeleton; EXPRESSED IN: 24 plant structures; EXPRESSED DURING: 15 growth stages; CONTAINS InterPro DOMAIN/s: Engulfment/cell motility, ELMO (InterPro:IPR006816); BEST Arabidopsis thaliana protein match is: ELMO/CED-12 family protein (TAIR:AT1G03620.1); Has 825 Blast hits to 825 protein…
Bo1g154740.1	NA	C01	6.97e-05	0.00353872	0.00954217	0.648193	-0.257901	NA	NA	NA	NA	NA	NA	NA	NA	NA	NA	0.00063012	0.00954034	0.0275613	0.666224	0.243474	C01_043041570_043042822	AT3G03460.1		unknown protein; BEST Arabidopsis thaliana protein match is: unknown protein (TAIR:AT5G17510.1); Has 19732 Blast hits to 8747 proteins in 456 species: Archae - 0; Bacteria - 449; Metazoa - 7438; Fungi - 2099; Plants - 1550; Viruses - 53; Other Eukaryotes - 8143 (source: NCBI BLink).
Bo1g154750.1	NA	C01	0.000979967	0.0180142	0.0428109	0.648193	-0.205897	NA	NA	NA	NA	NA	NA	NA	NA	NA	NA	4.21e-05	0.00163387	0.00456246	0.666224	0.280903	C01_043043335_043046402	AT3G03440.1	ARM repeat superfamily protein	ARM repeat superfamily protein; FUNCTIONS IN: binding; INVOLVED IN: biological_process unknown; LOCATED IN: chloroplast; EXPRESSED IN: 18 plant structures; EXPRESSED DURING: 13 growth stages; CONTAINS InterPro DOMAIN/s: Armadillo-like helical (InterPro:IPR011989), Armadillo (InterPro:IPR000225), Armadillo-type fold (InterPro:IPR016024); BEST Arabidopsis thaliana protein match is: ARM repeat super…
Bo1g154760.1	NA	C01	0.000389919	0.0105081	0.0256294	0.648193	-0.141334	NA	NA	NA	NA	NA	NA	NA	NA	NA	NA	NA	NA	NA	NA	NA	C01_043047888_043048833	AT3G03420.1	Ku70-binding family protein	Ku70-binding family protein; CONTAINS InterPro DOMAIN/s: Peptidase M76, ATP23 (InterPro:IPR019165); Has 337 Blast hits to 337 proteins in 174 species: Archae - 0; Bacteria - 0; Metazoa - 95; Fungi - 144; Plants - 46; Viruses - 0; Other Eukaryotes - 52 (source: NCBI BLink).
Bo1g154780.1	NA	C01	NA	NA	NA	NA	NA	NA	NA	NA	NA	NA	NA	NA	NA	NA	NA	5.22e-05	0.0018739	0.00527561	0.666224	0.288526	C01_043049910_043057872	AT3G03380.1	DegP protease 7	DegP protease 7 (DegP7); CONTAINS InterPro DOMAIN/s: Serine/cysteine peptidase, trypsin-like (InterPro:IPR009003), Peptidase S1C, HrtA/DegP2/Q/S (InterPro:IPR001940), PDZ/DHR/GLGF (InterPro:IPR001478); BEST Arabidopsis thaliana protein match is: unknown protein (TAIR:AT3G03370.1); Has 8327 Blast hits to 7895 proteins in 2064 species: Archae - 65; Bacteria - 6254; Metazoa - 235; Fungi - 503; Plant…
Bo1g154860.1	NA	C01	NA	NA	NA	NA	NA	NA	NA	NA	NA	NA	NA	NA	NA	NA	NA	0.00033959	0.00639385	0.018191	0.666224	0.265711	C01_043091393_043093870	AT3G03140.1	Tudor/PWWP/MBT superfamily protein	Tudor/PWWP/MBT superfamily protein; CONTAINS InterPro DOMAIN/s: PWWP (InterPro:IPR000313); BEST Arabidopsis thaliana protein match is: Tudor/PWWP/MBT superfamily protein (TAIR:AT3G21295.1); Has 426 Blast hits to 278 proteins in 85 species: Archae - 0; Bacteria - 14; Metazoa - 209; Fungi - 70; Plants - 86; Viruses - 0; Other Eukaryotes - 47 (source: NCBI BLink).
Bo1g154900.1	NA	C01	NA	NA	NA	NA	NA	NA	NA	NA	NA	NA	NA	NA	NA	NA	NA	0.000640393	0.00964301	0.0278642	0.666224	0.248588	C01_043100748_043107778	AT3G03110.1	exportin 1B	exportin 1B (XPO1B); FUNCTIONS IN: protein transporter activity, binding; INVOLVED IN: pollen germination, protein import into nucleus, docking, pollen tube growth, embryo sac development, pollen development; LOCATED IN: nucleus, nuclear pore, cytoplasm; EXPRESSED IN: 24 plant structures; EXPRESSED DURING: 14 growth stages; CONTAINS InterPro DOMAIN/s: Importin-beta, N-terminal (InterPro:IPR001494…
Bo1g154910.1	NA	C01	NA	NA	NA	NA	NA	NA	NA	NA	NA	NA	NA	NA	NA	NA	NA	4.83e-06	0.00040683	0.00108942	0.666224	0.324185	C01_043109784_043111332	AT3G03100.1	NADH:ubiquinone oxidoreductase, 17.2kDa subunit	NADH:ubiquinone oxidoreductase, 17.2kDa subunit; CONTAINS InterPro DOMAIN/s: NADH:ubiquinone oxidoreductase, 17.2kDa subunit (InterPro:IPR007763); Has 1526 Blast hits to 1526 proteins in 350 species: Archae - 0; Bacteria - 415; Metazoa - 153; Fungi - 83; Plants - 51; Viruses - 0; Other Eukaryotes - 824 (source: NCBI BLink).
Bo1g154920.1	NA	C01	NA	NA	NA	NA	NA	NA	NA	NA	NA	NA	NA	NA	NA	NA	NA	8.72e-06	0.00059674	0.001604	0.666224	0.326334	C01_043112214_043115606	AT3G03090.1	vacuolar glucose transporter 1	vacuolar glucose transporter 1 (VGT1); FUNCTIONS IN: carbohydrate transmembrane transporter activity, fructose transmembrane transporter activity, glucose transmembrane transporter activity, sugar:hydrogen symporter activity; INVOLVED IN: glucose transport, positive regulation of flower development, fructose transport, seed germination, response to nematode; LOCATED IN: plant-type vacuole membran…
Bo1g154960.1	NA	C01	NA	NA	NA	NA	NA	NA	NA	NA	NA	NA	NA	NA	NA	NA	NA	0.000368367	0.00675023	0.0192037	0.666224	0.253437	C01_043131744_043133285	AT3G58940.1	F-box/RNI-like superfamily protein	F-box/RNI-like superfamily protein; FUNCTIONS IN: molecular_function unknown; INVOLVED IN: biological_process unknown; LOCATED IN: cellular_component unknown; EXPRESSED IN: cultured cell; CONTAINS InterPro DOMAIN/s: F-box domain, cyclin-like (InterPro:IPR001810), F-box domain, Skp2-like (InterPro:IPR022364), FBD-like (InterPro:IPR006566); BEST Arabidopsis thaliana protein match is: F-box/RNI-like…
Bo1g154970.1	NA	C01	0.000822419	0.0162667	0.0387481	0.648193	-0.143211	NA	NA	NA	NA	NA	NA	NA	NA	NA	NA	2.65e-05	0.00121933	0.00334723	0.666224	0.290043	C01_043140247_043141506	AT3G03010.2	Peptidyl-tRNA hydrolase II (PTH2) family protein	Peptidyl-tRNA hydrolase II (PTH2) family protein; FUNCTIONS IN: aminoacyl-tRNA hydrolase activity; INVOLVED IN: translation; LOCATED IN: cellular_component unknown; CONTAINS InterPro DOMAIN/s: Peptidyl-tRNA hydrolase, PTH2 (InterPro:IPR002833); BEST Arabidopsis thaliana protein match is: Peptidyl-tRNA hydrolase II (PTH2) family protein (TAIR:AT5G16870.1); Has 35333 Blast hits to 34131 proteins in…
Bo1g155090.1	NA	C01	NA	NA	NA	NA	NA	NA	NA	NA	NA	NA	NA	NA	NA	NA	NA	0.000501478	0.00830357	0.0236212	0.666224	0.245513	C01_043218275_043222618	AT3G02890.1	RING/FYVE/PHD zinc finger superfamily protein	RING/FYVE/PHD zinc finger superfamily protein; FUNCTIONS IN: zinc ion binding; INVOLVED IN: biological_process unknown; LOCATED IN: cellular_component unknown; EXPRESSED IN: 24 plant structures; EXPRESSED DURING: 15 growth stages; CONTAINS InterPro DOMAIN/s: Zinc finger, PHD-type (InterPro:IPR001965), Zinc finger, FYVE/PHD-type (InterPro:IPR011011); BEST Arabidopsis thaliana protein match is: RIN…
Bo1g155120.1	NA	C01	NA	NA	NA	NA	NA	NA	NA	NA	NA	NA	NA	NA	NA	NA	NA	2e-06	0.000227728	0.000602188	0.666224	0.342509	C01_043233637_043235344	AT3G02830.1	zinc finger protein 1	zinc finger protein 1 (ZFN1); CONTAINS InterPro DOMAIN/s: Zinc finger, CCCH-type (InterPro:IPR000571); BEST Arabidopsis thaliana protein match is: zinc finger nuclease 3 (TAIR:AT5G16540.1); Has 1325 Blast hits to 706 proteins in 142 species: Archae - 0; Bacteria - 0; Metazoa - 216; Fungi - 147; Plants - 868; Viruses - 0; Other Eukaryotes - 94 (source: NCBI BLink).
Bo1g155130.1	NA	C01	NA	NA	NA	NA	NA	NA	NA	NA	NA	NA	NA	NA	NA	NA	NA	5.12e-05	0.00185699	0.00520834	0.666224	0.276129	C01_043240742_043241710	AT3G02800.1	Tyrosine phosphatase family protein	Tyrosine phosphatase family protein; FUNCTIONS IN: phosphatase activity, protein tyrosine phosphatase activity, phosphoprotein phosphatase activity; INVOLVED IN: dephosphorylation; LOCATED IN: cellular_component unknown; EXPRESSED IN: 22 plant structures; EXPRESSED DURING: 15 growth stages; CONTAINS InterPro DOMAIN/s: Protein-tyrosine phosphatase, active site (InterPro:IPR016130), Protein-tyrosin…
Bo1g155140.1	NA	C01	NA	NA	NA	NA	NA	NA	NA	NA	NA	NA	NA	NA	NA	NA	NA	0.000309228	0.00602319	0.0170947	0.666224	0.270622	C01_043243466_043245339	AT3G02780.1	isopentenyl pyrophosphate:dimethylallyl pyrophosphate isomerase 2	isopentenyl pyrophosphate:dimethylallyl pyrophosphate isomerase 2 (IPP2); FUNCTIONS IN: isopentenyl-diphosphate delta-isomerase activity; INVOLVED IN: chlorophyll biosynthetic process, flower development, isoprenoid biosynthetic process; LOCATED IN: cytosol, mitochondrion, chloroplast; EXPRESSED IN: 23 plant structures; EXPRESSED DURING: 13 growth stages; CONTAINS InterPro DOMAIN/s: NUDIX hydrola…
Bo1g156180.1	NA	C01	NA	NA	NA	NA	NA	NA	NA	NA	NA	NA	NA	NA	NA	NA	NA	0.000436311	0.00757614	0.0215083	0.666224	0.26154	C01_043268833_043269626	AT3G02730.1	thioredoxin F-type 1	thioredoxin F-type 1 (TRXF1); FUNCTIONS IN: enzyme activator activity; INVOLVED IN: positive regulation of catalytic activity; LOCATED IN: chloroplast, chloroplast stroma; EXPRESSED IN: 23 plant structures; EXPRESSED DURING: 13 growth stages; CONTAINS InterPro DOMAIN/s: Thioredoxin fold (InterPro:IPR012335), Thioredoxin-like subdomain (InterPro:IPR006662), Thioredoxin, core (InterPro:IPR015467), …
Bo1g156200.1	NA	C01	NA	NA	NA	NA	NA	NA	NA	NA	NA	NA	NA	NA	NA	NA	NA	3.31e-05	0.0014055	0.00388492	0.666224	0.307361	C01_043275111_043276879	AT3G02690.1	nodulin MtN21 /EamA-like transporter family protein	nodulin MtN21 /EamA-like transporter family protein; LOCATED IN: chloroplast, membrane; EXPRESSED IN: 22 plant structures; EXPRESSED DURING: 13 growth stages; CONTAINS InterPro DOMAIN/s: Protein of unknown function DUF6, transmembrane (InterPro:IPR000620); Has 18949 Blast hits to 18894 proteins in 2006 species: Archae - 336; Bacteria - 13590; Metazoa - 17; Fungi - 4; Plants - 207; Viruses - 0; Ot…
Bo1g156210.1	NA	C01	NA	NA	NA	NA	NA	NA	NA	NA	NA	NA	NA	NA	NA	NA	NA	8.42e-06	0.000582435	0.0015677	0.666224	0.319501	C01_043277081_043279158	AT3G02660.1	Tyrosyl-tRNA synthetase, class Ib, bacterial/mitochondrial	EMBRYO DEFECTIVE 2768 (emb2768); FUNCTIONS IN: RNA binding, tyrosine-tRNA ligase activity, aminoacyl-tRNA ligase activity, nucleotide binding, ATP binding; INVOLVED IN: tRNA aminoacylation for protein translation, embryo development ending in seed dormancy; LOCATED IN: mitochondrion, chloroplast; EXPRESSED IN: 23 plant structures; EXPRESSED DURING: 14 growth stages; CONTAINS InterPro DOMAIN/s: Am…
Bo1g156230.1	NA	C01	NA	NA	NA	NA	NA	NA	NA	NA	NA	NA	NA	NA	NA	NA	NA	0.000576979	0.00897437	0.0259679	0.666224	0.25012	C01_043286413_043288104	AT3G02650.1	Tetratricopeptide repeat (TPR)-like superfamily protein	Tetratricopeptide repeat (TPR)-like superfamily protein; FUNCTIONS IN: molecular_function unknown; INVOLVED IN: biological_process unknown; LOCATED IN: chloroplast; EXPRESSED IN: 20 plant structures; EXPRESSED DURING: 13 growth stages; CONTAINS InterPro DOMAIN/s: Pentatricopeptide repeat (InterPro:IPR002885); BEST Arabidopsis thaliana protein match is: Pentatricopeptide repeat (PPR) superfamily p…
Bo1g156290.1	NA	C01	NA	NA	NA	NA	NA	NA	NA	NA	NA	NA	NA	NA	NA	NA	NA	0.00074152	0.0105926	0.0307616	0.666224	0.263334	C01_043310416_043312195	AT3G02570.1	Mannose-6-phosphate isomerase, type I	MATERNAL EFFECT EMBRYO ARREST 31 (MEE31); CONTAINS InterPro DOMAIN/s: Mannose-6-phosphate isomerase (InterPro:IPR016305), Cupin, RmlC-type (InterPro:IPR011051), Mannose-6-phosphate isomerase, type I (InterPro:IPR001250), RmlC-like jelly roll fold (InterPro:IPR014710), Phosphomannose isomerase, type I, conserved site (InterPro:IPR018050); BEST Arabidopsis thaliana protein match is: Mannose-6-phosp…
Bo1g156300.1	NA	C01	0.00031784	0.00929738	0.0229334	0.648193	-0.156838	NA	NA	NA	NA	NA	NA	NA	NA	NA	NA	0.000258776	0.00537592	0.0151978	0.666224	0.259078	C01_043314789_043315642			#N/A
Bo1g158910.1	NA	C01	NA	NA	NA	NA	NA	NA	NA	NA	NA	NA	NA	NA	NA	NA	NA	0.000638037	0.0096156	0.0277949	0.666224	0.257303	C01_043721155_043722086	AT3G01440.1	PsbQ-like 1	PsbQ-like 1 (PQL1); FUNCTIONS IN: electron transporter, transferring electrons within the cyclic electron transport pathway of photosynthesis activity; INVOLVED IN: photosynthesis, light reaction, photosynthetic electron transport chain; LOCATED IN: in 7 components; EXPRESSED IN: 20 plant structures; EXPRESSED DURING: 13 growth stages; CONTAINS InterPro DOMAIN/s: Photosystem II oxygen evolving co…
Bo2g002670.1	NA	C02	2.06e-06	0.000410239	0.000991342	0.648193	-0.146971	NA	NA	NA	NA	NA	NA	NA	NA	NA	NA	7.18e-07	0.000123533	0.000304494	0.666224	0.344319	C02_000480002_000480697			#N/A
Bo2g002690.1	NA	C02	1.32e-05	0.00123348	0.00327424	0.648193	-0.148064	NA	NA	NA	NA	NA	NA	NA	NA	NA	NA	2.75e-06	0.000282343	0.000748031	0.666224	0.328699	C02_000485370_000486065			#N/A
Bo2g003990.1	NA	C02	NA	NA	NA	NA	NA	NA	NA	NA	NA	NA	NA	NA	NA	NA	NA	0.00125177	0.0151198	0.0435083	0.666224	-0.242069	C02_000622439_000624277	AT5G03330.2	Cysteine proteinases superfamily protein	Cysteine proteinases superfamily protein; CONTAINS InterPro DOMAIN/s: Ovarian tumour, otubain (InterPro:IPR003323); BEST Arabidopsis thaliana protein match is: Cysteine proteinases superfamily protein (TAIR:AT5G04250.2); Has 35333 Blast hits to 34131 proteins in 2444 species: Archae - 798; Bacteria - 22429; Metazoa - 974; Fungi - 991; Plants - 531; Viruses - 0; Other Eukaryotes - 9610 (source: NC…
Bo2g006550.1	NA	C02	NA	NA	NA	NA	NA	NA	NA	NA	NA	NA	NA	NA	NA	NA	NA	0.00101832	0.0131308	0.0380182	0.666224	-0.214232	C02_000925008_000927383	AT5G04430.2	binding to TOMV RNA 1L (long form)	binding to TOMV RNA 1L (long form) (BTR1L); CONTAINS InterPro DOMAIN/s: K Homology, type 1, subgroup (InterPro:IPR018111), K Homology (InterPro:IPR004087), K Homology, type 1 (InterPro:IPR004088); BEST Arabidopsis thaliana protein match is: RNA-binding KH domain-containing protein (TAIR:AT5G15270.1); Has 5613 Blast hits to 2614 proteins in 213 species: Archae - 0; Bacteria - 8; Metazoa - 3980; Fu…
Bo2g006590.1	NA	C02	NA	NA	NA	NA	NA	NA	NA	NA	NA	NA	NA	NA	NA	NA	NA	0.00140787	0.0163401	0.0469214	0.666224	-0.229208	C02_000953422_000954810	AT5G04530.1	3-ketoacyl-CoA synthase 19	3-ketoacyl-CoA synthase 19 (KCS19); FUNCTIONS IN: transferase activity, transferring acyl groups other than amino-acyl groups, catalytic activity, acyltransferase activity; INVOLVED IN: response to cold, response to light stimulus, response to osmotic stress; LOCATED IN: endomembrane system, membrane; EXPRESSED IN: 17 plant structures; EXPRESSED DURING: 12 growth stages; CONTAINS InterPro DOMAIN/…
Bo2g006620.1	NA	C02	0.000641951	0.0142266	0.0337147	0.648193	-0.108918	NA	NA	NA	NA	NA	NA	NA	NA	NA	NA	NA	NA	NA	NA	NA	C02_000969877_000971517	AT5G04600.1	RNA-binding (RRM/RBD/RNP motifs) family protein	RNA-binding (RRM/RBD/RNP motifs) family protein; FUNCTIONS IN: RNA binding, nucleotide binding, nucleic acid binding; INVOLVED IN: biological_process unknown; LOCATED IN: nucleolus; EXPRESSED IN: 22 plant structures; EXPRESSED DURING: 13 growth stages; CONTAINS InterPro DOMAIN/s: RNA recognition motif, RNP-1 (InterPro:IPR000504), Nucleotide-binding, alpha-beta plait (InterPro:IPR012677); BEST Ara…
Bo2g006700.1	NA	C02	NA	NA	NA	NA	NA	NA	NA	NA	NA	NA	0.000283649	0.0231993	0.0397496	0.701997	0.246978	NA	NA	NA	NA	NA	C02_001009808_001010519			#N/A
Bo2g007150.1	NA	C02	NA	NA	NA	NA	NA	NA	NA	NA	NA	NA	NA	NA	NA	NA	NA	0.00144269	0.0165873	0.047658	0.666224	-0.217363	C02_001291802_001295536	AT5G06150.1	Cyclin family protein	CYC1BAT; CONTAINS InterPro DOMAIN/s: Cyclin, C-terminal (InterPro:IPR004367), Cyclin-like (InterPro:IPR011028), Cyclin, N-terminal (InterPro:IPR006671), Cyclin, A/B/D/E (InterPro:IPR014400), Cyclin (InterPro:IPR006670); BEST Arabidopsis thaliana protein match is: CYCLIN B1;3 (TAIR:AT3G11520.1); Has 1807 Blast hits to 1807 proteins in 277 species: Archae - 0; Bacteria - 0; Metazoa - 736; Fungi - 3…
Bo2g007540.1	NA	C02	NA	NA	NA	NA	NA	NA	NA	NA	NA	NA	0.000409601	0.027422	0.0455999	0.701997	-0.275557	4.79e-07	9.51e-05	0.000235993	0.666224	-0.327737	C02_001509634_001516508	AT5G07210.1	response regulator 21	response regulator 21 (RR21); FUNCTIONS IN: two-component response regulator activity, sequence-specific DNA binding transcription factor activity; INVOLVED IN: cytokinin mediated signaling pathway, regulation of transcription; LOCATED IN: chloroplast; CONTAINS InterPro DOMAIN/s: Response regulator, plant B-type (InterPro:IPR017053), CheY-like (InterPro:IPR011006), Homeodomain-like (InterPro:IPR0…
Bo2g008800.1	NA	C02	0.00109324	0.0192942	0.0455819	0.648193	-0.115944	NA	NA	NA	NA	NA	NA	NA	NA	NA	NA	NA	NA	NA	NA	NA	C02_001681064_001682823	AT5G07910.1	Leucine-rich repeat (LRR) family protein	Leucine-rich repeat (LRR) family protein; INVOLVED IN: N-terminal protein myristoylation; LOCATED IN: plasma membrane; EXPRESSED IN: 26 plant structures; EXPRESSED DURING: 15 growth stages; CONTAINS InterPro DOMAIN/s: Leucine-rich repeat, typical subtype (InterPro:IPR003591), Leucine-rich repeat (InterPro:IPR001611); BEST Arabidopsis thaliana protein match is: unknown protein (TAIR:AT2G30105.1); …
Bo2g008880.1	NA	C02	NA	NA	NA	NA	NA	NA	NA	NA	NA	NA	NA	NA	NA	NA	NA	0.00113817	0.0142165	0.0408997	0.666224	-0.218238	C02_001712945_001715233	AT5G08080.1	syntaxin of plants 132	syntaxin of plants 132 (SYP132); FUNCTIONS IN: SNAP receptor activity; INVOLVED IN: intracellular protein transport, cellular membrane fusion; LOCATED IN: plasma membrane; EXPRESSED IN: 26 plant structures; EXPRESSED DURING: 14 growth stages; CONTAINS InterPro DOMAIN/s: Target SNARE coiled-coil domain (InterPro:IPR000727), t-SNARE (InterPro:IPR010989), Syntaxin/epimorphin, conserved site (InterPr…
Bo2g009110.1	NA	C02	0.000184803	0.00666103	0.0170219	0.648193	-0.0898383	NA	NA	NA	NA	NA	NA	NA	NA	NA	NA	NA	NA	NA	NA	NA	C02_001794958_001795440			#N/A
Bo2g009370.1	NA	C02	NA	NA	NA	NA	NA	0.000272093	0.0316861	0.0479913	0.765803	0.270039	NA	NA	NA	NA	NA	0.000582743	0.00903646	0.026143	0.666224	-0.249132	C02_001930126_001931924			#N/A
Bo2g009640.1	NA	C02	NA	NA	NA	NA	NA	NA	NA	NA	NA	NA	NA	NA	NA	NA	NA	0.000107175	0.00302147	0.00851913	0.666224	-0.245724	C02_002046880_002049626			#N/A
Bo2g009770.1	NA	C02	NA	NA	NA	NA	NA	0.000225913	0.0297646	0.0448284	0.765803	0.271083	NA	NA	NA	NA	NA	NA	NA	NA	NA	NA	C02_002117100_002119980	AT5G10190.1	Major facilitator superfamily protein	Major facilitator superfamily protein; FUNCTIONS IN: carbohydrate transmembrane transporter activity, sugar:hydrogen symporter activity; INVOLVED IN: transmembrane transport; LOCATED IN: membrane; EXPRESSED IN: 21 plant structures; EXPRESSED DURING: 13 growth stages; CONTAINS InterPro DOMAIN/s: Major facilitator superfamily (InterPro:IPR020846), Major facilitator superfamily MFS-1 (InterPro:IPR01…
Bo2g009870.1	NA	C02	NA	NA	NA	NA	NA	NA	NA	NA	NA	NA	NA	NA	NA	NA	NA	0.000652875	0.00976136	0.02823	0.666224	-0.223367	C02_002169873_002170292			#N/A
Bo2g009960.1	NA	C02	NA	NA	NA	NA	NA	NA	NA	NA	NA	NA	NA	NA	NA	NA	NA	0.000149634	0.00373026	0.0106106	0.666224	-0.249778	C02_002217555_002221698	AT5G10630.2	Translation elongation factor EF1A/initiation factor IF2gamma family protein	Translation elongation factor EF1A/initiation factor IF2gamma family protein; FUNCTIONS IN: GTP binding, translation elongation factor activity, GTPase activity, zinc ion binding; INVOLVED IN: biological_process unknown; LOCATED IN: intracellular; EXPRESSED IN: 24 plant structures; EXPRESSED DURING: 14 growth stages; CONTAINS InterPro DOMAIN/s: Translation elongation factor EFTu/EF1A, C-terminal …
Bo2g010010.1	NA	C02	NA	NA	NA	NA	NA	0.000116646	0.0216813	0.0353759	0.765803	0.288983	NA	NA	NA	NA	NA	NA	NA	NA	NA	NA	C02_002244012_002246047	AT5G10730.1	NAD(P)-binding Rossmann-fold superfamily protein	NAD(P)-binding Rossmann-fold superfamily protein; FUNCTIONS IN: coenzyme binding, binding, catalytic activity; INVOLVED IN: cellular metabolic process, metabolic process; LOCATED IN: plasma membrane; EXPRESSED IN: 25 plant structures; EXPRESSED DURING: 15 growth stages; CONTAINS InterPro DOMAIN/s: NAD-dependent epimerase/dehydratase (InterPro:IPR001509), NAD(P)-binding domain (InterPro:IPR016040)…
Bo2g010120.1	NA	C02	NA	NA	NA	NA	NA	0.000261356	0.0312595	0.0472724	0.765803	0.270601	NA	NA	NA	NA	NA	NA	NA	NA	NA	NA	C02_002276670_002278188	AT5G10870.1	chorismate mutase 2	chorismate mutase 2 (CM2); CONTAINS InterPro DOMAIN/s: Chorismate mutase, type II (InterPro:IPR020822), Chorismate mutase, AroQ class, eukaryotic type (InterPro:IPR008238); BEST Arabidopsis thaliana protein match is: chorismate mutase 3 (TAIR:AT1G69370.1); Has 1807 Blast hits to 1807 proteins in 277 species: Archae - 0; Bacteria - 0; Metazoa - 736; Fungi - 347; Plants - 385; Viruses - 0; Other Eu…
Bo2g010240.1	NA	C02	NA	NA	NA	NA	NA	NA	NA	NA	NA	NA	NA	NA	NA	NA	NA	0.000390419	0.00700839	0.0199642	0.666224	-0.241338	C02_002368763_002371272	AT5G11100.1	Calcium-dependent lipid-binding (CaLB domain) family protein	SYTD; FUNCTIONS IN: molecular_function unknown; INVOLVED IN: biological_process unknown; LOCATED IN: endomembrane system; EXPRESSED IN: 18 plant structures; EXPRESSED DURING: 4 anthesis, C globular stage, petal differentiation and expansion stage, E expanded cotyledon stage, D bilateral stage; CONTAINS InterPro DOMAIN/s: C2 membrane targeting protein (InterPro:IPR018029), C2 calcium/lipid-binding…
Bo2g010280.1	NA	C02	NA	NA	NA	NA	NA	NA	NA	NA	NA	NA	NA	NA	NA	NA	NA	0.00130964	0.0156099	0.0447958	0.666224	0.224418	C02_002383551_002385135	AT5G11170.1	DEAD/DEAH box RNA helicase family protein	DEAD/DEAH box RNA helicase family protein ; FUNCTIONS IN: helicase activity, ATP-dependent helicase activity, nucleic acid binding, ATP binding; INVOLVED IN: response to cadmium ion; LOCATED IN: nucleolus; EXPRESSED IN: guard cell, root, cultured cell; CONTAINS InterPro DOMAIN/s: DNA/RNA helicase, DEAD/DEAH box type, N-terminal (InterPro:IPR011545), RNA helicase, DEAD-box type, Q motif (InterPro:…
Bo2g010420.1	NA	C02	NA	NA	NA	NA	NA	NA	NA	NA	NA	NA	NA	NA	NA	NA	NA	0.000429174	0.00748619	0.0212714	0.666224	0.233008	C02_002471015_002472573	AT5G11500.1		unknown protein; CONTAINS InterPro DOMAIN/s: Protein of unknown function DUF814 (InterPro:IPR008532); Has 1807 Blast hits to 1807 proteins in 277 species: Archae - 0; Bacteria - 0; Metazoa - 736; Fungi - 347; Plants - 385; Viruses - 0; Other Eukaryotes - 339 (source: NCBI BLink).
Bo2g010760.1	NA	C02	0.000355355	0.0099523	0.0243671	0.648193	0.166813	NA	NA	NA	NA	NA	NA	NA	NA	NA	NA	6.07e-05	0.00206054	0.00583584	0.666224	-0.263595	C02_002656594_002659918	AT5G11980.1	conserved oligomeric Golgi complex component-related / COG complex component-related	conserved oligomeric Golgi complex component-related / COG complex component-related; CONTAINS InterPro DOMAIN/s: Conserved oligomeric Golgi complex, subunit 8 (InterPro:IPR016632), Dor1-like protein (InterPro:IPR007255); Has 30201 Blast hits to 17322 proteins in 780 species: Archae - 12; Bacteria - 1396; Metazoa - 17338; Fungi - 3422; Plants - 5037; Viruses - 0; Other Eukaryotes - 2996 (source: …
Bo2g011000.1	NA	C02	NA	NA	NA	NA	NA	NA	NA	NA	NA	NA	NA	NA	NA	NA	NA	0.000485203	0.00811673	0.0231016	0.666224	-0.217844	C02_002813441_002814556			#N/A
Bo2g011040.1	NA	C02	0.00104492	0.0188141	0.0444136	0.648193	0.16363	NA	NA	NA	NA	NA	NA	NA	NA	NA	NA	0.000153684	0.00379956	0.0107981	0.666224	-0.243112	C02_002841624_002847592	AT5G13010.1	RNA helicase family protein	embryo defective 3011 (EMB3011); FUNCTIONS IN: RNA helicase activity, helicase activity, nucleic acid binding, ATP-dependent helicase activity, ATP binding; INVOLVED IN: embryo development ending in seed dormancy; LOCATED IN: cellular_component unknown; EXPRESSED IN: 25 plant structures; EXPRESSED DURING: 15 growth stages; CONTAINS InterPro DOMAIN/s: Helicase-associated domain (InterPro:IPR007502…
Bo2g011070.1	NA	C02	0.000445615	0.0113771	0.0275662	0.648193	0.213236	NA	NA	NA	NA	NA	NA	NA	NA	NA	NA	0.000313537	0.00607415	0.0172522	0.666224	-0.22907	C02_002858836_002859568	AT5G13070.1	MSF1-like family protein	MSF1-like family protein; CONTAINS InterPro DOMAIN/s: PRELI/MSF1 (InterPro:IPR006797); Has 1807 Blast hits to 1807 proteins in 277 species: Archae - 0; Bacteria - 0; Metazoa - 736; Fungi - 347; Plants - 385; Viruses - 0; Other Eukaryotes - 339 (source: NCBI BLink).
Bo2g011230.1	NA	C02	0.000835675	0.0164343	0.0391005	0.648193	0.244277	0.000117686	0.0217669	0.0354963	0.765803	0.313278	NA	NA	NA	NA	NA	0.000472023	0.00797025	0.022677	0.666224	-0.261149	C02_002988139_002988600	AT5G13360.3	Auxin-responsive GH3 family protein	Auxin-responsive GH3 family protein; INVOLVED IN: response to auxin stimulus; LOCATED IN: cellular_component unknown; CONTAINS InterPro DOMAIN/s: GH3 auxin-responsive promoter (InterPro:IPR004993); BEST Arabidopsis thaliana protein match is: Auxin-responsive GH3 family protein (TAIR:AT5G13370.1).
Bo2g011270.1	NA	C02	0.00038513	0.010433	0.0254575	0.648193	0.242546	NA	NA	NA	NA	NA	NA	NA	NA	NA	NA	NA	NA	NA	NA	NA	C02_002998880_003003929	AT5G13420.1	Aldolase-type TIM barrel family protein	Aldolase-type TIM barrel family protein; FUNCTIONS IN: catalytic activity, transaldolase activity; INVOLVED IN: response to cadmium ion; LOCATED IN: mitochondrion, chloroplast stroma, chloroplast; EXPRESSED IN: 25 plant structures; EXPRESSED DURING: 15 growth stages; CONTAINS InterPro DOMAIN/s: Transaldolase subfamily (InterPro:IPR004732), Aldolase-type TIM barrel (InterPro:IPR013785), Transaldol…
Bo2g011290.1	NA	C02	NA	NA	NA	NA	NA	NA	NA	NA	NA	NA	NA	NA	NA	NA	NA	5.49e-05	0.00194524	0.00545806	0.666224	0.290772	C02_003007413_003008661	AT5G13450.1	delta subunit of Mt ATP synthase	delta subunit of Mt ATP synthase (ATP5); FUNCTIONS IN: hydrogen ion transporting ATP synthase activity, rotational mechanism, cobalt ion binding, zinc ion binding; INVOLVED IN: ATP synthesis coupled proton transport; LOCATED IN: mitochondrion, chloroplast, plasma membrane, membrane, mitochondrial proton-transporting ATP synthase complex, catalytic core F(1); EXPRESSED IN: 27 plant structures; EXP…
Bo2g011320.1	NA	C02	0.000818971	0.0162493	0.0386561	0.648193	0.194105	NA	NA	NA	NA	NA	NA	NA	NA	NA	NA	NA	NA	NA	NA	NA	C02_003021562_003025736	AT5G13480.1	Transducin/WD40 repeat-like superfamily protein	FY; CONTAINS InterPro DOMAIN/s: WD40 repeat 2 (InterPro:IPR019782), WD40 repeat, conserved site (InterPro:IPR019775), WD40 repeat (InterPro:IPR001680), G-protein beta WD-40 repeat, region (InterPro:IPR020472), WD40 repeat-like-containing domain (InterPro:IPR011046), WD40-repeat-containing domain (InterPro:IPR017986), WD40/YVTN repeat-like-containing domain (InterPro:IPR015943), WD40 repeat, subgr…
Bo2g011480.1	NA	C02	1.2e-06	0.000293595	0.000756748	0.648193	-0.189757	NA	NA	NA	NA	NA	NA	NA	NA	NA	NA	6.7e-06	0.000498985	0.00135006	0.666224	0.294514	C02_003080186_003082014			#N/A
Bo2g011640.1	NA	C02	0.00049252	0.0121422	0.02912	0.648193	0.237385	NA	NA	NA	NA	NA	NA	NA	NA	NA	NA	NA	NA	NA	NA	NA	C02_003168297_003169561			#N/A
Bo2g012970.1	NA	C02	9.34e-05	0.00425005	0.01143	0.648193	-0.179838	NA	NA	NA	NA	NA	NA	NA	NA	NA	NA	3.55e-05	0.00147145	0.00406753	0.666224	0.281535	C02_003901228_003903894	AT5G16180.1	ortholog of maize chloroplast splicing factor CRS1	ortholog of maize chloroplast splicing factor CRS1 (CRS1); FUNCTIONS IN: RNA binding; INVOLVED IN: Group II intron splicing; EXPRESSED IN: 22 plant structures; EXPRESSED DURING: 13 growth stages; CONTAINS InterPro DOMAIN/s: RNA-binding, CRM domain (InterPro:IPR001890); BEST Arabidopsis thaliana protein match is: CRS1 / YhbY (CRM) domain-containing protein (TAIR:AT3G18390.1); Has 30201 Blast hits …
Bo2g013170.1	NA	C02	NA	NA	NA	NA	NA	NA	NA	NA	NA	NA	NA	NA	NA	NA	NA	0.0014132	0.0163861	0.0470347	0.666224	-0.194815	C02_004027039_004029171	AT5G16590.1	Leucine-rich repeat protein kinase family protein	Leucine-rich repeat protein kinase family protein; FUNCTIONS IN: protein serine/threonine kinase activity, kinase activity, ATP binding; INVOLVED IN: protein amino acid phosphorylation, transmembrane receptor protein tyrosine kinase signaling pathway, response to symbiotic fungus; LOCATED IN: plasma membrane, membrane, plant-type cell wall; EXPRESSED IN: 24 plant structures; EXPRESSED DURING: 13 …
Bo2g013340.1	NA	C02	NA	NA	NA	NA	NA	NA	NA	NA	NA	NA	NA	NA	NA	NA	NA	0.000272159	0.00555115	0.0157113	0.666224	-0.252811	C02_004120171_004126433	AT5G16890.1	Exostosin family protein	Exostosin family protein; FUNCTIONS IN: catalytic activity; INVOLVED IN: biological_process unknown; LOCATED IN: chloroplast, membrane; CONTAINS InterPro DOMAIN/s: Exostosin-like (InterPro:IPR004263); BEST Arabidopsis thaliana protein match is: Exostosin family protein (TAIR:AT2G35100.1); Has 1807 Blast hits to 1807 proteins in 277 species: Archae - 0; Bacteria - 0; Metazoa - 736; Fungi - 347; Pl…
Bo2g013420.1	NA	C02	0.000160716	0.00612132	0.0157317	0.648193	0.245005	NA	NA	NA	NA	NA	NA	NA	NA	NA	NA	0.000262511	0.00543152	0.015342	0.666224	-0.254032	C02_004172245_004174938	AT5G17070.1		CONTAINS InterPro DOMAIN/s: Protein phosphatase 4 core regulatory subunit R2 (InterPro:IPR015267); Has 30201 Blast hits to 17322 proteins in 780 species: Archae - 12; Bacteria - 1396; Metazoa - 17338; Fungi - 3422; Plants - 5037; Viruses - 0; Other Eukaryotes - 2996 (source: NCBI BLink).
Bo2g013430.1	NA	C02	0.000787639	0.0159291	0.0378131	0.648193	-0.14108	NA	NA	NA	NA	NA	NA	NA	NA	NA	NA	0.000356124	0.006583	0.0187757	0.666224	0.259723	C02_004181399_004183694			#N/A
Bo2g013440.1	NA	C02	0.000124182	0.00521932	0.0135539	0.648193	-0.223434	NA	NA	NA	NA	NA	NA	NA	NA	NA	NA	0.000640154	0.00964301	0.0278572	0.666224	0.233838	C02_004184427_004185836	AT5G17170.1	rubredoxin family protein	enhancer of sos3-1 (ENH1); FUNCTIONS IN: electron carrier activity, metal ion binding; LOCATED IN: chloroplast thylakoid membrane, chloroplast, chloroplast envelope; EXPRESSED IN: 22 plant structures; EXPRESSED DURING: 14 growth stages; CONTAINS InterPro DOMAIN/s: Rubredoxin-type Fe(Cys)4 protein (InterPro:IPR004039), PDZ/DHR/GLGF (InterPro:IPR001478); BEST Arabidopsis thaliana protein match is: …
Bo2g013470.1	NA	C02	0.000655793	0.0143783	0.0341182	0.648193	0.141223	NA	NA	NA	NA	NA	NA	NA	NA	NA	NA	NA	NA	NA	NA	NA	C02_004200965_004201357			#N/A
Bo2g013770.1	NA	C02	0.000627343	0.0140725	0.0332854	0.648193	-0.159423	NA	NA	NA	NA	NA	NA	NA	NA	NA	NA	6.84e-05	0.00224343	0.00632338	0.666224	0.305875	C02_004351655_004354206	AT5G17520.1	root cap 1 (RCP1)	ROOT CAP 1 (RCP1); FUNCTIONS IN: maltose transmembrane transporter activity; INVOLVED IN: in 7 processes; LOCATED IN: chloroplast inner membrane, chloroplast envelope; EXPRESSED IN: 23 plant structures; EXPRESSED DURING: 15 growth stages; BEST Arabidopsis thaliana protein match is: unknown protein (TAIR:AT5G17523.1); Has 30201 Blast hits to 17322 proteins in 780 species: Archae - 12; Bacteria - 1…
Bo2g013800.1	NA	C02	NA	NA	NA	NA	NA	0.000187966	0.0280491	0.0420127	0.765803	0.284089	NA	NA	NA	NA	NA	NA	NA	NA	NA	NA	C02_004377949_004380416	AT5G17620.1		CONTAINS InterPro DOMAIN/s: Plant nuclear matrix 1 (InterPro:IPR010604); Has 30201 Blast hits to 17322 proteins in 780 species: Archae - 12; Bacteria - 1396; Metazoa - 17338; Fungi - 3422; Plants - 5037; Viruses - 0; Other Eukaryotes - 2996 (source: NCBI BLink).
Bo2g014050.1	NA	C02	0.000977744	0.0180142	0.0427554	0.648193	-0.184163	NA	NA	NA	NA	NA	NA	NA	NA	NA	NA	NA	NA	NA	NA	NA	C02_004547156_004547476	AT5G17870.1	plastid-specific 50S ribosomal protein 6	plastid-specific 50S ribosomal protein 6 (PSRP6); FUNCTIONS IN: structural constituent of ribosome, rRNA binding; INVOLVED IN: translation; LOCATED IN: chloroplast; EXPRESSED IN: 23 plant structures; EXPRESSED DURING: 13 growth stages; CONTAINS InterPro DOMAIN/s: Ribosomal protein L6, chloroplast (InterPro:IPR020526); Has 30201 Blast hits to 17322 proteins in 780 species: Archae - 12; Bacteria - …
Bo2g014230.1	NA	C02	NA	NA	NA	NA	NA	NA	NA	NA	NA	NA	NA	NA	NA	NA	NA	6.54e-05	0.00218133	0.00613836	0.666224	-0.268772	C02_004631818_004632117	AT5G18030.1	SAUR-like auxin-responsive protein family	SAUR-like auxin-responsive protein family ; CONTAINS InterPro DOMAIN/s: Auxin responsive SAUR protein (InterPro:IPR003676); BEST Arabidopsis thaliana protein match is: SAUR-like auxin-responsive protein family (TAIR:AT5G18020.1); Has 1807 Blast hits to 1807 proteins in 277 species: Archae - 0; Bacteria - 0; Metazoa - 736; Fungi - 347; Plants - 385; Viruses - 0; Other Eukaryotes - 339 (source: NCB…
Bo2g014260.1	NA	C02	NA	NA	NA	NA	NA	NA	NA	NA	NA	NA	NA	NA	NA	NA	NA	9.71e-05	0.00283633	0.00798114	0.666224	0.288068	C02_004636117_004636395	AT5G18080.1	SAUR-like auxin-responsive protein family	SAUR-like auxin-responsive protein family ; CONTAINS InterPro DOMAIN/s: Auxin responsive SAUR protein (InterPro:IPR003676); BEST Arabidopsis thaliana protein match is: SAUR-like auxin-responsive protein family (TAIR:AT5G18020.1); Has 1807 Blast hits to 1807 proteins in 277 species: Archae - 0; Bacteria - 0; Metazoa - 736; Fungi - 347; Plants - 385; Viruses - 0; Other Eukaryotes - 339 (source: NCB…
Bo2g014360.1	NA	C02	2.13e-05	0.0016955	0.00448825	0.648193	-0.207828	NA	NA	NA	NA	NA	NA	NA	NA	NA	NA	4.57e-07	9.51e-05	0.000229407	0.666224	0.358939	C02_004752996_004754493	AT5G18430.1	GDSL-like Lipase/Acylhydrolase superfamily protein	GDSL-like Lipase/Acylhydrolase superfamily protein; FUNCTIONS IN: hydrolase activity, acting on ester bonds, carboxylesterase activity; INVOLVED IN: lipid metabolic process; LOCATED IN: endomembrane system; EXPRESSED IN: 12 plant structures; EXPRESSED DURING: 7 growth stages; CONTAINS InterPro DOMAIN/s: Lipase, GDSL (InterPro:IPR001087); BEST Arabidopsis thaliana protein match is: Li-tolerant lip…
Bo2g015390.1	NA	C02	NA	NA	NA	NA	NA	0.000171021	0.0270389	0.0406465	0.765803	0.318075	NA	NA	NA	NA	NA	NA	NA	NA	NA	NA	C02_004767985_004771628	AT5G18230.2	transcription regulator NOT2/NOT3/NOT5 family protein	transcription regulator NOT2/NOT3/NOT5 family protein; FUNCTIONS IN: transcription regulator activity; INVOLVED IN: negative regulation of transcription, regulation of transcription; LOCATED IN: nucleus; EXPRESSED IN: 24 plant structures; EXPRESSED DURING: 15 growth stages; CONTAINS InterPro DOMAIN/s: NOT2/NOT3/NOT5 (InterPro:IPR007282), CCR4-NOT complex, subunit 3/ 5 (InterPro:IPR012270), Not CC…
Bo2g016470.1	NA	C02	NA	NA	NA	NA	NA	NA	NA	NA	NA	NA	NA	NA	NA	NA	NA	0.000102077	0.00293679	0.00824922	0.666224	0.280742	C02_004830258_004842571	AT5G18350.1	Disease resistance protein (TIR-NBS-LRR class) family	Disease resistance protein (TIR-NBS-LRR class) family; FUNCTIONS IN: transmembrane receptor activity, nucleoside-triphosphatase activity, nucleotide binding, ATP binding; INVOLVED IN: signal transduction, defense response, apoptosis, innate immune response; LOCATED IN: intrinsic to membrane; CONTAINS InterPro DOMAIN/s: ATPase, AAA+ type, core (InterPro:IPR003593), NB-ARC (InterPro:IPR002182), Leu…
Bo2g016480.1	NA	C02	0.000668482	0.0144747	0.0344852	0.648193	-0.158979	NA	NA	NA	NA	NA	NA	NA	NA	NA	NA	4.58e-07	9.51e-05	0.000229751	0.666224	0.361286	C02_004846722_004848218	AT5G18430.1	GDSL-like Lipase/Acylhydrolase superfamily protein	GDSL-like Lipase/Acylhydrolase superfamily protein; FUNCTIONS IN: hydrolase activity, acting on ester bonds, carboxylesterase activity; INVOLVED IN: lipid metabolic process; LOCATED IN: endomembrane system; EXPRESSED IN: 12 plant structures; EXPRESSED DURING: 7 growth stages; CONTAINS InterPro DOMAIN/s: Lipase, GDSL (InterPro:IPR001087); BEST Arabidopsis thaliana protein match is: Li-tolerant lip…
Bo2g016510.1	NA	C02	NA	NA	NA	NA	NA	NA	NA	NA	NA	NA	NA	NA	NA	NA	NA	0.000820528	0.0113247	0.0329274	0.666224	0.239993	C02_004863540_004864754	AT5G18470.1	Curculin-like (mannose-binding) lectin family protein	Curculin-like (mannose-binding) lectin family protein; FUNCTIONS IN: sugar binding; INVOLVED IN: response to karrikin; LOCATED IN: plant-type cell wall; EXPRESSED IN: 22 plant structures; EXPRESSED DURING: 12 growth stages; CONTAINS InterPro DOMAIN/s: Curculin-like (mannose-binding) lectin (InterPro:IPR001480); BEST Arabidopsis thaliana protein match is: lectin protein kinase family protein (TAIR…
Bo2g016520.1	NA	C02	NA	NA	NA	NA	NA	NA	NA	NA	NA	NA	NA	NA	NA	NA	NA	0.00148596	0.0168968	0.0485616	0.666224	0.238268	C02_004864806_004866323	AT5G18475.1	Pentatricopeptide repeat (PPR) superfamily protein	Pentatricopeptide repeat (PPR) superfamily protein; FUNCTIONS IN: molecular_function unknown; INVOLVED IN: biological_process unknown; LOCATED IN: chloroplast; EXPRESSED IN: 22 plant structures; EXPRESSED DURING: 13 growth stages; CONTAINS InterPro DOMAIN/s: Pentatricopeptide repeat (InterPro:IPR002885); BEST Arabidopsis thaliana protein match is: Pentatricopeptide repeat (PPR) superfamily protei…
Bo2g016530.1	NA	C02	NA	NA	NA	NA	NA	NA	NA	NA	NA	NA	NA	NA	NA	NA	NA	0.000145234	0.00366531	0.0104049	0.666224	0.280709	C02_004868497_004870900	AT5G18480.1	plant glycogenin-like starch initiation protein 6	plant glycogenin-like starch initiation protein 6 (PGSIP6); FUNCTIONS IN: transferase activity, transferring hexosyl groups, transferase activity, transferring glycosyl groups; INVOLVED IN: carbohydrate biosynthetic process, biosynthetic process; LOCATED IN: membrane; EXPRESSED IN: guard cell, leaf; CONTAINS InterPro DOMAIN/s: Glycosyl transferase, family 8 (InterPro:IPR002495); BEST Arabidopsis …
Bo2g016550.1	NA	C02	NA	NA	NA	NA	NA	NA	NA	NA	NA	NA	NA	NA	NA	NA	NA	6.78e-05	0.00223752	0.00628361	0.666224	-0.27372	C02_004873361_004874686	AT5G18520.1	Lung seven transmembrane receptor family protein	Lung seven transmembrane receptor family protein; LOCATED IN: endomembrane system, integral to membrane; EXPRESSED IN: 24 plant structures; EXPRESSED DURING: 14 growth stages; CONTAINS InterPro DOMAIN/s: Transmembrane receptor, eukaryota (InterPro:IPR009637); BEST Arabidopsis thaliana protein match is: Lung seven transmembrane receptor family protein (TAIR:AT3G09570.1); Has 1807 Blast hits to 180…
Bo2g018330.1	NA	C02	NA	NA	NA	NA	NA	NA	NA	NA	NA	NA	NA	NA	NA	NA	NA	0.00129682	0.0155074	0.0445128	0.666224	-0.211037	C02_005350599_005352715	AT5G19760.1	Mitochondrial substrate carrier family protein	Mitochondrial substrate carrier family protein; FUNCTIONS IN: oxidative phosphorylation uncoupler activity, binding; INVOLVED IN: transport, mitochondrial transport, transmembrane transport; LOCATED IN: in 6 components; EXPRESSED IN: 27 plant structures; EXPRESSED DURING: 16 growth stages; CONTAINS InterPro DOMAIN/s: Mitochondrial carrier protein (InterPro:IPR002067), Mitochondrial substrate carr…
Bo2g018430.1	NA	C02	0.000179054	0.00656466	0.0167227	0.648193	0.239802	NA	NA	NA	NA	NA	NA	NA	NA	NA	NA	6.14e-06	0.000478477	0.00127567	0.666224	-0.292418	C02_005403082_005406071			#N/A
Bo2g018610.1	NA	C02	0.000312226	0.00917927	0.0227122	0.648193	-0.19341	NA	NA	NA	NA	NA	NA	NA	NA	NA	NA	0.000293755	0.00584549	0.0165237	0.666224	0.229546	C02_005504028_005505541	AT5G20070.1	nudix hydrolase homolog 19	nudix hydrolase homolog 19 (NUDX19); FUNCTIONS IN: hydrolase activity, metal ion binding; INVOLVED IN: biological_process unknown; LOCATED IN: chloroplast; EXPRESSED IN: 22 plant structures; EXPRESSED DURING: 13 growth stages; CONTAINS InterPro DOMAIN/s: Zinc ribbon, NADH pyrophosphatase (InterPro:IPR015376), NUDIX hydrolase domain-like (InterPro:IPR015797), NUDIX hydrolase (InterPro:IPR020476), …
Bo2g018620.1	NA	C02	NA	NA	NA	NA	NA	NA	NA	NA	NA	NA	NA	NA	NA	NA	NA	0.00118253	0.014559	0.0419317	0.666224	0.215227	C02_005505996_005506641	AT5G20090.2	Uncharacterised protein family (UPF0041)	Uncharacterised protein family (UPF0041); INVOLVED IN: biological_process unknown; LOCATED IN: plasma membrane, membrane; EXPRESSED IN: 25 plant structures; EXPRESSED DURING: 16 growth stages; CONTAINS InterPro DOMAIN/s: Uncharacterised protein family UPF0041 (InterPro:IPR005336); BEST Arabidopsis thaliana protein match is: Uncharacterised protein family (UPF0041) (TAIR:AT4G14695.1); Has 929 Blas…
Bo2g018650.1	NA	C02	0.000188363	0.00675449	0.0172047	0.648193	-0.164262	NA	NA	NA	NA	NA	NA	NA	NA	NA	NA	NA	NA	NA	NA	NA	C02_005518159_005518944			#N/A
Bo2g018660.1	NA	C02	8.07e-05	0.00389463	0.010453	0.648193	-0.165066	NA	NA	NA	NA	NA	NA	NA	NA	NA	NA	0.000451995	0.0077487	0.0220249	0.666224	0.206882	C02_005526995_005528278	AT5G20120.1		unknown protein; Has 54 Blast hits to 54 proteins in 26 species: Archae - 0; Bacteria - 0; Metazoa - 18; Fungi - 0; Plants - 18; Viruses - 0; Other Eukaryotes - 18 (source: NCBI BLink).
Bo2g018670.1	NA	C02	9.17e-05	0.00421327	0.0113012	0.648193	-0.178278	NA	NA	NA	NA	NA	NA	NA	NA	NA	NA	0.000287069	0.0057507	0.0162742	0.666224	0.218485	C02_005528898_005530384			#N/A
Bo2g020750.1	NA	C02	NA	NA	NA	NA	NA	NA	NA	NA	NA	NA	NA	NA	NA	NA	NA	0.000569982	0.00889623	0.0257547	0.666224	0.231449	C02_005592029_005594975	AT5G20250.2	Raffinose synthase family protein	DARK INDUCIBLE 10 (DIN10); FUNCTIONS IN: hydrolase activity, hydrolyzing O-glycosyl compounds; INVOLVED IN: response to karrikin, aging, response to light stimulus, response to cold, response to sucrose stimulus; LOCATED IN: chloroplast; EXPRESSED IN: 25 plant structures; EXPRESSED DURING: 14 growth stages; CONTAINS InterPro DOMAIN/s: Glycoside hydrolase, catalytic core (InterPro:IPR017853), Raff…
Bo2g020760.1	NA	C02	NA	NA	NA	NA	NA	NA	NA	NA	NA	NA	NA	NA	NA	NA	NA	0.000306187	0.00600636	0.0169832	0.666224	0.222553	C02_005608724_005612601	AT5G20280.1	sucrose phosphate synthase 1F	sucrose phosphate synthase 1F (SPS1F); FUNCTIONS IN: sucrose-phosphate synthase activity, transferase activity, transferring glycosyl groups; INVOLVED IN: biosynthetic process, sucrose metabolic process; LOCATED IN: plasma membrane; EXPRESSED IN: 24 plant structures; EXPRESSED DURING: 13 growth stages; CONTAINS InterPro DOMAIN/s: Sucrose-phosphate synthase (InterPro:IPR006380), Sucrose phosphate …
Bo2g021790.1	NA	C02	NA	NA	NA	NA	NA	NA	NA	NA	NA	NA	NA	NA	NA	NA	NA	0.000532636	0.00858368	0.024602	0.666224	0.209296	C02_005631176_005635838	AT5G20200.1	nucleoporin-related	nucleoporin-related; FUNCTIONS IN: molecular_function unknown; INVOLVED IN: biological_process unknown; LOCATED IN: chloroplast; EXPRESSED IN: 22 plant structures; EXPRESSED DURING: 13 growth stages; BEST Arabidopsis thaliana protein match is: unknown protein (TAIR:AT3G10650.1); Has 1474 Blast hits to 595 proteins in 170 species: Archae - 0; Bacteria - 165; Metazoa - 255; Fungi - 183; Plants - 74…
Bo2g021890.1	NA	C02	NA	NA	NA	NA	NA	NA	NA	NA	NA	NA	NA	NA	NA	NA	NA	0.00106269	0.0135231	0.0391013	0.666224	0.19811	C02_005690479_005692769	AT5G20520.1	alpha/beta-Hydrolases superfamily protein	WAVY GROWTH 2 (WAV2); FUNCTIONS IN: serine-type peptidase activity; INVOLVED IN: root development; LOCATED IN: organelle inner membrane, endoplasmic reticulum, plasma membrane; EXPRESSED IN: 28 plant structures; EXPRESSED DURING: 16 growth stages; CONTAINS InterPro DOMAIN/s: Peptidase S9, prolyl oligopeptidase, catalytic domain (InterPro:IPR001375); BEST Arabidopsis thaliana protein match is: alp…
Bo2g021940.1	NA	C02	NA	NA	NA	NA	NA	NA	NA	NA	NA	NA	NA	NA	NA	NA	NA	0.00077947	0.0109732	0.0318121	0.666224	0.204251	C02_005705773_005709122	AT5G20610.1		unknown protein; BEST Arabidopsis thaliana protein match is: unknown protein (TAIR:AT5G26160.1); Has 918 Blast hits to 759 proteins in 180 species: Archae - 6; Bacteria - 105; Metazoa - 264; Fungi - 89; Plants - 167; Viruses - 5; Other Eukaryotes - 282 (source: NCBI BLink).
Bo2g023110.1	NA	C02	NA	NA	NA	NA	NA	NA	NA	NA	NA	NA	NA	NA	NA	NA	NA	0.000450855	0.00773286	0.0219875	0.666224	0.215043	C02_005831679_005836716	AT5G20730.2	Transcriptional factor B3 family protein / auxin-responsive factor AUX/IAA-related	NON-PHOTOTROPHIC HYPOCOTYL (NPH4); CONTAINS InterPro DOMAIN/s: Aux/IAA-ARF-dimerisation (InterPro:IPR011525), Transcriptional factor B3 (InterPro:IPR003340), AUX/IAA protein (InterPro:IPR003311), Auxin response factor (InterPro:IPR010525); BEST Arabidopsis thaliana protein match is: auxin response factor 19 (TAIR:AT1G19220.1); Has 127440 Blast hits to 56170 proteins in 2083 species: Archae - 44; …
Bo2g023180.1	NA	C02	0.000633692	0.0141604	0.0334725	0.648193	-0.161493	NA	NA	NA	NA	NA	NA	NA	NA	NA	NA	0.00012828	0.00337611	0.00959018	0.666224	0.237569	C02_005888169_005893422	AT5G20840.1	Phosphoinositide phosphatase family protein	Phosphoinositide phosphatase family protein; CONTAINS InterPro DOMAIN/s: Synaptojanin, N-terminal (InterPro:IPR002013); BEST Arabidopsis thaliana protein match is: Phosphoinositide phosphatase family protein (TAIR:AT3G43220.1); Has 1872 Blast hits to 1673 proteins in 232 species: Archae - 0; Bacteria - 12; Metazoa - 657; Fungi - 613; Plants - 279; Viruses - 0; Other Eukaryotes - 311 (source: NCBI…
Bo2g023400.1	NA	C02	NA	NA	NA	NA	NA	NA	NA	NA	NA	NA	NA	NA	NA	NA	NA	0.000404638	0.00718671	0.020448	0.666224	0.230761	C02_006049830_006051987	AT5G21105.3	Plant L-ascorbate oxidase	Plant L-ascorbate oxidase; FUNCTIONS IN: oxidoreductase activity, L-ascorbate oxidase activity, copper ion binding; INVOLVED IN: oxidation reduction; EXPRESSED IN: 23 plant structures; EXPRESSED DURING: 13 growth stages; CONTAINS InterPro DOMAIN/s: Multicopper oxidase, type 2 (InterPro:IPR011706), Multicopper oxidase, type 3 (InterPro:IPR011707), Cupredoxin (InterPro:IPR008972), L-ascorbate oxida…
Bo2g023460.1	NA	C02	NA	NA	NA	NA	NA	NA	NA	NA	NA	NA	NA	NA	NA	NA	NA	0.00096242	0.0126322	0.0366241	0.666224	0.238092	C02_006077954_006080014			#N/A
Bo2g023490.1	NA	C02	NA	NA	NA	NA	NA	NA	NA	NA	NA	NA	NA	NA	NA	NA	NA	7.62e-06	0.000548494	0.00146916	0.666224	0.314026	C02_006091129_006095122	AT5G21160.1	LA RNA-binding protein	LA RNA-binding protein; FUNCTIONS IN: molecular_function unknown; INVOLVED IN: biological_process unknown; LOCATED IN: cytosol, nucleus; EXPRESSED IN: 25 plant structures; EXPRESSED DURING: 13 growth stages; CONTAINS InterPro DOMAIN/s: Winged helix-turn-helix transcription repressor DNA-binding (InterPro:IPR011991), RNA-binding protein Lupus La (InterPro:IPR006630), Protein of unknown function DM…
Bo2g023510.1	NA	C02	NA	NA	NA	NA	NA	NA	NA	NA	NA	NA	NA	NA	NA	NA	NA	1.62e-05	0.000885283	0.00240613	0.666224	0.29187	C02_006106043_006106884	AT5G21274.1	calmodulin 6	calmodulin 6 (CAM6); FUNCTIONS IN: calcium ion binding; INVOLVED IN: calcium-mediated signaling; LOCATED IN: cellular_component unknown; EXPRESSED IN: cultured cell, leaf; CONTAINS InterPro DOMAIN/s: EF-Hand 1, calcium-binding site (InterPro:IPR018247), EF-HAND 2 (InterPro:IPR018249), EF-hand-like domain (InterPro:IPR011992), Calcium-binding EF-hand (InterPro:IPR002048), EF-hand (InterPro:IPR0182…
Bo2g023580.1	NA	C02	NA	NA	NA	NA	NA	NA	NA	NA	NA	NA	NA	NA	NA	NA	NA	1.71e-06	0.000210214	0.000540843	0.666224	0.322812	C02_006152073_006152889	AT5G21940.1		unknown protein; BEST Arabidopsis thaliana protein match is: unknown protein (TAIR:AT3G43850.1); Has 30201 Blast hits to 17322 proteins in 780 species: Archae - 12; Bacteria - 1396; Metazoa - 17338; Fungi - 3422; Plants - 5037; Viruses - 0; Other Eukaryotes - 2996 (source: NCBI BLink).
Bo2g023600.1	NA	C02	NA	NA	NA	NA	NA	NA	NA	NA	NA	NA	NA	NA	NA	NA	NA	0.000855493	0.0116461	0.0338606	0.666224	0.222504	C02_006165316_006168173	AT5G21950.1	alpha/beta-Hydrolases superfamily protein	alpha/beta-Hydrolases superfamily protein; CONTAINS InterPro DOMAIN/s: Alpha/beta hydrolase fold-1 (InterPro:IPR000073); BEST Arabidopsis thaliana protein match is: alpha/beta-Hydrolases superfamily protein (TAIR:AT4G33180.1); Has 30201 Blast hits to 17322 proteins in 780 species: Archae - 12; Bacteria - 1396; Metazoa - 17338; Fungi - 3422; Plants - 5037; Viruses - 0; Other Eukaryotes - 2996 (sou…
Bo2g023650.1	NA	C02	NA	NA	NA	NA	NA	NA	NA	NA	NA	NA	NA	NA	NA	NA	NA	0.000761347	0.0107814	0.0313128	0.666224	0.241491	C02_006220886_006223567	AT5G21990.1	Tetratricopeptide repeat (TPR)-like superfamily protein	Tetratricopeptide repeat (TPR)-like superfamily protein; FUNCTIONS IN: binding; INVOLVED IN: protein folding; LOCATED IN: cellular_component unknown; EXPRESSED IN: cultured cell; CONTAINS InterPro DOMAIN/s: Tetratricopeptide TPR-1 (InterPro:IPR001440), Tetratricopeptide-like helical (InterPro:IPR011990), Tetratricopeptide repeat-containing (InterPro:IPR013026), Tetratricopeptide repeat (InterPro:…
Bo2g023660.1	NA	C02	NA	NA	NA	NA	NA	NA	NA	NA	NA	NA	NA	NA	NA	NA	NA	0.000760458	0.0107731	0.0312882	0.666224	0.202116	C02_006224571_006226604	AT5G22000.3	RING-H2 group F2A	RING-H2 group F2A (RHF2A); FUNCTIONS IN: zinc ion binding; INVOLVED IN: regulation of cell cycle, proteolysis involved in cellular protein catabolic process, megagametogenesis, microgametogenesis; LOCATED IN: plasma membrane; EXPRESSED IN: 25 plant structures; EXPRESSED DURING: 15 growth stages; CONTAINS InterPro DOMAIN/s: Zinc finger, RING-type (InterPro:IPR001841), Zinc finger, C3HC4 RING-type …
Bo2g023670.1	NA	C02	NA	NA	NA	NA	NA	NA	NA	NA	NA	NA	NA	NA	NA	NA	NA	7.72e-06	0.000552921	0.00148076	0.666224	0.320779	C02_006227331_006233720	AT5G22010.1	replication factor C1	replication factor C1 (RFC1); FUNCTIONS IN: DNA clamp loader activity, nucleoside-triphosphatase activity, DNA binding, nucleotide binding, ATP binding; INVOLVED IN: DNA replication; LOCATED IN: DNA replication factor C complex, intracellular; CONTAINS InterPro DOMAIN/s: DNA replication factor RFC1, C-terminal (InterPro:IPR013725), ATPase, AAA+ type, core (InterPro:IPR003593), ATPase, AAA-type, c…
Bo2g023700.1	NA	C02	NA	NA	NA	NA	NA	NA	NA	NA	NA	NA	NA	NA	NA	NA	NA	0.00063557	0.00958244	0.0277222	0.666224	0.227782	C02_006252625_006253959	AT5G22090.2	Protein of unknown function (DUF3049)	Protein of unknown function (DUF3049); FUNCTIONS IN: molecular_function unknown; INVOLVED IN: biological_process unknown; LOCATED IN: chloroplast; CONTAINS InterPro DOMAIN/s: Protein of unknown function DUF3049 (InterPro:IPR021410); BEST Arabidopsis thaliana protein match is: Protein of unknown function (DUF3049) (TAIR:AT4G02810.1).
Bo2g023710.1	NA	C02	NA	NA	NA	NA	NA	NA	NA	NA	NA	NA	NA	NA	NA	NA	NA	3.1e-05	0.00134821	0.00371806	0.666224	0.294731	C02_006281884_006284912	AT4G33990.1	Tetratricopeptide repeat (TPR)-like superfamily protein	embryo defective 2758 (EMB2758); INVOLVED IN: embryo development ending in seed dormancy; LOCATED IN: mitochondrion; EXPRESSED IN: shoot apex, embryo; EXPRESSED DURING: D bilateral stage; CONTAINS InterPro DOMAIN/s: Pentatricopeptide repeat (InterPro:IPR002885); BEST Arabidopsis thaliana protein match is: Pentatricopeptide repeat (PPR) superfamily protein (TAIR:AT4G30700.1); Has 30201 Blast hits …
Bo2g023720.1	NA	C02	NA	NA	NA	NA	NA	NA	NA	NA	NA	NA	NA	NA	NA	NA	NA	4.25e-05	0.00164586	0.00459162	0.666224	0.275851	C02_006292722_006294547	AT5G22130.1	mannosyltransferase family protein	PEANUT 1 (PNT1); FUNCTIONS IN: mannosyltransferase activity, transferase activity, transferring glycosyl groups, alpha-1,4-mannosyltransferase activity; INVOLVED IN: GPI anchor biosynthetic process, cellulose biosynthetic process, plant-type cell wall biogenesis, embryo development, cell division; LOCATED IN: integral to membrane, endoplasmic reticulum membrane; CONTAINS InterPro DOMAIN/s: Mannos…
Bo2g023740.1	NA	C02	0.00127842	0.021022	0.0498894	0.648193	-0.0944342	NA	NA	NA	NA	NA	NA	NA	NA	NA	NA	NA	NA	NA	NA	NA	C02_006300626_006301531			#N/A
Bo2g024140.1	NA	C02	9.26e-05	0.00424571	0.0113723	0.648193	0.163714	NA	NA	NA	NA	NA	NA	NA	NA	NA	NA	NA	NA	NA	NA	NA	C02_006570092_006571390	AT5G22630.1	arogenate dehydratase 5	arogenate dehydratase 5 (ADT5); FUNCTIONS IN: arogenate dehydratase activity, prephenate dehydratase activity; INVOLVED IN: L-phenylalanine biosynthetic process; LOCATED IN: chloroplast; EXPRESSED IN: 22 plant structures; EXPRESSED DURING: 13 growth stages; CONTAINS InterPro DOMAIN/s: Prephenate dehydratase (InterPro:IPR001086), Prephenate dehydratase, conserved site (InterPro:IPR018528); BEST Ar…
Bo2g024200.1	NA	C02	NA	NA	NA	NA	NA	NA	NA	NA	NA	NA	0.000438294	0.028028	0.0467868	0.701997	0.273981	NA	NA	NA	NA	NA	C02_006599700_006603235			#N/A
Bo2g024460.1	NA	C02	NA	NA	NA	NA	NA	NA	NA	NA	NA	NA	NA	NA	NA	NA	NA	1.44e-05	0.000821353	0.00222803	0.666224	0.320452	C02_006790714_006792937	AT5G22850.1	Eukaryotic aspartyl protease family protein	Eukaryotic aspartyl protease family protein; FUNCTIONS IN: aspartic-type endopeptidase activity; INVOLVED IN: proteolysis; LOCATED IN: endomembrane system; EXPRESSED IN: 23 plant structures; EXPRESSED DURING: 13 growth stages; CONTAINS InterPro DOMAIN/s: Peptidase aspartic (InterPro:IPR021109), Peptidase aspartic, catalytic (InterPro:IPR009007), Peptidase A1 (InterPro:IPR001461); BEST Arabidopsis…
Bo2g024800.1	NA	C02	NA	NA	NA	NA	NA	NA	NA	NA	NA	NA	NA	NA	NA	NA	NA	0.000527309	0.00854045	0.0244356	0.666224	0.238105	C02_007145766_007147036	AT5G60540.1	pyridoxine biosynthesis 2	pyridoxine biosynthesis 2 (PDX2); CONTAINS InterPro DOMAIN/s: PdxT/SNO family, conserved site (InterPro:IPR021196), SNO glutamine amidotransferase (InterPro:IPR002161); Has 30201 Blast hits to 17322 proteins in 780 species: Archae - 12; Bacteria - 1396; Metazoa - 17338; Fungi - 3422; Plants - 5037; Viruses - 0; Other Eukaryotes - 2996 (source: NCBI BLink).
Bo2g024990.1	NA	C02	NA	NA	NA	NA	NA	NA	NA	NA	NA	NA	NA	NA	NA	NA	NA	0.00094835	0.0125116	0.0362679	0.666224	0.219324	C02_007341042_007341494			#N/A
Bo2g026910.1	NA	C02	NA	NA	NA	NA	NA	NA	NA	NA	NA	NA	NA	NA	NA	NA	NA	0.000438557	0.00759817	0.0215826	0.666224	0.269579	C02_008048076_008051905	AT5G59050.1		unknown protein; BEST Arabidopsis thaliana protein match is: unknown protein (TAIR:AT3G54000.1); Has 35333 Blast hits to 34131 proteins in 2444 species: Archae - 798; Bacteria - 22429; Metazoa - 974; Fungi - 991; Plants - 531; Viruses - 0; Other Eukaryotes - 9610 (source: NCBI BLink).
Bo2g027100.1	NA	C02	0.00122639	0.020603	0.0487045	0.648193	-0.0782247	NA	NA	NA	NA	NA	NA	NA	NA	NA	NA	NA	NA	NA	NA	NA	C02_008177043_008178064			#N/A
Bo2g028380.1	NA	C02	0.000301469	0.00899938	0.0222833	0.648193	-0.198025	NA	NA	NA	NA	NA	NA	NA	NA	NA	NA	NA	NA	NA	NA	NA	C02_008384113_008387640	AT5G58770.1	Undecaprenyl pyrophosphate synthetase family protein	Undecaprenyl pyrophosphate synthetase family protein; FUNCTIONS IN: dehydrodolichyl diphosphate synthase activity; INVOLVED IN: dolichol biosynthetic process; LOCATED IN: chloroplast; EXPRESSED IN: 15 plant structures; EXPRESSED DURING: 9 growth stages; CONTAINS InterPro DOMAIN/s: Di-trans-poly-cis-decaprenylcistransferase-like, conserved site (InterPro:IPR018520), Di-trans-poly-cis-decaprenylcis…
Bo2g028420.1	NA	C02	NA	NA	NA	NA	NA	NA	NA	NA	NA	NA	5.56e-05	0.0100074	0.0184435	0.701997	0.301862	NA	NA	NA	NA	NA	C02_008414400_008417428	AT5G58700.1	phosphatidylinositol-speciwc phospholipase C4	phosphatidylinositol-speciwc phospholipase C4 (PLC4); FUNCTIONS IN: phospholipase C activity, phosphoinositide phospholipase C activity, phosphoric diester hydrolase activity; INVOLVED IN: signal transduction, intracellular signaling pathway, lipid metabolic process; LOCATED IN: plasma membrane; EXPRESSED IN: 22 plant structures; EXPRESSED DURING: 15 growth stages; CONTAINS InterPro DOMAIN/s: Pho…
Bo2g028450.1	NA	C02	0.000439032	0.0112666	0.0273428	0.648193	-0.105206	NA	NA	NA	NA	NA	NA	NA	NA	NA	NA	6.14e-05	0.00208067	0.00588445	0.666224	0.296552	C02_008424617_008427112	AT5G58670.1	phospholipase C1	phospholipase C1 (PLC1); CONTAINS InterPro DOMAIN/s: Phospholipase C, phosphoinositol-specific, EF-hand-like (InterPro:IPR015359), Phospholipase C, phosphatidylinositol-specific , X domain (InterPro:IPR000909), EF-Hand 1, calcium-binding site (InterPro:IPR018247), C2 calcium/lipid-binding domain, CaLB (InterPro:IPR008973), Phospholipase C, phosphoinositol-specific (InterPro:IPR001192), Phospholip…
Bo2g028640.1	NA	C02	0.00066292	0.014429	0.0343247	0.648193	-0.166053	NA	NA	NA	NA	NA	NA	NA	NA	NA	NA	0.000539722	0.00863829	0.0248226	0.666224	0.249317	C02_008566076_008570518	AT5G58350.1	with no lysine (K) kinase 4	with no lysine (K) kinase 4 (WNK4); FUNCTIONS IN: protein kinase activity, kinase activity; INVOLVED IN: protein amino acid phosphorylation; LOCATED IN: nucleus, cytoplasm; EXPRESSED IN: 22 plant structures; EXPRESSED DURING: 13 growth stages; CONTAINS InterPro DOMAIN/s: Protein kinase, catalytic domain (InterPro:IPR000719), Serine/threonine-protein kinase-like domain (InterPro:IPR017442), Protei…
Bo2g028870.1	NA	C02	0.000171523	0.00635983	0.0163227	0.648193	0.16917	NA	NA	NA	NA	NA	NA	NA	NA	NA	NA	NA	NA	NA	NA	NA	C02_008684690_008686284	AT5G58060.1	SNARE-like superfamily protein	YKT61; FUNCTIONS IN: molecular_function unknown; INVOLVED IN: transport, vesicle-mediated transport; LOCATED IN: integral to membrane; EXPRESSED IN: 24 plant structures; EXPRESSED DURING: 15 growth stages; CONTAINS InterPro DOMAIN/s: Longin (InterPro:IPR010908), Longin-like (InterPro:IPR011012), Synaptobrevin (InterPro:IPR001388); BEST Arabidopsis thaliana protein match is: Synaptobrevin family p…
Bo2g028880.1	NA	C02	0.000157845	0.00603833	0.0155712	0.648193	0.0991497	NA	NA	NA	NA	NA	NA	NA	NA	NA	NA	3.44e-07	8.19e-05	0.000193562	0.666224	-0.357989	C02_008687995_008690111	AT5G58050.1	SHV3-like 4	SHV3-like 4 (SVL4); FUNCTIONS IN: glycerophosphodiester phosphodiesterase activity, kinase activity; INVOLVED IN: glycerol metabolic process, lipid metabolic process; LOCATED IN: anchored to membrane; EXPRESSED IN: 7 plant structures; EXPRESSED DURING: L mature pollen stage, M germinated pollen stage, 4 anthesis, C globular stage, petal differentiation and expansion stage; CONTAINS InterPro DOMAI…
Bo2g029090.1	NA	C02	4.52e-06	0.000636308	0.00157463	0.648193	0.121921	NA	NA	NA	NA	NA	NA	NA	NA	NA	NA	1.75e-06	0.000212764	0.000550764	0.666224	-0.333223	C02_008774599_008775747			#N/A
Bo2g030250.1	NA	C02	NA	NA	NA	NA	NA	NA	NA	NA	NA	NA	NA	NA	NA	NA	NA	0.00049825	0.00827684	0.0235185	0.666224	0.262896	C02_008998771_009001164	AT4G11560.1	bromo-adjacent homology (BAH) domain-containing protein	bromo-adjacent homology (BAH) domain-containing protein; FUNCTIONS IN: DNA binding; INVOLVED IN: transcription; LOCATED IN: cellular_component unknown; EXPRESSED IN: 26 plant structures; EXPRESSED DURING: 15 growth stages; CONTAINS InterPro DOMAIN/s: Bromo adjacent homology (BAH) domain (InterPro:IPR001025), Transcription elongation factor S-II, central domain (InterPro:IPR003618); BEST Arabidops…
Bo2g032460.1	NA	C02	0.000646743	0.0142694	0.0338548	0.648193	0.164179	NA	NA	NA	NA	NA	NA	NA	NA	NA	NA	NA	NA	NA	NA	NA	C02_009256255_009258222	AT5G57330.1	Galactose mutarotase-like superfamily protein	Galactose mutarotase-like superfamily protein; FUNCTIONS IN: isomerase activity, carbohydrate binding, aldose 1-epimerase activity, catalytic activity; INVOLVED IN: galactose metabolic process, carbohydrate metabolic process; LOCATED IN: cellular_component unknown; EXPRESSED IN: 26 plant structures; EXPRESSED DURING: 15 growth stages; CONTAINS InterPro DOMAIN/s: Glycoside hydrolase-type carbohydr…
Bo2g036460.1	NA	C02	NA	NA	NA	NA	NA	NA	NA	NA	NA	NA	NA	NA	NA	NA	NA	0.0014656	0.0167448	0.048138	0.666224	-0.202833	C02_010216729_010219831	AT5G56240.2		INVOLVED IN: biological_process unknown; EXPRESSED IN: 22 plant structures; EXPRESSED DURING: 13 growth stages; BEST Arabidopsis thaliana protein match is: hapless 8 (TAIR:AT5G56250.1).
Bo2g037600.1	NA	C02	NA	NA	NA	NA	NA	NA	NA	NA	NA	NA	NA	NA	NA	NA	NA	0.000513011	0.00841689	0.0239863	0.666224	0.235173	C02_010301476_010302307			#N/A
Bo2g037630.1	NA	C02	4.07e-05	0.00254095	0.00679921	0.648193	-0.16751	NA	NA	NA	NA	NA	NA	NA	NA	NA	NA	NA	NA	NA	NA	NA	C02_010333642_010334990	AT5G55990.1	calcineurin B-like protein 2	calcineurin B-like protein 2 (CBL2); FUNCTIONS IN: calcium ion binding; INVOLVED IN: calcium-mediated signaling; LOCATED IN: cytosolic ribosome, plant-type vacuole membrane, vacuole, membrane; EXPRESSED IN: 23 plant structures; EXPRESSED DURING: 15 growth stages; CONTAINS InterPro DOMAIN/s: Recoverin (InterPro:IPR001125), EF-HAND 2 (InterPro:IPR018249), Calcineurin B protein (InterPro:IPR015757),…
Bo2g041600.1	NA	C02	NA	NA	NA	NA	NA	NA	NA	NA	NA	NA	NA	NA	NA	NA	NA	0.000600766	0.00920069	0.0266869	0.666224	0.195704	C02_011158286_011160046	AT5G54630.1	zinc finger protein-related	zinc finger protein-related; FUNCTIONS IN: sequence-specific DNA binding transcription factor activity; INVOLVED IN: regulation of transcription; LOCATED IN: intracellular; EXPRESSED IN: 21 plant structures; EXPRESSED DURING: 13 growth stages; CONTAINS InterPro DOMAIN/s: Zinc finger, C2H2-like (InterPro:IPR015880), Zinc finger, C2H2-type (InterPro:IPR007087); BEST Arabidopsis thaliana protein mat…
Bo2g041610.1	NA	C02	NA	NA	NA	NA	NA	NA	NA	NA	NA	NA	NA	NA	NA	NA	NA	0.000598448	0.00917852	0.0266172	0.666224	0.205987	C02_011161723_011163226			#N/A
Bo2g041980.1	NA	C02	0.000385236	0.010433	0.0254613	0.648193	-0.0480598	NA	NA	NA	NA	NA	NA	NA	NA	NA	NA	5.46e-05	0.00194046	0.00543678	0.666224	0.274679	C02_011499898_011501107			#N/A
Bo2g043290.1	NA	C02	NA	NA	NA	NA	NA	NA	NA	NA	NA	NA	NA	NA	NA	NA	NA	0.00131841	0.0156821	0.0449885	0.666224	0.236035	C02_011802890_011803287	AT5G53940.1	Yippee family putative zinc-binding protein	Yippee family putative zinc-binding protein; CONTAINS InterPro DOMAIN/s: Yippee-like protein (InterPro:IPR004910); BEST Arabidopsis thaliana protein match is: Yippee family putative zinc-binding protein (TAIR:AT2G40110.1); Has 1807 Blast hits to 1807 proteins in 277 species: Archae - 0; Bacteria - 0; Metazoa - 736; Fungi - 347; Plants - 385; Viruses - 0; Other Eukaryotes - 339 (source: NCBI BLink…
Bo2g044530.1	NA	C02	NA	NA	NA	NA	NA	NA	NA	NA	NA	NA	3.17e-05	0.0083074	0.0137542	0.701997	-0.328467	NA	NA	NA	NA	NA	C02_012001485_012002646			#N/A
Bo2g044650.1	NA	C02	NA	NA	NA	NA	NA	NA	NA	NA	NA	NA	NA	NA	NA	NA	NA	1.61e-05	0.000885283	0.00240439	0.666224	0.300525	C02_012060714_012062644	AT5G53570.2	Ypt/Rab-GAP domain of gyp1p superfamily protein	Ypt/Rab-GAP domain of gyp1p superfamily protein; FUNCTIONS IN: RAB GTPase activator activity; INVOLVED IN: regulation of Rab GTPase activity; LOCATED IN: intracellular; EXPRESSED IN: 22 plant structures; EXPRESSED DURING: 13 growth stages; CONTAINS InterPro DOMAIN/s: RabGAP/TBC (InterPro:IPR000195); BEST Arabidopsis thaliana protein match is: Ypt/Rab-GAP domain of gyp1p superfamily protein (TAIR:…
Bo2g045870.1	NA	C02	NA	NA	NA	NA	NA	NA	NA	NA	NA	NA	NA	NA	NA	NA	NA	0.00125102	0.0151158	0.0434914	0.666224	0.230265	C02_012387397_012389332	AT5G53370.1	pectin methylesterase PCR fragment F	pectin methylesterase PCR fragment F (PMEPCRF); FUNCTIONS IN: pectinesterase activity; INVOLVED IN: cell wall modification; LOCATED IN: cell wall; EXPRESSED IN: 22 plant structures; EXPRESSED DURING: 13 growth stages; CONTAINS InterPro DOMAIN/s: Pectinesterase, active site (InterPro:IPR018040), Pectin lyase fold/virulence factor (InterPro:IPR011050), Pectinesterase, catalytic (InterPro:IPR000070)…
Bo2g046050.1	NA	C02	8.78e-05	0.00410315	0.0110086	0.648193	-0.167913	NA	NA	NA	NA	NA	NA	NA	NA	NA	NA	4.29e-06	0.000379439	0.00100688	0.666224	0.330747	C02_012552624_012553806			#N/A
Bo2g046100.1	NA	C02	0.000600404	0.0137189	0.0324835	0.648193	-0.1227	NA	NA	NA	NA	NA	NA	NA	NA	NA	NA	4.56e-08	2.16e-05	4.99e-05	0.666224	0.383715	C02_012637747_012639082			#N/A
Bo2g046130.1	NA	C02	0.00114132	0.0198024	0.0467252	0.648193	-0.14044	NA	NA	NA	NA	NA	NA	NA	NA	NA	NA	1.65e-07	5.3e-05	0.000125897	0.666224	0.36504	C02_012654530_012655856			#N/A
Bo2g047840.1	NA	C02	NA	NA	NA	NA	NA	NA	NA	NA	NA	NA	NA	NA	NA	NA	NA	4.92e-06	0.000410457	0.00110219	0.666224	-0.297446	C02_013309058_013312281	AT5G52410.2		INVOLVED IN: biological_process unknown; LOCATED IN: chloroplast; EXPRESSED IN: 13 plant structures; EXPRESSED DURING: 6 growth stages; CONTAINS InterPro DOMAIN/s: S-layer homology domain (InterPro:IPR001119); BEST Arabidopsis thaliana protein match is: unknown protein (TAIR:AT5G23890.1); Has 35333 Blast hits to 34131 proteins in 2444 species: Archae - 798; Bacteria - 22429; Metazoa - 974; Fungi …
Bo2g048060.1	NA	C02	NA	NA	NA	NA	NA	NA	NA	NA	NA	NA	NA	NA	NA	NA	NA	0.00132831	0.0157581	0.0452053	0.666224	-0.232612	C02_013541964_013543264			#N/A
Bo2g048270.1	NA	C02	0.00092481	0.0174314	0.0414184	0.648193	-0.164008	NA	NA	NA	NA	NA	NA	NA	NA	NA	NA	NA	NA	NA	NA	NA	C02_013847963_013849816	AT5G51690.1	1-amino-cyclopropane-1-carboxylate synthase 12	1-amino-cyclopropane-1-carboxylate synthase 12 (ACS12); CONTAINS InterPro DOMAIN/s: Aminotransferase, class I/classII (InterPro:IPR004839), 1-aminocyclopropane-1-carboxylate synthase (InterPro:IPR001176), Pyridoxal phosphate-dependent transferase, major domain (InterPro:IPR015424), Aminotransferases, class-I, pyridoxal-phosphate-binding site (InterPro:IPR004838), Pyridoxal phosphate-dependent tra…
Bo2g048330.1	NA	C02	NA	NA	NA	NA	NA	NA	NA	NA	NA	NA	NA	NA	NA	NA	NA	0.000396021	0.00709049	0.0201554	0.666224	-0.207122	C02_013888889_013890744	AT5G51640.1	Plant protein of unknown function (DUF828)	YELLOW-LEAF-SPECIFIC GENE 7 (YLS7); CONTAINS InterPro DOMAIN/s: Protein of unknown function DUF231, plant (InterPro:IPR004253); BEST Arabidopsis thaliana protein match is: TRICHOME BIREFRINGENCE-LIKE 18 (TAIR:AT4G25360.2); Has 1342 Blast hits to 1319 proteins in 31 species: Archae - 0; Bacteria - 0; Metazoa - 2; Fungi - 0; Plants - 1337; Viruses - 0; Other Eukaryotes - 3 (source: NCBI BLink).
Bo2g049350.1	NA	C02	NA	NA	NA	NA	NA	NA	NA	NA	NA	NA	NA	NA	NA	NA	NA	2.92e-05	0.00129578	0.0035671	0.666224	-0.262378	C02_013943352_013944365	AT5G51550.1	EXORDIUM like 3	EXORDIUM like 3 (EXL3); CONTAINS InterPro DOMAIN/s: Phosphate-induced protein 1 (InterPro:IPR006766); BEST Arabidopsis thaliana protein match is: EXORDIUM like 5 (TAIR:AT2G17230.1); Has 398 Blast hits to 397 proteins in 23 species: Archae - 0; Bacteria - 2; Metazoa - 0; Fungi - 0; Plants - 396; Viruses - 0; Other Eukaryotes - 0 (source: NCBI BLink).
Bo2g051020.1	NA	C02	NA	NA	NA	NA	NA	NA	NA	NA	NA	NA	NA	NA	NA	NA	NA	0.00144989	0.0166501	0.0478092	0.666224	0.225022	C02_014540361_014542095	AT1G65020.1		FUNCTIONS IN: molecular_function unknown; INVOLVED IN: biological_process unknown; LOCATED IN: endoplasmic reticulum, plasma membrane; EXPRESSED IN: 23 plant structures; EXPRESSED DURING: 13 growth stages; CONTAINS InterPro DOMAIN/s: NERD (InterPro:IPR011528); Has 69 Blast hits to 69 proteins in 27 species: Archae - 0; Bacteria - 18; Metazoa - 8; Fungi - 0; Plants - 36; Viruses - 0; Other Eukaryo…
Bo2g051060.1	NA	C02	3.83e-06	0.000578962	0.00141653	0.648193	-0.183979	NA	NA	NA	NA	NA	NA	NA	NA	NA	NA	6.99e-07	0.000122345	0.000299088	0.666224	0.350515	C02_014561051_014564572	AT1G65070.2	DNA mismatch repair protein MutS, type 2	DNA mismatch repair protein MutS, type 2; FUNCTIONS IN: damaged DNA binding, mismatched DNA binding, ATP binding; INVOLVED IN: mismatch repair, maintenance of fidelity involved in DNA-dependent DNA replication; EXPRESSED IN: 22 plant structures; EXPRESSED DURING: 13 growth stages; CONTAINS InterPro DOMAIN/s: DNA mismatch repair protein MutS, core (InterPro:IPR007696), DNA mismatch repair protein …
Bo2g051080.1	NA	C02	0.000153756	0.00592617	0.0153397	0.648193	-0.19539	NA	NA	NA	NA	NA	NA	NA	NA	NA	NA	NA	NA	NA	NA	NA	C02_014572923_014574770	AT1G65090.3		unknown protein; FUNCTIONS IN: molecular_function unknown; INVOLVED IN: biological_process unknown; LOCATED IN: cellular_component unknown; BEST Arabidopsis thaliana protein match is: unknown protein (TAIR:AT5G36100.1).
Bo2g051120.1	NA	C02	NA	NA	NA	NA	NA	1.29e-05	0.00936941	0.0133236	0.765803	0.313438	NA	NA	NA	NA	NA	7.88e-06	0.000558536	0.00150082	0.666224	-0.330337	C02_014582459_014583575			#N/A
Bo2g051140.1	NA	C02	0.00010229	0.00452232	0.0120765	0.648193	-0.188396	NA	NA	NA	NA	NA	NA	NA	NA	NA	NA	NA	NA	NA	NA	NA	C02_014589729_014591122	AT2G44870.1		unknown protein; FUNCTIONS IN: molecular_function unknown; INVOLVED IN: biological_process unknown; LOCATED IN: chloroplast; EXPRESSED IN: 22 plant structures; EXPRESSED DURING: 15 growth stages; Has 39 Blast hits to 39 proteins in 18 species: Archae - 0; Bacteria - 2; Metazoa - 0; Fungi - 0; Plants - 37; Viruses - 0; Other Eukaryotes - 0 (source: NCBI BLink).
Bo2g051200.1	NA	C02	3.74e-06	0.000575427	0.00139496	0.648193	-0.228727	NA	NA	NA	NA	NA	NA	NA	NA	NA	NA	1.21e-10	3.51e-07	1.42e-05	0.666224	0.434225	C02_014623417_014626626	AT1G65260.1	plastid transcriptionally active 4	plastid transcriptionally active 4 (PTAC4); INVOLVED IN: vesicle organization, thylakoid membrane organization; LOCATED IN: in 8 components; EXPRESSED IN: 23 plant structures; EXPRESSED DURING: 15 growth stages; CONTAINS InterPro DOMAIN/s: PspA/IM30 (InterPro:IPR007157); Has 3123 Blast hits to 3108 proteins in 1139 species: Archae - 38; Bacteria - 2412; Metazoa - 160; Fungi - 68; Plants - 89; Vir…
Bo2g051210.1	NA	C02	0.000152063	0.00587663	0.0152428	0.648193	-0.163836	NA	NA	NA	NA	NA	NA	NA	NA	NA	NA	0.000150016	0.0037372	0.0106284	0.666224	0.245181	C02_014630864_014632846	AT1G65270.1		unknown protein; FUNCTIONS IN: molecular_function unknown; INVOLVED IN: biological_process unknown; LOCATED IN: endoplasmic reticulum, plasma membrane; EXPRESSED IN: 24 plant structures; EXPRESSED DURING: 13 growth stages; Has 149 Blast hits to 149 proteins in 49 species: Archae - 0; Bacteria - 0; Metazoa - 98; Fungi - 0; Plants - 47; Viruses - 0; Other Eukaryotes - 4 (source: NCBI BLink).
Bo2g051220.1	NA	C02	9.35e-05	0.00425005	0.0114338	0.648193	-0.147354	NA	NA	NA	NA	NA	NA	NA	NA	NA	NA	4.96e-05	0.0018199	0.00509984	0.666224	0.273321	C02_014645449_014646941			#N/A
Bo2g051230.1	NA	C02	NA	NA	NA	NA	NA	NA	NA	NA	NA	NA	NA	NA	NA	NA	NA	4.82e-07	9.51e-05	0.000237047	0.666224	0.359781	C02_014651574_014652314			#N/A
Bo2g051280.1	NA	C02	NA	NA	NA	NA	NA	NA	NA	NA	NA	NA	NA	NA	NA	NA	NA	1.68e-05	0.000899078	0.00247188	0.666224	0.292157	C02_014673460_014675309	AT1G65410.1	non-intrinsic ABC protein 11	non-intrinsic ABC protein 11 (NAP11); FUNCTIONS IN: transporter activity, ATPase activity; INVOLVED IN: lipid transport; LOCATED IN: chloroplast; EXPRESSED IN: 23 plant structures; EXPRESSED DURING: 13 growth stages; CONTAINS InterPro DOMAIN/s: ATPase, AAA+ type, core (InterPro:IPR003593), ABC transporter-like (InterPro:IPR003439), ABC transporter, conserved site (InterPro:IPR017871); BEST Arabid…
Bo2g051290.1	NA	C02	3.39e-06	0.000550333	0.00131401	0.648193	-0.0742597	NA	NA	NA	NA	NA	NA	NA	NA	NA	NA	0.00140258	0.016314	0.0468086	0.666224	0.225453	C02_014675876_014676525	AT1G65420.1	Protein of unknown function (DUF565)	NONPHOTOCHEMICAL QUENCHING 7 (NPQ7); CONTAINS InterPro DOMAIN/s: Protein of unknown function DUF565 (InterPro:IPR007572); BEST Arabidopsis thaliana protein match is: Protein of unknown function (DUF565) (TAIR:AT3G56830.1); Has 195 Blast hits to 195 proteins in 63 species: Archae - 0; Bacteria - 57; Metazoa - 0; Fungi - 0; Plants - 109; Viruses - 0; Other Eukaryotes - 29 (source: NCBI BLink).
Bo2g051310.1	NA	C02	NA	NA	NA	NA	NA	NA	NA	NA	NA	NA	NA	NA	NA	NA	NA	0.00014498	0.00366531	0.0103929	0.666224	0.288345	C02_014699546_014701832	AT1G65440.3	global transcription factor group B1	global transcription factor group B1 (GTB1); FUNCTIONS IN: transcription elongation regulator activity, hydrolase activity, acting on ester bonds, RNA binding; INVOLVED IN: chromatin assembly or disassembly, transcription initiation; LOCATED IN: cellular_component unknown; EXPRESSED IN: 24 plant structures; EXPRESSED DURING: 13 growth stages; CONTAINS InterPro DOMAIN/s: Resolvase, RNase H-like fo…
Bo2g051380.1	NA	C02	NA	NA	NA	NA	NA	NA	NA	NA	NA	NA	NA	NA	NA	NA	NA	0.000329943	0.00628348	0.0178459	0.666224	0.260919	C02_014765953_014768065	AT1G65560.1	Zinc-binding dehydrogenase family protein	Zinc-binding dehydrogenase family protein; FUNCTIONS IN: oxidoreductase activity, binding, zinc ion binding, catalytic activity; INVOLVED IN: oxidation reduction, metabolic process; LOCATED IN: cellular_component unknown; EXPRESSED IN: 23 plant structures; EXPRESSED DURING: 13 growth stages; CONTAINS InterPro DOMAIN/s: GroES-like (InterPro:IPR011032), NAD(P)-binding domain (InterPro:IPR016040), A…
Bo2g052510.1	NA	C02	NA	NA	NA	NA	NA	NA	NA	NA	NA	NA	NA	NA	NA	NA	NA	0.000143513	0.00364605	0.0103238	0.666224	0.264643	C02_014900465_014901915	AT1G65700.2	Small nuclear ribonucleoprotein family protein	Small nuclear ribonucleoprotein family protein; CONTAINS InterPro DOMAIN/s: Like-Sm ribonucleoprotein (LSM) domain (InterPro:IPR001163), Like-Sm ribonucleoprotein (LSM) domain, eukaryotic/archaea-type (InterPro:IPR006649), Like-Sm ribonucleoprotein (LSM)-related domain (InterPro:IPR010920); BEST Arabidopsis thaliana protein match is: Small nuclear ribonucleoprotein family protein (TAIR:AT1G19120.…
Bo2g052640.1	NA	C02	NA	NA	NA	NA	NA	NA	NA	NA	NA	NA	NA	NA	NA	NA	NA	2.82e-05	0.00127039	0.00349071	0.666224	0.308336	C02_015016228_015019165	AT1G65930.1	cytosolic NADP+-dependent isocitrate dehydrogenase	cytosolic NADP+-dependent isocitrate dehydrogenase (cICDH); FUNCTIONS IN: isocitrate dehydrogenase (NADP+) activity, copper ion binding; INVOLVED IN: in 7 processes; LOCATED IN: cytosol, apoplast, plasma membrane; EXPRESSED IN: 27 plant structures; EXPRESSED DURING: 17 growth stages; CONTAINS InterPro DOMAIN/s: Isocitrate/isopropylmalate dehydrogenase (InterPro:IPR001804), Isocitrate dehydrogenas…
Bo2g052650.1	NA	C02	NA	NA	NA	NA	NA	NA	NA	NA	NA	NA	NA	NA	NA	NA	NA	4.18e-07	9.16e-05	0.000217373	0.666224	0.360852	C02_015020365_015021262	AT1G65980.1	thioredoxin-dependent peroxidase 1	thioredoxin-dependent peroxidase 1 (TPX1); FUNCTIONS IN: oxidoreductase activity, antioxidant activity; INVOLVED IN: response to cadmium ion; LOCATED IN: chloroplast, plasma membrane, membrane; EXPRESSED IN: 27 plant structures; EXPRESSED DURING: 16 growth stages; CONTAINS InterPro DOMAIN/s: Thioredoxin fold (InterPro:IPR012335), Thioredoxin-like (InterPro:IPR017936), Redoxin (InterPro:IPR013740)…
Bo2g052820.1	NA	C02	NA	NA	NA	NA	NA	NA	NA	NA	NA	NA	0.000311816	0.0241614	0.0411845	0.701997	-0.301884	NA	NA	NA	NA	NA	C02_015235649_015237821	AT1G66330.2	senescence-associated family protein	senescence-associated family protein; Has 35333 Blast hits to 34131 proteins in 2444 species: Archae - 798; Bacteria - 22429; Metazoa - 974; Fungi - 991; Plants - 531; Viruses - 0; Other Eukaryotes - 9610 (source: NCBI BLink).
Bo2g055100.1	NA	C02	0.00011126	0.00480336	0.0127003	0.648193	-0.113063	NA	NA	NA	NA	NA	NA	NA	NA	NA	NA	NA	NA	NA	NA	NA	C02_015488407_015491332	AT1G66970.2	SHV3-like 2	SHV3-like 2 (SVL2); FUNCTIONS IN: glycerophosphodiester phosphodiesterase activity, kinase activity; INVOLVED IN: glycerol metabolic process, lipid metabolic process; LOCATED IN: anchored to membrane; EXPRESSED IN: 24 plant structures; EXPRESSED DURING: 13 growth stages; CONTAINS InterPro DOMAIN/s: PLC-like phosphodiesterase, TIM beta/alpha-barrel domain (InterPro:IPR017946), Glycerophosphoryl di…
Bo2g055170.1	NA	C02	NA	NA	NA	NA	NA	NA	NA	NA	NA	NA	NA	NA	NA	NA	NA	0.000183485	0.00429106	0.0121281	0.666224	0.252749	C02_015551002_015553095	AT1G66910.1	Protein kinase superfamily protein	Protein kinase superfamily protein; FUNCTIONS IN: kinase activity; INVOLVED IN: protein amino acid phosphorylation; LOCATED IN: endomembrane system; CONTAINS InterPro DOMAIN/s: Protein kinase, ATP binding site (InterPro:IPR017441), Serine/threonine-protein kinase domain (InterPro:IPR002290), Serine-threonine/tyrosine-protein kinase (InterPro:IPR001245), Serine/threonine-protein kinase, active sit…
Bo2g055300.1	NA	C02	2.15e-05	0.00170211	0.00451951	0.648193	-0.191536	NA	NA	NA	NA	NA	NA	NA	NA	NA	NA	NA	NA	NA	NA	NA	C02_015632481_015641922	AT1G77590.1	long chain acyl-CoA synthetase 9	long chain acyl-CoA synthetase 9 (LACS9); FUNCTIONS IN: long-chain fatty acid-CoA ligase activity; INVOLVED IN: fatty acid metabolic process, fatty acid biosynthetic process; LOCATED IN: chloroplast, membrane, chloroplast envelope; EXPRESSED IN: 25 plant structures; EXPRESSED DURING: 14 growth stages; CONTAINS InterPro DOMAIN/s: AMP-binding, conserved site (InterPro:IPR020845), AMP-dependent synt…
Bo2g055680.1	NA	C02	NA	NA	NA	NA	NA	NA	NA	NA	NA	NA	NA	NA	NA	NA	NA	0.000585332	0.00905823	0.0262215	0.666224	0.219944	C02_016052184_016052993			#N/A
Bo2g056010.1	NA	C02	0.000509613	0.0123776	0.0296711	0.648193	0.159199	NA	NA	NA	NA	NA	NA	NA	NA	NA	NA	NA	NA	NA	NA	NA	C02_016381138_016389251	AT1G67560.1	PLAT/LH2 domain-containing lipoxygenase family protein	PLAT/LH2 domain-containing lipoxygenase family protein; FUNCTIONS IN: oxidoreductase activity, acting on single donors with incorporation of molecular oxygen, incorporation of two atoms of oxygen, lipoxygenase activity, iron ion binding, metal ion binding; INVOLVED IN: oxidation reduction, growth; LOCATED IN: chloroplast; EXPRESSED IN: 22 plant structures; EXPRESSED DURING: 13 growth stages; CONT…
Bo2g057420.1	NA	C02	NA	NA	NA	NA	NA	NA	NA	NA	NA	NA	NA	NA	NA	NA	NA	0.000454589	0.00777461	0.0221098	0.666224	-0.227025	C02_016796990_016798674	AT1G68070.1	Zinc finger, C3HC4 type (RING finger) family protein	Zinc finger, C3HC4 type (RING finger) family protein; FUNCTIONS IN: zinc ion binding; LOCATED IN: plasma membrane; EXPRESSED IN: 23 plant structures; EXPRESSED DURING: 13 growth stages; CONTAINS InterPro DOMAIN/s: Zinc finger, RING-type (InterPro:IPR001841), Zinc finger, C3HC4 RING-type (InterPro:IPR018957); BEST Arabidopsis thaliana protein match is: RING-finger protein for embryogenesis (TAIR:A…
Bo2g057550.1	NA	C02	NA	NA	NA	NA	NA	NA	NA	NA	NA	NA	NA	NA	NA	NA	NA	2e-05	0.00100752	0.00277485	0.666224	-0.287545	C02_016947944_016949233	AT4G32190.1	Myosin heavy chain-related protein	Myosin heavy chain-related protein; Has 30201 Blast hits to 17322 proteins in 780 species: Archae - 12; Bacteria - 1396; Metazoa - 17338; Fungi - 3422; Plants - 5037; Viruses - 0; Other Eukaryotes - 2996 (source: NCBI BLink).
Bo2g057560.1	NA	C02	NA	NA	NA	NA	NA	NA	NA	NA	NA	NA	NA	NA	NA	NA	NA	7.32e-05	0.00234239	0.00661335	0.666224	-0.272336	C02_016949322_016949798			#N/A
Bo2g057580.1	NA	C02	NA	NA	NA	NA	NA	NA	NA	NA	NA	NA	NA	NA	NA	NA	NA	0.000158034	0.00385404	0.0109975	0.666224	-0.249354	C02_016953224_016955980			#N/A
Bo2g057690.1	NA	C02	2.55e-06	0.000475525	0.00111502	0.648193	-0.241616	NA	NA	NA	NA	NA	NA	NA	NA	NA	NA	0.00150932	0.0169956	0.0490444	0.666224	0.234212	C02_017047389_017048454	AT1G68230.2	Reticulon family protein	Reticulon family protein; FUNCTIONS IN: molecular_function unknown; INVOLVED IN: biological_process unknown; LOCATED IN: endoplasmic reticulum; EXPRESSED IN: 21 plant structures; EXPRESSED DURING: 10 growth stages; CONTAINS InterPro DOMAIN/s: Reticulon (InterPro:IPR003388); BEST Arabidopsis thaliana protein match is: Reticulon family protein (TAIR:AT2G46170.1); Has 30201 Blast hits to 17322 prote…
Bo2g057770.1	NA	C02	NA	NA	NA	NA	NA	NA	NA	NA	NA	NA	NA	NA	NA	NA	NA	0.000619191	0.00941459	0.0272374	0.666224	0.220119	C02_017113706_017115668			#N/A
Bo2g057820.1	NA	C02	NA	NA	NA	NA	NA	NA	NA	NA	NA	NA	NA	NA	NA	NA	NA	0.000819334	0.0113125	0.0328953	0.666224	0.250743	C02_017262379_017264672	AT1G68370.1	Chaperone DnaJ-domain superfamily protein	ALTERED RESPONSE TO GRAVITY 1 (ARG1); CONTAINS InterPro DOMAIN/s: Molecular chaperone, heat shock protein, Hsp40, DnaJ (InterPro:IPR015609), Heat shock protein DnaJ, N-terminal (InterPro:IPR001623), Heat shock protein DnaJ (InterPro:IPR003095), Heat shock protein DnaJ, conserved site (InterPro:IPR018253); BEST Arabidopsis thaliana protein match is: ARG1-like 1 (TAIR:AT1G24120.1); Has 24672 Blast …
Bo2g061110.1	NA	C02	NA	NA	NA	NA	NA	NA	NA	NA	NA	NA	NA	NA	NA	NA	NA	0.000283025	0.00568237	0.0161224	0.666224	-0.268975	C02_017792087_017792602	AT1G68660.1	Ribosomal protein L12/ ATP-dependent Clp protease adaptor protein ClpS family protein	Ribosomal protein L12/ ATP-dependent Clp protease adaptor protein ClpS family protein; FUNCTIONS IN: molecular_function unknown; INVOLVED IN: protein catabolic process; EXPRESSED IN: 23 plant structures; EXPRESSED DURING: 14 growth stages; CONTAINS InterPro DOMAIN/s: Adaptor protein ClpS, core (InterPro:IPR003769), Ribosomal protein L7/L12, C-terminal/adaptor protein ClpS-like (InterPro:IPR014719…
Bo2g062650.1	NA	C02	0.000494664	0.0121504	0.0291895	0.648193	-0.163845	NA	NA	NA	NA	NA	NA	NA	NA	NA	NA	NA	NA	NA	NA	NA	C02_018324672_018326857	AT1G69120.1	K-box region and MADS-box transcription factor family protein	APETALA1 (AP1); CONTAINS InterPro DOMAIN/s: Transcription factor, MADS-box (InterPro:IPR002100), Transcription factor, K-box (InterPro:IPR002487); BEST Arabidopsis thaliana protein match is: K-box region and MADS-box transcription factor family protein (TAIR:AT1G26310.1); Has 8031 Blast hits to 8015 proteins in 981 species: Archae - 10; Bacteria - 56; Metazoa - 785; Fungi - 329; Plants - 6623; Vi…
Bo2g062980.1	NA	C02	NA	NA	NA	NA	NA	NA	NA	NA	NA	NA	NA	NA	NA	NA	NA	0.000400226	0.0071287	0.0202984	0.666224	-0.228631	C02_018584500_018585830	AT1G69295.1	plasmodesmata callose-binding protein 4	plasmodesmata callose-binding protein 4 (PDCB4); FUNCTIONS IN: callose binding, polysaccharide binding; INVOLVED IN: biological_process unknown; LOCATED IN: plasmodesma, plasma membrane, anchored to membrane; EXPRESSED IN: 22 plant structures; EXPRESSED DURING: 13 growth stages; CONTAINS InterPro DOMAIN/s: X8 (InterPro:IPR012946); BEST Arabidopsis thaliana protein match is: Carbohydrate-binding X…
Bo2g063000.1	NA	C02	6.19e-06	0.000766275	0.00194113	0.648193	-0.207992	NA	NA	NA	NA	NA	NA	NA	NA	NA	NA	NA	NA	NA	NA	NA	C02_018626009_018626530	AT1G69325.1	Remorin family protein	Remorin family protein; CONTAINS InterPro DOMAIN/s: Remorin, C-terminal (InterPro:IPR005516); BEST Arabidopsis thaliana protein match is: Remorin family protein (TAIR:AT1G13920.1); Has 335 Blast hits to 331 proteins in 23 species: Archae - 0; Bacteria - 0; Metazoa - 0; Fungi - 7; Plants - 318; Viruses - 0; Other Eukaryotes - 10 (source: NCBI BLink).
Bo2g064410.1	NA	C02	0.000316675	0.0092777	0.0228876	0.648193	-0.137323	NA	NA	NA	NA	NA	NA	NA	NA	NA	NA	NA	NA	NA	NA	NA	C02_019049259_019050588	AT1G69700.1	HVA22 homologue C	HVA22 homologue C (HVA22C); FUNCTIONS IN: molecular_function unknown; INVOLVED IN: response to water deprivation, hyperosmotic salinity response, response to abscisic acid stimulus; LOCATED IN: endomembrane system; EXPRESSED IN: 22 plant structures; EXPRESSED DURING: 15 growth stages; CONTAINS InterPro DOMAIN/s: TB2/DP1/HVA22 related protein (InterPro:IPR004345); BEST Arabidopsis thaliana protein…
Bo2g064570.1	NA	C02	NA	NA	NA	NA	NA	NA	NA	NA	NA	NA	NA	NA	NA	NA	NA	0.000644269	0.00968181	0.027978	0.666224	-0.23035	C02_019211829_019213446	AT1G69780.1	Homeobox-leucine zipper protein family	ATHB13; FUNCTIONS IN: sequence-specific DNA binding, DNA binding, sequence-specific DNA binding transcription factor activity; INVOLVED IN: cotyledon morphogenesis, regulation of transcription, DNA-dependent, response to sucrose stimulus, leaf morphogenesis; LOCATED IN: nucleus; EXPRESSED IN: 22 plant structures; EXPRESSED DURING: 13 growth stages; CONTAINS InterPro DOMAIN/s: Homeobox, conserved …
Bo2g067970.1	NA	C02	NA	NA	NA	NA	NA	NA	NA	NA	NA	NA	NA	NA	NA	NA	NA	3.46e-05	0.00145222	0.00400344	0.666224	-0.306322	C02_019681613_019683084	AT3G28480.1	Oxoglutarate/iron-dependent oxygenase	Oxoglutarate/iron-dependent oxygenase; FUNCTIONS IN: oxidoreductase activity, acting on paired donors, with incorporation or reduction of molecular oxygen, 2-oxoglutarate as one donor, and incorporation of one atom each of oxygen into both donors, oxidoreductase activity, oxidoreductase activity, acting on paired donors, with incorporation or reduction of molecular oxygen, L-ascorbic acid binding…
Bo2g069590.1	NA	C02	9.33e-05	0.00425005	0.0114198	0.648193	0.264206	0.000161064	0.0262509	0.0397992	0.765803	0.291519	NA	NA	NA	NA	NA	4.8e-06	0.00040683	0.00108497	0.666224	-0.314551	C02_020317648_020318542	AT1G70830.3	MLP-like protein 28	MLP-like protein 28 (MLP28); FUNCTIONS IN: molecular_function unknown; INVOLVED IN: response to biotic stimulus, defense response; LOCATED IN: cellular_component unknown; EXPRESSED IN: 22 plant structures; EXPRESSED DURING: 14 growth stages; CONTAINS InterPro DOMAIN/s: Bet v I allergen (InterPro:IPR000916); BEST Arabidopsis thaliana protein match is: MLP-like protein 34 (TAIR:AT1G70850.3); Has 47…
Bo2g079160.1	NA	C02	NA	NA	NA	NA	NA	NA	NA	NA	NA	NA	0.00023186	0.0208925	0.0367865	0.701997	0.395747	NA	NA	NA	NA	NA	C02_021959723_021964860	AT1G72970.1	Glucose-methanol-choline (GMC) oxidoreductase family protein	HOTHEAD (HTH); CONTAINS InterPro DOMAIN/s: Glucose-methanol-choline oxidoreductase, N-terminal (InterPro:IPR000172), Glucose-methanol-choline oxidoreductase (InterPro:IPR012132), Glucose-methanol-choline oxidoreductase, C-terminal (InterPro:IPR007867); BEST Arabidopsis thaliana protein match is: Glucose-methanol-choline (GMC) oxidoreductase family protein (TAIR:AT1G12570.1); Has 10392 Blast hits …
Bo2g080790.1	NA	C02	4.16e-05	0.00257877	0.00689427	0.648193	-0.199076	NA	NA	NA	NA	NA	NA	NA	NA	NA	NA	NA	NA	NA	NA	NA	C02_022561244_022562174	AT1G73885.1		unknown protein; FUNCTIONS IN: molecular_function unknown; INVOLVED IN: biological_process unknown; LOCATED IN: chloroplast thylakoid membrane, chloroplast; Has 37 Blast hits to 37 proteins in 13 species: Archae - 0; Bacteria - 0; Metazoa - 0; Fungi - 0; Plants - 37; Viruses - 0; Other Eukaryotes - 0 (source: NCBI BLink).
Bo2g080800.1	NA	C02	0.000385579	0.010433	0.0254737	0.648193	-0.0886309	NA	NA	NA	NA	NA	NA	NA	NA	NA	NA	NA	NA	NA	NA	NA	C02_022567527_022569581	AT1G73930.2		unknown protein; CONTAINS InterPro DOMAIN/s: Protein of unknown function DUF1630 (InterPro:IPR012860); Has 35333 Blast hits to 34131 proteins in 2444 species: Archae - 798; Bacteria - 22429; Metazoa - 974; Fungi - 991; Plants - 531; Viruses - 0; Other Eukaryotes - 9610 (source: NCBI BLink).
Bo2g080890.1	NA	C02	0.000175214	0.0064621	0.0165199	0.648193	-0.159124	NA	NA	NA	NA	NA	NA	NA	NA	NA	NA	0.000629228	0.00953086	0.027535	0.666224	0.218583	C02_022634812_022635916	AT1G74070.1	Cyclophilin-like peptidyl-prolyl cis-trans isomerase family protein	Cyclophilin-like peptidyl-prolyl cis-trans isomerase family protein; FUNCTIONS IN: peptidyl-prolyl cis-trans isomerase activity; INVOLVED IN: protein folding; LOCATED IN: chloroplast thylakoid lumen, chloroplast; EXPRESSED IN: 20 plant structures; EXPRESSED DURING: 13 growth stages; CONTAINS InterPro DOMAIN/s: Cyclophilin-like (InterPro:IPR015891), Peptidyl-prolyl cis-trans isomerase, cyclophilin…
Bo2g080970.1	NA	C02	0.00048417	0.0120188	0.0288479	0.648193	-0.0551551	NA	NA	NA	NA	NA	NA	NA	NA	NA	NA	NA	NA	NA	NA	NA	C02_022709840_022713476	AT1G74160.1		unknown protein; BEST Arabidopsis thaliana protein match is: unknown protein (TAIR:AT1G18620.1); Has 3407 Blast hits to 2217 proteins in 314 species: Archae - 0; Bacteria - 264; Metazoa - 1296; Fungi - 318; Plants - 346; Viruses - 34; Other Eukaryotes - 1149 (source: NCBI BLink).
Bo2g081010.1	NA	C02	1.58e-06	0.000348457	0.000865216	0.648193	-0.13166	NA	NA	NA	NA	NA	NA	NA	NA	NA	NA	NA	NA	NA	NA	NA	C02_022737877_022741592	AT1G74360.1	Leucine-rich repeat protein kinase family protein	Leucine-rich repeat protein kinase family protein; FUNCTIONS IN: protein serine/threonine kinase activity, protein kinase activity, ATP binding; INVOLVED IN: transmembrane receptor protein tyrosine kinase signaling pathway, protein amino acid phosphorylation; LOCATED IN: mitochondrion; EXPRESSED IN: 15 plant structures; EXPRESSED DURING: 9 growth stages; CONTAINS InterPro DOMAIN/s: Protein kinase…
[truncated: 3,959 more rows]

## Sheet: Ab_Bc_129_GEMs
Marker	A.Chromosome	C.Chromosome	A.b._P.value	A.b._Q.value	A.b._FDR	A.b._Pi0	A.b._correlation_between_rpkm_and_phenotype	B.c._P.value	B.c._Q.value	B.c._FDR	B.c._Pi0	B.c._correlation_between_rpkm_and_phenotype	P.b._P.value	P.b._Q.value	P.b._FDR	P.b._Pi0	P.b._correlation_between_rpkm_and_phenotype	V.l._P.value	V.l._Q.value	V.l.._FDR	V.l._Pi0	V.l._correlation_between_rpkm_and_phenotype	interpolate_loc	TAIR_id	TAIR_description	TAIR_description_full
[truncated: 129 more rows]

[truncated: 4 more sheets: Pb_Vl_131_GEMs, Pb_Vl_no_effect_on_Ab_Bc_66_GEM, Ab_Bc_no_effect_on_Pb_Vl_18_GEM, Ab_Bc_Pb_Vl_21_GEMs]
