# Supplementary material for: Pathogen lifestyle determines host genetic signature of quantitative disease resistance loci in oilseed rape (Brassica napus)
Source: Theor Appl Genet. 2024 Mar 2;137(3):65. doi: 10.1007/s00122-024-04569-1 (PMC10908622; doi:10.1007/s00122-024-04569-1)
Supplement: Supplementary file 5 — Enrichment analyses to determine if the number of gene expression markers (GEMs) shared between different lists is greater than the number of GEMs that would be expected by chance (e.g., lists of quantitative disease resistance (QDR) GEMs for two fungal pathogens). The representation factor is the number of overlapping GEMs divided by the expected number of overlapping GEMs drawn from two independent groups (traits), considering the total number of GEMs sequenced (53884). A representation factor > 1 indicates more overlap than expected of two groups, a representation factor < 1 indicates less overlap than expected, and a representation factor of 1 indicates that the two groups by the number of genes expected for independent groups of genes. (XLSX 12 KB) [file 122_2024_4569_MOESM5_ESM.xlsx]

## Sheet: analysis
Description_List_1	Description_List_2	Number of GEMs_List_1	Number_of_GEMs_List_2	Number_of_overlapping_GEMs	Respresentation factor	p-value
Fig S1c
QDR_Alternaria_brassicicola	chitin-induced_ROS	2129	184	7	1	0.442
QDR_Botrytis_cinerea	chitin-induced_ROS	370	184	2	1.6	0.361
QDR_Pyrenopezia_brassicae	chitin-induced_ROS	659	184	10	4.4	9.98e-05
QDR_Verticillium_longisporum	chitin-induced_ROS	3222	184	23	2.1	0.0006751
Fig 3b
Resistance_Alternaria_brassicicola	Resistance_Botrytis_cinerea	627	259	73	24.2	5.323e-79
Susceptibility_Alternaria_brassicicola	Susceptibility_Botrytis_cinerea	1502	111	56	18.1	1.359e-56
Resistance_Pyrenopezia_brassicae	Resistance_Verticillium_longisporum	517	1862	89	5	3.67e-36
Susceptibility_Pyrenopezia_brassicae	Susceptibility_Verticillium_longisporum	142	1360	42	11.7	7.113e-33
Fig 3c
Resistance_Alternaria_brassicicola	Susceptibility_Pyrenopezia_brassicae	627	142	19	11.5	6.571e-15
Resistance_Alternaria_brassicicola	Susceptibility_Verticillium_longisporum	627	1360	331	20.9	0
Resistance_Botrytis_cinerea	Susceptibility_Pyrenopezia_brassicae	259	142	22	32.2	8.476e-27
Resistance_Botrytis_cinerea	Susceptibility_Verticillium_longisporum	259	1360	142	21.7	6.836e-156
Resistance_Pyrenopezia_brassicae	Susceptibility_Alternaria_brassicicola	517	1502	54	3.7	1.452e-16
Resistance_Pyrenopezia_brassicae	Susceptibility_Botrytis_cinerea	517	111	15	14.1	2.571e-13
Resistance_Verticillium_longisporum	Susceptibility_Alternaria_brassicicola	1862	1502	769	14.8	0
Resistance_Verticillium_longisporum	Susceptibility_Botrytis_cinerea	1862	111	78	20.3	1.226e-87
Fig 3d
Resistance_necrotrophs	Susceptibilty_hemibiotrophs	73	42	9	158.2	3.962e-18
Susceptibilty_necrotrophs	Resistance_hemibiotrophs	56	89	12	129.7	9.963e-23

## Sheet: notes
Representation factor
The representation factor is the number of overlapping genes divided by the expected number of overlaping genes drawn from two independent groups.
A representation factor > 1 indicates more overlap than expected of two independent groups, a representation factor < 1 indicates less overlap than expected, and a representation factor of 1 indicates that the two groups by the number of genes expected for independent groups of genes.
Total number of GEMs = 53884
