# Supplementary material for: Pathogen lifestyle determines host genetic signature of quantitative disease resistance loci in oilseed rape (Brassica napus)
Source: Theor Appl Genet. 2024 Mar 2;137(3):65. doi: 10.1007/s00122-024-04569-1 (PMC10908622; doi:10.1007/s00122-024-04569-1)
Supplement: Supplementary file 6 — Results from Weighted Co-expression Gene Network Analysis (WGCNA). The first tab indicates significant modules from WGCNA analysis. Black and magenta modules are associated with antagonistic effects on resistance/susceptibility to all four pathogens. The second tab includes a full list of the GEM markers (Table S3), which are in significant WGCNA modules. The third, fourth, and fifth tabs indicate all significant GEMs in the black module, GO terms associated with GEMs in the black module, and all GO terms associated with the black module, respectively. The sixth, seventh, and eighth tabs indicate all significant GEMs in the magenta module, GO terms associated with GEMs in the magenta module, and all GO terms associated with the magenta module, respectively. (XLSX 5788 KB) [file 122_2024_4569_MOESM6_ESM.xlsx]

## Sheet: significant_modules
module	Ab_corr	Ab_pval	no_of_sig_Ab_GEMs	Bc_corr	Bc_pval	no_of_sig_Bc_GEMs	Pb_corr	Pb_pval	no_of_sig_Pb_GEMs	Vl_corr	Vl_pval	no_of_sig_Vl_GEMs	chit_corr	chit_pval	no_of_sig_chit_GEMs	elf_corr	elf_pval	no_of_sig_elf_GEMs	flg_corr	flg_pval	no_of_sig_flg_GEMs
violet							-0.167205	0.0197917	2				-0.229544	0.00128361	7				-0.244827	0.000580607	9
antiquewhite4	0.225542	0.00156705	0	0.280263	7.55774e-05	5				-0.307227	1.31636e-05	32	-0.217472	0.00231903	1	-0.26087	0.00023893	15	-0.163693	0.0225695	1
magenta	0.258449	0.000274202	268	0.378224	5.40783e-08	125	-0.184529	0.0100027	56	-0.39217	1.55687e-08	525	-0.213372	0.00281548	13	-0.426786	5.45537e-10	549	-0.250555	0.000425659	38
skyblue	0.153264	0.0328797	17	0.196555	0.00601712	2				-0.159446	0.0263712	40	-0.172177	0.0163677	4
steelblue				0.235915	0.000927826	6							-0.169231	0.0183281	3	-0.156844	0.0289619	33	-0.234479	0.00099901	18
skyblue3	0.163579	0.0226645	5	0.15791	0.0278754	0							-0.161597	0.0243823	1	-0.203037	0.00452077	40
greenyellow				-0.147134	0.0406339	0							0.145439	0.0430305	5
skyblue2				-0.15853	0.0272595	0	0.405746	4.37674e-09	23	0.23672	0.000889973	3	0.147574	0.0400294	0	0.330034	2.60828e-06	40	0.25953	0.000257896	4
darkmagenta							0.31926	5.6965e-06	17				0.148137	0.0392685	2				0.20829	0.00356338	1
orange	-0.162107	0.0239301	82							0.168054	0.0191664	39	0.152173	0.0341599	2	0.18191	0.0111312	27
plum3	0.214458	0.0026754	1				0.247119	0.000513212	0				0.157163	0.0286336	0
lightsteelblue1							-0.171037	0.0171039	1				0.164644	0.0217854	3
maroon										0.166142	0.0205995	8	0.165204	0.0213352	1
darkturquoise							0.234049	0.00102126	15	0.151683	0.034749	28	0.170857	0.0172224	6	0.23196	0.00113611	51	0.223283	0.0017512	9
black	-0.22642	0.00150031	562	-0.256779	0.000301279	70	0.22091	0.00196572	117	0.419875	1.09846e-09	755	0.201515	0.00483828	32	0.45963	1.56677e-11	794	0.222705	0.00180136	46
thistle3													0.239033	0.000789007	2	0.191234	0.00756096	2	0.183595	0.0103927	0
plum2	-0.164961	0.02153	9	-0.238385	0.000816174	9				0.304546	1.57862e-05	68	0.246958	0.000517714	2	0.315233	7.57028e-06	66	0.174802	0.0147782	7
darkorange2													0.295788	2.82286e-05	19	0.149554	0.0374059	3	0.239407	0.000773708	8
lightgreen				-0.155213	0.0306947	1	0.2895	4.23585e-05	45				0.299228	2.2517e-05	32	0.224319	0.00166435	41	0.332656	2.14685e-06	55
navajowhite1	0.176125	0.0140291	1							-0.339914	1.2407e-06	22				-0.221452	0.00191469	2
skyblue1	0.255095	0.0003311	14	0.262743	0.000214607	4				-0.317308	6.5416e-06	24				-0.177191	0.0134502	9
indianred4	0.188269	0.00856658	11	0.215566	0.00253899	4				-0.299787	2.16988e-05	19				-0.297635	2.50107e-05	18
tan				0.251153	0.000411913	61	-0.194724	0.00651324	25	-0.222612	0.00180955	172				-0.243201	0.000633265	204
plum				0.272071	0.000124205	3	-0.256243	0.000310492	3	-0.205794	0.00399269	5				-0.198415	0.00554789	10
darkviolet	0.180082	0.0119837	2							-0.182442	0.010893	3
paleturquoise							0.284428	5.83589e-05	6	-0.161403	0.0245558	20
lightcoral	0.23806	0.00083011	0				0.225542	0.00156705	3	-0.149525	0.0374428	1
darkolivegreen							0.34092	1.14862e-06	8	0.147908	0.0395761	6
grey							0.239797	0.000758036	56	0.157176	0.0286198	250				0.186148	0.00935669	198
diumorchid	-0.168127	0.0191134	0				-0.178934	0.0125481	0	0.160119	0.025734	0
darkolivegreen4										0.169083	0.0184314	0				0.153966	0.0320783	3
lightsteelblue				-0.288357	4.55547e-05	9	0.221754	0.00188679	0	0.178683	0.0126748	1				0.205056	0.0041284	3
thistle1	-0.187528	0.00883561	10							0.197896	0.00567537	11
darkseagreen4							0.337659	1.4734e-06	7	0.198665	0.00548741	7				0.190143	0.00791801	9
diumpurple2										0.241126	0.000706867	0				0.201448	0.00485269	0
palevioletred3	-0.179866	0.0120885	19	-0.171106	0.0170585	0				0.283216	6.29447e-05	36				0.171728	0.0166547	6
lightpink4							-0.308115	1.23895e-05	5							-0.149594	0.0373543	1
brown2							-0.26628	0.000174821	0
floralwhite	-0.187634	0.00879663	7	-0.145959	0.0422836	0	-0.208215	0.00357564	2
honeydew1							-0.156968	0.0288341	0
lightcyan1							0.142973	0.0467296	0
salmon	0.167807	0.0193463	6				0.145159	0.0434374	3
diumpurple3							0.164131	0.0222057	0
brown							0.1835	0.0104334	35
turquoise							0.192657	0.0071171	91
grey60	0.17232	0.0162776	14				0.206483	0.00386978	2
firebrick4							0.212814	0.00289005	0
pink							0.227793	0.00140128	23							0.163585	0.0226597	139
coral2							0.241776	0.00068298	1
blue2							0.260667	0.000241725	0
darkgreen							0.262382	0.000219102	14
navajowhite2							0.353363	4.32729e-07	15
ivory																			-0.212047	0.00299538	6
lightcyan																			-0.187603	0.008808	3
orangered3				0.146126	0.0420446	0										-0.196107	0.00613525	3
bisque4																0.183896	0.0102657	26
lavenderblush3	-0.225135	0.00159883	25
darkgrey	-0.154744	0.0312093	15
orangered4	-0.143148	0.0464589	7
darkred
sienna3
brown4
salmon4
darkorange
lightyellow
green
white
coral1
palevioletred2
midnightblue
purple
yellow4
royalblue
thistle
salmon2
cyan
thistle2
yellow
plum1
darkslateblue
yellowgreen
blue
saddlebrown
red
TOTAL GEMs in modules			1075			299			575			2075			135			2292			205

## Sheet: markers_in_modules
Marker	module	interpolate_loc	Chr	Sort	TAIR_id
BnaA01g33740D	antiquewhite4	A01_032185881_032185497.001	A01	5416	AT3G03980.1
BnaA09g37720D	antiquewhite4	A09_037104278_037103382.001	A09	47058
BnaC04g49890D	antiquewhite4	C04_052743343_052744050.002	C04	82872	AT3G03140.1
BnaC04g49900D	antiquewhite4	C04_052743343_052744050.003	C04	82873
BnaC04g49910D	antiquewhite4	C04_052743343_052744050.004	C04	82874	AT3G03120.1
BnaC04g49920D	antiquewhite4	C04_052743343_052744050.005	C04	82875	AT3G03110.1
BnaC04g49930D	antiquewhite4	C04_052743343_052744050.006	C04	82876	AT3G03100.1
BnaC04g49940D	antiquewhite4	C04_052743343_052744050.007	C04	82877	AT3G03090.1
BnaC04g49970D	antiquewhite4	C04_052743343_052744050.010	C04	82880	AT3G03060.1
Bo1g150250.1	antiquewhite4	C01_042198013_042198292	C01	58719
Bo5g021190.1	antiquewhite4	C05_007470875_007471955	C05	84552
Bo5g136330.1	antiquewhite4	C05_042151625_042154434	C05	88947	AT3G11590.1
Cab001140.5	antiquewhite4	A03_021195268_021199148	A03	15571	AT3G24360.1
Cab011591.1	antiquewhite4	A05_022217551_022213689	A05	25256	AT3G17970.1
Cab012937.1	antiquewhite4	A01_010761371_010762903	A01	2083
Cab012946.1	antiquewhite4	A01_010808480_010811381	A01	2092	AT4G17300.1
Cab013060.1	antiquewhite4	A01_011489340_011490005	A01	2216	AT3G07100.1
Cab013103.1	antiquewhite4	A01_011907944_011912274	A01	2267	AT5G20660.1
Cab025140.1	antiquewhite4	A05_028022888_028019011	A05	26429	AT3G05190.1
Cab025143.1	antiquewhite4	A05_028005995_028004676	A05	26426	AT3G05280.1
Cab025152.1	antiquewhite4	A05_027955425_027951085	A05	26417	AT3G05420.1
Cab025155.1	antiquewhite4	A05_027939135_027937517	A05	26414
Cab025156.1	antiquewhite4	A05_027936330_027933752	A05	26413	AT3G05520.1
Cab025157.1	antiquewhite4	A05_027932800_027930730	A05	26412	AT3G05530.1
Cab044709.1	antiquewhite4	A01_032386586_032387801	A01	5465	AT3G03420.1
Cab044710.1	antiquewhite4	A01_032388898_032395527	A01	5466	AT3G03380.1
Cab044713.1	antiquewhite4	A01_032434761_032436637	A01	5472	AT3G03220.1
Cab044719.1	antiquewhite4	A01_032469816_032472480	A01	5478
Cab044720.1	antiquewhite4	A01_032473071_032474213	A01	5479	AT3G03120.1
Cab044721.1	antiquewhite4	A01_032477284_032483921	A01	5480	AT3G03110.1
Cab044722.1	antiquewhite4	A01_032490335_032492322	A01	5481	AT3G03100.1
Cab044723.4	antiquewhite4	A01_032498825_032501844	A01	5482	AT3G03060.1
Cab044726.1	antiquewhite4	A01_032511341_032512547	A01	5485	AT3G03010.2
Cab044737.1	antiquewhite4	A01_032566980_032571683	A01	5496	AT3G02890.1
Cab044751.1	antiquewhite4	A01_032625084_032628123	A01	5509	AT3G02710.1
Cab044752.2	antiquewhite4	A01_032629941_032631706	A01	5510	AT3G02690.1
Cab044753.1	antiquewhite4	A01_032632513_032634206	A01	5511	AT3G02660.1
Cab044754.1	antiquewhite4	A01_032634506_032636188	A01	5512	AT3G02650.1
Cab046640.1	antiquewhite4	A01_031442276_031448034	A01	5264	AT3G07290.1
Cab046644.3	antiquewhite4	A01_031465809_031466270	A01	5268
Cab046649.1	antiquewhite4	A01_031494753_031499298	A01	5274	AT3G07100.1
Cab046660.1	antiquewhite4	A01_031555680_031558701	A01	5285	AT3G06860.1
Cab046685.1	antiquewhite4	A01_031678667_031680785	A01	5313	AT3G06440.1
Cab046813.1	antiquewhite4	A01_031991165_032000715	A01	5376
Cab046814.2	antiquewhite4	A01_032006593_032007420	A01	5378
Cab046815.1	antiquewhite4	A01_032008551_032009999	A01	5379	AT3G04780.1
Cab046816.2	antiquewhite4	A01_032014173_032018405	A01	5381	AT3G04710.3
Cab046823.1	antiquewhite4	A01_032049076_032052161	A01	5388
Cab046824.1	antiquewhite4	A01_032052953_032055901	A01	5389	AT4G38130.1
Cab046826.1	antiquewhite4	A01_032059433_032061726	A01	5391	AT3G04600.3
Cab046827.1	antiquewhite4	A01_032063373_032065105	A01	5392	AT3G04590.2
Cab046828.1	antiquewhite4	A01_032065863_032069313	A01	5393	AT3G04580.2
Cab046830.1	antiquewhite4	A01_032078114_032079526	A01	5395
Cab046833.1	antiquewhite4	A01_032094420_032097026	A01	5398	AT3G04350.1
Cab046834.1	antiquewhite4	A01_032097658_032100257	A01	5399	AT5G18480.1
Cab046836.1	antiquewhite4	A01_032102857_032106979	A01	5401	AT3G04260.1
Cab046838.2	antiquewhite4	A01_032113791_032119365	A01	5403	AT3G04240.1
Cab046844.1	antiquewhite4	A01_032134340_032136512	A01	5409	AT3G04090.1
Cab046845.1	antiquewhite4	A01_032137046_032139625	A01	5410	AT3G04080.1
Cab046849.1	antiquewhite4	A01_032350747_032349222	A01	5454	AT3G03610.1
Cab046851.1	antiquewhite4	A01_032345209_032342878	A01	5452	AT3G03630.1
Cab046855.1	antiquewhite4	A01_032308122_032304820	A01	5448	AT3G03680.1
Cab046860.1	antiquewhite4	A01_032284920_032281597	A01	5443	AT3G03720.2
Cab046861.2	antiquewhite4	A01_032279868_032276966	A01	5442	AT3G03740.1
Cab046865.1	antiquewhite4	A01_032261027_032258950	A01	5436	AT3G03773.1
Cab046868.1	antiquewhite4	A01_032251792_032247461	A01	5433	AT3G03810.1
Cab046869.1	antiquewhite4	A01_032244537_032242285	A01	5432	AT3G03860.1
Cab046872.1	antiquewhite4	A01_032234008_032229930	A01	5429	AT3G03940.1
Cab046873.5	antiquewhite4	A01_032216472_032213650	A01	5428	AT3G03960.1
Cab046874.1	antiquewhite4	A01_032213292_032211898	A01	5427	AT3G03970.2
Cab046957.1	antiquewhite4	A01_031808785_031805635	A01	5338	AT5G26360.1
Cab046962.1	antiquewhite4	A01_031792948_031788195	A01	5333	AT3G06010.1
Cab046963.1	antiquewhite4	A01_031785464_031784214	A01	5332	AT3G06035.1
Cab046967.1	antiquewhite4	A01_031767652_031767047	A01	5328
Cab046974.1	antiquewhite4	A01_031733617_031730907	A01	5321
Cab046980.1	antiquewhite4	A01_031698705_031695909	A01	5315	AT3G06410.1
Cab047157.1	antiquewhite4	A01_031888453_031890539	A01	5358	AT3G05710.2
Cab047162.1	antiquewhite4	A01_031921827_031923080	A01	5363	AT3G05590.1
Cab047168.1	antiquewhite4	A01_031944849_031945825	A01	5369	AT3G05560.3
Cab047169.1	antiquewhite4	A01_031946510_031948944	A01	5370	AT3G05545.1
BnaA03g00080D	bisque4	A03_000039648_000041084	A03	11137
BnaA03g00110D	bisque4	A03_000039648_000040988	A03	11136
BnaA03g00220D	bisque4	A03_000081318_000082848	A03	11152	AT5G01650.2
BnaA03g02200D	bisque4	A03_001477821_001476693	A03	11471	AT5G07730.1
BnaA03g02670D	bisque4	A03_001767545_001766635	A03	11546	AT5G09310.1
BnaA03g03550D	bisque4	A03_002246622_002245412	A03	11661
BnaA03g04110D	bisque4	A03_002542380_002539738	A03	11717	AT5G12980.1
BnaA09g17430D	bisque4	A09_013840854_013844263.001	A09	43470	AT5G13710.2
BnaA09g29200D	bisque4	A09_030288667_030288095.001	A09	45840	AT5G02040.2
BnaA10g19190D	bisque4	A10_015936947_015934991.001	A10	51787
Bo3g001170.1	bisque4	C03_000077146_000080558	C03	65883	AT5G01010.1
Bo4g098290.1	bisque4	C04_024481893_024483680	C04	78699	AT3G63020.2
Bo5g012090.1	bisque4	C05_004325583_004330282	C05	83976	AT5G11200.3
Bo5g012120.1	bisque4	C05_004334926_004336127	C05	83979	AT1G10600.1
Cab015335.1	bisque4	A03_000100724_000103008	A03	11158	AT5G01590.1
Cab015339.1	bisque4	A03_000110921_000112000	A03	11162	AT5G01560.1
Cab015344.1	bisque4	A03_000125899_000128271	A03	11167	AT5G01450.1
Cab015349.1	bisque4	A03_000144341_000147393	A03	11172	AT5G01340.1
Cab015350.1	bisque4	A03_000149038_000152639	A03	11173	AT5G01290.1
Cab015351.1	bisque4	A03_000153321_000157184	A03	11174	AT5G01270.2
Cab015352.2	bisque4	A03_000159506_000161666	A03	11175
Cab015353.1	bisque4	A03_000163528_000167079	A03	11176	AT5G01220.1
Cab015354.1	bisque4	A03_000167583_000171646	A03	11177	AT5G01110.1
Cab015355.1	bisque4	A03_000173936_000174925	A03	11178	AT5G01070.2
Cab015358.1	bisque4	A03_000189269_000190583	A03	11181	AT5G01030.2
Cab015363.3	bisque4	A03_000218100_000219093	A03	11187	AT5G02050.1
Cab015366.1	bisque4	A03_000235876_000237594	A03	11190
Cab015367.3	bisque4	A03_000238621_000240727	A03	11191	AT5G02130.1
Cab015368.1	bisque4	A03_000241904_000246266	A03	11192	AT5G02170.1
Cab015375.3	bisque4	A03_000272883_000280425	A03	11199	AT5G02310.1
Cab015380.1	bisque4	A03_000301643_000304129	A03	11204	AT5G02410.1
Cab015386.1	bisque4	A03_000335785_000337088	A03	11210	AT5G02530.1
Cab015394.2	bisque4	A03_000383240_000384918	A03	11219	AT5G03290.1
Cab015404.1	bisque4	A03_000430582_000433499	A03	11228	AT5G03140.1
Cab015406.1	bisque4	A03_000438927_000439961	A03	11230
Cab015407.1	bisque4	A03_000441190_000442145	A03	11231	AT5G03040.3
Cab015408.1	bisque4	A03_000443113_000443640	A03	11232
Cab015413.1	bisque4	A03_000458347_000460396	A03	11237	AT5G02870.1
Cab015420.1	bisque4	A03_000490031_000492168	A03	11245
Cab015423.1	bisque4	A03_000496054_000497336	A03	11248
Cab015443.1	bisque4	A03_000605732_000612558	A03	11269	AT5G03730.1
Cab015451.1	bisque4	A03_000655843_000656631	A03	11276	AT5G03850.1
Cab015454.3	bisque4	A03_000674059_000676634	A03	11279	AT5G03880.1
Cab015463.1	bisque4	A03_000710149_000712731	A03	11289	AT5G04110.1
Cab015464.2	bisque4	A03_000716471_000720728	A03	11290	AT5G04130.1
Cab015468.2	bisque4	A03_000746363_000749117	A03	11294	AT5G04250.2
Cab015470.1	bisque4	A03_000758425_000761786	A03	11296	AT5G04280.1
Cab015472.1	bisque4	A03_000769439_000772056	A03	11298	AT5G04320.2
Cab015482.1	bisque4	A03_000816337_000817461	A03	11310	AT5G04520.1
Cab015484.1	bisque4	A03_000821638_000824228	A03	11313	AT5G04670.1
Cab015488.1	bisque4	A03_000838244_000840709	A03	11318	AT5G04740.1
Cab015489.1	bisque4	A03_000841160_000842330	A03	11319
Cab015492.1	bisque4	A03_000855025_000856663	A03	11323	AT5G04800.4
Cab015493.1	bisque4	A03_000856989_000858875	A03	11324	AT5G04780.1
Cab015496.1	bisque4	A03_000864540_000866208	A03	11327	AT5G04850.1
Cab015500.1	bisque4	A03_000886577_000890799	A03	11333	AT5G04930.1
Cab015508.1	bisque4	A03_000920321_000926425	A03	11341	AT5G05010.2
Cab015513.1	bisque4	A03_000940477_000944229	A03	11346	AT5G05100.1
Cab015517.2	bisque4	A03_000956086_000957889	A03	11350	AT5G05140.1
Cab015526.1	bisque4	A03_000989417_000990577	A03	11360	AT5G05210.2
Cab015533.3	bisque4	A03_001022770_001035584	A03	11367	AT5G05560.1
Cab015538.1	bisque4	A03_001051883_001053219	A03	11373	AT5G05670.1
Cab015541.1	bisque4	A03_001061878_001064722	A03	11379	AT5G05740.3
Cab015543.2	bisque4	A03_001067949_001070032	A03	11381	AT5G05780.1
Cab015548.1	bisque4	A03_001091309_001092816	A03	11386	AT5G05987.1
Cab015551.1	bisque4	A03_001099915_001102092	A03	11389	AT5G06110.2
Cab015553.1	bisque4	A03_001105656_001107277	A03	11391	AT5G06110.2
Cab015561.1	bisque4	A03_001132670_001139985	A03	11398	AT5G06220.2
Cab015562.1	bisque4	A03_001140530_001141440	A03	11399	AT5G06240.1
Cab015566.1	bisque4	A03_001155972_001157049	A03	11403
Cab015574.1	bisque4	A03_001180273_001181802	A03	11411	AT5G06410.1
Cab015576.1	bisque4	A03_001184610_001185209	A03	11414
Cab015577.1	bisque4	A03_001184610_001185179	A03	11413
Cab015578.1	bisque4	A03_001187183_001188229	A03	11415	AT5G06470.1
Cab015609.1	bisque4	A03_001333131_001335129	A03	11444	AT5G07090.1
Cab015610.2	bisque4	A03_001335358_001338616	A03	11445	AT5G07120.1
Cab015614.1	bisque4	A03_001373618_001375640	A03	11449	AT5G07240.1
Cab015616.1	bisque4	A03_001378097_001381787	A03	11451	AT5G07300.1
Cab015618.1	bisque4	A03_001393729_001398369	A03	11453	AT5G07350.1
Cab015620.1	bisque4	A03_001408833_001411766	A03	11456	AT5G07440.2
Cab015635.5	bisque4	A03_001478431_001485060	A03	11472	AT5G07740.1
Cab015636.1	bisque4	A03_001488301_001491426	A03	11473
Cab015637.1	bisque4	A03_001491681_001498194	A03	11474	AT5G07810.1
Cab015642.1	bisque4	A03_001521037_001524910	A03	11479	AT5G07890.3
Cab015643.1	bisque4	A03_001525743_001528136	A03	11480	AT5G07910.1
Cab015646.1	bisque4	A03_001536815_001537331	A03	11483
Cab015648.1	bisque4	A03_001538449_001538841	A03	11485
Cab015651.1	bisque4	A03_001546995_001549522	A03	11488	AT5G08080.1
Cab015653.1	bisque4	A03_001562895_001564151	A03	11490	AT5G08139.1
Cab015656.1	bisque4	A03_001571362_001573678	A03	11493	AT5G08160.1
Cab015658.1	bisque4	A03_001576997_001578862	A03	11495
Cab015660.1	bisque4	A03_001584900_001586635	A03	11497	AT5G08200.1
Cab015662.1	bisque4	A03_001591348_001599869	A03	11500	AT5G08260.1
Cab015664.1	bisque4	A03_001607060_001614297	A03	11503	AT5G08300.1
Cab015666.1	bisque4	A03_001617678_001619343	A03	11505	AT5G08340.1
Cab015671.1	bisque4	A03_001630397_001635580	A03	11510	AT5G08390.1
Cab015675.1	bisque4	A03_001642435_001647802	A03	11514	AT5G08450.3
Cab015676.1	bisque4	A03_001649660_001654309	A03	11515	AT5G08490.1
Cab015694.1	bisque4	A03_001715663_001717674	A03	11532	AT5G08570.1
Cab015696.1	bisque4	A03_001722629_001725117	A03	11534	AT5G08590.1
Cab015702.3	bisque4	A03_001745341_001748318	A03	11540	AT5G08670.1
Cab015706.1	bisque4	A03_001764050_001766157	A03	11544	AT5G09300.1
Cab015707.1	bisque4	A03_001766559_001770240	A03	11545	AT5G09330.4
Cab015708.1	bisque4	A03_001770465_001775564	A03	11548	AT5G09400.1
Cab015721.1	bisque4	A03_001819247_001820825	A03	11561	AT5G09810.1
Cab015723.1	bisque4	A03_001826246_001827904	A03	11563	AT5G09850.1
Cab015727.1	bisque4	A03_001840004_001842721	A03	11567	AT5G09900.2
Cab015728.1	bisque4	A03_001843288_001844431	A03	11568	AT5G09920.1
Cab015734.1	bisque4	A03_001868935_001870884	A03	11575	AT5G10060.1
Cab015739.2	bisque4	A03_001903471_001906511	A03	11581	AT5G10160.1
Cab015750.1	bisque4	A03_001949855_001951622	A03	11592	AT5G10450.1
Cab015754.1	bisque4	A03_001963598_001966792	A03	11596	AT5G10490.1
Cab015758.1	bisque4	A03_001986536_001988940	A03	11601	AT5G10550.1
Cab015767.1	bisque4	A03_002035234_002036547	A03	11613	AT5G10780.1
Cab015768.1	bisque4	A03_002035858_002035234	A03	11614	AT5G10780.1
Cab015771.1	bisque4	A03_002046221_002048165	A03	11618	AT5G01960.1
Cab015772.1	bisque4	A03_002052118_002053512	A03	11619
Cab015773.1	bisque4	A03_002060166_002061675	A03	11620	AT5G10960.1
Cab015774.1	bisque4	A03_002061875_002062678	A03	11621
Cab015776.1	bisque4	A03_002078378_002079116	A03	11623
Cab015786.1	bisque4	A03_002141640_002145988	A03	11638	AT5G11470.1
Cab015789.1	bisque4	A03_002155509_002162194	A03	11641	AT5G11490.1
Cab015790.1	bisque4	A03_002163232_002167210	A03	11642	AT5G11510.2
Cab015791.1	bisque4	A03_002181729_002185395	A03	11644	AT5G11530.1
Cab015796.1	bisque4	A03_002208181_002211683	A03	11650	AT5G11680.1
Cab015799.1	bisque4	A03_002227451_002230679	A03	11654	AT5G11720.1
Cab015805.1	bisque4	A03_002243403_002245709	A03	11660	AT5G11750.1
Cab015806.1	bisque4	A03_002246767_002248777	A03	11662	AT5G11770.1
Cab015808.1	bisque4	A03_002256517_002258241	A03	11664	AT5G11810.1
Cab015813.1	bisque4	A03_002287758_002289098	A03	11669	AT5G11890.1
Cab015814.4	bisque4	A03_002292049_002293496	A03	11670	AT5G11910.1
Cab015822.1	bisque4	A03_002321921_002322815	A03	11679	AT5G11970.1
Cab015825.1	bisque4	A03_002342505_002344708	A03	11682	AT5G12040.1
Cab015828.1	bisque4	A03_002366850_002370389	A03	11685	AT5G12080.3
Cab015829.1	bisque4	A03_002371228_002375337	A03	11687	AT5G12120.1
Cab015831.1	bisque4	A03_002382756_002383382	A03	11689	AT5G12190.1
Cab015833.1	bisque4	A03_002397290_002400843	A03	11691	AT5G12220.1
Cab015834.1	bisque4	A03_002403542_002405599	A03	11692	AT5G12230.1
Cab015836.1	bisque4	A03_002408132_002410217	A03	11694	AT5G12240.2
Cab015845.1	bisque4	A03_002464007_002465731	A03	11703	AT5G12310.1
Cab015847.2	bisque4	A03_002473978_002480383	A03	11705	AT5G12400.1
Cab015848.1	bisque4	A03_002481192_002485743	A03	11706	AT5G12420.1
Cab015850.1	bisque4	A03_002494331_002498152	A03	11708	AT5G12440.3
Cab015860.1	bisque4	A03_002544642_002547820	A03	11719	AT5G13020.1
Cab015865.2	bisque4	A03_002565314_002565973	A03	11724	AT5G13090.1
Cab015883.1	bisque4	A03_002684124_002685604	A03	11744	AT5G13440.1
Cab015884.1	bisque4	A03_002686163_002687867	A03	11745	AT5G13440.1
Cab015888.1	bisque4	A03_002699985_002702325	A03	11749	AT5G13490.2
Cab015890.1	bisque4	A03_002706974_002714544	A03	11751	AT5G13530.1
Cab015898.1	bisque4	A03_002745888_002749193	A03	11760	AT5G13710.2
Cab015922.1	bisque4	A03_002872021_002874346	A03	11786	AT5G14170.1
Cab015933.1	bisque4	A03_002918411_002920382	A03	11797	AT5G14420.2
Cab015934.1	bisque4	A03_002921552_002926542	A03	11798	AT5G14430.1
Cab015935.2	bisque4	A03_002928652_002930546	A03	11799	AT5G14480.1
Cab015945.1	bisque4	A03_002969659_002970725	A03	11809	AT5G14710.1
Cab015947.1	bisque4	A03_002969659_002970725	A03	11810	AT5G14710.1
Cab015953.1	bisque4	A03_002996936_002998287	A03	11817	AT5G14790.1
Cab015962.1	bisque4	A03_003044795_003047349	A03	11828	AT5G15080.1
Cab015971.1	bisque4	A03_003108268_003111105	A03	11838	AT5G15170.1
Cab015974.1	bisque4	A03_003121400_003122837	A03	11841	AT5G15220.1
Cab015978.1	bisque4	A03_003132177_003134545	A03	11845	AT5G15270.1
Cab047524.1	bisque4	A03_002030301_002030609	A03	11611	AT5G10780.2
Cab047747.1	bisque4	A03_003024582_003021628	A03	11826	AT5G15020.2
BnaA01g03300D	black	A01_002282549_002282157	A01	478
BnaA01g08650D	black	A01_004891380_004890979	A01	1025
BnaA02g00090D	black	A02_001587685_001588258.001	A02	5906	AT5G09650.1
BnaA02g03350D	black	A02_003382308_003380722.001	A02	6289	AT5G17010.3
BnaA02g09700D	black	A02_007553832_007558897.001	A02	7124	AT5G54270.1
BnaA02g11650D	black	A02_009093304_009092734.001	A02	7377	AT1G63090.1
BnaA02g15170D	black	A02_012183658_012183085.001	A02	7827
BnaA02g23630D	black	A02_021010130_021008172.003	A02	9229	AT5G44820.1
BnaA02g25150D	black	A02_026426711_026425965.002	A02	9737	AT3G25882.1
BnaA03g07640D	black	A03_004121882_004123493.001	A03	12081	AT5G18420.3
BnaA03g07850D	black	A03_004226499_004229273.001	A03	12101	AT5G20030.1
BnaA03g07990D	black	A03_004279955_004280681.001	A03	12119
BnaA03g11020D	black	A03_006003034_006003247	A03	12498
BnaA03g13250D	black	A03_007350038_007347822.001	A03	12784	AT5G51140.1
BnaA03g14730D	black	A03_008138533_008136198.001	A03	12949	AT2G31810.3
BnaA03g36150D	black	A03_020275718_020273279.001	A03	15423
BnaA03g36460D	black	A03_020464327_020465760.001	A03	15459
BnaA03g44370D	black	A03_025908171_025908820	A03	16453	AT4G20030.1
BnaA03g45030D	black	A03_026510697_026510246	A03	16545
BnaA03g46600D	black	A03_027797938_027795613.001	A03	16760
BnaA03g53280D	black	A03_032777005_032778601	A03	17656
BnaA03g54080D	black	A03_033656127_033654870	A03	17814
BnaA04g00080D	black	A04_000161073_000160051	A04	17994	AT3G63170.1
BnaA04g01330D	black	A04_001176798_001175791.001	A04	18167	AT3G60190.1
BnaA04g05480D	black	A04_004938604_004940717	A04	18725	AT3G52390.2
BnaA04g06850D	black	A04_006201338_006203164.001	A04	18909
BnaA04g09390D	black	A04_009451583_009450545	A04	19374	AT5G39530.1
BnaA04g09410D	black	A04_009475132_009474337	A04	19376	AT5G39530.1
BnaA04g11250D	black	A04_010971757_010968996.001	A04	19621	AT5G41620.1
BnaA04g11310D	black	A04_011037604_011037912.001	A04	19633	AT5G62130.2
BnaA04g18780D	black	A04_017513621_017512132.001	A04	20693
BnaA04g18830D	black	A04_017555622_017558097.001	A04	20700
BnaA05g02100D	black	A05_001214731_001215042.001	A05	22002	AT3G59380.1
BnaA05g04010D	black	A05_002307633_002308611.001	A05	22251
BnaA05g05890D	black	A05_003415250_003413615.001	A05	22457
BnaA05g07820D	black	A05_004827863_004826155.003	A05	22723
BnaA05g14370D	black	A05_010738226_010738584.002	A05	23669
BnaA05g14500D	black	A05_010883336_010882027.001	A05	23692	AT3G09980.1
BnaA05g14920D	black	A05_011471838_011473873	A05	23762
BnaA05g16470D	black	A05_017842945_017844489	A05	24579	AT1G32070.2
BnaA05g17060D	black	A05_018673118_018673660.003	A05	24685	AT1G48900.2
BnaA05g20700D	black	A05_016410352_016407377.001	A05	24413
BnaA06g07490D	black	A06_004555047_004554022.002	A06	27534	AT3G59380.1
BnaA06g09820D	black	A06_006023396_006022935.001	A06	27835
BnaA06g16620D	black	A06_010698521_010696817.001	A06	28686
BnaA06g18180D	black	A06_012144150_012143499.002	A06	28905	AT4G16580.1
BnaA06g24390D	black	A06_019963584_019962254.002	A06	30144	AT5G08540.1
BnaA06g29880D	black	A06_023862557_023864563	A06	30829	AT5G48910.1
BnaA06g30540D	black	A06_024203573_024201695.001	A06	30901
BnaA07g12440D	black	A07_013994325_013991092.001	A07	33922
BnaA07g16190D	black	A07_016687426_016688416	A07	34393
BnaA07g19070D	black	A07_018607058_018608427	A07	34778
BnaA07g27000D	black	A07_023458905_023459764.001	A07	35713
BnaA08g11480D	black	A08_013653836_013655237	A08	38987	AT4G33670.1
BnaA08g13390D	black	A08_014960814_014962582.001	A08	39213	AT4G29510.1
BnaA08g19640D	black	A08_018963170_018962087.001	A08	39985
BnaA08g23920D	black	A08_021045262_021042946.001	A08	40453	AT5G01230.1
BnaA09g01280D	black	A09_001353179_001354534.001	A09	41304
BnaA09g05160D	black	A09_003591804_003592635.001	A09	41785	AT4G39160.1
BnaA09g09590D	black	A09_006530441_006530987.001	A09	42327
BnaA09g11160D	black	A09_007891694_007888892.999	A09	42561	AT4G24820.2
BnaA09g14260D	black	A09_010859857_010861943	A09	42995	AT1G60230.1
BnaA09g15150D	black	A09_011840445_011840197.001	A09	43139
BnaA09g16470D	black	A09_012933508_012931798.001	A09	43327	AT1G33140.1
BnaA09g21520D	black	A09_018584642_018583074.001	A09	44189
BnaA09g25120D	black	A09_025899283_025900626.003	A09	45246
BnaA09g25670D	black	A09_026429703_026428114.002	A09	45312
BnaA09g31300D	black	A09_032581417_032578613.001	A09	46195
BnaA09g51560D	black	A09_045669767_045671359.001	A09	48916	AT3G09980.1
BnaA10g00340D	black	A10_000172959_000173632	A10	48995
BnaA10g03080D	black	A10_001861292_001862551	A10	49317	AT1G04940.1
BnaA10g05050D	black	A10_003631212_003630614	A10	49622
BnaA10g12960D	black	A10_012375112_012374842	A10	51043
BnaA10g13020D	black	A10_012390834_012389407.001	A10	51050
BnaA10g21580D	black	A10_017213526_017210233.001	A10	52096
BnaA10g21650D	black	A10_017232901_017233664	A10	52103	AT5G10620.1
BnaA10g25950D	black	A10_019341725_019343596	A10	52587	AT5G04270.1
BnaC01g01630D	black	C01_001021057_001022946	C01	52998	AT4G37280.1
BnaC01g07870D	black	C01_004435252_004435040	C01	53687
BnaC01g22420D	black	C01_016615140_016616588.001	C01	55647
BnaC01g25230D	black	C01_021626035_021625658	C01	56098
BnaC01g30130D	black	C01_029473964_029475043.003	C01	56924
BnaC01g36320D	black	C01_037927009_037926602.001	C01	57987
BnaC02g07700D	black	C02_004602801_004602586.001	C02	59915	AT4G27130.1
BnaC02g08280D	black	C02_004918056_004917547.003	C02	59982	AT5G18640.1
BnaC02g16010D	black	C02_014247473_014244886.001	C02	61278
BnaC02g18240D	black	C02_017360597_017359551.002	C02	61652
BnaC02g18250D	black	C02_017360597_017359551.003	C02	61653
BnaC02g22120D	black	C02_022247599_022246962.002	C02	62237	AT5G17410.1
BnaC02g27680D	black	C02_028008553_028009977.001	C02	63000
BnaC02g28400D	black	C02_031304745_031302024.001	C02	63291	AT3G25960.1
BnaC02g36240D	black	C02_045015385_045017382.015	C02	64622	AT3G26650.1
BnaC02g38170D	black	C02_046827508_046829647	C02	64919	AT3G30380.2
BnaC03g30820D	black	C03_020610099_020609323.001	C03	69615	AT4G02620.1
BnaC03g30840D	black	C03_020610099_020609323.003	C03	69618	AT4G02580.1
BnaC03g32060D	black	C03_021518068_021516867	C03	69767
BnaC03g33760D	black	C03_022378714_022377320.003	C03	69951	AT3G04605.1
BnaC03g39440D	black	C03_026624147_026625706	C03	70713
BnaC03g42240D	black	C03_029323856_029324968.001	C03	71115
BnaC03g44300D	black	C03_031499797_031501026.996	C03	71427
BnaC03g64610D	black	C03_057683270_057681510.002	C03	74548	AT4G21830.2
BnaC03g64760D	black	C03_057781601_057776649.001	C03	74562	AT3G09980.1
BnaC03g69670D	black	C03_063641300_063643862.001	C03	75369	AT1G53500.1
BnaC03g70260D	black	C03_064264046_064262451.001	C03	75459
BnaC03g70270D	black	C03_064264046_064262451.002	C03	75460
BnaC03g70310D	black	C03_064299148_064298727	C03	75466
BnaC04g02850D	black	C04_002571496_002572858.001	C04	76024	AT3G09980.1
BnaC04g08650D	black	C04_007243981_007246156.998	C04	76776	AT4G30440.1
BnaC04g12290D	black	C04_010855005_010853908.001	C04	77312	AT2G32520.1
BnaC04g14300D	black	C04_012876753_012873524.001	C04	77598
BnaC04g29140D	black	C04_033274577_033274880.001	C04	79849
BnaC04g31380D	black	C04_036662229_036662514	C04	80251
BnaC04g31620D	black	C04_036814744_036817125.983	C04	80285	AT5G39530.1
BnaC04g32210D	black	C04_037360221_037359745	C04	80395	AT5G40240.2
BnaC04g49570D	black	C04_052587061_052586582	C04	82837
BnaC05g05660D	black	C05_002984156_002984578	C05	83685
BnaC05g08020D	black	C05_004231562_004231908	C05	83959
BnaC05g14310D	black	C05_008914135_008914790	C05	84850
BnaC05g14390D	black	C05_008952265_008951479.002	C05	84859
BnaC05g21860D	black	C05_018166648_018170147.001	C05	86104
BnaC05g26850D	black	C05_036570392_036568452.001	C05	88086
BnaC05g36830D	black	C05_038458478_038458158.003	C05	88335
BnaC05g40610D	black	C05_041656950_041658668.001	C05	88840
BnaC05g41160D	black	C05_041909634_041905650	C05	88902	AT3G12012.1
BnaC05g43760D	black	C05_043516300_043518008.001	C05	89214
BnaC06g03220D	black	C06_004347500_004350015.002	C06	90366
BnaC06g21420D	black	C06_013175895_013176092.001	C06	91360	AT3G45440.1
BnaC06g27080D	black	C06_031553153_031549078.001	C06	93845	AT5G56580.1
BnaC06g31850D	black	C06_035088691_035090323.002	C06	94437
BnaC06g37720D	black	C06_038281572_038280968.001	C06	95102
BnaC06g39270D	black	C06_039062069_039060251.999	C06	95258
BnaC07g00850D	black	C07_000932516_000933638.003	C07	95544
BnaC07g05050D	black	C07_007651932_007652193.001	C07	96242
BnaC07g05140D	black	C07_007571057_007568011.001	C07	96233
BnaC07g14980D	black	C07_023017907_023016651	C07	97881
BnaC07g15150D	black	C07_022514704_022514110.002	C07	97796
BnaC07g15320D	black	C07_022645086_022646632.001	C07	97813
BnaC07g47180D	black	C07_047985846_047984314.001	C07	101965	AT4G29210.2
BnaC08g01450D	black	C08_001189451_001190667.003	C08	102254	AT5G51970.2
BnaC08g11840D	black	C08_016675954_016677192.002	C08	103859	AT4G24940.1
BnaC08g11850D	black	C08_016678856_016679204	C08	103860
BnaC08g18060D	black	C08_022069884_022068580.001	C08	104821
BnaC08g22000D	black	C08_026790909_026798881.001	C08	105514	AT3G50620.1
BnaC08g27450D	black	C08_030580495_030578202.001	C08	106188
BnaC08g32430D	black	C08_033506323_033500546.001	C08	106766	AT3G62720.2
BnaC08g32530D	black	C08_033568514_033567320.001	C08	106779	AT3G62860.1
BnaC08g33800D	black	C08_034363040_034363294	C08	106936
BnaC08g43290D	black	C08_039912612_039915018.001	C08	108054	AT1G08210.1
BnaC09g04260D	black	C09_003776332_003778935.001	C09	109169	AT4G39160.1
BnaC09g06180D	black	C09_005338827_005337902.001	C09	109434
BnaC09g07450D	black	C09_006298637_006300140.001	C09	109599
BnaC09g10110D	black	C09_009006139_009004924.002	C09	110000	AT2G20610.1
BnaC09g17540D	black	C09_017430782_017430262.002	C09	111105	AT1G33140.1
BnaC09g20930D	black	C09_021552845_021553727.001	C09	111632
BnaC09g22100D	black	C09_022380256_022382115	C09	111758
BnaC09g24020D	black	C09_028268578_028269896	C09	112337
BnaC09g29410D	black	C09_035360924_035360410.001	C09	112922
BnaC09g30680D	black	C09_036949205_036949603.002	C09	113116
BnaC09g50540D	black	C09_053358357_053357998	C09	115877
Bo1g002470.1	black	C01_000206881_000208172	C01	52841
Bo1g007940.1	black	C01_002765435_002765686	C01	53328
Bo1g010090.1	black	C01_003363794_003366841	C01	53456	AT4G32710.1
Bo1g010270.1	black	C01_003456305_003457353	C01	53477
Bo1g010410.1	black	C01_003537071_003539103	C01	53493	AT4G32440.2
Bo1g010530.1	black	C01_003585372_003587352	C01	53506	AT4G32330.3
Bo1g010610.1	black	C01_003626913_003628973	C01	53515	AT4G32250.3
Bo1g010680.1	black	C01_003652194_003654464	C01	53523	AT4G32120.1
Bo1g010770.1	black	C01_003689743_003690351	C01	53532
Bo1g010790.1	black	C01_003703616_003709677	C01	53534	AT4G31990.3
Bo1g010830.1	black	C01_003724007_003726334	C01	53539	AT4G31920.1
Bo1g010990.1	black	C01_003844873_003847144	C01	53560	AT4G31780.2
Bo1g011940.1	black	C01_004336404_004337455	C01	53667
Bo1g013260.1	black	C01_004541543_004544439	C01	53708	AT4G30350.1
Bo1g014560.1	black	C01_004809510_004809770	C01	53742
Bo1g016760.1	black	C01_005585958_005586677	C01	53880	AT3G23490.1
Bo1g017710.1	black	C01_006179570_006184434	C01	53988	AT4G17620.1
Bo1g017720.1	black	C01_006184929_006188022	C01	53989	AT4G17640.1
Bo1g017730.1	black	C01_006200015_006200737	C01	53990	AT4G17670.1
Bo1g017820.1	black	C01_006271121_006273028	C01	54005	AT4G13992.1
Bo1g017930.1	black	C01_006359952_006361920	C01	54016	AT4G17830.1
Bo1g018040.1	black	C01_006451251_006452135	C01	54031	AT4G17920.1
Bo1g019420.1	black	C01_006822942_006826145	C01	54075	AT4G18290.1
Bo1g019500.1	black	C01_006865326_006867651	C01	54084	AT4G18375.2
Bo1g020140.1	black	C01_007301055_007302377	C01	54156	AT4G18975.4
Bo1g022210.1	black	C01_008187534_008190816	C01	54273	AT1G48400.1
Bo1g022470.1	black	C01_008383724_008386503	C01	54300	AT4G20740.1
Bo1g022740.1	black	C01_008567946_008568930	C01	54337	AT4G20970.1
Bo1g025550.1	black	C01_009153932_009159199	C01	54429	AT4G21790.1
Bo1g025820.1	black	C01_009343999_009344771	C01	54460	AT4G21980.2
Bo1g031800.1	black	C01_010076255_010077884	C01	54584	AT4G22890.2
Bo1g037360.1	black	C01_011279286_011282533	C01	54772	AT4G23980.1
Bo1g037520.1	black	C01_011401365_011402507	C01	54788
Bo1g039090.1	black	C01_011759756_011760082	C01	54852
Bo1g039160.1	black	C01_011801615_011802801	C01	54860	AT4G24590.1
Bo1g047850.1	black	C01_013617892_013620348	C01	55176	AT4G27020.1
Bo1g047900.1	black	C01_013636023_013637375	C01	55183	AT4G27040.4
Bo1g051400.1	black	C01_014639281_014642285	C01	55353
Bo1g051850.1	black	C01_014959453_014961829	C01	55402	AT2G31290.2
Bo1g052880.1	black	C01_014984815_014987271	C01	55406	AT4G17220.1
Bo1g053140.1	black	C01_015145215_015147095	C01	55435	AT1G69440.1
Bo1g056630.1	black	C01_016502800_016505838	C01	55632	AT4G15560.1
Bo1g056640.1	black	C01_016517813_016519246	C01	55633	AT4G15550.1
Bo1g056710.1	black	C01_016563671_016564699	C01	55640	AT4G15510.3
Bo1g056940.1	black	C01_016802984_016803446	C01	55668
Bo1g059170.1	black	C01_018110687_018112080	C01	55803	AT3G51430.2
Bo1g060450.1	black	C01_018324081_018324874	C01	55836
Bo1g060460.1	black	C01_018325908_018326865	C01	55837
Bo1g062650.1	black	C01_018647803_018649601	C01	55859	AT3G50820.1
Bo1g063740.1	black	C01_018972237_018973883	C01	55870	AT3G44735.2
Bo1g065190.1	black	C01_019739384_019743878	C01	55926	AT3G45190.1
Bo1g070870.1	black	C01_020700258_020701707	C01	56015	AT3G46670.1
Bo1g070890.1	black	C01_020721027_020722023	C01	56018	AT4G28070.2
Bo1g070990.1	black	C01_020912180_020914156	C01	56030	AT3G46790.1
Bo1g073550.1	black	C01_021646315_021647951	C01	56102	AT2G31250.1
Bo1g073600.1	black	C01_021694036_021696093	C01	56107
Bo1g078580.1	black	C01_023067916_023069314	C01	56221	AT3G01920.1
Bo1g081390.1	black	C01_024003160_024005692	C01	56320
Bo1g084900.1	black	C01_024612802_024614886	C01	56383
Bo1g090170.1	black	C01_026508584_026512337	C01	56598	AT1G58520.1
Bo1g090420.1	black	C01_026790668_026790943	C01	56629
Bo1g091840.1	black	C01_027303994_027306048	C01	56673	AT1G60420.1
Bo1g098220.1	black	C01_028758708_028759871	C01	56839	AT1G61580.1
Bo1g098450.1	black	C01_029047257_029049135	C01	56875	AT1G61670.1
Bo1g098480.1	black	C01_029093080_029093787	C01	56879	AT1G61700.1
Bo1g101690.1	black	C01_030397526_030398911	C01	57031	AT3G23600.1
Bo1g101890.1	black	C01_030600316_030600489	C01	57058
Bo1g102170.1	black	C01_030928361_030930908	C01	57098
Bo1g105340.1	black	C01_032162423_032164509	C01	57234	AT3G22190.2
Bo1g105410.1	black	C01_032214471_032215752	C01	57241	AT4G35090.1
Bo1g105930.1	black	C01_032776398_032777706	C01	57299
Bo1g105960.1	black	C01_032782066_032782518	C01	57302
Bo1g105970.1	black	C01_032795044_032796427	C01	57303	AT2G40600.1
Bo1g107090.1	black	C01_032987895_032990086	C01	57320	AT3G21380.1
Bo1g108470.1	black	C01_033325364_033326466	C01	57364	AT3G20920.2
Bo1g111280.1	black	C01_034203750_034205229	C01	57469	AT3G19900.1
Bo1g121610.1	black	C01_036236292_036236853	C01	57743
Bo1g123390.1	black	C01_036777442_036779442	C01	57825	AT3G16610.1
Bo1g123490.1	black	C01_036860397_036862024	C01	57837	AT3G16420.3
Bo1g123580.1	black	C01_036975954_036978179	C01	57850	AT3G16250.1
Bo1g123650.1	black	C01_037042700_037045903	C01	57857	AT3G16180.1
Bo1g123670.1	black	C01_037047411_037050829	C01	57862	AT3G16170.1
Bo1g130000.1	black	C01_038137885_038140008	C01	58021	AT3G14770.1
Bo1g134540.1	black	C01_038647212_038651549	C01	58095	AT3G14205.1
Bo1g134640.1	black	C01_038685401_038685757	C01	58105
Bo1g136120.1	black	C01_039095768_039098234	C01	58160	AT3G13640.1
Bo1g138300.1	black	C01_039256072_039257163	C01	58182
Bo1g139830.1	black	C01_040141756_040142873	C01	58351	AT3G11750.1
Bo1g143800.1	black	C01_040791493_040791873	C01	58452	AT3G10525.1
Bo1g143810.1	black	C01_040793908_040795986	C01	58453	AT3G10520.1
Bo1g144720.1	black	C01_041265791_041266129	C01	58551	AT3G09085.1
Bo1g147690.1	black	C01_041810296_041810927	C01	58661	AT3G06840.1
Bo1g147720.1	black	C01_041823200_041824406	C01	58664	AT3G06778.1
Bo1g147730.1	black	C01_041825265_041828131	C01	58665	AT3G06760.1
Bo1g150340.1	black	C01_042237125_042245141	C01	58728	AT3G05790.1
Bo1g150420.1	black	C01_042276836_042278326	C01	58736
Bo1g154760.1	black	C01_043047888_043048833	C01	58879	AT3G03420.1
Bo1g154930.1	black	C01_043121528_043123254	C01	58896	AT2G29320.1
Bo1g156170.1	black	C01_043264543_043267990	C01	58921	AT3G02740.1
Bo1g156330.1	black	C01_043332442_043334868	C01	58937	AT3G02510.1
Bo1g157380.1	black	C01_043391432_043392847	C01	58943	AT3G02400.1
Bo1g157420.1	black	C01_043402248_043403423	C01	58947
Bo1g157430.1	black	C01_043403777_043406473	C01	58948	AT3G02330.1
Bo1g157630.1	black	C01_043566797_043569342	C01	58968	AT3G01150.1
Bo1g158810.1	black	C01_043671066_043678296	C01	58987	AT3G01310.1
Bo1g158840.1	black	C01_043697479_043703899	C01	58990	AT3G01320.1
Bo1g158880.1	black	C01_043716884_043718465	C01	58994	AT3G01410.2
Bo1g158910.1	black	C01_043721155_043722086	C01	58997	AT3G01440.1
Bo1g158930.1	black	C01_043733268_043735153	C01	58999	AT3G01472.1
Bo1g158940.1	black	C01_043743385_043743815	C01	59000
Bo2g002670.1	black	C02_000480002_000480697	C02	59072
Bo2g002690.1	black	C02_000485370_000486065	C02	59074
Bo2g005390.1	black	C02_000851602_000853796	C02	59159
Bo2g008780.1	black	C02_001667359_001670158	C02	59312	AT5G07800.1
Bo2g008800.1	black	C02_001681064_001682823	C02	59315	AT5G07910.1
Bo2g009000.1	black	C02_001769025_001770024	C02	59338	AT5G08310.1
Bo2g009730.1	black	C02_002086762_002088118	C02	59418	AT5G10160.1
Bo2g009930.1	black	C02_002200000_002203533	C02	59441	AT5G10540.1
Bo2g010280.1	black	C02_002383551_002385135	C02	59477	AT5G11170.1
Bo2g010420.1	black	C02_002471015_002472573	C02	59492	AT5G11500.1
Bo2g011480.1	black	C02_003080186_003082014	C02	59613
Bo2g012610.1	black	C02_003690994_003700232	C02	59744	AT5G15540.1
Bo2g012970.1	black	C02_003901228_003903894	C02	59783	AT5G16180.1
Bo2g013040.1	black	C02_003951011_003952693	C02	59790	AT5G16340.1
Bo2g013430.1	black	C02_004181399_004183694	C02	59832
Bo2g013770.1	black	C02_004351655_004354206	C02	59872	AT5G17520.1
Bo2g013830.1	black	C02_004389266_004393400	C02	59878	AT5G17680.1
Bo2g014260.1	black	C02_004636117_004636395	C02	59933	AT5G18080.1
Bo2g014280.1	black	C02_004638584_004640044	C02	59935	AT5G18110.1
Bo2g014360.1	black	C02_004752996_004754493	C02	59945	AT5G18430.1
Bo2g016470.1	black	C02_004830258_004842571	C02	59959	AT5G18350.1
Bo2g016480.1	black	C02_004846722_004848218	C02	59960	AT5G18430.1
Bo2g016500.1	black	C02_004859467_004862869	C02	59963	AT5G18460.1
Bo2g016520.1	black	C02_004864806_004866323	C02	59965	AT5G18475.1
Bo2g016530.1	black	C02_004868497_004870900	C02	59966	AT5G18480.1
Bo2g016590.1	black	C02_004899187_004902318	C02	59976	AT5G18570.1
Bo2g018650.1	black	C02_005518159_005518944	C02	60114
Bo2g023460.1	black	C02_006077954_006080014	C02	60199
Bo2g024210.1	black	C02_006607140_006608836	C02	60285
Bo2g024460.1	black	C02_006790714_006792937	C02	60313	AT5G22850.1
Bo2g026650.1	black	C02_007834337_007835158	C02	60433	AT5G59560.2
Bo2g026910.1	black	C02_008048076_008051905	C02	60462	AT5G59050.1
Bo2g027100.1	black	C02_008177043_008178064	C02	60485
Bo2g028220.1	black	C02_008279823_008280083	C02	60500
Bo2g028420.1	black	C02_008414400_008417428	C02	60522	AT5G58700.1
Bo2g028450.1	black	C02_008424617_008427112	C02	60525	AT5G58670.1
Bo2g028640.1	black	C02_008566076_008570518	C02	60546	AT5G58350.1
Bo2g032950.1	black	C02_009760999_009761640	C02	60700
Bo2g037600.1	black	C02_010301476_010302307	C02	60789
Bo2g041380.1	black	C02_010920055_010920698	C02	60881
Bo2g041470.1	black	C02_010988747_010990875	C02	60891	AT5G54800.1
Bo2g041540.1	black	C02_011068776_011074911	C02	60900	AT5G54780.1
Bo2g041550.1	black	C02_011089214_011091825	C02	60901
Bo2g041580.1	black	C02_011119254_011123447	C02	60904	AT5G54670.1
Bo2g041600.1	black	C02_011158286_011160046	C02	60906	AT5G54630.1
Bo2g041610.1	black	C02_011161723_011163226	C02	60907
Bo2g041980.1	black	C02_011499898_011501107	C02	60953
Bo2g042020.1	black	C02_011542927_011548523	C02	60958	AT5G54250.2
Bo2g042090.1	black	C02_011622633_011623664	C02	60965	AT5G54300.1
Bo2g042100.1	black	C02_011634468_011637927	C02	60966	AT5G54310.1
Bo2g043290.1	black	C02_011802890_011803287	C02	60988	AT5G53940.1
Bo2g043380.1	black	C02_011853018_011853509	C02	60998
Bo2g044650.1	black	C02_012060714_012062644	C02	61027	AT5G53570.2
Bo2g044670.1	black	C02_012071867_012072444	C02	61029	AT5G53550.2
Bo2g045860.1	black	C02_012365885_012366202	C02	61054
Bo2g045870.1	black	C02_012387397_012389332	C02	61055	AT5G53370.1
Bo2g046100.1	black	C02_012637747_012639082	C02	61082
Bo2g046130.1	black	C02_012654530_012655856	C02	61085
Bo2g047930.1	black	C02_013455774_013458901	C02	61185	AT5G52340.1
Bo2g048150.1	black	C02_013646383_013646868	C02	61209	AT5G52020.1
Bo2g050610.1	black	C02_014201723_014203314	C02	61271	AT5G51120.1
Bo2g051060.1	black	C02_014561051_014564572	C02	61322	AT1G65070.2
Bo2g051200.1	black	C02_014623417_014626626	C02	61339	AT1G65260.1
Bo2g051210.1	black	C02_014630864_014632846	C02	61340	AT1G65270.1
Bo2g051220.1	black	C02_014645449_014646941	C02	61341
Bo2g051280.1	black	C02_014673460_014675309	C02	61347	AT1G65410.1
Bo2g051290.1	black	C02_014675876_014676525	C02	61348	AT1G65420.1
Bo2g052510.1	black	C02_014900465_014901915	C02	61371	AT1G65700.2
Bo2g052640.1	black	C02_015016228_015019165	C02	61384	AT1G65930.1
Bo2g052650.1	black	C02_015020365_015021262	C02	61385	AT1G65980.1
Bo2g055300.1	black	C02_015632481_015641922	C02	61457	AT1G77590.1
Bo2g055640.1	black	C02_016002572_016003612	C02	61493	AT1G67260.1
Bo2g057690.1	black	C02_017047389_017048454	C02	61622	AT1G68230.2
Bo2g057820.1	black	C02_017262379_017264672	C02	61635	AT1G68370.1
Bo2g063000.1	black	C02_018626009_018626530	C02	61797	AT1G69325.1
Bo2g064620.1	black	C02_019303865_019305883	C02	61864	AT1G69800.2
Bo2g072980.1	black	C02_020722854_020724138	C02	62045
Bo2g080440.1	black	C02_022169258_022171177	C02	62223	AT1G73220.1
Bo2g080890.1	black	C02_022634812_022635916	C02	62287	AT1G74070.1
Bo2g081010.1	black	C02_022737877_022741592	C02	62303	AT1G74360.1
Bo2g081020.1	black	C02_022743017_022749209	C02	62304	AT1G74360.1
Bo2g083880.1	black	C02_023420917_023422997	C02	62408
Bo2g083910.1	black	C02_023443009_023450265	C02	62411	AT1G47630.1
Bo2g087730.1	black	C02_024121701_024123463	C02	62507
Bo2g088790.1	black	C02_024204395_024205969	C02	62520
Bo2g088840.1	black	C02_024241822_024244527	C02	62526
Bo2g088860.1	black	C02_024276768_024278664	C02	62529
Bo2g089970.1	black	C02_024408450_024410834	C02	62544
Bo2g094610.1	black	C02_026133413_026134229	C02	62736	AT5G19880.1
Bo2g095570.1	black	C02_026912850_026914165	C02	62852
Bo2g095900.1	black	C02_027181358_027181807	C02	62889
Bo2g098740.1	black	C02_027898014_027898956	C02	62986
Bo2g100660.1	black	C02_029027627_029030088	C02	63098	AT4G02670.1
Bo2g103300.1	black	C02_029949368_029952005	C02	63173	AT4G03110.1
Bo2g104650.1	black	C02_030467300_030469802	C02	63218	AT4G04540.1
Bo2g104870.1	black	C02_030783293_030785931	C02	63247	AT4G12570.1
Bo2g105110.1	black	C02_031107405_031107923	C02	63272
Bo2g105190.1	black	C02_031211679_031213393	C02	63280	AT4G12320.1
Bo2g105200.1	black	C02_031235130_031241672	C02	63281
Bo2g105330.1	black	C02_031367524_031372744	C02	63301	AT4G25150.1
Bo2g106390.1	black	C02_031524280_031525518	C02	63309
Bo2g106410.1	black	C02_031536536_031537381	C02	63311	AT4G12090.1
Bo2g108670.1	black	C02_032092813_032093004	C02	63347
Bo2g109010.1	black	C02_032579220_032580304	C02	63381	AT4G20330.1
Bo2g110550.1	black	C02_033630268_033631273	C02	63444
Bo2g110600.1	black	C02_033730810_033732073	C02	63451	AT4G10080.1
Bo2g113980.1	black	C02_034536276_034557122	C02	63493
Bo2g120550.1	black	C02_037287854_037288201	C02	63688
Bo2g125720.1	black	C02_038790300_038791032	C02	63832
Bo2g127160.1	black	C02_039266763_039274355	C02	63894	AT5G45430.2
Bo2g128720.1	black	C02_039922453_039925629	C02	63958	AT5G45840.2
Bo2g131370.1	black	C02_040601035_040602354	C02	64038
Bo2g132150.1	black	C02_041256986_041258166	C02	64125	AT1G78690.1
Bo2g132470.1	black	C02_041464784_041465391	C02	64163
Bo2g133800.1	black	C02_041674431_041676702	C02	64203	AT2G01170.1
Bo2g134340.1	black	C02_042120365_042121983	C02	64264	AT3G26370.1
Bo2g136200.1	black	C02_043107549_043110479	C02	64372	AT2G02400.1
Bo2g136930.1	black	C02_043789561_043790731	C02	64459	AT2G03350.1
Bo2g139080.1	black	C02_044966049_044967105	C02	64600	AT2G22430.1
Bo2g139130.1	black	C02_045010996_045014302	C02	64607	AT3G26380.1
Bo2g139140.1	black	C02_045017441_045020959	C02	64650	AT3G26410.1
Bo2g140350.1	black	C02_045224259_045227056	C02	64676	AT2G29320.1
Bo2g140510.1	black	C02_045326455_045328168	C02	64695	AT3G27240.1
Bo2g146220.1	black	C02_045854945_045855604	C02	64780	AT5G13930.1
Bo2g149190.1	black	C02_046537790_046539124	C02	64889
Bo2g149400.1	black	C02_046694479_046697212	C02	64911	AT3G30180.1
Bo2g149480.1	black	C02_046829985_046832131	C02	64920
Bo2g151800.1	black	C02_047887149_047888231	C02	65078	AT5G49610.1
Bo2g155110.1	black	C02_048199014_048204656	C02	65119	AT5G27350.1
Bo2g155810.1	black	C02_048722016_048723258	C02	65193
Bo2g158600.1	black	C02_049378158_049379536	C02	65289	AT5G25530.1
Bo2g159390.1	black	C02_049941059_049946256	C02	65383	AT5G24340.1
Bo2g159470.1	black	C02_050006811_050007161	C02	65391
Bo2g159530.1	black	C02_050077600_050078403	C02	65398
Bo2g168290.1	black	C02_052863405_052865789	C02	65845	AT5G65530.1
Bo3g003980.1	black	C03_001426280_001427858	C03	66197
Bo3g004050.1	black	C03_001476796_001480148	C03	66204	AT5G06820.1
Bo3g005590.1	black	C03_002184298_002186540	C03	66370	AT5G44050.1
Bo3g007010.1	black	C03_002483043_002484673	C03	66424	AT5G11410.1
Bo3g009870.1	black	C03_003414360_003417379	C03	66619	AT5G14590.1
Bo3g010100.1	black	C03_003502721_003504923	C03	66643	AT5G15130.1
Bo3g010460.1	black	C03_003639942_003640843	C03	66680	AT5G01090.1
Bo3g010470.1	black	C03_003641240_003643359	C03	66681	AT5G01110.1
Bo3g012000.1	black	C03_003955000_003955720	C03	66745	AT5G16380.1
Bo3g012080.1	black	C03_003974132_003977135	C03	66753	AT5G16520.1
Bo3g013300.1	black	C03_004629180_004634524	C03	66887	AT5G18700.1
Bo3g014070.1	black	C03_004971989_004972659	C03	66969
Bo3g014110.1	black	C03_004996240_004997950	C03	66973	AT5G20260.1
Bo3g016960.1	black	C03_005486467_005487752	C03	67069
Bo3g017050.1	black	C03_005529559_005532350	C03	67078	AT2G37860.3
Bo3g017370.1	black	C03_005655669_005655979	C03	67110	AT5G60400.3
Bo3g019130.1	black	C03_006470422_006470702	C03	67304
Bo3g021070.1	black	C03_006995574_007000386	C03	67409	AT5G56290.1
Bo3g021290.1	black	C03_007112906_007114177	C03	67437	AT5G55940.1
Bo3g021450.1	black	C03_007199521_007201506	C03	67457
Bo3g021480.1	black	C03_007228285_007229911	C03	67460	AT5G55550.4
Bo3g021490.1	black	C03_007231272_007232462	C03	67461	AT5G55530.2
Bo3g021500.1	black	C03_007234952_007236585	C03	67462	AT5G55510.1
Bo3g021530.1	black	C03_007243292_007254971	C03	67465	AT5G55480.1
Bo3g021640.1	black	C03_007307030_007307678	C03	67477
Bo3g021800.1	black	C03_007382603_007384831	C03	67494	AT5G55000.2
Bo3g023950.1	black	C03_008816211_008816955	C03	67731	AT5G51010.1
Bo3g024160.1	black	C03_008941451_008942708	C03	67760	AT5G50720.1
Bo3g026500.1	black	C03_009724798_009726640	C03	67913	AT2G31955.2
Bo3g026820.1	black	C03_009922937_009923782	C03	67948
Bo3g027390.1	black	C03_010235047_010235509	C03	68014
Bo3g027860.1	black	C03_010569808_010572583	C03	68064	AT5G01800.1
Bo3g028240.1	black	C03_010794461_010796446	C03	68104	AT2G35260.1
Bo3g032510.1	black	C03_012480257_012480710	C03	68369	AT2G38480.1
Bo3g034070.1	black	C03_012775045_012776949	C03	68430
Bo3g034530.1	black	C03_013131670_013133076	C03	68481
Bo3g034670.1	black	C03_013243574_013243918	C03	68497
Bo3g035230.1	black	C03_013639532_013642520	C03	68566	AT2G40860.1
Bo3g035790.1	black	C03_013980485_013982916	C03	68630	AT2G41770.1
Bo3g036930.1	black	C03_014785587_014787032	C03	68755	AT2G43820.1
Bo3g037220.1	black	C03_014921705_014922133	C03	68786	AT2G44310.1
Bo3g038880.1	black	C03_015404837_015407277	C03	68856	AT2G45660.1
Bo3g039980.1	black	C03_016140384_016141542	C03	68972	AT2G29320.1
Bo3g040090.1	black	C03_016244592_016245829	C03	68986	AT2G28605.1
Bo3g040320.1	black	C03_016466555_016467250	C03	69012
Bo3g041870.1	black	C03_016981927_016983988	C03	69078	AT2G26440.1
Bo3g042030.1	black	C03_017115944_017118314	C03	69095	AT2G25737.1
Bo3g042120.1	black	C03_017191339_017193477	C03	69105	AT4G00050.1
Bo3g042960.1	black	C03_017919366_017919623	C03	69212
Bo3g043120.1	black	C03_018089171_018090596	C03	69232
Bo3g044640.1	black	C03_018483328_018483897	C03	69288	AT4G10300.1
Bo3g044690.1	black	C03_018525836_018527468	C03	69296	AT4G10380.1
Bo3g044700.1	black	C03_018533780_018534138	C03	69297	AT4G10380.1
Bo3g044940.1	black	C03_018747393_018748530	C03	69322
Bo3g045210.1	black	C03_018949806_018951988	C03	69349	AT4G11260.1
Bo3g045450.1	black	C03_019125404_019127075	C03	69375	AT4G11890.3
Bo3g045770.1	black	C03_019338296_019338715	C03	69415	AT3G15310.1
Bo3g047110.1	black	C03_019560952_019562454	C03	69454	AT4G08900.1
Bo3g048650.1	black	C03_019983382_019985045	C03	69515	AT4G04210.1
Bo3g052120.1	black	C03_020380868_020383247	C03	69572	AT4G03020.2
Bo3g052180.1	black	C03_020439610_020441971	C03	69581	AT4G02880.2
Bo3g052220.1	black	C03_020455515_020455903	C03	69585
Bo3g052230.1	black	C03_020460212_020460613	C03	69586
Bo3g052240.1	black	C03_020460738_020461904	C03	69587
Bo3g052270.1	black	C03_020479433_020480461	C03	69590
Bo3g052930.1	black	C03_020969672_020970202	C03	69677	AT5G13930.1
Bo3g053110.1	black	C03_021086139_021087855	C03	69701	AT4G01650.1
Bo3g054440.1	black	C03_021362654_021363125	C03	69736	AT4G01060.3
Bo3g055640.1	black	C03_022017847_022019817	C03	69867	AT3G02490.1
Bo3g055650.1	black	C03_022021640_022022566	C03	69868
Bo3g055730.1	black	C03_022060487_022061613	C03	69877	AT3G02590.1
Bo3g055830.1	black	C03_022091335_022093441	C03	69888	AT3G02780.1
Bo3g058480.1	black	C03_022460584_022461549	C03	69966	AT3G04620.1
Bo3g058490.1	black	C03_022479010_022480023	C03	69967	AT3G04630.3
Bo3g058810.1	black	C03_022613917_022616496	C03	70008	AT3G05200.1
Bo3g060210.1	black	C03_022825789_022826061	C03	70050	AT3G05858.1
Bo3g060260.1	black	C03_022846981_022851447	C03	70055	AT3G05910.1
Bo3g060970.1	black	C03_023269849_023271692	C03	70132	AT3G07030.1
Bo3g061330.1	black	C03_023460101_023461728	C03	70171	AT3G07560.1
Bo3g061340.1	black	C03_023462056_023463850	C03	70172	AT3G07565.1
Bo3g061360.1	black	C03_023468870_023469815	C03	70175	AT3G07590.2
Bo3g061390.1	black	C03_023481320_023482774	C03	70178	AT3G07640.1
Bo3g061590.1	black	C03_023572569_023574474	C03	70199	AT3G08010.1
Bo3g061910.1	black	C03_023726824_023728530	C03	70232
Bo3g062480.1	black	C03_024014839_024017999	C03	70295	AT3G08660.1
Bo3g063910.1	black	C03_024266213_024267358	C03	70350
Bo3g064950.1	black	C03_024935494_024936802	C03	70461
Bo3g065400.1	black	C03_025239379_025240557	C03	70510	AT3G13160.1
Bo3g066380.1	black	C03_025972358_025974684	C03	70622	AT4G27500.1
Bo3g066390.1	black	C03_025975064_025978099	C03	70623	AT3G14810.1
Bo3g066590.1	black	C03_026178187_026182108	C03	70647	AT3G15130.1
Bo3g071730.1	black	C03_027840842_027843582	C03	70890	AT3G18750.3
Bo3g074600.1	black	C03_028532906_028534839	C03	70988	AT3G19930.1
Bo3g074660.1	black	C03_028576947_028580993	C03	70994	AT3G20020.1
Bo3g077420.1	black	C03_029041497_029044610	C03	71080	AT1G51650.1
Bo3g078690.1	black	C03_029264510_029265701	C03	71111
Bo3g081960.1	black	C03_030411873_030415402	C03	71273	AT3G24090.1
Bo3g083460.1	black	C03_030889641_030895558	C03	71334	AT3G54670.2
Bo3g085540.1	black	C03_031707982_031710057	C03	71465	AT2G04860.1
Bo3g085650.1	black	C03_031804663_031806735	C03	71477	AT2G05230.1
Bo3g091870.1	black	C03_033554405_033561329	C03	71732	AT2G16950.2
Bo3g093600.1	black	C03_034152754_034154793	C03	71825	AT2G17640.1
Bo3g097950.1	black	C03_035251055_035252979	C03	72029	AT1G42690.1
Bo3g101360.1	black	C03_036360651_036362821	C03	72190	AT5G64380.1
Bo3g106960.1	black	C03_037566234_037566931	C03	72382
Bo3g107040.1	black	C03_037666770_037667593	C03	72393	AT5G62900.1
Bo3g108160.1	black	C03_038694217_038697872	C03	72514	AT5G61980.1
Bo3g111040.1	black	C03_039700902_039703992	C03	72612	AT5G23670.2
Bo3g118450.1	black	C03_041979646_041983889	C03	72793	AT3G45780.2
Bo3g120880.1	black	C03_042817529_042820574	C03	72850	AT3G44680.1
Bo3g130010.1	black	C03_047452245_047454274	C03	73120	AT3G45620.1
Bo3g130050.1	black	C03_047474706_047476840	C03	73125	AT3G45650.1
Bo3g134670.1	black	C03_049540382_049541018	C03	73334
Bo3g138810.1	black	C03_050486674_050488336	C03	73456	AT1G25290.2
Bo3g141560.1	black	C03_051009083_051010963	C03	73537	AT1G27450.1
Bo3g141640.1	black	C03_051086023_051089174	C03	73550	AT1G27510.1
Bo3g142990.1	black	C03_051373790_051374128	C03	73596
Bo3g143660.1	black	C03_051867538_051869165	C03	73672	AT1G28650.1
Bo3g143750.1	black	C03_051901773_051904884	C03	73681	AT1G29120.2
Bo3g144110.1	black	C03_052183108_052183546	C03	73719	AT1G29510.1
Bo3g144130.1	black	C03_052191685_052191894	C03	73722	AT1G29430.1
Bo3g146390.1	black	C03_052418650_052420261	C03	73753	AT1G29760.1
Bo3g147610.1	black	C03_052606248_052607745	C03	73780	AT1G30130.2
Bo3g150080.1	black	C03_053635370_053636115	C03	73935	AT4G39200.1
Bo3g152820.1	black	C03_054213859_054215536	C03	74019	AT4G39970.1
Bo3g153010.1	black	C03_054299400_054300063	C03	74043	AT4G38060.2
Bo3g153760.1	black	C03_055026653_055028512	C03	74138	AT4G37130.1
Bo3g161980.1	black	C03_056964435_056966944	C03	74428	AT2G04350.2
Bo3g165620.1	black	C03_058262566_058263963	C03	74635
Bo3g170920.1	black	C03_060261087_060265516	C03	74901	AT4G33210.1
Bo3g172340.1	black	C03_060596973_060600348	C03	74949	AT5G34838.1
Bo3g175480.1	black	C03_061473837_061474516	C03	75081
Bo3g175490.1	black	C03_061475579_061477755	C03	75082	AT4G30620.1
Bo3g184240.1	black	C03_063782134_063786010	C03	75395	AT5G39030.1
Bo3g184980.1	black	C03_064429539_064430129	C03	75484
Bo4g008140.1	black	C04_000948807_000949715	C04	75722
Bo4g012980.1	black	C04_001560478_001562108	C04	75827	AT2G41150.2
Bo4g016090.1	black	C04_002218730_002219580	C04	75953
Bo4g018500.1	black	C04_002453405_002454665	C04	76000	AT4G17250.1
Bo4g019760.1	black	C04_002606336_002609643	C04	76030	AT2G43400.1
Bo4g021380.1	black	C04_002980256_002982063	C04	76100	AT2G44230.1
Bo4g023900.1	black	C04_003426277_003426868	C04	76163	AT2G44620.1
Bo4g023980.1	black	C04_003465012_003465491	C04	76172
Bo4g024170.1	black	C04_003611320_003612911	C04	76192	AT2G44920.2
Bo4g025840.1	black	C04_004654111_004655697	C04	76373	AT2G39840.1
Bo4g026720.1	black	C04_005230807_005231220	C04	76474	AT5G02490.1
Bo4g027340.1	black	C04_005670181_005671100	C04	76547
Bo4g027380.1	black	C04_005715619_005715911	C04	76551
Bo4g027450.1	black	C04_005757329_005758970	C04	76559	AT2G38400.2
Bo4g027480.1	black	C04_005804824_005806003	C04	76563
Bo4g027490.1	black	C04_005811525_005812646	C04	76564
Bo4g030190.1	black	C04_006398151_006400060	C04	76643	AT2G37770.2
Bo4g030420.1	black	C04_006574130_006575611	C04	76669
Bo4g030780.1	black	C04_006827343_006831647	C04	76707	AT2G37210.1
Bo4g031250.1	black	C04_007166766_007168357	C04	76763
Bo4g032350.1	black	C04_007240479_007242341	C04	76774	AT2G36680.1
Bo4g033460.1	black	C04_007305599_007307877	C04	76788
Bo4g034680.1	black	C04_007449650_007453218	C04	76814	AT5G43470.2
Bo4g034760.1	black	C04_007469924_007473357	C04	76822	AT2G36360.2
Bo4g036190.1	black	C04_007882587_007885405	C04	76869	AT2G35940.3
Bo4g036230.1	black	C04_007965667_007967132	C04	76877	AT2G35680.1
Bo4g038930.1	black	C04_008452131_008452603	C04	76968
Bo4g039480.1	black	C04_008835955_008837782	C04	77026	AT3G58470.1
Bo4g043450.1	black	C04_009534162_009534764	C04	77129
Bo4g045810.1	black	C04_010641876_010644826	C04	77284	AT3G45040.1
Bo4g046040.1	black	C04_010862431_010863686	C04	77313	AT2G32520.1
Bo4g059660.1	black	C04_013144797_013153159	C04	77632	AT4G24610.1
Bo4g059680.1	black	C04_013157389_013158902	C04	77635	AT2G30150.1
Bo4g059850.1	black	C04_013301272_013303728	C04	77654
Bo4g060000.1	black	C04_013475995_013479502	C04	77672	AT2G29970.1
Bo4g064600.1	black	C04_014023286_014024460	C04	77744	AT2G30670.1
Bo4g077000.1	black	C04_016777330_016777929	C04	78054	AT2G27030.1
Bo4g092760.1	black	C04_022761998_022763261	C04	78498
Bo4g094170.1	black	C04_023333623_023334891	C04	78555	AT1G42690.1
Bo4g096530.1	black	C04_023779693_023781159	C04	78603
Bo4g098330.1	black	C04_024519671_024521058	C04	78704	AT3G63000.1
Bo4g098430.1	black	C04_024572607_024575372	C04	78716	AT3G62910.1
Bo4g107660.1	black	C04_026868241_026869053	C04	78991
Bo4g111010.1	black	C04_028091405_028095815	C04	79160	AT3G57650.1
Bo4g116710.1	black	C04_029757245_029759483	C04	79364	AT3G55440.1
Bo4g116760.1	black	C04_029807980_029810140	C04	79370	AT3G55400.2
Bo4g118300.1	black	C04_030356879_030357103	C04	79438
Bo4g119580.1	black	C04_030608144_030611478	C04	79471	AT1G50240.2
Bo4g119920.1	black	C04_030996294_030997220	C04	79511	AT3G54480.1
Bo4g122930.1	black	C04_031806979_031807473	C04	79671	AT3G52960.1
Bo4g124170.1	black	C04_032173446_032174335	C04	79702
Bo4g124210.1	black	C04_032215712_032220135	C04	79711	AT3G52640.1
Bo4g127380.1	black	C04_033272769_033274744	C04	79848	AT4G14040.1
Bo4g128400.1	black	C04_033305953_033308269	C04	79852	AT4G14030.2
Bo4g128410.1	black	C04_033310703_033312513	C04	79853
Bo4g128430.1	black	C04_033319989_033321542	C04	79855	AT4G14000.1
Bo4g129620.1	black	C04_033592092_033594757	C04	79876	AT4G13820.1
Bo4g130870.1	black	C04_033785198_033787695	C04	79907	AT3G55940.1
Bo4g134520.1	black	C04_034454712_034457163	C04	79983	AT2G39780.1
Bo4g139530.1	black	C04_037170185_037171114	C04	80360
Bo4g139840.1	black	C04_037346640_037348210	C04	80391	AT5G40230.1
Bo4g140300.1	black	C04_037732213_037734442	C04	80445	AT5G40510.1
Bo4g140370.1	black	C04_037787208_037789660	C04	80453	AT5G40610.1
Bo4g140530.1	black	C04_037993981_037994385	C04	80472
Bo4g140540.1	black	C04_037996815_037998515	C04	80473	AT5G40810.2
Bo4g140690.1	black	C04_038113918_038115021	C04	80489	AT5G40940.1
Bo4g140810.1	black	C04_038161735_038163660	C04	80501	AT5G41060.1
Bo4g141950.1	black	C04_038284065_038285020	C04	80522
Bo4g142610.1	black	C04_038897394_038899691	C04	80588	AT5G41800.1
Bo4g143960.1	black	C04_039158749_039159805	C04	80625	AT5G37890.1
Bo4g145820.1	black	C04_039854546_039855487	C04	80721	AT2G21240.2
Bo4g145870.1	black	C04_039888667_039890582	C04	80726	AT2G21280.1
Bo4g147080.1	black	C04_040038440_040041593	C04	80757	AT4G39280.1
Bo4g148250.1	black	C04_040182309_040184169	C04	80776	AT2G21960.1
Bo4g149580.1	black	C04_040475697_040479277	C04	80814	AT2G22400.1
Bo4g151450.1	black	C04_041436125_041437862	C04	80931
Bo4g154010.1	black	C04_042001322_042004163	C04	80997	AT2G23890.1
Bo4g154080.1	black	C04_042040031_042042010	C04	81004	AT2G23910.1
Bo4g170830.1	black	C04_045635402_045635878	C04	81596
Bo4g177630.1	black	C04_046986757_046990097	C04	81811	AT5G58120.1
Bo4g179300.1	black	C04_047450530_047453154	C04	81885	AT2G32680.1
Bo4g181930.1	black	C04_047839334_047841988	C04	81958	AT2G32680.1
Bo4g182310.1	black	C04_048098381_048100997	C04	82003	AT2G33860.1
Bo4g182320.1	black	C04_048112066_048113442	C04	82004
Bo4g182370.1	black	C04_048147186_048148287	C04	82009	AT2G34050.1
Bo4g182380.1	black	C04_048150457_048154503	C04	82010	AT2G34070.1
Bo4g182440.1	black	C04_048194052_048195788	C04	82016	AT2G34250.2
Bo4g182480.1	black	C04_048210920_048211961	C04	82020	AT2G34310.3
Bo4g182510.1	black	C04_048216756_048217181	C04	82023	AT2G34340.1
Bo4g182530.1	black	C04_048226534_048228984	C04	82025	AT2G34355.1
Bo4g182550.1	black	C04_048231227_048237287	C04	82027	AT2G34410.2
Bo4g182560.1	black	C04_048237945_048238748	C04	82028	AT2G34420.1
Bo4g182600.1	black	C04_048247684_048249141	C04	82032	AT2G34450.1
Bo4g182610.1	black	C04_048249363_048250359	C04	82033
Bo4g182620.1	black	C04_048255805_048258450	C04	82034	AT2G33020.1
Bo4g182630.1	black	C04_048258771_048260156	C04	82035	AT2G34470.1
Bo4g182680.1	black	C04_048295908_048296504	C04	82040
Bo4g182690.1	black	C04_048297551_048298870	C04	82041	AT2G34530.2
Bo4g182790.1	black	C04_048349386_048350990	C04	82051	AT2G34650.1
Bo4g182800.1	black	C04_048376139_048380173	C04	82052	AT2G34710.1
Bo4g182820.1	black	C04_048390698_048393801	C04	82054	AT2G34750.1
Bo4g182850.1	black	C04_048414522_048421038	C04	82057	AT2G34780.2
Bo4g182860.1	black	C04_048421327_048424434	C04	82058	AT2G34790.1
Bo4g182960.1	black	C04_048476905_048478707	C04	82068	AT2G34840.1
Bo4g182970.1	black	C04_048479385_048480519	C04	82069	AT2G34860.2
Bo4g183040.1	black	C04_048521710_048526428	C04	82076	AT2G34970.1
Bo4g183070.1	black	C04_048532397_048537523	C04	82079	AT2G35050.1
Bo4g183100.1	black	C04_048552125_048553834	C04	82082	AT2G35190.1
Bo4g183140.1	black	C04_048562771_048563604	C04	82086
Bo4g183240.1	black	C04_048634337_048636789	C04	82096	AT2G35350.1
Bo4g183260.1	black	C04_048655664_048656965	C04	82098
Bo4g183270.1	black	C04_048659895_048660615	C04	82099
Bo4g183310.1	black	C04_048671211_048672742	C04	82103	AT2G35510.1
Bo4g183340.1	black	C04_048678695_048680155	C04	82106
Bo4g184530.1	black	C04_048799799_048801546	C04	82134	AT2G35660.1
Bo4g185880.1	black	C04_049047569_049049287	C04	82173
Bo4g186180.1	black	C04_049250139_049251936	C04	82203
Bo4g186210.1	black	C04_049272973_049285120	C04	82206	AT2G36380.1
Bo4g186260.1	black	C04_049313973_049315087	C04	82211	AT2G36410.1
Bo4g186280.1	black	C04_049334377_049336910	C04	82213	AT2G36420.1
Bo4g186290.1	black	C04_049343328_049344931	C04	82214	AT2G36430.1
Bo4g186310.1	black	C04_049365518_049369724	C04	82216	AT2G36480.3
Bo4g186380.1	black	C04_049423631_049429174	C04	82223	AT2G36720.1
Bo4g186400.1	black	C04_049436058_049437548	C04	82225	AT2G36750.1
Bo4g186410.1	black	C04_049439161_049452031	C04	82226	AT2G36810.1
Bo4g186430.1	black	C04_049465845_049467712	C04	82228	AT2G36840.1
Bo4g186480.1	black	C04_049515947_049521503	C04	82233	AT2G36910.1
Bo4g186490.1	black	C04_049526617_049528141	C04	82234	AT2G36950.1
Bo4g186560.1	black	C04_049556649_049559684	C04	82241	AT2G36990.1
Bo4g186630.1	black	C04_049598507_049600000	C04	82248	AT2G37060.1
Bo4g186700.1	black	C04_049632303_049632803	C04	82255
Bo4g186760.1	black	C04_049665791_049666965	C04	82261	AT2G37220.1
Bo4g186780.1	black	C04_049673003_049674198	C04	82263	AT2G37250.1
Bo4g186790.1	black	C04_049677448_049678619	C04	82264	AT2G37270.2
Bo4g188340.1	black	C04_050598327_050600192	C04	82438	AT2G39570.1
Bo4g190610.1	black	C04_051319514_051321663	C04	82580	AT2G40950.1
Bo4g194420.1	black	C04_052364605_052365099	C04	82781	AT2G43540.1
Bo4g194830.1	black	C04_052536885_052538404	C04	82826	AT2G44120.1
Bo4g195730.1	black	C04_053024964_053028132	C04	82935	AT2G45670.1
Bo4g195950.1	black	C04_053114098_053114867	C04	82959	AT2G45980.1
Bo4g197430.1	black	C04_053413446_053415273	C04	83011
Bo4g199750.1	black	C04_053646979_053647590	C04	83051	AT2G47670.1
Bo5g002490.1	black	C05_000280569_000282562	C05	83126	AT1G01440.1
Bo5g002670.1	black	C05_000364727_000365806	C05	83145	AT1G01160.1
Bo5g002970.1	black	C05_000541690_000544456	C05	83177	AT1G02270.1
Bo5g003060.1	black	C05_000566586_000569225	C05	83186	AT4G01690.1
Bo5g003760.1	black	C05_000927686_000928776	C05	83258	AT1G03330.1
Bo5g003790.1	black	C05_000932003_000933537	C05	83261	AT1G03360.1
Bo5g003800.1	black	C05_000934314_000937261	C05	83262	AT1G03365.1
Bo5g004290.1	black	C05_001134278_001138722	C05	83313	AT1G04080.1
Bo5g004560.1	black	C05_001312557_001315167	C05	83340	AT1G04400.1
Bo5g004660.1	black	C05_001362172_001363694	C05	83352	AT1G04530.1
Bo5g005250.1	black	C05_001682225_001683143	C05	83418	AT1G14400.2
Bo5g006890.1	black	C05_002084708_002085070	C05	83494
Bo5g008160.1	black	C05_002705544_002707346	C05	83629	AT1G07350.1
Bo5g008360.1	black	C05_002815697_002817035	C05	83651	AT1G07640.3
Bo5g008380.1	black	C05_002841049_002841810	C05	83653
Bo5g009200.1	black	C05_003341528_003342836	C05	83754	AT1G08710.2
Bo5g009650.1	black	C05_003559723_003562030	C05	83804	AT1G42690.1
Bo5g010320.1	black	C05_003867561_003871135	C05	83874	AT1G09880.1
Bo5g010360.1	black	C05_003884858_003886700	C05	83878	AT1G09920.1
Bo5g010440.1	black	C05_003933586_003936576	C05	83900	AT1G09970.1
Bo5g012190.1	black	C05_004372882_004374172	C05	83988	AT1G10650.1
Bo5g015160.1	black	C05_004947543_004948759	C05	84097
Bo5g016630.1	black	C05_005294724_005297885	C05	84151	AT1G12800.1
Bo5g017480.1	black	C05_005844275_005845525	C05	84242	AT1G11900.1
Bo5g019300.1	black	C05_006394906_006395723	C05	84333	AT1G14150.1
Bo5g019410.1	black	C05_006451530_006452979	C05	84344	AT1G14310.1
Bo5g019720.1	black	C05_006629918_006631391	C05	84383	AT1G14510.1
Bo5g019960.1	black	C05_006781018_006782106	C05	84407	AT1G14730.1
Bo5g020750.1	black	C05_007193446_007195504	C05	84505	AT1G48900.1
Bo5g023630.1	black	C05_008369919_008371537	C05	84725	AT1G17280.2
Bo5g023790.1	black	C05_008445480_008447617	C05	84742	AT1G17400.1
Bo5g025440.1	black	C05_008808755_008810527	C05	84829	AT1G18440.1
Bo5g025490.1	black	C05_008833439_008838817	C05	84834	AT1G18485.1
Bo5g025680.1	black	C05_008935473_008939085	C05	84854	AT1G18660.1
Bo5g027060.1	black	C05_009303416_009304850	C05	84903
Bo5g027190.1	black	C05_009384388_009385255	C05	84916	AT1G19200.1
Bo5g030440.1	black	C05_010339563_010340614	C05	85064	AT1G20610.1
Bo5g030880.1	black	C05_010669969_010671267	C05	85115
Bo5g034420.1	black	C05_011111788_011115142	C05	85181	AT2G42070.1
Bo5g037510.1	black	C05_012009751_012015572	C05	85310	AT1G22330.1
Bo5g038530.1	black	C05_012045014_012046342	C05	85313	AT1G22450.1
Bo5g041290.1	black	C05_013538156_013539460	C05	85535	AT4G08145.1
Bo5g043380.1	black	C05_014527936_014532847	C05	85666	AT1G25350.1
Bo5g045240.1	black	C05_015298224_015299534	C05	85781	AT1G26930.1
Bo5g048570.1	black	C05_015715903_015716429	C05	85820
Bo5g048920.1	black	C05_016245508_016246388	C05	85862	AT1G32260.1
Bo5g049040.1	black	C05_016333062_016334534	C05	85876	AT1G32400.3
Bo5g050680.1	black	C05_016975048_016976643	C05	85958	AT1G20300.1
Bo5g052000.1	black	C05_017182916_017184977	C05	85995	AT1G27385.1
Bo5g052100.1	black	C05_017277898_017279915	C05	86006	AT2G30490.1
Bo5g052220.1	black	C05_017388507_017389745	C05	86020	AT5G09920.1
Bo5g058580.1	black	C05_018619464_018620468	C05	86172	AT3G09980.1
Bo5g064490.1	black	C05_020611204_020611858	C05	86404
Bo5g069340.1	black	C05_021699845_021702253	C05	86497	AT1G36980.1
Bo5g071140.1	black	C05_023161335_023162033	C05	86598
Bo5g072960.1	black	C05_024424932_024425117	C05	86700
Bo5g079930.1	black	C05_025958329_025959951	C05	86833
Bo5g085430.1	black	C05_027857417_027858806	C05	87030	AT1G34190.1
Bo5g093080.1	black	C05_030126056_030127754	C05	87231	AT3G23080.2
Bo5g104720.1	black	C05_033119651_033120782	C05	87544	AT3G54690.1
Bo5g110070.1	black	C05_034251852_034253475	C05	87705	AT3G20090.1
Bo5g118950.1	black	C05_036573846_036574897	C05	88087
Bo5g123520.1	black	C05_037941379_037944068	C05	88272	AT3G17040.2
Bo5g123530.1	black	C05_037944670_037945876	C05	88273	AT3G17020.1
Bo5g126640.1	black	C05_039000888_039008886	C05	88411
Bo5g133020.1	black	C05_041416262_041417985	C05	88802	AT3G12940.1
Bo5g134840.1	black	C05_041882159_041884370	C05	88892	AT3G12012.1
Bo5g136320.1	black	C05_042146808_042147164	C05	88946	AT3G11600.1
Bo5g136530.1	black	C05_042302572_042305179	C05	88972
Bo5g137100.1	black	C05_042654465_042661411	C05	89034	AT5G05170.1
Bo5g137820.1	black	C05_043012273_043013845	C05	89111	AT3G09980.1
Bo5g139390.1	black	C05_043324707_043326976	C05	89175	AT3G09300.1
Bo5g139930.1	black	C05_043601070_043602148	C05	89235	AT3G08690.2
Bo5g141450.1	black	C05_043851993_043853063	C05	89295	AT3G07525.1
Bo5g141880.1	black	C05_044074270_044074987	C05	89344	AT3G07080.1
Bo5g143290.1	black	C05_044314463_044317782	C05	89388	AT4G32670.1
Bo5g143370.1	black	C05_044365668_044366324	C05	89396
Bo5g143390.1	black	C05_044372171_044374498	C05	89398	AT3G06560.1
Bo5g143470.1	black	C05_044454166_044456461	C05	89407	AT3G06483.1
Bo5g145030.1	black	C05_044867652_044870155	C05	89473	AT3G05850.1
Bo5g146800.1	black	C05_045345117_045346803	C05	89556	AT3G05000.1
Bo5g153880.1	black	C05_046553565_046554081	C05	89794	AT3G01960.1
Bo5g155160.1	black	C05_046716432_046717703	C05	89824
Bo6rg003510.1	black	C06_000711818_000712702	C06	89922	AT3G18524.1
Bo6rg003520.1	black	C06_000735957_000737521	C06	89923	AT1G44770.1
Bo6rg003540.1	black	C06_000748232_000749372	C06	89926	AT1G44790.1
Bo6rg018190.1	black	C06_003662114_003662450	C06	90272	AT1G49310.1
Bo6rg018780.1	black	C06_004235491_004237093	C06	90342
Bo6rg019870.1	black	C06_004315584_004320450	C06	90362	AT1G50040.1
Bo6rg020950.1	black	C06_004409168_004412312	C06	90374	AT5G43730.1
Bo6rg022040.1	black	C06_004510120_004512404	C06	90389	AT1G64255.1
Bo6rg022300.1	black	C06_004801792_004803460	C06	90417	AT1G50570.2
Bo6rg024860.1	black	C06_005426612_005426920	C06	90484
Bo6rg028100.1	black	C06_006560194_006561667	C06	90635	AT5G13780.1
Bo6rg031030.1	black	C06_007308337_007310843	C06	90748	AT1G48660.1
Bo6rg031340.1	black	C06_007566984_007568717	C06	90783
Bo6rg036040.1	black	C06_009091102_009092354	C06	90985	AT1G54330.1
Bo6rg040100.1	black	C06_010155283_010156611	C06	91114
Bo6rg042580.1	black	C06_010650484_010653232	C06	91165	AT1G51610.1
Bo6rg049460.1	black	C06_013500727_013503415	C06	91395	AT1G33230.1
Bo6rg061070.1	black	C06_016242638_016243526	C06	91724
Bo6rg064290.1	black	C06_016649757_016650017	C06	91762
Bo6rg065030.1	black	C06_017387297_017388226	C06	91850	AT5G41190.1
Bo6rg065040.1	black	C06_017388655_017390088	C06	91851	AT5G41240.1
Bo6rg066340.1	black	C06_017807807_017809179	C06	91885
Bo6rg067760.1	black	C06_019114932_019115787	C06	92049
Bo6rg072210.1	black	C06_020496998_020498770	C06	92213	AT3G56620.1
Bo6rg072250.1	black	C06_020525462_020530551	C06	92217	AT3G56630.1
Bo6rg072440.1	black	C06_020672359_020674182	C06	92237	AT3G56940.1
Bo6rg073110.1	black	C06_021337633_021338382	C06	92305
Bo6rg076660.1	black	C06_022506715_022509772	C06	92489	AT3G59780.1
Bo6rg076730.1	black	C06_022564467_022564874	C06	92496	AT3G59900.1
Bo6rg077270.1	black	C06_022929567_022931850	C06	92560	AT3G60600.1
Bo6rg077410.1	black	C06_022976290_022977524	C06	92574	AT3G61070.3
Bo6rg077870.1	black	C06_023342920_023344493	C06	92621	AT3G61610.1
Bo6rg079800.1	black	C06_024043154_024044235	C06	92728	AT3G63080.1
Bo6rg081010.1	black	C06_024858596_024860695	C06	92866	AT1G79450.1
Bo6rg081470.1	black	C06_025240147_025241236	C06	92918	AT1G78895.1
Bo6rg081490.1	black	C06_025258295_025259554	C06	92921	AT1G78850.1
Bo6rg081560.1	black	C06_025320684_025321811	C06	92928	AT1G78600.1
Bo6rg081580.1	black	C06_025335544_025336959	C06	92932	AT1G78420.2
Bo6rg081770.1	black	C06_025497293_025498160	C06	92953	AT1G78170.1
Bo6rg084780.1	black	C06_026328749_026329423	C06	93072
Bo6rg086390.1	black	C06_026895819_026896463	C06	93153
Bo6rg087830.1	black	C06_027906926_027908285	C06	93314	AT1G73320.1
Bo6rg088120.1	black	C06_028041042_028041518	C06	93346
Bo6rg094280.1	black	C06_028915928_028917502	C06	93472
Bo6rg094510.1	black	C06_029117198_029119145	C06	93499	AT1G70850.3
Bo6rg094540.1	black	C06_029138273_029139764	C06	93504	AT1G70790.1
Bo6rg094590.1	black	C06_029187026_029188677	C06	93512	AT1G70740.1
Bo6rg095150.1	black	C06_029583814_029584086	C06	93585
Bo6rg095580.1	black	C06_029944619_029946828	C06	93635	AT1G69370.1
Bo6rg097170.1	black	C06_030618172_030618992	C06	93712
Bo6rg101240.1	black	C06_032149063_032151264	C06	93958	AT1G66780.1
Bo6rg103850.1	black	C06_032596567_032598235	C06	94031	AT1G67480.2
Bo6rg103920.1	black	C06_032621206_032622040	C06	94038
Bo6rg105110.1	black	C06_032750913_032757152	C06	94062	AT1G67690.1
Bo6rg108730.1	black	C06_033990544_033991818	C06	94252	AT1G69280.1
Bo6rg108820.1	black	C06_034047645_034048651	C06	94261	AT1G69390.1
Bo6rg109080.1	black	C06_034223900_034224400	C06	94289
Bo6rg109140.1	black	C06_034270647_034272797	C06	94296	AT1G42690.1
Bo6rg112450.1	black	C06_035191273_035192145	C06	94454	AT1G70830.3
Bo6rg116120.1	black	C06_036253698_036257687	C06	94657	AT1G72710.1
Bo6rg116530.1	black	C06_036453976_036456205	C06	94699	AT1G73240.1
Bo6rg118750.1	black	C06_037084507_037085826	C06	94844	AT1G74440.1
Bo6rg119520.1	black	C06_037441253_037443104	C06	94928	AT1G75340.1
Bo6rg119760.1	black	C06_037610630_037614055	C06	94957	AT1G75640.1
Bo6rg119830.1	black	C06_037640985_037644124	C06	94965
Bo6rg120120.1	black	C06_037817772_037818854	C06	94999	AT1G76090.1
Bo6rg120170.1	black	C06_037848669_037850931	C06	95006	AT1G76150.1
Bo6rg120180.1	black	C06_037851630_037854513	C06	95007	AT1G76160.1
Bo6rg121050.1	black	C06_038325658_038327190	C06	95113	AT1G77060.1
Bo7g003530.1	black	C07_000458596_000459411	C07	95487	AT2G20480.1
Bo7g005190.1	black	C07_001215121_001218226	C07	95595	AT2G19880.2
Bo7g005530.1	black	C07_001580506_001581015	C07	95636	AT2G19740.1
Bo7g005640.1	black	C07_001695428_001699747	C07	95655	AT2G19600.1
Bo7g009780.1	black	C07_003071347_003071511	C07	95803
Bo7g014150.1	black	C07_004805233_004807786	C07	95977
Bo7g014600.1	black	C07_005350506_005353765	C07	96023	AT2G17370.1
Bo7g022920.1	black	C07_008414860_008427474	C07	96308	AT5G37500.1
Bo7g024100.1	black	C07_008577133_008577588	C07	96332
Bo7g027880.1	black	C07_009952069_009954847	C07	96418	AT2G05760.1
Bo7g035360.1	black	C07_013282881_013284185	C07	96694
Bo7g038910.1	black	C07_014048057_014048921	C07	96765
Bo7g040360.1	black	C07_014750257_014751511	C07	96816	AT3G23490.1
Bo7g040700.1	black	C07_015057167_015059556	C07	96852	AT3G23300.1
Bo7g040990.1	black	C07_015366605_015367371	C07	96886	AT1G31330.1
Bo7g041300.1	black	C07_015733593_015734907	C07	96923
Bo7g043540.1	black	C07_016031356_016032444	C07	96954	AT1G30475.3
Bo7g045360.1	black	C07_016862217_016863599	C07	97057	AT1G29550.1
Bo7g046900.1	black	C07_017376332_017377721	C07	97121	AT1G28650.1
Bo7g054220.1	black	C07_019594732_019596793	C07	97422	AT2G26440.1
Bo7g054430.1	black	C07_019850992_019851511	C07	97443
Bo7g056050.1	black	C07_020366321_020366686	C07	97518
Bo7g056170.1	black	C07_020434126_020435242	C07	97530	AT1G23440.1
Bo7g057730.1	black	C07_020971695_020973652	C07	97602	AT1G32870.1
Bo7g057850.1	black	C07_021126102_021126593	C07	97615	AT1G22550.1
Bo7g057870.1	black	C07_021129955_021132013	C07	97618	AT1G22570.1
Bo7g058110.1	black	C07_021393258_021393797	C07	97645	AT1G22360.2
Bo7g058150.1	black	C07_021400064_021401150	C07	97649
Bo7g061440.1	black	C07_022595948_022599394	C07	97806
Bo7g061850.1	black	C07_022865498_022869438	C07	97856	AT1G20080.1
Bo7g063550.1	black	C07_023551018_023552550	C07	97935
Bo7g065170.1	black	C07_024799067_024799569	C07	98107	AT5G43150.1
Bo7g065190.1	black	C07_024810260_024812319	C07	98109
Bo7g071510.1	black	C07_027370565_027371589	C07	98398	AT4G12130.1
Bo7g074150.1	black	C07_027941686_027944662	C07	98472	AT5G46220.1
Bo7g077320.1	black	C07_029024701_029025699	C07	98607
Bo7g080640.1	black	C07_030894581_030897482	C07	98869	AT1G71710.2
Bo7g082000.1	black	C07_032085660_032087379	C07	99019
Bo7g082180.1	black	C07_032276742_032281811	C07	99038	AT3G25830.1
Bo7g082220.1	black	C07_032313202_032313641	C07	99042
Bo7g084070.1	black	C07_032979116_032981346	C07	99152	AT3G26950.1
Bo7g084650.1	black	C07_033298168_033300120	C07	99210	AT4G27710.1
Bo7g085700.1	black	C07_033341607_033346570	C07	99216	AT3G27550.1
Bo7g088890.1	black	C07_034307459_034309636	C07	99352	AT5G47840.1
Bo7g088930.1	black	C07_034325007_034327436	C07	99356	AT5G47900.1
Bo7g089480.1	black	C07_034634953_034636643	C07	99414	AT5G48730.1
Bo7g091010.1	black	C07_034925375_034926220	C07	99472	AT5G61760.1
Bo7g092910.1	black	C07_035564274_035566565	C07	99575	AT5G30510.1
Bo7g093310.1	black	C07_035879563_035881604	C07	99618	AT5G28080.2
Bo7g099100.1	black	C07_038855019_038856428	C07	100149	AT3G49870.1
Bo7g099170.1	black	C07_038889409_038890606	C07	100156
Bo7g100690.1	black	C07_039206150_039206922	C07	100212	AT3G51030.1
Bo7g104340.1	black	C07_040114025_040114805	C07	100396
Bo7g104670.1	black	C07_040260261_040262241	C07	100435
Bo7g104840.1	black	C07_040351600_040353291	C07	100453
Bo7g104970.1	black	C07_040423862_040426094	C07	100467	AT4G17100.1
Bo7g105490.1	black	C07_040710970_040711590	C07	100530	AT4G17810.1
Bo7g105590.1	black	C07_040764696_040767245	C07	100541	AT3G62850.1
Bo7g105940.1	black	C07_040978457_040980543	C07	100578	AT4G18360.1
Bo7g106100.1	black	C07_041076120_041077392	C07	100594	AT3G27390.1
Bo7g106130.1	black	C07_041090921_041093736	C07	100597	AT4G18570.1
Bo7g106840.1	black	C07_041630963_041638843	C07	100678	AT4G19960.2
Bo7g106920.1	black	C07_041681347_041683103	C07	100689	AT4G20020.2
Bo7g107140.1	black	C07_041853740_041854492	C07	100717	AT4G20440.4
Bo7g107480.1	black	C07_042056710_042060356	C07	100755	AT4G21650.1
Bo7g107500.1	black	C07_042075386_042077391	C07	100758	AT4G21680.1
Bo7g107960.1	black	C07_042350664_042351035	C07	100817
Bo7g108310.1	black	C07_042569727_042571415	C07	100857	AT4G22890.2
Bo7g108390.1	black	C07_042608762_042613193	C07	100866	AT4G23000.1
Bo7g109030.1	black	C07_043064941_043065512	C07	100944	AT4G23710.1
Bo7g109040.1	black	C07_043066703_043066891	C07	100945	AT2G19750.1
Bo7g109750.1	black	C07_043477686_043479181	C07	101025	AT4G24780.2
Bo7g110560.1	black	C07_043848091_043849664	C07	101115	AT4G25840.1
Bo7g111220.1	black	C07_044196852_044199496	C07	101190	AT4G27000.1
Bo7g111370.1	black	C07_044289731_044290957	C07	101207	AT4G27390.1
Bo7g111810.1	black	C07_044496141_044497738	C07	101254
Bo7g111820.1	black	C07_044498522_044499942	C07	101255	AT4G28030.1
Bo7g113190.1	black	C07_044711741_044715764	C07	101296	AT2G18760.1
Bo7g113820.1	black	C07_045046754_045047653	C07	101363	AT4G29610.1
Bo7g113830.1	black	C07_045048469_045049591	C07	101364	AT4G29670.1
Bo7g113980.1	black	C07_045149054_045151994	C07	101382	AT4G29750.1
Bo7g114000.1	black	C07_045159369_045161783	C07	101384
Bo7g114260.1	black	C07_045323285_045327065	C07	101414	AT4G30120.1
Bo7g115030.1	black	C07_045794281_045796121	C07	101502	AT4G31300.3
Bo7g115720.1	black	C07_046121419_046123318	C07	101575	AT4G32320.1
Bo7g116760.1	black	C07_046633203_046636292	C07	101690	AT3G57230.2
Bo7g118170.1	black	C07_047343186_047344055	C07	101851	AT4G36800.2
Bo7g119300.1	black	C07_048058956_048059756	C07	101980	AT4G39220.1
Bo8g001420.1	black	C08_000232913_000236632	C08	102095	AT1G03440.1
Bo8g002550.1	black	C08_000358090_000359829	C08	102109	AT1G03620.1
Bo8g002570.1	black	C08_000365110_000365382	C08	102111
Bo8g012860.1	black	C08_002704479_002707280	C08	102502	AT1G48790.1
Bo8g016660.1	black	C08_003689848_003691529	C08	102636	AT5G22100.1
Bo8g019370.1	black	C08_004523936_004524289	C08	102726
Bo8g020580.1	black	C08_004931044_004935940	C08	102755	AT1G45201.1
Bo8g030220.1	black	C08_009309296_009311348	C08	103087	AT1G32150.1
Bo8g038240.1	black	C08_013479559_013480704	C08	103478
Bo8g042160.1	black	C08_014619485_014620807	C08	103584
Bo8g050480.1	black	C08_016675954_016677192	C08	103857
Bo8g059460.1	black	C08_019421144_019421925	C08	104314
Bo8g062700.1	black	C08_020259825_020261143	C08	104458
Bo8g066800.1	black	C08_021502589_021506355	C08	104698	AT1G16760.1
Bo8g070140.1	black	C08_022880498_022880878	C08	104966
Bo8g075120.1	black	C08_024236086_024237793	C08	105196	AT1G24120.1
Bo8g080040.1	black	C08_026818887_026820259	C08	105516	AT3G50620.1
Bo8g081190.1	black	C08_027560909_027565109	C08	105651	AT3G51895.1
Bo8g081460.1	black	C08_027724868_027729087	C08	105682	AT3G51570.1
Bo8g081610.1	black	C08_027795582_027796963	C08	105697	AT3G51370.1
Bo8g081690.1	black	C08_027839972_027841011	C08	105705	AT3G51300.1
Bo8g083170.1	black	C08_028830437_028830586	C08	105870
Bo8g083240.1	black	C08_028855631_028858235	C08	105879	AT3G53900.2
Bo8g083390.1	black	C08_028979565_028983024	C08	105895	AT3G54100.1
Bo8g083630.1	black	C08_029109334_029109933	C08	105920	AT3G54390.1
Bo8g083660.1	black	C08_029122698_029123895	C08	105923	AT3G54430.1
Bo8g087020.1	black	C08_029371982_029373421	C08	105973	AT5G12310.1
Bo8g088410.1	black	C08_029588420_029591770	C08	106019	AT3G55080.1
Bo8g089690.1	black	C08_029809893_029811212	C08	106051	AT3G55380.1
Bo8g090020.1	black	C08_030041485_030042378	C08	106089	AT3G55560.1
Bo8g090190.1	black	C08_030176205_030182185	C08	106110	AT2G39900.1
Bo8g090260.1	black	C08_030210294_030211414	C08	106118
Bo8g090410.1	black	C08_030317873_030318648	C08	106136
Bo8g090440.1	black	C08_030323406_030328663	C08	106139	AT3G56040.1
Bo8g090850.1	black	C08_030560002_030561607	C08	106182	AT3G56430.1
Bo8g090910.1	black	C08_030584583_030586749	C08	106189	AT3G56570.1
Bo8g090980.1	black	C08_030632750_030636334	C08	106197	AT3G56630.1
Bo8g091500.1	black	C08_030983826_030985103	C08	106253
Bo8g091830.1	black	C08_031141451_031144108	C08	106289	AT3G57430.1
Bo8g094770.1	black	C08_032262015_032264152	C08	106511	AT3G59920.1
Bo8g097580.1	black	C08_033292714_033293411	C08	106716
Bo8g098070.1	black	C08_033533754_033536503	C08	106769	AT4G27830.1
Bo8g098130.1	black	C08_033554175_033554744	C08	106775	AT3G62820.1
Bo8g098160.1	black	C08_033567559_033568502	C08	106778	AT3G62840.1
Bo8g098180.1	black	C08_033598306_033599249	C08	106781	AT3G62840.1
Bo8g099140.1	black	C08_034062682_034064217	C08	106883	AT4G32400.1
Bo8g099230.1	black	C08_034129859_034131253	C08	106893	AT2G25310.1
Bo8g099270.1	black	C08_034147727_034148185	C08	106897
Bo8g099410.1	black	C08_034250984_034252781	C08	106914	AT2G25070.1
Bo8g099490.1	black	C08_034304773_034307962	C08	106924	AT3G63520.1
Bo8g100190.1	black	C08_034690267_034693456	C08	107000	AT2G23980.1
Bo8g100680.1	black	C08_035025820_035028422	C08	107053	AT2G23070.1
Bo8g105550.1	black	C08_037202204_037204682	C08	107488	AT1G16310.1
Bo8g106170.1	black	C08_037485456_037486441	C08	107553	AT1G15270.1
Bo8g106520.1	black	C08_037665438_037667282	C08	107591	AT1G14820.3
Bo8g107670.1	black	C08_038345934_038347404	C08	107733
Bo8g108270.1	black	C08_038569911_038572568	C08	107801	AT1G12210.1
Bo8g108780.1	black	C08_038814840_038815896	C08	107860	AT1G11750.2
Bo8g108890.1	black	C08_038882287_038882989	C08	107874	AT1G11500.1
Bo8g109470.1	black	C08_039235641_039238713	C08	107934
Bo8g109640.1	black	C08_039341932_039343369	C08	107951
Bo8g111050.1	black	C08_039586240_039590834	C08	107994	AT1G09600.1
Bo8g112590.1	black	C08_039912612_039920359	C08	108055	AT1G08210.1
Bo8g112770.1	black	C08_040008651_040015263	C08	108074	AT1G07910.2
Bo8g112820.1	black	C08_040028461_040030412	C08	108079	AT1G07880.2
Bo8g114970.1	black	C08_040543607_040545036	C08	108209	AT1G05730.1
Bo8g116070.1	black	C08_041065751_041068803	C08	108328	AT1G03270.1
Bo8g116100.1	black	C08_041076395_041078011	C08	108332	AT1G03140.1
Bo8g117380.1	black	C08_041245397_041249829	C08	108363
Bo8g117980.1	black	C08_041551026_041553313	C08	108425	AT3G27390.1
Bo9g002270.1	black	C09_000159297_000159699	C09	108492
Bo9g005570.1	black	C09_000998814_001000737	C09	108624	AT4G02195.1
Bo9g007930.1	black	C09_001786250_001788159	C09	108776	AT2G02580.1
Bo9g014280.1	black	C09_004244935_004245763	C09	109249	AT3G16380.1
Bo9g024050.1	black	C09_007566084_007568592	C09	109798	AT2G16430.2
Bo9g024300.1	black	C09_007708752_007720272	C09	109823	AT2G16990.2
Bo9g027360.1	black	C09_008555741_008557489	C09	109939
Bo9g027530.1	black	C09_008757920_008759555	C09	109956
Bo9g027760.1	black	C09_008925882_008926199	C09	109980	AT2G19580.1
Bo9g028540.1	black	C09_009531654_009533508	C09	110075	AT1G62640.2
Bo9g028890.1	black	C09_009915275_009917010	C09	110114	AT1G63160.1
Bo9g028980.1	black	C09_010008786_010012329	C09	110123	AT1G63300.1
Bo9g029030.1	black	C09_010070779_010072254	C09	110129
Bo9g029090.1	black	C09_010132918_010134734	C09	110136	AT1G63470.1
Bo9g029100.1	black	C09_010140244_010147968	C09	110137	AT1G63490.1
Bo9g029160.1	black	C09_010175084_010177047	C09	110143
Bo9g029220.1	black	C09_010197815_010203592	C09	110149	AT1G63640.1
Bo9g029250.1	black	C09_010252928_010255161	C09	110154	AT1G63670.3
Bo9g029360.1	black	C09_010321412_010324288	C09	110166	AT1G63730.1
Bo9g033840.1	black	C09_011517152_011519088	C09	110329
Bo9g033930.1	black	C09_011566700_011569074	C09	110338	AT1G63980.2
Bo9g037250.1	black	C09_012796755_012798791	C09	110492
Bo9g053340.1	black	C09_015912738_015913616	C09	110868	AT1G57750.1
Bo9g055660.1	black	C09_016291586_016297402	C09	110913
Bo9g058360.1	black	C09_016938309_016939619	C09	111017
Bo9g058440.1	black	C09_017001190_017001638	C09	111025
Bo9g059010.1	black	C09_017367986_017369234	C09	111091
Bo9g059150.1	black	C09_017463132_017464551	C09	111108	AT1G33140.1
Bo9g059410.1	black	C09_017776369_017779292	C09	111140	AT5G43930.4
Bo9g059750.1	black	C09_018074141_018074548	C09	111184
Bo9g059940.1	black	C09_018219716_018220228	C09	111206
Bo9g070080.1	black	C09_021043360_021043677	C09	111583
Bo9g075910.1	black	C09_022798605_022800465	C09	111805	AT3G25860.1
Bo9g075920.1	black	C09_022801065_022801430	C09	111807	AT3G25882.1
Bo9g076170.1	black	C09_023023447_023025157	C09	111838	AT4G05330.1
Bo9g082030.1	black	C09_025513097_025515578	C09	112064	AT4G08540.1
Bo9g088490.1	black	C09_027428195_027428818	C09	112237	AT4G10600.1
Bo9g090990.1	black	C09_027971897_027973206	C09	112291	AT4G11060.1
Bo9g091130.1	black	C09_028096102_028096815	C09	112307
Bo9g091230.1	black	C09_028170711_028172718	C09	112318	AT4G11260.1
Bo9g093790.1	black	C09_028754954_028757548	C09	112387	AT4G11780.1
Bo9g094000.1	black	C09_029028515_029029343	C09	112409
Bo9g097140.1	black	C09_031189488_031192426	C09	112545	AT1G42690.1
Bo9g098700.1	black	C09_032332374_032333304	C09	112632	AT5G51040.2
Bo9g103560.1	black	C09_033364065_033365528	C09	112755	AT5G51780.1
Bo9g110890.1	black	C09_035394977_035402469	C09	112926	AT5G53170.1
Bo9g111000.1	black	C09_035510057_035511568	C09	112940
Bo9g111450.1	black	C09_036149975_036151498	C09	112992	AT5G53580.1
Bo9g112660.1	black	C09_036412449_036415758	C09	113037	AT5G53760.2
Bo9g118880.1	black	C09_037632640_037632789	C09	113204
Bo9g120550.1	black	C09_038306562_038306963	C09	113278
Bo9g130930.1	black	C09_040421535_040426695	C09	113540	AT5G57190.1
Bo9g135270.1	black	C09_041513745_041514307	C09	113689	AT1G77590.1
Bo9g148400.1	black	C09_043996871_044000393	C09	114079	AT5G22500.1
Bo9g148580.1	black	C09_044226036_044228108	C09	114105	AT5G22320.1
Bo9g149900.1	black	C09_044506597_044509641	C09	114141	AT5G21482.1
Bo9g150370.1	black	C09_044832971_044834691	C09	114189
Bo9g152590.1	black	C09_045589262_045590010	C09	114325	AT5G19660.1
Bo9g153710.1	black	C09_045660654_045663306	C09	114343	AT5G19485.1
Bo9g153900.1	black	C09_045754481_045758697	C09	114362	AT5G19280.1
Bo9g154490.1	black	C09_046171242_046172963	C09	114435	AT5G18900.1
Bo9g154500.1	black	C09_046186187_046195493	C09	114436	AT5G18860.1
Bo9g156180.1	black	C09_046676278_046680181	C09	114513	AT5G18350.1
Bo9g157390.1	black	C09_046865124_046865987	C09	114541	AT5G18210.1
Bo9g157410.1	black	C09_046872156_046873405	C09	114543	AT5G18200.1
Bo9g157510.1	black	C09_046945408_046945701	C09	114556	AT5G18030.1
Bo9g161740.1	black	C09_047686778_047688831	C09	114708	AT5G16840.3
Bo9g162960.1	black	C09_047809133_047810262	C09	114733	AT5G16660.1
Bo9g163160.1	black	C09_047940360_047940995	C09	114761	AT5G16490.1
Bo9g163290.1	black	C09_048002135_048003342	C09	114775
Bo9g169480.1	black	C09_049956473_049957906	C09	115140	AT5G12310.1
Bo9g172040.1	black	C09_050817586_050819302	C09	115318
Bo9g172050.1	black	C09_050819681_050823928	C09	115319	AT5G65440.2
Bo9g172070.1	black	C09_050830268_050833334	C09	115321
Bo9g172100.1	black	C09_050843385_050844188	C09	115324
Bo9g174040.1	black	C09_051357210_051360564	C09	115432	AT5G09420.1
Bo9g174670.1	black	C09_051645344_051646498	C09	115501
Bo9g174840.1	black	C09_051710026_051710377	C09	115518
Bo9g174920.1	black	C09_051742405_051744195	C09	115527	AT5G07960.1
Bo9g175170.1	black	C09_051864478_051866430	C09	115556	AT5G07130.1
Bo9g175630.1	black	C09_052084001_052085683	C09	115606	AT5G07620.1
Bo9g175890.1	black	C09_052232342_052236384	C09	115639	AT5G06730.1
Bo9g176010.1	black	C09_052305817_052309541	C09	115653	AT5G06580.1
Bo9g176310.1	black	C09_052425185_052429537	C09	115684	AT5G06310.1
Bo9g176330.1	black	C09_052435025_052438492	C09	115686	AT5G06300.1
Bo9g176360.1	black	C09_052445693_052446572	C09	115689
Bo9g176370.1	black	C09_052452790_052453161	C09	115690	AT5G06270.1
Bo9g176450.1	black	C09_052491523_052491926	C09	115698	AT5G06265.3
Bo9g176460.1	black	C09_052492452_052494689	C09	115699	AT5G06260.1
Bo9g176470.1	black	C09_052505065_052506933	C09	115700	AT5G06250.2
Bo9g176480.1	black	C09_052509255_052510059	C09	115701	AT5G06240.1
Bo9g176500.1	black	C09_052516430_052518654	C09	115703	AT5G06180.2
Bo9g176760.1	black	C09_052646317_052648182	C09	115732	AT5G05880.1
Bo9g176770.1	black	C09_052649461_052651457	C09	115733	AT5G05890.1
Bo9g176820.1	black	C09_052664732_052667125	C09	115738	AT5G05860.1
Bo9g177030.1	black	C09_052789299_052793348	C09	115761	AT5G05660.1
Bo9g177310.1	black	C09_052914098_052918701	C09	115792	AT4G15570.1
Bo9g177520.1	black	C09_053033116_053036225	C09	115818	AT5G04970.1
Bo9g177630.1	black	C09_053078979_053080017	C09	115830
Bo9g177760.1	black	C09_053189091_053191491	C09	115845	AT5G05130.1
Bo9g178970.1	black	C09_053323106_053325525	C09	115868	AT5G04740.1
Bo9g180080.1	black	C09_053373632_053377661	C09	115881
Bo9g181430.1	black	C09_053585116_053587377	C09	115917	AT5G04050.1
Bo9g181520.1	black	C09_053640692_053646565	C09	115926
Bo9g181600.1	black	C09_053669181_053672270	C09	115934	AT5G03940.1
Bo9g183090.1	black	C09_053997333_053999635	C09	115984	AT5G03500.3
Bo9g183130.1	black	C09_054034901_054035553	C09	115988	AT2G47350.1
Bo9g183430.1	black	C09_054199192_054200632	C09	116018	AT5G02740.1
Bo9g183530.1	black	C09_054260451_054261694	C09	116028	AT5G02530.2
Bo9g183580.1	black	C09_054277714_054279524	C09	116033	AT5G02470.3
Bo9g184590.1	black	C09_054306415_054308329	C09	116035	AT3G45100.2
Bo9g184610.1	black	C09_054315326_054317496	C09	116037	AT5G02410.1
Bo9g184700.1	black	C09_054378391_054380363	C09	116046	AT5G02260.1
Bo9g184710.1	black	C09_054384915_054389132	C09	116047	AT5G02250.1
Bo9g184720.1	black	C09_054389469_054390976	C09	116048	AT5G02240.1
Bo9g184750.1	black	C09_054406664_054407818	C09	116051	AT5G02200.2
Bo9g184760.1	black	C09_054409633_054412200	C09	116052	AT5G02180.1
Bo9g184790.1	black	C09_054417798_054419934	C09	116055	AT5G02130.1
Bo9g184800.1	black	C09_054421267_054422848	C09	116056
Bo9g184840.1	black	C09_054434625_054436181	C09	116060	AT1G12350.1
Bo9g184890.1	black	C09_054469102_054471305	C09	116065	AT5G02010.1
Bo9g184920.1	black	C09_054509766_054511362	C09	116068
Bo9g185010.1	black	C09_054550688_054552685	C09	116077	AT5G01230.1
Bo9g185050.1	black	C09_054568903_054571505	C09	116081	AT5G01310.1
Cab000004.4	black	A05_008667586_008669983	A05	23369	AT2G29980.1
Cab000017.1	black	A05_008762764_008763550	A05	23383	AT4G14805.1
Cab000099.1	black	A05_009437422_009440568	A05	23475	AT5G35220.1
Cab000242.2	black	A09_024926488_024924522	A09	45112	AT1G32550.1
Cab000341.1	black	A09_033093196_033094176	A09	46273
Cab000345.1	black	A09_033103499_033104122	A09	46278
Cab000346.1	black	A09_033105710_033106763	A09	46279	AT3G51300.1
Cab000353.1	black	A09_033133915_033139131	A09	46289	AT3G51370.1
Cab000575.1	black	A09_034565251_034566809	A09	46569	AT3G53990.1
Cab000655.1	black	A09_035049483_035052026	A09	46661	AT3G54890.1
Cab000673.1	black	A09_035149878_035151968	A09	46679	AT3G55005.1
Cab000828.1	black	A09_036066849_036070032	A09	46847	AT3G56810.1
Cab000911.1	black	A09_036529044_036530128	A09	46938
Cab000938.2	black	A01_014510136_014515083	A01	2634	AT3G49142.1
Cab000940.1	black	A01_014532970_014535643	A01	2636	AT3G49120.1
Cab000963.1	black	A01_014749448_014750086	A01	2660	AT3G48700.1
Cab000997.1	black	A03_020260141_020261234	A03	15420	AT3G21230.1
Cab001030.1	black	A03_020461989_020463840	A03	15457	AT3G21760.1
Cab001038.1	black	A03_020513331_020514766	A03	15464
Cab001062.1	black	A03_020730641_020732654	A03	15493
Cab001075.1	black	A03_020773365_020774299	A03	15506
Cab001095.1	black	A03_020924786_020929710	A03	15527	AT3G16030.1
Cab001120.1	black	A03_021059596_021063022	A03	15551	AT3G24090.1
Cab001133.1	black	A03_021152865_021153245	A03	15564
Cab001193.1	black	A03_021512025_021513032	A03	15632
Cab001223.2	black	A03_021670945_021674186	A03	15662	AT2G04842.1
Cab001225.1	black	A03_021676431_021678364	A03	15664	AT2G04850.1
Cab001226.1	black	A03_021678826_021680948	A03	15665	AT2G04860.1
Cab001258.1	black	A03_021856318_021858999	A03	15698	AT2G05990.2
Cab001307.1	black	A03_022124779_022125163	A03	15757
Cab001357.1	black	A03_022422847_022424271	A03	15809	AT2G16510.1
Cab001400.1	black	A03_022731619_022733379	A03	15855	AT5G23250.1
Cab001440.1	black	A03_022950918_022953833	A03	15896	AT5G60910.1
Cab001483.1	black	A03_023227164_023229610	A03	15944
Cab001592.1	black	A03_023850362_023850917	A03	16060	AT3G51380.1
Cab001705.1	black	A03_024479508_024480771	A03	16185
Cab001711.1	black	A07_024560674_024559966	A07	35917
Cab001720.1	black	A03_024537217_024538001	A03	16201
Cab001773.1	black	A03_024794115_024797435	A03	16257	AT4G10990.1
Cab001813.1	black	A03_025026495_025027381	A03	16302	AT4G17810.1
Cab001820.2	black	A03_025093561_025095836	A03	16311	AT4G17970.1
Cab001833.1	black	A03_025206513_025211658	A03	16323	AT4G18050.1
Cab001941.1	black	A03_025856751_025859980	A03	16444	AT4G19960.2
Cab001951.1	black	A03_025918136_025921664	A03	16457
Cab001960.1	black	A03_026007837_026010685	A03	16469	AT4G20260.3
Cab001981.1	black	A03_026149917_026151164	A03	16494	AT4G21110.1
Cab002016.1	black	A03_026424589_026425040	A03	16533
Cab002078.1	black	A03_026879433_026880814	A03	16609	AT4G22740.2
Cab002150.1	black	A03_027404626_027414237	A03	16693	AT3G16000.1
Cab002181.1	black	A03_027611381_027611554	A03	16727
Cab002186.1	black	A03_027669942_027674127	A03	16734	AT4G24020.1
Cab002229.1	black	A03_027893135_027894384	A03	16779
Cab002247.1	black	A03_027979160_027980521	A03	16801
Cab002254.1	black	A03_028032892_028033666	A03	16808	AT4G25050.1
Cab002260.1	black	A03_028066766_028067768	A03	16818	AT4G25130.1
Cab002312.2	black	A03_028403159_028404741	A03	16873	AT4G25840.1
Cab002316.1	black	A03_028422721_028425278	A03	16878	AT3G58590.1
Cab002350.1	black	A03_028611769_028614182	A03	16915	AT4G26430.1
Cab002361.1	black	A03_028659489_028666541	A03	16928	AT4G26640.2
Cab002368.1	black	A03_028700126_028701232	A03	16936	AT4G27500.1
Cab002463.1	black	A03_007515091_007516789	A03	12821	AT5G50720.1
Cab002499.1	black	A03_007707037_007708320	A03	12858	AT2G30360.1
Cab002504.1	black	A03_007743378_007745350	A03	12864	AT2G30420.1
Cab002537.1	black	A03_007944664_007945633	A03	12901	AT2G31130.1
Cab002561.2	black	A03_008052774_008053949	A03	12929
Cab002565.1	black	A03_008067315_008068000	A03	12933	AT1G05870.4
Cab002579.1	black	A03_008142145_008145839	A03	12950	AT2G31810.3
Cab002584.1	black	A03_008169062_008171686	A03	12955	AT2G31955.2
Cab002588.1	black	A03_008195654_008200970	A03	12959	AT2G32000.1
Cab002592.1	black	A03_008212291_008216714	A03	12963	AT2G32240.1
Cab002593.1	black	A03_008220680_008223280	A03	12964	AT2G32260.1
Cab002600.1	black	A03_008245553_008253399	A03	12972	AT2G32390.1
Cab002681.1	black	A03_008697312_008700061	A03	13057	AT2G34070.1
Cab002702.1	black	A03_008818070_008819443	A03	13082	AT4G14590.1
Cab002741.1	black	A03_009026566_009028425	A03	13123	AT1G61840.1
Cab002868.2	black	A03_009769863_009772191	A03	13261	AT2G37940.1
Cab002872.1	black	A03_009809562_009811220	A03	13266	AT2G38025.1
Cab002931.1	black	A03_010109710_010110806	A03	13336
Cab003098.1	black	A03_011032014_011034508	A03	13513	AT2G41710.3
Cab003100.2	black	A03_011045624_011046805	A03	13515	AT2G41760.1
Cab003137.4	black	A03_011237390_011238643	A03	13553	AT2G42670.2
Cab003196.1	black	A03_011566428_011567871	A03	13623	AT2G43820.1
Cab003244.1	black	A03_011805308_011807960	A03	13678	AT2G45140.1
Cab003267.1	black	A03_011912889_011915275	A03	13701	AT2G45660.1
Cab003357.1	black	A03_012340160_012340764	A03	13804	AT2G29370.1
Cab003368.1	black	A03_012413385_012414576	A03	13814	AT2G28605.1
Cab003380.1	black	A03_012484086_012484764	A03	13827
Cab003462.1	black	A03_012943073_012945109	A03	13924
Cab003626.1	black	A03_013816060_013818576	A03	14106	AT4G10790.1
Cab003666.1	black	A03_014071943_014073651	A03	14148	AT4G11890.3
Cab003685.3	black	A03_014203527_014204310	A03	14171
Cab003830.1	black	A03_015086160_015088422	A03	14343
Cab003832.1	black	A03_015090081_015092232	A03	14345
Cab003869.1	black	A03_015323180_015323908	A03	14392	AT4G01060.3
Cab003882.1	black	A03_015387773_015390835	A03	14405	AT4G01320.1
Cab003939.1	black	A03_015723690_015724429	A03	14472	AT3G01130.1
Cab003954.1	black	A03_015786174_015789146	A03	14487	AT3G02150.2
Cab004024.1	black	A03_016109061_016112085	A03	14567	AT3G04290.1
Cab004037.1	black	A03_016195463_016197253	A03	14581	AT5G59940.1
Cab004038.1	black	A03_016197768_016200474	A03	14582	AT3G04600.3
Cab004069.1	black	A03_016331567_016332714	A03	14616	AT3G05230.1
Cab004114.2	black	A03_016589046_016590657	A03	14664	AT3G06130.1
Cab004143.1	black	A03_016714832_016716505	A03	14693
Cab004156.1	black	A03_016796440_016797879	A03	14711	AT3G06778.1
Cab004194.3	black	A03_016975445_016975909	A03	14753
Cab004215.1	black	A03_017061268_017062761	A03	14776	AT3G07870.1
Cab004307.1	black	A03_017522009_017522843	A03	14877
Cab004308.1	black	A03_017523190_017527069	A03	14878	AT5G04590.1
Cab004327.2	black	A03_017622356_017623815	A03	14901
Cab004366.1	black	A03_017838986_017839240	A03	14950
Cab004388.1	black	A04_003510527_003511860	A04	18519	AT3G54650.1
Cab004467.3	black	A03_018392828_018396358	A03	15063	AT3G13930.1
Cab004528.1	black	A03_018750262_018751101	A03	15125
Cab004542.1	black	A03_018833570_018834900	A03	15143
Cab004590.1	black	A03_019170580_019171960	A03	15198	AT3G16640.1
Cab004699.1	black	A03_019768252_019769353	A03	15314
Cab004767.1	black	A07_004678471_004675876	A07	32549	AT5G51410.3
Cab004923.1	black	A07_006362803_006364370	A07	32756	AT2G04220.1
Cab005199.1	black	A07_008681961_008683141	A07	33076	AT1G31330.1
Cab005274.1	black	A09_018535737_018538985	A09	44179	AT4G11740.1
Cab005277.1	black	A09_018557139_018559432	A09	44184	AT4G11690.1
Cab005280.2	black	A09_018572185_018574618	A09	44187	AT4G11680.1
Cab005281.1	black	A09_018575276_018582998	A09	44188	AT4G11670.1
Cab005289.1	black	A09_018644514_018646041	A09	44198	AT4G11600.1
Cab005360.3	black	A09_019233782_019236590	A09	44289	AT4G10890.1
Cab005371.1	black	A09_019337182_019339745	A09	44304	AT4G10790.1
Cab005449.1	black	A09_020006934_020008791	A09	44411
Cab005468.1	black	A09_020194621_020196502	A09	44444
Cab005583.1	black	A09_021343816_021344268	A09	44604
Cab005584.1	black	A09_021344941_021346222	A09	44605
Cab005599.1	black	A09_021490942_021493701	A09	44621	AT4G08980.5
Cab005626.1	black	A09_021737902_021745547	A09	44652
Cab005631.2	black	A09_021786093_021787197	A09	44659	AT4G09580.1
Cab005642.3	black	A09_021861077_021866869	A09	44672	AT4G09680.1
Cab005954.1	black	A06_016367053_016367519	A06	29596
Cab006016.1	black	A06_016938163_016943303	A06	29661	AT3G48780.1
Cab006140.1	black	A06_017919234_017919979	A06	29809	AT5G62410.1
Cab006151.1	black	A06_018022559_018024818	A06	29820	AT4G28360.1
Cab006152.1	black	A06_018024915_018025794	A06	29821	AT5G62480.1
Cab006154.1	black	A06_018029796_018031736	A06	29823
Cab006160.1	black	A06_018071231_018078548	A06	29829
Cab006173.1	black	A06_018149922_018152516	A06	29841	AT5G62630.1
Cab006197.1	black	A06_018321538_018323234	A06	29872	AT3G06760.1
Cab006208.1	black	A06_018385336_018386023	A06	29883
Cab006209.1	black	A06_018386263_018387293	A06	29884	AT5G62930.1
Cab006219.1	black	A06_018454043_018455136	A06	29897	AT5G63010.1
Cab006220.1	black	A06_018455805_018456683	A06	29898	AT5G63030.1
Cab006257.1	black	A06_018729368_018732354	A06	29939	AT5G63490.1
Cab006261.1	black	A06_018764589_018766079	A06	29943
Cab006405.1	black	A06_019760143_019762007	A06	30114	AT5G65210.5
Cab006558.1	black	A06_020874887_020875473	A06	30295
Cab006630.1	black	A06_021285177_021287325	A06	30372	AT5G23590.2
Cab006809.1	black	A06_022483754_022486220	A06	30571
Cab006853.1	black	A06_022751921_022752586	A06	30619
Cab006905.2	black	A06_023078650_023084087	A06	30679	AT5G27680.1
Cab006940.3	black	A06_023306265_023309211	A06	30720	AT5G28020.6
Cab006983.1	black	A06_023564256_023564754	A06	30780	AT5G49550.1
Cab007023.1	black	A06_023798235_023799155	A06	30825
Cab007025.1	black	A06_023815912_023821829	A06	30828	AT5G48940.1
Cab007045.1	black	A06_023966071_023968243	A06	30852	AT5G48610.1
Cab007046.1	black	A06_023970101_023972121	A06	30853	AT5G48590.1
Cab007057.1	black	A06_024020919_024025639	A06	30865	AT5G48440.1
Cab007190.1	black	A10_019750775_019751285	A10	52682	AT5G03070.1
Cab007191.1	black	A10_019751285_019742287	A10	52683	AT5G03070.1
Cab007211.1	black	A10_019648668_019644768	A10	52659	AT5G03380.2
Cab007229.1	black	A10_019540198_019533390	A10	52635
Cab007237.1	black	A10_019471943_019471137	A10	52625
Cab007241.3	black	A10_019455792_019453064	A10	52620	AT5G03910.1
Cab007242.1	black	A10_019452412_019451644	A10	52618	AT5G03940.1
Cab007263.1	black	A10_019369002_019366965	A10	52595	AT5G04170.1
Cab007268.1	black	A10_019353823_019349554	A10	52590	AT5G04240.1
Cab007274.1	black	A10_019305125_019303088	A10	52581
Cab007284.1	black	A10_019249863_019246346	A10	52568
Cab007292.1	black	A10_019212255_019208986	A10	52560	AT5G04460.3
Cab007294.1	black	A10_019201135_019195554	A10	52558	AT5G04480.1
Cab007295.1	black	A10_019193476_019191290	A10	52557	AT5G04490.1
Cab007300.1	black	A10_019176932_019171850	A10	52552	AT5G04540.1
Cab007305.1	black	A10_019146055_019144832	A10	52547
Cab007311.1	black	A10_019124274_019122030	A10	52541	AT5G04740.1
Cab007321.1	black	A10_019075738_019075132	A10	52530	AT5G05130.1
Cab007323.1	black	A10_019065844_019063931	A10	52528	AT5G04850.1
Cab007329.2	black	A10_019019532_019016422	A10	52517	AT5G04920.1
Cab007333.1	black	A10_019000609_018994348	A10	52512	AT5G04970.1
Cab007408.1	black	A10_017854216_017855660	A10	52256	AT5G23140.1
Cab007422.1	black	A10_017927592_017929122	A10	52271	AT5G08100.1
Cab007426.1	black	A10_017938846_017941071	A10	52275	AT5G08010.1
Cab007458.1	black	A10_018120602_018122650	A10	52312	AT5G07240.1
Cab007462.1	black	A10_018132737_018136438	A10	52316	AT5G07280.1
Cab007530.1	black	A10_018489538_018490505	A10	52398
Cab007531.1	black	A10_018489538_018490505	A10	52399
Cab007535.2	black	A10_018512513_018513832	A10	52403	AT5G06410.1
Cab007555.1	black	A10_018643972_018645873	A10	52423	AT3G11510.1
Cab007593.2	black	A10_018810772_018814993	A10	52462	AT5G05690.2
Cab007629.1	black	A10_018950777_018953458	A10	52499	AT5G05130.1
Cab007677.1	black	A10_017347026_017344582	A10	52131	AT5G10320.1
Cab007691.1	black	A10_017287628_017282984	A10	52115	AT5G10490.3
Cab007715.7	black	A10_017151753_017147493	A10	52087	AT5G10770.1
Cab007717.2	black	A10_017143271_017140499	A10	52085	AT5G10860.1
Cab007778.1	black	A10_016793287_016793093	A10	52011
Cab007836.1	black	A10_016586536_016581879	A10	51934	AT5G12430.1
Cab007866.1	black	A10_016441064_016439439	A10	51903	AT5G13070.1
Cab007919.1	black	A10_016159351_016157420	A10	51845
Cab007921.1	black	A10_016145484_016143005	A10	51843	AT5G13820.1
Cab007931.1	black	A10_016103911_016102576	A10	51832
Cab007951.1	black	A10_016032510_016031404	A10	51812	AT5G14240.1
Cab007976.1	black	A10_015928758_015927547	A10	51783	AT5G14680.1
Cab008048.1	black	A10_015579953_015578887	A10	51701
Cab008128.1	black	A10_015216733_015214989	A10	51614	AT5G16710.1
Cab008133.1	black	A10_015194296_015193599	A10	51609	AT2G03140.2
Cab008218.1	black	A10_014735048_014734755	A10	51508	AT5G18080.1
Cab008219.1	black	A10_014733467_014733186	A10	51507	AT5G18020.1
Cab008225.1	black	A10_014725578_014725300	A10	51501	AT5G18030.1
Cab008240.1	black	A10_014686527_014682429	A10	51485	AT5G18190.1
Cab008246.1	black	A10_014655188_014653428	A10	51479	AT5G18250.1
Cab008268.1	black	A10_014497084_014495031	A10	51454
Cab008326.1	black	A10_014142497_014139569	A10	51395	AT5G19280.1
Cab008346.1	black	A10_014033679_014031079	A10	51371	AT5G19560.1
Cab008367.1	black	A10_013926170_013924543	A10	51349
Cab008413.1	black	A08_001005788_001012705	A08	36949
Cab008421.1	black	A08_001121506_001121706	A08	36960	AT5G18420.3
Cab008428.1	black	A08_001160288_001161406	A08	36968
Cab008594.1	black	A01_026457329_026458824	A01	4352
Cab008616.1	black	A01_026607088_026610505	A01	4379	AT3G18640.1
Cab008653.1	black	A01_026869949_026872417	A01	4422	AT3G18070.1
Cab008740.1	black	A07_012086221_012087039	A07	33602	AT4G10040.1
Cab008754.1	black	A07_012192297_012194618	A07	33616	AT1G22550.1
Cab008757.2	black	A07_012215062_012216371	A07	33620	AT1G22510.1
Cab008769.1	black	A07_012319630_012322487	A07	33634	AT1G22400.1
Cab008862.1	black	A07_012939865_012940149	A07	33740
Cab008934.1	black	A07_013464299_013464949	A07	33824	AT5G19280.2
Cab008950.1	black	A07_013572209_013572886	A07	33841
Cab009018.7	black	A07_013973787_013977466	A07	33916	AT5G66680.1
Cab009038.1	black	A07_014094069_014094669	A07	33939	AT1G08710.2
Cab009150.1	black	A07_014807918_014812251	A07	34071	AT2G28160.1
Cab009225.1	black	A07_015428927_015432822	A07	34154	AT5G37830.1
Cab009226.1	black	A07_015433444_015434763	A07	34155
Cab009249.1	black	A02_025786456_025788117	A02	9642
Cab009253.1	black	A02_025817173_025818438	A02	9646
Cab009475.1	black	A02_027357759_027360789	A02	9908	AT2G01850.1
Cab009511.1	black	A05_018231949_018230708	A05	24629	AT3G22968.1
Cab009544.1	black	A05_017934400_017932755	A05	24595	AT1G31880.1
Cab009553.1	black	A05_017859334_017858477	A05	24584	AT1G31940.1
Cab009556.1	black	A05_017850297_017847952	A05	24581	AT1G32050.1
Cab009565.1	black	A05_017748259_017747393	A05	24566	AT1G32120.1
Cab009568.1	black	A05_017742450_017740813	A05	24562	AT1G32160.1
Cab009631.2	black	A01_020459656_020462396	A01	3523	AT1G58080.1
Cab009643.2	black	A01_020544406_020545574	A01	3537
Cab009644.1	black	A01_020545622_020548357	A01	3538	AT1G58210.1
Cab009687.1	black	A01_020942646_020945015	A01	3594	AT1G59760.1
Cab009724.1	black	A01_021284327_021288658	A01	3641	AT3G17700.1
Cab009727.1	black	A01_021304955_021308750	A01	3644	AT1G60140.1
Cab009771.1	black	A01_021674947_021675970	A01	3695	AT3G59380.1
Cab009775.1	black	A01_021697857_021699411	A01	3699	AT1G60770.1
Cab009811.1	black	A01_022040788_022042829	A01	3742	AT1G61150.1
Cab009857.1	black	A09_010305005_010309093	A09	42911	AT3G15870.1
Cab009939.1	black	A09_010997342_010998444	A09	43009	AT1G60010.1
Cab010071.1	black	A09_012033079_012034262	A09	43158
Cab010080.1	black	A09_012083118_012083585	A09	43168	AT1G56580.1
Cab010081.1	black	A09_012084156_012086486	A09	43169	AT1G56570.1
Cab010083.1	black	A09_012111769_012117670	A09	43172	AT1G56500.1
Cab010084.1	black	A09_012117846_012119468	A09	43173
Cab010124.1	black	A09_012384963_012388576	A09	43222	AT1G54570.1
Cab010153.1	black	A09_012599403_012600089	A09	43272	AT5G42680.2
Cab010154.1	black	A09_012601087_012603498	A09	43273	AT5G42690.3
Cab010172.1	black	A09_012714612_012715313	A09	43291	AT5G42890.1
Cab010583.1	black	A03_034292598_034289861	A03	17900	AT1G60140.1
Cab010655.1	black	A03_033655083_033654378	A03	17813
Cab010681.1	black	A03_033480296_033477651	A03	17782	AT4G36945.1
Cab010880.1	black	A03_032312118_032308462	A03	17567	AT3G57230.1
Cab010905.1	black	A03_032135414_032135048	A03	17536
Cab010913.1	black	A03_032068898_032067419	A03	17529	AT4G33625.1
Cab010916.1	black	A03_032053803_032051252	A03	17526	AT4G33820.1
Cab010924.1	black	A03_031979431_031978289	A03	17518	AT4G33905.1
Cab010953.1	black	A07_027594223_027593605	A07	36573	AT1G78120.1
Cab010956.1	black	A03_031746690_031744029	A03	17482	AT4G33670.1
Cab011036.2	black	A03_031208670_031206818	A03	17389	AT4G32272.1
Cab011143.1	black	A03_030535538_030531762	A03	17266	AT4G30710.1
Cab011145.1	black	A03_030528692_030527168	A03	17264	AT4G30690.1
Cab011236.1	black	A03_029931422_029926448	A03	17161	AT4G29790.1
Cab011384.1	black	A06_005596605_005592954	A06	27740	AT2G02970.1
Cab011391.1	black	A06_005560029_005558786	A06	27734	AT1G14150.1
Cab011588.1	black	A05_022224964_022223944	A05	25259	AT3G17930.1
Cab011940.1	black	A02_012358104_012353280	A02	7857	AT1G71710.2
Cab011987.2	black	A02_012007307_012005441	A02	7802	AT1G70505.1
Cab012030.1	black	A02_011705724_011704999	A02	7757	AT1G69800.2
Cab012037.1	black	A02_011628774_011627360	A02	7749	AT1G66580.1
Cab012056.2	black	A02_011462824_011461735	A02	7729
Cab012066.1	black	A02_011405977_011404035	A02	7719	AT1G69295.1
Cab012119.1	black	A02_011013475_011012305	A02	7663	AT1G68660.1
Cab012281.1	black	A09_015613827_015614165	A09	43726
Cab012413.1	black	A09_016697172_016697883	A09	43886
Cab012427.1	black	A09_016823992_016825876	A09	43903	AT3G25860.1
Cab012633.1	black	A07_017854582_017858114	A07	34625	AT3G58510.3
Cab012641.1	black	A07_017880068_017880329	A07	34632	AT3G58640.2
Cab012766.1	black	A07_018604166_018607136	A07	34777	AT3G61800.1
Cab012842.1	black	A07_018976924_018980427	A07	34864
Cab012850.1	black	A07_019000509_018999334	A07	34873	AT1G80150.1
Cab012966.1	black	A01_010903575_010903835	A01	2114
Cab013048.1	black	A01_011434589_011436746	A01	2204	AT4G16440.1
Cab013092.1	black	A01_011802553_011802747	A01	2251
Cab013179.2	black	A01_012525330_012526988	A01	2365	AT4G14950.1
Cab013325.2	black	A01_013753987_013757080	A01	2532	AT3G50430.1
Cab013373.2	black	A01_014167826_014172877	A01	2587	AT3G49630.1
Cab013378.1	black	A01_014199097_014202311	A01	2596
Cab013498.1	black	A09_040384543_040386350	A09	47706	AT1G64710.1
Cab013519.1	black	A09_040480228_040484537	A09	47729	AT1G80900.1
Cab013522.1	black	A09_040492254_040498847	A09	47732	AT2G21380.1
Cab013523.1	black	A09_040500619_040502998	A09	47733	AT2G21370.2
Cab013524.1	black	A09_040503674_040506727	A09	47734	AT2G21340.2
Cab013526.1	black	A09_040514398_040515896	A09	47736	AT2G21320.1
Cab013577.1	black	A09_040749720_040750265	A09	47789
Cab013679.1	black	A09_041246983_041248151	A09	47906	AT1G18720.1
Cab013717.1	black	A09_041447604_041451421	A09	47946	AT1G17820.1
Cab013741.1	black	A09_041563074_041565989	A09	47971	AT1G17440.2
Cab013797.1	black	A09_041879351_041880430	A09	48033
Cab013800.1	black	A09_041903805_041906303	A09	48036	AT1G16445.1
Cab013829.1	black	A09_042039713_042045105	A09	48065	AT1G15750.4
Cab013923.3	black	A09_042501550_042503132	A09	48170
Cab013993.1	black	A09_042812386_042813875	A09	48252
Cab014272.1	black	A09_044212143_044213934	A09	48583	AT1G08220.2
Cab014304.1	black	A09_044333827_044335041	A09	48619
Cab014424.1	black	A09_044953023_044955380	A09	48758	AT1G05270.1
Cab014458.1	black	A09_045084010_045086260	A09	48796	AT1G04550.2
Cab014542.1	black	A09_045514636_045522711	A09	48883
Cab014618.1	black	A02_017826652_017824779	A02	8721	AT3G55130.1
Cab014658.1	black	A02_017513442_017512494	A02	8678
Cab014665.1	black	A02_017467248_017466929	A02	8669	AT4G02620.1
Cab014763.1	black	A02_016582216_016579829	A02	8558
Cab014819.1	black	A02_016287591_016287105	A02	8496
Cab014910.1	black	A02_015633623_015631291	A02	8391	AT1G78590.1
Cab015044.1	black	A09_028149123_028147749	A09	45522
Cab015137.1	black	A09_027353396_027350952	A09	45418	AT1G30120.1
Cab015155.1	black	A09_027190389_027189116	A09	45394
Cab015194.1	black	A09_026771936_026770390	A09	45350	AT1G30630.1
Cab015218.1	black	A09_026530947_026526657	A09	45323	AT1G30810.2
Cab015286.1	black	A09_025888673_025883596	A09	45241	AT1G31480.1
Cab015321.2	black	A03_000020542_000022860	A03	11132
Cab015331.4	black	A03_000084545_000090217	A03	11153	AT5G01630.1
Cab015379.1	black	A03_000298072_000301138	A03	11203	AT5G02390.1
Cab015391.1	black	A03_000370497_000371665	A03	11216	AT5G03370.1
Cab015427.1	black	A03_000508809_000510660	A03	11251	AT5G03380.2
Cab015457.1	black	A03_000682566_000685981	A03	11282	AT5G04040.1
Cab015480.1	black	A03_000802443_000803229	A03	11306	AT5G04470.1
Cab015486.1	black	A03_000826193_000829974	A03	11315	AT5G04700.1
Cab015491.1	black	A03_000848650_000851953	A03	11322	AT5G04770.1
Cab015511.1	black	A03_000935865_000936410	A03	11344
Cab015522.3	black	A03_000972865_000978799	A03	11356	AT5G05170.1
Cab015544.1	black	A03_001070720_001073255	A03	11382	AT5G05820.1
Cab015657.1	black	A03_001573991_001576648	A03	11494	AT5G08170.1
Cab015661.1	black	A03_001586942_001589730	A03	11498
Cab015668.1	black	A03_001621885_001624126	A03	11507	AT5G08370.1
Cab015688.1	black	A03_001691484_001693228	A03	11526	AT5G08550.1
Cab015690.1	black	A03_001699262_001704815	A03	11528
Cab015692.1	black	A03_001706470_001713055	A03	11530
Cab015700.1	black	A03_001736364_001739930	A03	11538	AT5G08630.1
Cab015732.1	black	A03_001857947_001862534	A03	11572	AT5G10020.2
Cab015760.1	black	A03_001996449_001998553	A03	11603	AT5G10650.2
Cab015777.2	black	A03_002081748_002083079	A03	11624	AT1G53530.1
Cab015797.1	black	A03_002211145_002211537	A03	11651
Cab015811.2	black	A03_002262585_002266926	A03	11667	AT5G11850.1
Cab015823.2	black	A03_002328404_002331809	A03	11680	AT5G11980.1
Cab015854.1	black	A03_002521599_002524868	A03	11712	AT5G12920.3
Cab015857.1	black	A03_002531883_002535717	A03	11715	AT5G12950.1
Cab015868.1	black	A03_002573006_002575682	A03	11727	AT5G13110.1
Cab015908.1	black	A03_002797803_002798297	A03	11771	AT5G13880.1
Cab015946.1	black	A03_002971177_002972100	A03	11811	AT5G14720.1
Cab015948.1	black	A03_002974008_002981227	A03	11812	AT5G14720.1
Cab015956.1	black	A03_003006367_003007790	A03	11820	AT5G14910.1
Cab015980.1	black	A03_003150627_003152479	A03	11848	AT5G15440.1
Cab016016.1	black	A03_003336640_003338291	A03	11888
Cab016041.2	black	A03_003478925_003480619	A03	11924	AT5G16800.2
Cab016083.1	black	A03_003676161_003678021	A03	11972
Cab016156.1	black	A03_003989045_003990801	A03	12048
Cab016213.1	black	A03_004259272_004260690	A03	12108	AT5G20090.2
Cab016237.1	black	A03_004384957_004388675	A03	12143	AT5G20580.2
Cab016342.1	black	A03_004945064_004948561	A03	12260	AT5G60335.1
Cab016344.1	black	A03_004952343_004954493	A03	12262	AT5G60300.2
Cab016351.1	black	A03_004980482_004981159	A03	12269	AT5G60190.1
Cab016356.2	black	A03_005001814_005006944	A03	12273	AT5G60170.2
Cab016372.1	black	A03_005065258_005067027	A03	12289
Cab016394.1	black	A03_005191140_005194403	A03	12313	AT3G47090.1
Cab016426.1	black	A03_005340075_005341417	A03	12353
Cab016440.1	black	A03_005393567_005394393	A03	12367
Cab016459.1	black	A03_005460540_005462951	A03	12385	AT5G58190.2
Cab016524.1	black	A03_005785296_005786264	A03	12451
Cab016535.1	black	A03_005847320_005848699	A03	12463	AT5G56710.1
Cab016577.4	black	A04_005768204_005770525	A04	18846	AT4G14030.2
Cab016678.1	black	A04_006736670_006739423	A04	18975	AT2G39780.1
Cab016993.2	black	A10_013755877_013751850	A10	51308	AT5G20350.1
Cab017007.1	black	A10_013687549_013686131	A10	51293	AT5G20570.1
Cab017110.1	black	A10_013048783_013048223	A10	51169	AT5G22390.1
Cab017116.1	black	A10_012980188_012976567	A10	51161	AT5G22500.1
Cab017124.1	black	A10_012913744_012909643	A10	51152	AT5G22640.1
Cab017141.1	black	A10_012805051_012802893	A10	51133	AT5G22920.1
Cab017144.1	black	A10_012787865_012786374	A10	51128	AT5G22950.1
Cab017223.2	black	A10_012302395_012300271	A10	51034	AT5G59980.2
Cab017264.1	black	A10_012108155_012106244	A10	50989	AT5G59600.1
Cab017292.2	black	A10_011972397_011971277	A10	50958	AT5G59300.1
Cab017327.1	black	A10_011733154_011729987	A10	50917	AT5G58900.1
Cab017340.4	black	A10_011664115_011661682	A10	50904	AT5G58700.1
Cab017399.1	black	A10_011310468_011310076	A10	50836
Cab017446.1	black	A10_011022312_011019334	A10	50783	AT5G57270.3
Cab017456.1	black	A10_010967810_010964953	A10	50772	AT5G57190.1
Cab017477.1	black	A10_010814592_010813643	A10	50750	AT4G10080.1
Cab017482.1	black	A10_010798803_010797427	A10	50745	AT5G57030.1
Cab017506.1	black	A10_010604289_010592900	A10	50719	AT5G56790.1
Cab017556.1	black	A10_010303956_010301813	A10	50659
Cab017605.1	black	A10_009976424_009974658	A10	50595
Cab017606.1	black	A10_009969073_009968369	A10	50594	AT5G55620.1
Cab017708.1	black	A10_008214275_008210973	A10	50328
Cab017771.1	black	A10_007707499_007704242	A10	50171	AT5G53760.2
Cab017894.1	black	A09_023052379_023052900	A09	44861
Cab017923.1	black	A09_023369738_023370241	A09	44898
Cab018215.1	black	A07_023949151_023948677	A07	35804	AT1G69325.1
Cab018223.1	black	A07_023905454_023899692	A07	35796	AT1G69220.1
Cab018258.1	black	A07_023739675_023736941	A07	35759	AT1G68820.1
Cab018335.6	black	A07_023310862_023308318	A07	35671	AT1G67790.1
Cab018402.1	black	A07_022900225_022894778	A07	35598	AT1G64820.1
Cab018438.1	black	A07_022680302_022678946	A07	35562	AT1G66230.1
Cab018552.1	black	A07_021972569_021971115	A07	35439
Cab018638.1	black	A07_021430742_021428367	A07	35346	AT1G70180.2
Cab018647.1	black	A07_021379167_021378499	A07	35332	AT1G70490.2
Cab018726.1	black	A07_020928800_020927188	A07	35248
Cab018739.1	black	A07_020872842_020871397	A07	35234	AT1G72620.1
Cab018811.1	black	A07_020532928_020531383	A07	35155
Cab018896.1	black	A07_019962339_019961674	A07	35054	AT1G76610.1
Cab018939.1	black	A07_019717463_019715513	A07	35007	AT1G77610.1
Cab018987.1	black	A07_019449834_019448515	A07	34957	AT1G78850.1
Cab019012.1	black	A07_019314768_019312649	A07	34929	AT1G79450.1
Cab019015.1	black	A07_019297491_019294723	A07	34925	AT1G79530.1
Cab019212.1	black	A04_003317732_003307501	A04	18498
Cab019236.1	black	A04_003108234_003106447	A04	18468	AT3G14205.1
Cab019257.1	black	A04_002965709_002964124	A04	18443	AT3G55500.1
Cab019323.2	black	A04_002413072_002410355	A04	18366	AT3G56660.1
Cab019360.1	black	A04_002171831_002169200	A04	18328	AT3G57220.1
Cab019368.1	black	A04_002127454_002125798	A04	18318
Cab019405.1	black	A04_001848090_001846848	A04	18276	AT3G57920.1
Cab019505.1	black	A04_001183252_001179624	A04	18169	AT3G60190.1
Cab019510.1	black	A04_001157943_001155746	A04	18163	AT3G60260.4
Cab019515.1	black	A04_001140580_001137425	A04	18158	AT3G60320.1
Cab019531.1	black	A04_001024204_001022614	A04	18142
Cab019626.1	black	A04_000376902_000374587	A04	18033	AT3G62600.1
Cab019654.1	black	A04_000211674_000210303	A04	18005
Cab019658.1	black	A04_000196825_000195042	A04	18001
Cab019702.1	black	A01_004644636_004641843	A01	981	AT4G28540.1
Cab019708.1	black	A01_004625213_004623368	A01	975	AT4G28610.1
Cab019709.1	black	A01_004622304_004619669	A01	974	AT4G28630.1
Cab019729.1	black	A01_004476074_004474768	A01	953	AT4G28830.1
Cab019786.1	black	A01_004126063_004124749	A01	879	AT4G29530.1
Cab019830.1	black	A01_003893476_003890147	A01	832	AT4G30080.1
Cab019874.2	black	A01_003641814_003639964	A01	785
Cab019914.1	black	A01_003433990_003431786	A01	740	AT5G04590.1
Cab020007.1	black	A01_003003891_003000834	A01	643	AT4G32040.1
Cab020048.1	black	A01_002804805_002802774	A01	596	AT4G32560.2
Cab020062.1	black	A01_002721317_002719478	A01	581	AT4G32690.1
Cab020119.1	black	A01_002447939_002446713	A01	515	AT4G33160.1
Cab020147.1	black	A01_002309643_002300379	A01	485	AT4G33540.1
Cab020171.1	black	A01_002186837_002184517	A01	459	AT4G33950.1
Cab020206.1	black	A01_002023699_002021981	A01	423	AT4G34360.1
Cab020291.1	black	A01_001590975_001586538	A01	336	AT4G35290.1
Cab020545.1	black	A01_000236573_000235062	A01	57	AT4G39510.1
Cab020555.1	black	A01_000170941_000170440	A01	46	AT4G39320.1
Cab020601.1	black	A07_028510382_028509697	A07	36790	AT1G79910.2
Cab020604.2	black	A07_028499244_028496582	A07	36786	AT1G80030.2
Cab020620.1	black	A07_028416553_028413726	A07	36767	AT1G80380.3
Cab020636.3	black	A07_028341538_028339635	A07	36746	AT1G80600.1
Cab020723.1	black	A07_027902416_027901233	A07	36648
Cab020744.1	black	A07_027831654_027829622	A07	36623	AT1G78590.1
Cab020759.1	black	A07_027753761_027752209	A07	36608	AT1G78440.1
Cab020782.1	black	A07_027651539_027651174	A07	36584
Cab020804.2	black	A07_027514541_027509068	A07	36561	AT1G78010.1
Cab020860.1	black	A07_027212336_027210756	A07	36497	AT1G77060.1
Cab021089.1	black	A07_026004687_026003322	A07	36231	AT1G74230.1
Cab021175.1	black	A07_025638367_025637423	A07	36144
Cab021222.3	black	A07_025431608_025429935	A07	36096
Cab021244.1	black	A07_025306769_025304500	A07	36066	AT1G72280.1
Cab021300.2	black	A07_024981999_024980241	A07	36005	AT1G71500.1
Cab021378.1	black	A07_024560674_024559966	A07	35918
Cab021380.1	black	A07_024553724_024552333	A07	35915	AT3G29670.1
Cab021638.2	black	A02_033586973_033585153	A02	10923
Cab021799.1	black	A02_032634343_032631867	A02	10750	AT5G23480.1
Cab021801.1	black	A02_032626691_032623855	A02	10747	AT5G23580.1
Cab021988.1	black	A02_031285616_031275453	A02	10537	AT5G27360.1
Cab022074.1	black	A02_030699775_030698167	A02	10444
Cab022082.1	black	A02_030667906_030666591	A02	10434	AT5G48580.1
Cab022089.1	black	A02_030614947_030613741	A02	10424
Cab022090.1	black	A02_030607974_030605161	A02	10423	AT5G48450.1
Cab022131.1	black	A01_004842820_004849024	A01	1018
Cab022159.1	black	A01_005037291_005040095	A01	1048	AT4G18010.1
Cab022273.1	black	A08_002987770_002989223	A08	37252	AT1G49010.1
Cab022360.1	black	A08_003781363_003782368	A08	37354
Cab022449.1	black	A08_004816009_004819208	A08	37475	AT1G44170.2
Cab022507.1	black	A08_005405555_005407305	A08	37543
Cab022650.1	black	A06_001060657_001062065	A06	26848	AT1G52540.1
Cab022822.2	black	A06_002000795_002002140	A06	27036
Cab022917.2	black	A06_002577574_002584316	A06	27138	AT1G48260.1
Cab023031.1	black	A06_003317867_003321977	A06	27261	AT1G08920.1
Cab023046.2	black	A06_003394285_003395739	A06	27277
Cab023162.1	black	A06_003967069_003968127	A06	27407	AT2G43130.1
Cab023228.1	black	A06_004305639_004307304	A06	27484
Cab023278.1	black	A05_027342287_027341577	A05	26295
Cab023284.1	black	A05_027303912_027300549	A05	26288	AT3G06080.2
Cab023316.1	black	A05_027115434_027112979	A05	26254	AT3G06483.1
Cab023323.1	black	A05_027052136_027049666	A05	26247	AT3G06560.1
Cab023429.1	black	A05_026449136_026445167	A05	26129	AT3G08590.2
Cab023431.1	black	A05_026440231_026439917	A05	26127	AT3G08610.1
Cab023453.1	black	A05_026310185_026309315	A05	26099	AT3G08890.2
Cab023462.1	black	A05_026276428_026273202	A05	26089	AT3G08980.1
Cab023465.2	black	A05_026263564_026262176	A05	26086	AT3G09030.1
Cab023533.3	black	A05_025943847_025941009	A05	26012	AT3G10050.1
Cab023593.1	black	A05_025642041_025640400	A05	25934	AT3G10920.1
Cab023786.1	black	A05_024762647_024760617	A05	25724	AT3G13200.1
Cab023878.1	black	A05_024233626_024231845	A05	25628	AT3G14170.1
Cab023903.1	black	A05_024072568_024070265	A05	25602	AT3G14410.1
Cab023905.1	black	A05_024058715_024058390	A05	25600	AT3G14430.1
Cab023933.1	black	A05_023892169_023884693	A05	25569	AT3G14840.2
Cab023951.1	black	A05_023795753_023791438	A05	25549	AT3G14940.1
Cab023976.1	black	A05_023657458_023652799	A05	25520	AT3G15220.1
Cab024050.2	black	A01_006688009_006689499	A01	1359	AT4G21580.1
Cab024051.1	black	A01_006690338_006692656	A01	1360	AT4G21585.1
Cab024074.1	black	A01_006830514_006833639	A01	1383	AT4G21750.2
Cab024132.1	black	A01_007151491_007152683	A01	1445
Cab024133.2	black	A01_007158138_007160351	A01	1446	AT4G22340.3
Cab024198.1	black	A01_007543692_007545687	A01	1519	AT4G22980.1
Cab024287.1	black	A01_008213513_008216518	A01	1619	AT4G23980.1
Cab024305.1	black	A01_008338829_008340319	A01	1637	AT4G24150.1
Cab024314.1	black	A01_008374821_008375261	A01	1645
Cab024317.1	black	A01_008381312_008383215	A01	1648	AT4G24240.1
Cab024530.1	black	A01_009710184_009712965	A01	1884	AT4G26640.2
Cab024541.1	black	A01_009790413_009791994	A01	1894	AT4G26720.1
Cab024559.1	black	A01_009875917_009879917	A01	1916	AT4G26900.1
Cab024597.1	black	A06_012468670_012467016	A06	28961	AT3G45260.1
Cab024669.1	black	A06_004836910_004834504	A06	27598	AT1G12680.1
Cab024693.1	black	A06_004717640_004714526	A06	27564	AT1G12930.1
Cab024698.1	black	A06_004717640_004712040	A06	27563	AT1G12930.1
Cab024752.1	black	A08_017285940_017284405	A08	39660	AT4G39140.5
Cab024753.1	black	A08_017283879_017283411	A08	39659
Cab024869.1	black	A08_016547590_016545935	A08	39528	AT4G36930.1
Cab024909.1	black	A08_016302764_016301785	A08	39485	AT5G19280.2
Cab025026.1	black	A08_015658799_015655929	A08	39360
Cab025110.1	black	A08_015251678_015246808	A08	39266	AT4G28470.1
Cab025235.1	black	A05_002191044_002194532	A05	22223	AT2G44140.1
Cab025354.2	black	A05_002833576_002836510	A05	22353	AT2G45580.1
Cab025479.1	black	A05_003584232_003588821	A05	22488	AT5G25070.1
Cab025525.1	black	A05_003841828_003843356	A05	22540	AT2G38500.1
Cab025600.1	black	A05_004277129_004279148	A05	22621	AT2G37660.1
Cab025674.1	black	A05_004718236_004719723	A05	22697	AT2G36750.1
Cab025695.1	black	A05_004825409_004827863	A05	22720	AT2G35680.1
Cab025778.1	black	A04_013637318_013638041	A04	20019	AT2G24040.1
Cab025781.1	black	A04_013652958_013654496	A04	20023	AT2G24060.1
Cab025782.1	black	A04_013654496_013652958	A04	20024	AT2G24060.1
Cab025815.1	black	A04_013854028_013855086	A04	20058	AT2G24390.1
Cab025919.1	black	A04_014565404_014568451	A04	20170	AT2G25737.1
Cab025935.1	black	A04_014670702_014674376	A04	20189	AT2G25930.1
Cab025937.1	black	A04_014687712_014689418	A04	20191	AT2G25950.1
Cab025941.1	black	A04_014717510_014717692	A04	20194
Cab025944.1	black	A04_014742262_014743221	A04	20197	AT1G17560.1
Cab025980.1	black	A04_014976895_014978281	A04	20235	AT5G25820.1
Cab026008.1	black	A04_015145369_015149926	A04	20263	AT5G17680.1
Cab026015.1	black	A04_015220509_015222882	A04	20273
Cab026100.1	black	A04_015821175_015823457	A04	20366	AT2G28810.1
Cab026133.1	black	A04_016081367_016082496	A04	20407	AT2G29300.1
Cab026414.1	black	A02_027972261_027974395	A02	9995	AT2G03150.1
Cab026434.1	black	A02_028133224_028134321	A02	10013	AT2G03350.1
Cab026436.1	black	A02_028137052_028137947	A02	10015	AT2G03440.1
Cab026442.1	black	A02_028169357_028169769	A02	10021	AT2G03680.2
Cab026452.1	black	A08_011017479_011015170	A08	38500	AT5G41800.1
Cab026584.1	black	A01_025820304_025818515	A01	4255	AT3G19990.1
Cab026585.1	black	A01_025814192_025811312	A01	4254	AT3G20000.1
Cab026669.2	black	A01_025218291_025216410	A01	4160	AT3G21320.1
Cab026671.1	black	A08_011763782_011765148	A08	38654	AT3G21380.1
Cab026698.1	black	A01_024973762_024972541	A01	4125	AT3G21690.1
Cab026699.1	black	A01_024967555_024966662	A01	4124	AT3G21690.1
Cab026725.1	black	A01_024736834_024733433	A01	4096	AT3G22180.1
Cab026731.1	black	A01_024706122_024705551	A01	4090	AT3G22240.1
Cab026758.1	black	A02_030389853_030389198	A02	10388	AT5G47830.1
Cab026759.1	black	A02_030388697_030382385	A02	10387	AT5G47820.2
Cab026931.3	black	A02_029124635_029122008	A02	10176	AT3G26935.1
Cab026957.1	black	A02_028952135_028947666	A02	10146	AT3G26700.1
Cab026972.1	black	A05_007725368_007726706	A05	23216
Cab027083.1	black	A05_008441166_008443034	A05	23335	AT2G30280.1
Cab027138.1	black	A08_021106953_021104067	A08	40471	AT1G14700.1
Cab027162.1	black	A08_021021316_021020839	A08	40446
Cab027412.1	black	A08_019851072_019847309	A08	40174	AT1G21400.1
Cab027536.1	black	A08_019160359_019158767	A08	40027	AT1G26945.1
Cab027545.2	black	A08_019113643_019110857	A08	40019	AT1G26830.1
Cab027559.2	black	A08_019043730_019043380	A08	40003	AT1G26600.1
Cab027701.1	black	A04_008789597_008787664	A04	19278
Cab027826.1	black	A04_007812513_007808114	A04	19131	AT5G36740.1
Cab027999.1	black	A09_029854277_029854642	A09	45754
Cab028021.1	black	A09_029978503_029979990	A09	45783	AT4G11310.1
Cab028045.1	black	A09_030171694_030172539	A09	45814	AT1G26470.1
Cab028050.1	black	A09_030184141_030190086	A09	45819	AT1G26570.1
Cab028088.1	black	A09_030429329_030430923	A09	45864	AT1G26930.1
Cab028102.1	black	A09_030525950_030529140	A09	45878	AT1G27060.1
Cab028112.1	black	A09_030569166_030571690	A09	45888	AT1G27150.1
Cab028141.1	black	A09_030730024_030731095	A09	45919	AT1G24040.2
Cab028175.1	black	A09_030956593_030957467	A09	45955
Cab028271.1	black	A09_031570228_031577767	A09	46057
Cab028449.1	black	A02_020373209_020368919	A02	9067	AT2G36480.3
Cab028576.1	black	A06_013876597_013876208	A06	29205
Cab028587.1	black	A05_012629869_012630753	A05	23907	AT1G50600.1
Cab028804.1	black	A06_010996713_010994768	A06	28737
Cab028815.1	black	A06_010892080_010891636	A06	28726	AT3G06760.1
Cab028916.1	black	A06_010150824_010145754	A06	28599	AT3G49120.1
Cab028925.1	black	A06_010062571_010060743	A06	28590	AT3G49250.1
Cab028931.1	black	A06_010021893_010021088	A06	28584
Cab029108.1	black	A09_038880962_038879583	A09	47433	AT2G25680.1
Cab029116.1	black	A09_038839463_038838897	A09	47424	AT2G26040.1
Cab029130.2	black	A09_038760515_038758539	A09	47408	AT2G26340.1
Cab029629.1	black	A10_002197206_002196191	A10	49366
Cab029643.1	black	A10_002069292_002068461	A10	49349	AT1G05210.1
Cab029670.1	black	A10_001874564_001872333	A10	49319	AT1G04960.1
Cab029708.1	black	A10_001642194_001640842	A10	49277	AT1G04555.1
Cab029775.1	black	A10_001241657_001239959	A10	49205	AT1G03760.1
Cab029798.1	black	A10_001083972_001081530	A10	49181	AT1G03457.1
Cab029819.1	black	A10_000979152_000975867	A10	49156	AT1G03290.2
Cab029823.1	black	A10_000955202_000951784	A10	49151	AT1G03150.1
Cab029870.1	black	A10_000714430_000712325	A10	49099	AT1G02560.1
Cab029917.1	black	A10_000393910_000391029	A10	49041	AT1G01090.1
Cab029924.2	black	A10_000365670_000364954	A10	49034	AT1G01170.2
Cab029925.1	black	A10_000363600_000362686	A10	49033	AT1G01180.1
Cab029972.1	black	A10_000116713_000110767	A10	48982	AT1G01790.1
Cab029974.1	black	A10_000101817_000099794	A10	48980	AT1G01800.1
Cab029990.1	black	A10_000014020_000009814	A10	48962	AT1G02150.1
Cab030090.1	black	A05_016494180_016492308	A05	24419
Cab030171.1	black	A05_015641835_015639137	A05	24325	AT1G35670.1
Cab030212.1	black	A05_015125891_015125065	A05	24274
Cab030313.1	black	A06_006007332_006009020	A06	27831	AT1G15030.1
Cab030374.7	black	A06_006348198_006365936	A06	27901	AT1G15780.1
Cab030420.1	black	A06_006611110_006611948	A06	27959	AT1G07950.1
Cab030421.1	black	A06_006612285_006614408	A06	27960	AT1G16440.1
Cab030460.1	black	A06_006798987_006800309	A06	28001	AT1G16920.1
Cab030502.1	black	A06_006979025_006982990	A06	28051	AT1G17340.1
Cab030613.1	black	A06_007609674_007611230	A06	28184	AT1G18640.2
Cab030840.1	black	A04_010646447_010644330	A04	19569	AT5G41070.1
Cab030866.1	black	A04_010523788_010522267	A04	19541	AT5G40850.1
Cab030881.1	black	A04_010395817_010394393	A04	19525
Cab030891.1	black	A04_010301032_010296312	A04	19514	AT5G40610.1
Cab030897.1	black	A04_010259718_010257474	A04	19505	AT5G40510.1
Cab030920.1	black	A04_010111935_010111231	A04	19480
[truncated: 114,099 more rows]

## Sheet: black_sig_GEMs
Ab	Bc	Pb	Vl	ROS_chit	ROS_flg	ROS_elf
	AT3G63080.1	AT1G15750.4	AT1G65260.1	AT4G11890.3	AT5G54270.1	AT5G54270.1
AT3G06778.1		AT5G51120.1	AT3G26370.1	AT5G11850.1	AT5G54270.1	AT3G09980.1
	AT3G01435.1	AT2G34780.2		AT1G05270.1	AT4G10380.1	AT3G09980.1
	AT3G53900.2	AT2G34710.1	AT4G32670.1	AT2G25737.1	AT5G15780.1
AT3G52640.1	AT5G13650.1			AT2G34430.1		AT3G09980.1
AT3G06483.1	AT3G14410.1	AT4G21580.1	AT5G10320.1	AT2G21960.1	AT5G25070.1	AT3G44735.2
AT5G19660.1	AT5G41240.1	AT2G30490.1	AT5G16710.1	AT5G60170.2	AT4G14950.1
AT5G18210.1	AT1G03457.1	AT2G22400.1	AT2G21380.1		AT1G16445.1
AT5G05890.1	AT5G20090.2	AT2G34450.1	AT2G21370.2	AT5G54270.1	AT5G21482.1
	AT1G26630.1	AT2G35190.1	AT2G21340.2	AT5G54270.1	AT5G11850.1
	AT5G06260.1	AT3G60190.1	AT2G21320.1	AT5G25070.1	AT2G34430.1	AT3G09980.1
AT2G45660.1	AT1G44170.2	AT2G34470.1	AT1G68820.1	AT4G30690.1	AT5G58010.1	AT3G53900.2
AT3G05230.1	AT2G22360.1		AT3G62600.1	AT5G59300.1		AT4G11680.1
AT3G19810.1	AT1G24170.1	AT4G37130.1		AT1G78850.1		AT5G03910.1
AT4G02530.1	AT1G02560.1	AT4G34360.1		AT1G16445.1	AT5G30510.1
AT1G19990.1	AT5G08690.1	AT2G21240.2	AT5G59050.1	AT2G32260.1	AT3G09980.1	AT3G11510.1
AT1G21060.1	AT2G37660.1	AT3G60190.1	AT2G25840.1	AT5G15780.1		AT5G16710.1
AT5G59460.1	AT1G01090.1		AT1G19990.1	AT2G42670.2		AT4G14950.1
AT4G23000.1	AT3G51570.1	AT1G44790.1	AT2G25840.1	AT5G10650.2	AT3G09980.1	AT1G16445.1
AT3G62910.1	AT5G40510.1	AT2G34970.1	AT3G17040.2		AT4G39160.1	AT5G11850.1
AT5G19280.2	AT1G78170.1	AT2G45580.1		AT4G24590.1	AT4G11680.1	AT5G20090.2
AT5G59050.1	AT1G32870.1	AT3G09980.1	AT3G10520.1	AT5G08370.1		AT5G20570.1
AT5G02200.2	AT5G06310.1	AT1G16445.1	AT5G10490.3		AT4G10080.1
AT2G21320.1		AT5G50840.2	AT5G19280.2	AT5G47820.2	AT5G40510.1	AT5G25070.1
	AT2G32170.1	AT3G14170.1	AT3G20020.1	AT4G10380.1	AT1G78850.1
		AT3G04290.1		AT1G30300.1	AT5G13520.1	AT1G05210.1
AT2G35680.1		AT2G34250.2	AT1G05270.1	AT1G44170.2	AT4G09580.1	AT5G54270.1
AT5G02180.1	AT3G01480.1	AT3G18524.1		AT3G09980.1	AT5G20090.2	AT5G51120.1
AT4G23710.1	AT3G52640.1	AT5G62900.1	AT4G25840.1		AT1G56500.1	AT5G13520.1
	AT1G22450.1	AT4G32400.1	AT4G09760.1	AT3G09980.1	AT5G47840.1
AT1G07950.1	AT2G21240.2	AT2G24060.1	AT3G52640.1		AT4G15510.3	AT5G04740.1
	AT3G10520.1	AT4G29530.1	AT2G22360.1	AT2G30150.1	AT1G36980.1	AT4G02080.1
AT2G34860.2	AT1G20300.1	AT3G51570.1	AT2G22400.1		AT3G14810.1	AT3G46670.1
	AT3G05200.1	AT5G56790.1			AT1G36980.1	AT5G58700.1
AT5G19280.1	AT3G56940.1	AT2G34840.1	AT2G34050.1		AT4G02080.1	AT5G05890.1
AT3G21380.1	AT1G76610.1	AT1G44820.1	AT1G32070.2
	AT5G18900.1	AT3G62600.1	AT5G05890.1
	AT2G22400.1				AT3G09980.1	AT5G18900.1
		AT2G35050.1			AT5G55860.1	AT3G02590.1
AT2G34050.1	AT1G78895.1	AT2G24060.1	AT5G18210.1		AT4G31990.3
AT3G57920.1		AT5G66680.1	AT1G03330.1		AT1G64710.1	AT5G06260.1
AT1G71500.1	AT1G78420.2	AT3G09980.1			AT4G18375.2	AT2G19740.1
AT2G19740.1	AT3G07560.1		AT2G21280.1		AT1G32550.1
	AT4G33820.1	AT1G32050.1	AT2G34860.2		AT5G16330.1
AT3G04605.1	AT3G49120.1	AT2G34410.2	AT3G49250.1			AT2G34430.1
AT2G21370.2	AT1G80030.2	AT5G48450.1	AT1G05870.4		AT5G51120.1	AT1G76150.1
	AT3G07590.2					AT2G34840.1
AT1G78170.1			AT4G12320.1			AT2G37660.1
AT5G12950.1	AT3G26370.1	AT1G26630.1	AT5G65440.2
AT5G03070.1	AT3G62910.1	AT1G17440.2				AT5G21482.1
		AT1G01170.2				AT4G10300.1
	AT1G22360.2	AT2G35510.1	AT5G04590.1			AT3G61610.1
	AT3G01130.1	AT3G54100.1	AT4G11600.1			AT4G17250.1
AT3G17040.2	AT1G74230.1	AT4G02080.1
AT1G18660.1		AT2G37660.1				AT5G34838.1
	AT3G15130.1	AT5G58700.1	AT4G23980.1			AT3G09980.1
AT3G16250.1	AT1G58080.1	AT3G09980.1	AT1G18440.1			AT1G44820.1
AT2G19750.1	AT3G61800.1	AT5G57270.3	AT2G03350.1
AT1G53500.1	AT5G17010.3	AT2G21320.1	AT5G12430.1			AT3G09980.1
AT2G26340.1	AT5G41190.1	AT2G21340.2	AT5G19280.2			AT5G30510.1
AT5G13880.1	AT5G53580.1	AT3G21230.1	AT1G78170.1			AT1G05270.1
	AT4G14040.1					AT4G10380.1
	AT3G02590.1	AT2G31290.2	AT1G53500.1			AT2G37220.1
AT1G77590.1	AT3G05790.1	AT5G55860.1	AT4G14040.1			AT1G36980.1
	AT2G21280.1	AT5G06250.2	AT2G26340.1			AT1G44750.2
AT5G27360.1	AT2G17370.1		AT4G02530.1			AT3G51570.1
AT2G45660.1	AT2G23910.1	AT1G70830.3	AT1G07950.1			AT5G40510.1
AT5G53760.2	AT5G48590.1	AT2G34750.1	AT1G79450.1			AT5G12430.1
AT2G30420.1	AT1G26830.1	AT1G80900.1	AT1G65980.1			AT3G01435.1
		AT3G53990.1	AT5G03070.1
AT5G04590.1		AT1G01160.1	AT5G53440.1			AT5G52220.2
AT3G62820.1		AT2G32240.1	AT5G40230.1			AT1G32550.1
		AT5G37890.1	AT5G18430.1
			AT5G18430.1			AT4G12320.1
		AT5G53045.1	AT5G41240.1			AT2G01170.1
		AT3G09980.1	AT2G20480.1			AT5G53940.1
						AT3G55500.1
			AT3G06483.1
AT5G19280.2		AT4G01910.1	AT3G02590.1			AT1G76610.1
AT5G12430.1			AT4G31780.2			AT4G11600.1
AT1G74360.1		AT1G02560.1	AT4G22890.2			AT2G31810.3
		AT4G39320.1	AT1G74440.1			AT5G01230.1
		AT5G27680.1	AT5G13650.1
AT5G22800.1		AT3G02490.1	AT1G65070.2
AT1G32400.3		AT2G44120.1	AT2G04842.1			AT5G22950.1
AT1G31330.1		AT2G01170.1				AT2G34750.1
AT5G41240.1						AT5G55860.1
AT5G62410.1		AT4G02710.1	AT1G02910.1			AT3G62840.1
		AT4G39160.1	AT4G12570.1
AT4G10040.1		AT1G44770.1	AT5G09920.1			AT5G13930.1
AT5G40610.1		AT1G78170.1	AT2G39840.1			AT4G03020.2
						AT2G31810.3
		AT2G44620.1				AT2G44620.1
AT4G09760.1
AT1G68230.2						AT1G22510.1
		AT5G41060.1
AT3G57230.2		AT2G21380.1	AT1G80600.1
AT3G06840.1		AT1G03365.1	AT3G55080.1			AT5G08370.1
						AT2G34355.1
AT2G44920.2			AT5G62630.1			AT5G13780.1
AT4G34360.1		AT2G33860.1	AT2G23910.1
AT1G15270.1		AT3G15460.1	AT4G26900.1			AT1G24170.1
		AT5G60170.2	AT1G12800.1			AT4G28630.1
		AT1G69390.1	AT3G62910.1
AT1G65420.1		AT1G03457.1	AT5G04740.1			AT2G35050.1
		AT2G26340.1				AT5G50720.1
AT1G27385.1		AT4G10040.1	AT5G04590.1			AT1G36980.1
AT1G20410.1		AT2G19880.2
AT5G04970.1		AT1G24170.1	AT5G58700.1			AT2G16510.1
AT2G39840.1		AT2G45670.1	AT2G19740.1			AT2G30490.1
AT1G65260.1		AT1G76610.1				AT4G24780.2
		AT2G34790.1				AT4G11890.3
AT1G18440.1		AT1G78420.2				AT2G31250.1
AT1G65070.2		AT4G31300.3				AT5G06310.1
AT4G32670.1			AT3G09980.1			AT1G01170.2
AT1G76610.1		AT2G29980.1	AT1G32400.3			AT5G06580.1
		AT5G06310.1				AT5G01230.1
			AT1G21060.1			AT1G01160.1
AT1G64820.1			AT1G03360.1			AT5G13930.1
AT1G20300.1			AT5G11410.1			AT5G08690.1
AT3G49142.1
AT5G65440.2						AT3G60600.1
AT3G53900.2						AT1G32870.1
AT3G05910.1			AT4G11670.1			AT4G11310.1
						AT2G34970.1
AT4G26900.1			AT5G48580.1			AT5G14590.1
AT5G50720.1			AT1G65230.1			AT4G11890.3
			AT1G68660.1
AT5G10620.1			AT4G14030.2			AT1G07950.1
AT5G12950.1			AT5G02200.2			AT1G60770.1
AT1G42690.1			AT5G59460.1			AT2G22400.1
AT2G28605.1			AT2G44920.2			AT5G10320.1
AT1G69325.1			AT2G33860.1			AT3G56630.1
AT3G10520.1			AT4G14030.2			AT2G36160.1
AT3G04670.1
AT5G13650.1			AT4G33950.1			AT1G03360.1
			AT4G09680.1			AT3G63520.1
AT5G14910.1			AT3G15870.1
AT1G31330.1			AT5G62410.1			AT3G49250.1
						AT5G54630.1
AT5G57190.1						AT5G59300.1
AT5G40240.2			AT3G53900.2
						AT1G26630.1
AT5G06310.1			AT5G13520.1			AT3G62860.1
AT2G45750.1						AT3G62840.1
			AT3G26700.1			AT5G05170.1
AT5G18350.1			AT3G29670.1			AT2G34420.1
			AT4G32320.1			AT3G05790.1
AT3G55080.1			AT3G11510.1
AT4G16440.1						AT1G79450.1
AT3G56570.1			AT5G13930.1
AT5G55550.4			AT1G14820.3			AT2G33860.1
			AT3G61610.1			AT5G14610.2
AT1G65230.1			AT3G13120.2			AT5G13650.1
						AT1G70830.3
			AT5G09650.1			AT1G03330.1
AT2G20480.1			AT2G35660.1			AT4G39160.1
			AT3G15220.1			AT1G32050.1
AT1G04530.1			AT5G62130.1			AT3G23280.1
			AT4G17620.1			AT3G01520.1
AT5G48580.1			AT2G45660.1
AT3G49120.1						AT1G02560.1
			AT4G17640.1			AT3G50620.1
			AT1G23440.1			AT5G11410.1
						AT2G30150.1
						AT5G04920.1
AT5G04970.1						AT2G34860.2
			AT4G12130.1
			AT2G44230.1			AT5G11170.1
AT4G14030.2			AT2G35390.2
AT5G10320.1			AT3G08590.2			AT4G11670.1
AT5G58670.1			AT3G26950.1			AT1G22450.1
AT1G15030.1			AT5G03910.1			AT2G30360.1
AT3G26950.1			AT2G05990.2			AT3G49120.1
AT1G42690.1			AT3G57230.2			AT4G14040.1
			AT3G59380.1			AT1G78420.2
			AT5G54270.1			AT5G53160.2
AT3G14770.1			AT1G76150.1			AT4G30080.1
AT3G01435.1			AT5G04920.1			AT2G22360.1
AT5G50720.1						AT2G20480.1
			AT5G06310.1			AT2G03350.1
AT3G56630.1			AT5G06265.3
AT1G24170.1			AT5G02180.1			AT5G10650.2
			AT2G17370.1
AT1G42690.1			AT1G18660.1			AT2G39900.1
			AT3G51570.1			AT1G30300.1
AT3G45040.1			AT5G54270.1
AT1G52540.1			AT3G25830.1			AT3G17020.1
AT5G56290.1						AT5G06410.1
			AT1G12640.1			AT3G27390.1
AT2G21380.1			AT3G09980.1			AT3G18640.1
AT1G12800.1						AT5G48440.1
AT3G06760.1			AT4G17670.1
AT1G68660.1			AT3G08010.1			AT4G21110.1
AT5G18430.1			AT5G41190.1			AT4G11690.1
AT5G48610.1						AT5G58900.1
AT1G77590.1			AT4G34360.1			AT5G58670.1
AT1G42690.1			AT4G11260.1			AT5G06270.1
AT1G15780.1			AT2G36080.1			AT2G32390.1
AT1G17820.1			AT3G09980.1			AT1G22360.2
AT5G05820.1			AT5G60910.1
AT3G01480.1			AT3G11750.1
AT2G25840.1			AT2G38480.1			AT5G51140.1
AT5G18080.1			AT3G07560.1			AT1G64710.1
AT2G35660.1
			AT4G10080.1			AT5G10490.3
AT5G01230.1			AT1G15030.1			AT4G18010.1
AT5G18030.1						AT5G44820.1
AT5G10490.3			AT5G02250.1
AT2G23360.1			AT5G01230.1			AT5G48590.1
AT3G49250.1			AT5G13930.1			AT4G33905.1
						AT2G31290.2
AT3G57430.1			AT3G05790.1
			AT4G23980.1
AT1G27510.1			AT4G01910.1			AT5G17680.1
AT5G03910.1			AT5G40510.1
			AT3G08610.1			AT5G53570.2
			AT1G26630.1
AT3G52960.1			AT2G16430.2			AT2G35190.1
AT2G47350.1			AT1G22510.1			AT4G26430.1
AT4G12130.1			AT3G62820.1			AT2G05990.2
AT1G78590.1			AT3G19810.1			AT3G20090.1
AT3G11750.1			AT3G07590.2			AT4G14000.1
AT3G62840.1			AT3G52390.2			AT4G10040.1
AT5G18020.1						AT3G06130.1
			AT1G02960.2			AT1G31330.1
AT3G62840.1			AT5G22800.1			AT4G12570.1
AT3G07560.1			AT5G43470.2			AT4G21580.1
AT2G25840.1			AT1G80900.1			AT1G26930.1
AT5G05660.1			AT1G24040.2
AT4G25050.1			AT3G15130.1			AT3G11750.1
AT5G06260.1			AT5G22850.1
AT1G80380.3						AT1G68820.1
AT1G11500.1			AT1G64820.1			AT4G25840.1
AT4G22890.2						AT5G22800.1
AT5G58700.1			AT1G04550.2
						AT2G36950.1
AT3G04600.3			AT5G51010.1			AT5G43470.2
AT5G13110.1			AT5G53570.2			AT3G08590.2
			AT5G18200.1			AT5G59050.1
AT1G19940.1			AT5G06260.1			AT3G27240.1
AT4G25050.1			AT2G34970.1			AT3G46790.1
AT1G67790.1			AT3G10525.1			AT3G26370.1
AT5G50530.1			AT5G19280.1			AT5G22850.1
AT1G01790.1			AT2G23890.1			AT1G03365.1
			AT1G65410.1			AT5G59460.1
AT1G01170.2			AT1G03290.2			AT2G36720.1
AT5G48940.1			AT3G08660.1			AT1G26945.1
AT4G29750.1			AT5G44820.1
			AT5G57270.3
AT1G32070.2			AT1G32150.1
AT5G18200.1			AT5G34838.1			AT1G05870.4
AT3G02490.1
AT4G12320.1			AT5G59600.1			AT1G77060.1
AT2G32170.1			AT2G43320.2
AT2G18760.1			AT3G06778.1			AT1G17280.2
AT5G03380.2			AT2G29370.1			AT1G47670.1
AT1G80030.2			AT3G03305.1			AT1G80900.1
AT4G10990.1			AT1G33140.1			AT3G07590.2
			AT1G31330.1			AT4G20970.1
AT2G36990.1			AT4G09580.1			AT5G58990.1
AT1G29430.1
AT3G14205.1						AT5G16330.1
			AT4G02880.2			AT1G48760.3
AT2G22430.1			AT1G65430.1			AT5G37890.1
			AT5G50720.1			AT5G02200.2
AT1G48760.3			AT4G32710.1			AT3G13120.2
						AT3G20120.2
			AT3G01435.1			AT4G24590.1
AT1G07080.1			AT1G22450.1			AT4G32400.1
AT5G27350.1			AT2G28605.1			AT3G56940.1
AT5G41070.1
AT3G26370.1						AT3G24090.1
AT5G07620.1			AT2G25950.1			AT1G70790.1
			AT1G65930.1			AT5G18210.1
AT2G44230.1						AT3G26410.1
AT3G21760.1			AT5G38520.1			AT5G65440.2
			AT2G44620.1			AT3G30380.2
			AT2G31250.1			AT4G34360.1
AT2G16430.2			AT5G19660.1			AT2G36480.3
AT2G19880.2						AT4G25840.1
AT5G04920.1			AT5G43470.2
AT5G06580.1						AT5G54250.2
AT3G13120.2			AT4G25050.1			AT4G11740.1
AT3G50620.1						AT2G34410.2
AT5G03500.3			AT1G19940.1
			AT2G34310.3			AT2G39840.1
AT2G36160.1
AT2G34355.1			AT1G27385.1
AT1G70790.1			AT5G58900.1			AT5G16520.1
AT2G28605.1			AT1G07910.2
			AT1G25220.1
AT5G55530.2			AT5G16180.1			AT1G65430.1
AT2G03140.2			AT5G17010.3
AT5G16180.1			AT3G56630.1			AT1G01090.1
			AT1G20300.1			AT5G03370.1
AT1G32150.1			AT1G78420.2			AT3G08610.1
			AT4G17810.1			AT2G44920.2
AT3G51430.2			AT3G54670.2
AT1G80900.1			AT1G48400.1			AT5G54310.1
			AT4G03020.2			AT5G09420.1
AT5G19280.1			AT1G45201.1			AT5G01800.1
AT2G21340.2						AT4G32670.1
AT5G36740.1			AT5G56290.1
AT4G01930.1			AT4G10990.1			AT2G02400.1
AT1G12350.1			AT5G18190.1			AT3G04290.1
AT1G03330.1			AT5G01230.1			AT2G21050.1
AT3G11510.1			AT3G18640.1
AT1G02270.1						AT5G05170.1
AT1G58210.1						AT3G05910.1
AT2G45140.1			AT4G25050.1			AT4G18375.2
			AT3G06760.1			AT1G53500.1
AT5G23590.2						AT4G31990.3
			AT1G03365.1
AT1G28650.1			AT2G34750.1
AT4G09580.1			AT5G04970.1			AT5G10760.1
AT3G45100.2						AT2G25310.1
AT5G60200.1			AT1G71500.1			AT4G02480.1
AT4G27500.1						AT2G31955.2
			AT3G45100.2
			AT5G35220.1
AT3G05200.1			AT5G07130.1			AT4G30620.1
AT1G50240.2			AT1G02560.1
AT1G29510.1			AT3G14410.1			AT4G14030.2
			AT3G56040.1			AT1G04080.1
						AT3G21760.1
			AT2G25930.1
AT1G65270.1			AT5G30510.1
AT1G61840.1
AT5G58900.1			AT1G09880.1			AT5G60910.1
AT4G12570.1						AT4G01690.1
AT1G47230.1			AT4G01310.1			AT1G80600.1
AT4G17970.1			AT1G02150.1			AT4G25050.1
AT5G40230.1			AT1G70790.1			AT1G68370.1
AT5G02250.1			AT1G31330.1			AT4G38220.1
			AT1G78010.1			AT2G26340.1
AT3G10525.1
			AT5G08010.1			AT2G29370.1
AT3G60320.1			AT2G23360.1			AT4G32560.2
AT2G35680.1			AT1G44750.2			AT5G48730.1
AT4G01860.2			AT2G36990.1
AT1G74070.1			AT4G10790.1
			AT2G44120.1			AT2G28160.1
AT4G22340.3			AT5G58670.1			AT4G25050.1
AT5G02260.1						AT2G21050.1
			AT2G24390.1
AT4G39970.1			AT5G18350.1			AT4G09580.1
			AT2G03140.2
AT5G23670.2			AT1G72710.1			AT5G42890.1
AT4G32400.1			AT5G17520.1
AT1G14820.3			AT5G02470.3			AT3G22190.2
AT2G47760.1			AT3G10920.1			AT5G54800.1
AT1G33140.1			AT2G31810.3
AT3G48780.1						AT1G76090.1
AT5G18700.1						AT5G53440.1
AT3G54430.1			AT1G04080.1
			AT4G01930.1			AT1G65260.1
AT3G14410.1			AT5G37500.1			AT2G34070.1
AT4G01650.1						AT2G36360.2
			AT4G28610.1			AT3G02490.1
AT5G05170.1			AT4G10300.1			AT4G29530.1
AT5G53440.1			AT5G48730.1			AT2G21380.1
			AT4G37280.1			AT1G66780.1
						AT1G11500.1
			AT2G32240.1			AT1G30120.1
			AT5G06410.1
AT3G54670.2						AT1G56500.1
AT3G29670.1			AT2G31290.2			AT1G07080.1
AT1G60770.1						AT2G44140.1
			AT3G08890.2			AT3G04670.1
AT5G54270.1			AT4G22340.3			AT3G56570.1
			AT1G25290.2			AT5G59560.2
						AT4G26900.1
			AT4G11680.1			AT3G20020.1
AT1G80600.1
			AT4G17100.1			AT4G10080.1
AT1G65430.1			AT3G10050.1			AT5G58700.1
AT3G14840.2			AT5G06250.2			AT4G28540.1
			AT3G49120.1			AT2G29970.1
			AT2G35680.1
AT4G32710.1			AT5G18080.1
AT5G62130.1			AT3G46790.1
			AT5G22950.1
AT3G08890.2			AT2G36720.1
AT1G10650.1						AT1G25220.1
AT5G13520.1			AT3G55500.1
AT2G37270.2			AT3G13930.1			AT1G15750.4
AT2G43820.1			AT5G18350.1			AT4G10080.1
			AT1G17340.1			AT3G53990.1
			AT5G53300.4
AT5G39530.1			AT4G13820.1			AT3G48530.1
			AT2G35050.1
AT5G55760.1			AT5G05170.1			AT1G65930.1
AT1G17340.1						AT3G45100.2
AT2G16990.2						AT2G34470.1
AT3G05790.1			AT5G27360.1			AT1G20300.1
AT3G62860.1						AT2G34340.1
AT4G33950.1			AT4G24780.2			AT2G35510.1
AT1G03290.2			AT4G33670.1
						AT5G24340.1
AT1G60010.1			AT2G23980.1			AT5G14260.2
AT1G02910.1			AT3G06483.1			AT1G16440.1
						AT2G34250.2
AT2G21960.1			AT1G44170.2			AT1G04550.2
AT3G03420.1			AT1G72620.1			AT4G01910.1
AT4G03020.2			AT5G43470.2			AT1G27450.1
AT5G48590.1			AT1G76610.1			AT2G34790.1
AT2G39900.1			AT3G18524.1			AT3G30180.1
						AT2G43400.1
AT3G18750.3			AT5G04970.1			AT2G36990.1
AT5G53760.2						AT5G11980.1
AT3G02590.1			AT3G49120.1			AT4G15510.3
AT2G23890.1			AT1G17820.1			AT5G56790.1
			AT2G35190.1
AT3G27390.1						AT2G21370.2
AT3G62600.1			AT2G04850.1			AT5G04740.1
			AT2G45660.1			AT2G37250.1
AT5G58670.1			AT5G18800.2			AT3G63170.1
AT2G34750.1			AT5G37890.1			AT1G74230.1
						AT3G20000.1
AT2G36720.1			AT3G60320.1			AT1G78850.1
AT5G57270.3			AT3G46670.1			AT3G14170.1
AT2G29370.1			AT1G65700.2			AT3G06483.1
			AT2G21960.1			AT5G59600.1
AT4G24020.1			AT1G36980.1			AT4G33820.1
			AT5G18480.1			AT3G24350.1
AT1G16310.1						AT5G58010.1
AT2G34310.3						AT2G37270.2
AT2G32000.1			AT2G34355.1			AT1G65070.2
			AT2G37220.1			AT2G21240.2
AT5G59600.1			AT5G55000.2
			AT3G56630.1			AT5G18190.1
AT1G61580.1			AT1G65270.1
			AT1G66780.1
AT1G01180.1			AT1G01790.1			AT5G63010.1
AT5G04590.1			AT4G21650.1			AT4G33670.1
AT4G28830.1
AT3G02340.1						AT2G36410.1
			AT2G32000.1			AT1G12930.1
AT1G29760.1						AT3G11600.1
AT5G65210.5						AT5G66680.1
			AT5G10620.1			AT2G36420.1
AT5G53650.1			AT2G26040.1			AT1G18720.1
AT2G18850.1			AT4G26640.2			AT4G18570.1
AT4G09680.1			AT4G32400.1			AT5G27680.1
			AT1G58210.1			AT2G21960.1
AT4G25150.1			AT4G27830.1
AT5G18420.3			AT5G18700.1			AT5G43470.2
						AT2G34310.3
AT1G68820.1			AT5G04490.1			AT2G21340.2
AT5G10760.1			AT5G55550.4			AT4G30350.1
			AT4G29530.1			AT5G62130.1
AT5G17520.1						AT5G11500.1
			AT5G05660.1			AT4G18975.4
AT3G22750.1
AT2G32240.1			AT2G21240.2			AT5G10020.2
AT3G51570.1			AT3G22240.1			AT1G31330.1
AT5G15440.1			AT5G13780.1			AT2G25737.1
AT1G69220.1			AT2G41760.1
AT5G58350.1			AT1G01170.2			AT1G09880.1
			AT3G09980.1
AT5G18430.1						AT3G52390.2
			AT2G21050.1			AT5G10770.1
AT3G56630.1			AT2G39900.1			AT1G47630.1
AT5G09920.1						AT1G27060.1
AT5G45430.2			AT3G54390.1			AT3G04600.3
AT2G21280.1			AT4G39970.1			AT5G58670.1
AT5G39530.1			AT1G11500.1			AT3G07560.1
						AT1G25350.1
AT3G15130.1			AT1G36980.1			AT1G33330.1
AT2G38025.1			AT1G32550.1
AT5G04490.1			AT4G39140.5			AT1G65980.1
			AT5G42890.1			AT1G07910.2
AT1G48400.1			AT4G28830.1
AT1G26630.1						AT2G27030.1
AT5G40610.1			AT5G20570.1			AT2G23980.1
			AT1G30810.2			AT3G60190.1
			AT3G62840.1			AT1G48660.1
AT1G58520.1			AT5G16520.1			AT2G36430.1
AT1G56580.1			AT2G34470.1			AT5G04590.1
AT2G24390.1			AT2G32170.1
AT3G56040.1			AT2G32680.1			AT2G17370.1
			AT3G51430.2			AT1G77610.1
AT4G01910.1						AT3G57220.1
AT5G20090.2			AT2G05760.1
AT1G78420.2			AT3G57920.1			AT5G50840.2
			AT1G26930.1			AT1G64820.1
AT2G30490.1			AT5G04740.1			AT2G04842.1
AT2G01290.1			AT3G56570.1			AT1G78895.1
AT3G16000.1			AT4G11690.1
AT4G10080.1
			AT4G14950.1			AT1G12930.1
AT3G25960.1			AT2G36750.1			AT1G70740.1
AT3G16180.1			AT4G30080.1			AT5G20350.1
			AT3G06840.1
AT2G22400.1			AT2G45580.1			AT1G25290.2
AT4G33670.1			AT1G15780.1			AT5G47840.1
AT2G34970.1			AT4G32690.1			AT3G15130.1
AT3G06483.1			AT5G55530.2			AT2G34650.1
AT1G04960.1						AT4G24240.1
AT1G66230.1			AT2G37770.2			AT5G60400.3
AT1G25290.2			AT2G30490.1			AT1G27510.1
AT3G08980.1			AT4G10040.1			AT1G31940.1
AT3G59780.1						AT2G44230.1
AT3G51300.1			AT5G53170.1			AT3G21690.1
AT5G58010.1						AT4G02100.1
AT2G35940.3			AT4G27390.1			AT2G36080.1
AT2G36480.3						AT3G26700.1
			AT3G01480.1			AT3G10920.1
						AT4G30935.1
			AT4G02480.1			AT5G17520.1
AT4G10790.1			AT3G62860.1
AT5G18420.3						AT3G01480.1
AT4G01060.3			AT2G36420.1			AT1G18440.1
						AT2G23360.1
AT3G23490.1			AT4G01060.3			AT4G21980.2
AT4G02480.1			AT5G40240.2			AT4G02195.1
AT5G53045.1			AT1G44790.1			AT2G24040.1
AT3G14430.1						AT1G04940.1
						AT4G31780.2
AT5G46240.1			AT5G03380.2			AT3G04605.1
AT1G01090.1			AT5G08690.1
AT4G23980.1			AT3G05200.1
AT3G18640.1			AT2G31955.2			AT5G22500.1
AT5G09650.1			AT1G05210.1
AT3G07870.1			AT3G62840.1
AT5G07910.1			AT1G26830.1			AT4G39320.1
AT4G02580.1						AT3G18524.1
AT4G29670.1			AT4G01060.3			AT3G61800.1
AT4G03110.1						AT5G17010.3
AT1G02560.1						AT5G16380.1
AT2G03350.1			AT5G58670.1			AT2G41150.2
AT5G20570.1						AT5G14240.1
						AT5G07620.1
AT1G56500.1			AT2G36160.1			AT5G45840.2
AT5G43150.1			AT3G09980.1			AT1G78170.1
			AT3G61800.1			AT5G05820.1
			AT3G14205.1			AT5G18350.1
AT2G45980.1			AT4G17970.1
			AT4G32250.3
			AT2G36840.1
AT2G35260.1
AT5G58990.1			AT1G20410.1			AT3G14840.2
AT1G03360.1			AT1G70740.1			AT4G10990.1
AT1G21400.1			AT1G61150.1			AT5G07240.1
AT3G05180.1			AT3G04670.1			AT5G64380.1
			AT3G06130.1			AT2G42670.2
AT1G47240.1			AT4G33210.1			AT5G53050.3
AT2G33020.1			AT5G11500.1
AT5G43930.4			AT1G05550.2			AT3G01410.2
			AT3G60600.1			AT1G12800.1
AT3G26700.1			AT3G24090.1			AT3G57230.2
AT5G22320.1						AT1G61150.1
			AT5G59050.1
			AT5G50530.1
						AT5G23480.1
			AT3G07870.1
			AT3G30180.1
			AT1G24170.1			AT2G03620.2
			AT2G45140.1			AT1G01180.1
			AT2G01290.1			AT4G21830.2
						AT1G33140.1
			AT1G48760.3			AT3G14940.1
			AT1G04400.1			AT4G20440.4
			AT5G02410.1			AT5G48940.1
			AT1G78590.1			AT5G56580.1
			AT5G47830.1			AT1G72710.1
			AT1G80380.3			AT3G54100.1
			AT1G26945.1
			AT1G50600.1
						AT5G04240.1
			AT1G61670.1			AT3G22750.1
						AT4G09680.1
			AT1G31940.1
			AT2G34840.1			AT5G08630.1
						AT5G18570.1
						AT1G22570.1
			AT2G40950.1			AT5G41240.1
			AT2G30150.1			AT5G09920.1
						AT5G60360.1
			AT1G44770.1
			AT5G58350.1			AT5G04700.1
			AT4G02710.1
			AT2G42770.1
						AT5G04970.1
			AT1G22330.1			AT3G57230.1
			AT3G44735.2			AT2G03440.1
						AT4G20020.2
						AT5G18800.2
						AT1G44170.2
			AT1G15270.1
			AT3G59380.1			AT5G02180.1
			AT1G60770.1
			AT5G53760.2			AT1G48400.1
			AT3G26650.1
						AT3G52640.1
						AT5G23250.1
			AT1G09920.1
						AT1G35670.1
			AT5G54630.1			AT3G60190.1
						AT5G18475.1
			AT4G17830.1			AT1G65230.1
						AT3G07565.1
			AT1G74070.1
			AT5G04240.1
			AT1G42690.1
			AT3G01440.1			AT1G02960.2
						AT2G05760.1
						AT1G50570.2
						AT1G80030.2
			AT1G67790.1			AT5G18860.1
			AT4G14805.1			AT3G06760.1
			AT3G50620.1
			AT4G10080.1			AT1G22550.1
			AT2G03620.2
			AT1G42690.1			AT2G43320.2
			AT2G37270.2			AT2G34710.1
						AT5G12310.1
			AT3G02150.2			AT5G06265.3
			AT5G28020.6			AT4G02880.2
			AT5G04480.1			AT2G34450.1
			AT4G18975.4			AT2G36360.2
						AT5G02250.1
			AT5G60200.1			AT4G39280.1
			AT1G08220.2			AT2G28605.1
			AT5G57190.1
			AT5G27350.1			AT3G62600.1
			AT3G17020.1			AT5G08550.1
			AT2G31810.3			AT3G05850.1
			AT5G53160.2			AT5G14680.1
			AT2G38025.1			AT3G24090.1
			AT1G01180.1			AT3G50820.1
						AT2G37060.1
			AT5G63010.1			AT4G09760.1
			AT1G07080.1			AT4G27500.1
						AT3G15460.1
			AT3G14840.2			AT1G27385.1
			AT2G36480.3			AT5G18080.1
			AT1G42690.1			AT4G27000.1
			AT1G30630.1
			AT3G09980.1			AT3G59380.1
			AT3G27390.1			AT4G27500.1
						AT2G45580.1
			AT2G36950.1
			AT3G04605.1			AT3G16420.3
						AT5G41800.1
			AT5G53580.1			AT1G33265.1
			AT1G68370.1			AT5G22390.1
			AT2G34410.2			AT3G22180.1
			AT5G48440.1
			AT2G32260.1			AT1G65420.1
			AT4G17250.1			AT2G29320.1
			AT4G21110.1			AT5G41620.1
			AT3G20000.1			AT1G74360.1
						AT3G62850.1
			AT4G01860.2			AT2G34780.2
						AT1G09920.1
			AT2G21050.1
			AT5G12950.1			AT5G18430.1
			AT2G32520.1
			AT5G45840.2			AT1G29550.1
						AT5G50720.1
			AT2G35510.1			AT5G02260.1
			AT1G43620.3
			AT5G10760.1
			AT3G05910.1			AT4G11260.1
			AT2G37660.1			AT2G24060.1
			AT5G18420.3			AT3G02510.1
			AT4G27020.1
						AT1G58080.1
			AT1G50570.2
			AT5G20570.1			AT3G55080.1
						AT5G41190.1
			AT4G02195.1			AT4G18530.1
			AT4G25130.1			AT3G01310.1
			AT1G42690.1			AT5G43470.2
			AT4G30620.1
			AT2G28605.1			AT1G22550.1
						AT5G51410.3
						AT4G13820.1
			AT4G29670.1
			AT1G77590.1
			AT4G14000.1
			AT5G13800.1			AT1G68230.2
			AT2G37250.1			AT3G01320.1
			AT5G18860.1			AT1G03760.1
			AT2G19580.1			AT4G20260.3
			AT5G02260.1			AT4G31300.3
			AT4G21750.2
			AT5G03370.1			AT5G04170.1
						AT1G21060.1
			AT5G51120.1			AT1G29510.1
			AT1G14400.2			AT3G06840.1
			AT1G26470.1
			AT1G08210.1			AT2G36810.1
			AT5G03940.1			AT5G57270.3
			AT3G16250.1			AT3G01130.1
			AT2G34070.1
			AT1G18720.1
			AT2G28160.1			AT5G18430.1
						AT2G03350.1
			AT1G80030.2			AT1G15030.1
			AT2G31955.2
			AT5G53370.1
			AT5G05170.1			AT3G14410.1
			AT1G01800.1			AT5G40810.2
			AT5G65530.1			AT5G02410.1
			AT5G55760.1			AT3G02400.1
			AT5G53760.2			AT5G58700.1
			AT5G11170.1			AT3G15220.1
			AT3G01920.1			AT2G33845.1
			AT5G53940.1			AT4G28830.1
			AT5G50720.1			AT3G16640.1
			AT5G48940.1			AT3G02680.1
			AT2G29320.1			AT5G20570.1
			AT4G11890.3			AT3G16030.1
			AT1G16445.1
			AT5G18420.3			AT1G32160.1
						AT5G10540.1
			AT2G36480.3			AT5G04590.1
			AT5G18080.1			AT1G51650.1
			AT1G65420.1
			AT1G12930.1			AT5G10860.1
						AT3G03305.1
			AT5G22390.1			AT5G52950.1
			AT3G44680.1			AT1G72620.1
			AT2G22430.1
						AT5G10620.1
			AT5G20090.2			AT3G08690.2
			AT2G34250.2			AT1G67690.1
			AT3G02740.1			AT3G51430.2
			AT5G18475.1			AT1G02910.1
			AT5G18640.1			AT3G22240.1
			AT4G28540.1			AT5G18200.1
			AT1G68230.2			AT1G26570.1
						AT5G53045.1
						AT2G36840.1
			AT3G55005.1
			AT3G55380.1			AT2G35680.1
						AT2G34070.1
			AT5G39530.1			AT5G60170.2
						AT4G25150.1
						AT2G41710.3
						AT1G60140.1
						AT1G17440.2
						AT5G15780.1
						AT4G23980.1
						AT2G29300.1
						AT4G28030.1
						AT2G36480.3
						AT3G05200.1
						AT3G60260.4
						AT4G01860.2
						AT1G58520.1
						AT1G15780.1
						AT1G74070.1
						AT2G16990.2
						AT1G49310.1
						AT1G61670.1
						AT1G09970.1
						AT1G44790.1
						AT2G32240.1
						AT5G53370.1
						AT5G50530.1
						AT2G21280.1
						AT1G42690.1
						AT5G09650.1
						AT3G01440.1

## Sheet: black_GO_GEMs
Analysis Type:	PANTHER Overrepresentation Test (Released 20230705)
Annotation Version and Release Date:	GO Ontology database DOI: 10	5281/zenodo	7942786 Released 2023-05-10
Analyzed List:	upload_1 (Arabidopsis thaliana)
Reference List:	Arabidopsis thaliana (all genes in database)
Test Type:	FISHER
Correction:	FDR
GO biological process complete	Arabidopsis thaliana - REFLIST (27430)	upload_1 (668)	upload_1 (expected)	upload_1 (over/under)	upload_1 (fold Enrichment)	upload_1 (raw P-value)	upload_1 (FDR)
membrane lipid metabolic process (GO:0006643)	111	11	2	70	+	4	7	1	0.0063	2	0.89
photosynthesis, light reaction (GO:0019684)	165	16	4	2	+	3	98	7	4.2e-05	2	0.048
photosynthesis (GO:0015979)	248	22	6	4	+	3	64	6	1.8e-06	3	0.0019
generation of precursor metabolites and energy (GO:0006091)	391	24	9	52	+	2	52	6	0.00065	1	0.51
organophosphate metabolic process (GO:0019637)	563	31	13	71	+	2	26	5	0.00023	1	0.24
lipid biosynthetic process (GO:0008610)	852	40	20	75	+	1	93	1	0.0028	2	0.5
cellular lipid metabolic process (GO:0044255)	1115	52	27	15	+	1	92	1	0.00087	5	0.006
cellular catabolic process (GO:0044248)	1081	47	26	33	+	1	79	2	0	3	0.25
lipid metabolic process (GO:0006629)	1474	64	35	90	+	1	78	1	0.00041	4	0.02
response to light stimulus (GO:0009416)	2202	95	53	63	+	1	77	1	3.5e-06	8	0.00051
heterocycle biosynthetic process (GO:0018130)	1163	50	28	32	+	1	77	2	0.0016	3	0.41
response to radiation (GO:0009314)	2315	99	56	38	+	1	76	8	3.5e-07	6	0.00077
organonitrogen compound biosynthetic process (GO:1901566)	1794	76	43	69	+	1	74	4	4.8e-05	1	0.07
organic cyclic compound biosynthetic process (GO:1901362)	1625	65	39	57	+	1	64	1	0.0037	2	0.6
gene expression (GO:0010467)	1502	60	36	58	+	1	64	2	0.0098	4	0.45
cellular nitrogen compound biosynthetic process (GO:0044271)	1879	73	45	76	+	1	60	1	0.0045	2	0.66
organic substance catabolic process (GO:1901575)	1939	73	47	22	+	1	55	3	0.0032	4	0.83
cellular biosynthetic process (GO:0044249)	3326	125	81	0	+	1	54	1	5.8e-05	6	0.0088
catabolic process (GO:0009056)	2266	85	55	18	+	1	54	1	0.0023	2	0.58
cellular component organization (GO:0016043)	2839	102	69	14	+	1	48	9	0.00012	1	0.99
organic substance biosynthetic process (GO:1901576)	4505	161	109	71	+	1	47	5	1.3e-06	2	0.0091
small molecule metabolic process (GO:0044281)	3100	109	75	49	+	1	44	1	0.0027	2	0.58
biosynthetic process (GO:0009058)	4867	169	118	53	+	1	43	1	4.5e-05	6	0.0086
cellular metabolic process (GO:0044237)	9231	320	224	80	+	1	42	6	7.5e-13	1	2.8e-09
cellular nitrogen compound metabolic process (GO:0034641)	4685	161	114	9	+	1	41	5	9.7e-05	2	0.012
nucleobase-containing compound metabolic process (GO:0006139)	3660	124	89	13	+	1	39	1	0.0084	3	0.17
organic cyclic compound metabolic process (GO:1901360)	4888	165	119	4	+	1	39	1	9e-05	3	0.043
heterocycle metabolic process (GO:0046483)	4332	146	105	50	+	1	38	4	0.00059	1	0.13
cellular component organization or biogenesis (GO:0071840)	3621	122	88	18	+	1	38	2	0.0071	4	0.15
cellular aromatic compound metabolic process (GO:0006725)	4712	157	114	75	+	1	37	4	0.00014	1	0.07
primary metabolic process (GO:0044238)	9996	331	243	43	+	1	36	9	1.9e-11	1	4e-08
organonitrogen compound metabolic process (GO:1901564)	6362	209	154	93	+	1	35	2	2.2e-05	9	0
response to abiotic stimulus (GO:0009628)	4740	154	115	43	+	1	33	1	0.0093	3	0.23
metabolic process (GO:0008152)	12903	418	314	23	+	1	33	2	2e-15	1	1.5e-10
nitrogen compound metabolic process (GO:0006807)	9056	293	220	54	+	1	33	8	6e-08	8	1.3e-05
organic substance metabolic process (GO:0071704)	12086	386	294	33	+	1	31	2	3.2e-11	3	2.9e-08
response to stimulus (GO:0050896)	9761	305	237	71	+	1	28	1	2.7e-06	9	3e-05
cellular process (GO:0009987)	15272	470	371	92	+	1	26	1	7.7e-13	5	2e-11
macromolecule metabolic process (GO:0043170)	8531	261	207	75	+	1	26	1	0.0006	4	0.054

## Sheet: black_GO_full
Analysis Type:	PANTHER Overrepresentation Test (Released 20230705)
Annotation Version and Release Date:	GO Ontology database DOI: 10	5281/zenodo	7942786 Released 2023-05-10
Analyzed List:	upload_1 (Arabidopsis thaliana)
Reference List:	Arabidopsis thaliana (all genes in database)
Test Type:	FISHER
Correction:	FDR
GO biological process complete	Arabidopsis thaliana - REFLIST (27430)	upload_1 (1290)	upload_1 (expected)	upload_1 (over/under)	upload_1 (fold Enrichment)	upload_1 (raw P-value)	upload_1 (FDR)
N-terminal protein amino acid acetylation (GO:0006474)	16	6		75	+	7	97	3	0.0026	3	0.55
protein acylation (GO:0043543)	78	14	3	67	+	3	82	6	2e-05	7	0.095
protein maturation (GO:0051604)	100	15	4	70	+	3	19	2	0	2	0.36
photosynthesis, light reaction (GO:0019684)	165	24	7	76	+	3	9	4	5.8e-05	1	0.037
circadian rhythm (GO:0007623)	133	17	6	25	+	2	72	4	0.0028	4	0.49
rhythmic process (GO:0048511)	133	17	6	25	+	2	72	4	0.0028	4	0.41
photosynthesis (GO:0015979)	248	31	11	66	+	2	66	3	5.9e-05	1	0.013
glycerolipid metabolic process (GO:0046486)	192	22	9	3	+	2	44	3	0.0025	3	0.61
generation of precursor metabolites and energy (GO:0006091)	391	41	18	39	+	2	23	9	5.4e-05	2	0.001
plastid organization (GO:0009657)	322	31	15	14	+	2	5	3	0.0095	4	0.22
organophosphate biosynthetic process (GO:0090407)	357	33	16	79	+	1	97	4	0.0094	4	0.92
organophosphate metabolic process (GO:0019637)	563	52	26	48	+	1	96	1	0.00078	3	0.036
amino acid metabolic process (GO:0006520)	605	50	28	45	+	1	76	2	0.0063	2	0.99
cellular catabolic process (GO:0044248)	1081	84	50	84	+	1	65	1	0.00087	3	0.042
lipid metabolic process (GO:0006629)	1474	113	69	32	+	1	63	1	3.5e-05	5	0.0046
organelle organization (GO:0006996)	1522	115	71	58	+	1	61	1	9.4e-05	6	0.0088
cellular lipid metabolic process (GO:0044255)	1115	84	52	44	+	1	60	6	2e-05	8	0.013
carboxylic acid metabolic process (GO:0019752)	1561	117	73	41	+	1	59	2	5.4e-05	8	0.0049
response to radiation (GO:0009314)	2315	169	108	87	+	1	55	4	9.8e-07	2	0.00083
response to light stimulus (GO:0009416)	2202	160	103	56	+	1	55	1	4.2e-06	6	0.0007
cellular component assembly (GO:0022607)	1035	75	48	67	+	1	54	4	0.0081	4	0.87
organonitrogen compound biosynthetic process (GO:1901566)	1794	128	84	37	+	1	52	7	9.1e-05	1	0.087
cellular component organization (GO:0016043)	2839	196	133	51	+	1	47	1	4.7e-06	6	0.00042
phosphate-containing compound metabolic process (GO:0006796)	1827	126	85	92	+	1	47	4	0.0003	6	0.043
phosphorus metabolic process (GO:0006793)	1875	129	88	18	+	1	46	3	0.00032	5	0.023
organic substance catabolic process (GO:1901575)	1939	133	91	19	+	1	46	2	0.00073	4	0.055
catabolic process (GO:0009056)	2266	155	106	57	+	1	45	6	5e-06	1	0.064
small molecule metabolic process (GO:0044281)	3100	212	145	79	+	1	45	7	8.1e-07	4	3e-05
establishment of localization (GO:0051234)	2502	169	117	67	+	1	44	4	7.1e-05	1	0.034
oxoacid metabolic process (GO:0043436)	2055	138	96	64	+	1	43	5	0.00044	7	0.071
transport (GO:0006810)	2449	162	115	17	+	1	41	2	0.00039	4	0.011
organic acid metabolic process (GO:0006082)	2175	142	102	29	+	1	39	1	0.0059	1	0.91
organonitrogen compound metabolic process (GO:1901564)	6362	412	299	20	+	1	38	2	5.1e-11	2	4e-09
localization (GO:0051179)	2932	187	137	89	+	1	36	3	0.00063	5	0.056
cellular metabolic process (GO:0044237)	9231	581	434	12	+	1	34	1	4.1e-15	1	6e-12
cellular component organization or biogenesis (GO:0071840)	3621	227	170	29	+	1	33	1	0.0003	2	0.064
primary metabolic process (GO:0044238)	9996	624	470	10	+	1	33	1	3.9e-16	1	9.7e-13
nitrogen compound metabolic process (GO:0006807)	9056	562	425	89	+	1	32	1	4.2e-13	1	3.5e-10
protein metabolic process (GO:0019538)	4634	286	217	93	+	1	31	1	8.3e-05	6	0.0091
heterocycle metabolic process (GO:0046483)	4332	266	203	73	+	1	31	7	6.1e-05	1	0.096
cellular nitrogen compound metabolic process (GO:0034641)	4685	284	220	33	+	1	29	8	5.5e-05	1	0.094
metabolic process (GO:0008152)	12903	781	606	81	+	1	29	2	3.2e-20	6	5.7e-17
organic substance biosynthetic process (GO:1901576)	4505	272	211	86	+	1	28	2	0.0001	3	0.072
organic substance metabolic process (GO:0071704)	12086	727	568	39	+	1	28	5	9e-17	1	1.2e-13
nucleobase-containing compound metabolic process (GO:0006139)	3660	220	172	13	+	1	28	2	0.0005	2	0.38
multicellular organismal process (GO:0032501)	5047	303	237	35	+	1	28	7	8.2e-05	1	0.093
cellular process (GO:0009987)	15272	912	718	22	+	1	27	2	8.5e-26	1	6.2e-22
response to stimulus (GO:0050896)	9761	581	459	5	+	1	27	9	5.2e-11	6	7.5e-08
organic cyclic compound metabolic process (GO:1901360)	4888	290	229	88	+	1	26	3	0.00026	5	0.028
cellular aromatic compound metabolic process (GO:0006725)	4712	279	221	60	+	1	26	5	0.00067	7	0.084
biosynthetic process (GO:0009058)	4867	288	228	89	+	1	26	4	0.00035	6	0.033
multicellular organism development (GO:0007275)	4702	278	221	13	+	1	26	6	0.00054	8	0.044
anatomical structure development (GO:0048856)	5760	339	270	89	+	1	25	9	4.6e-05	2	0.006
response to abiotic stimulus (GO:0009628)	4740	278	222	92	+	1	25	1	0.0027	1	0.57
macromolecule metabolic process (GO:0043170)	8531	497	401	20	+	1	24	3	7.3e-07	2	0.00035
developmental process (GO:0032502)	6156	358	289	51	+	1	24	1	0.00031	2	0.056
response to chemical (GO:0042221)	5314	309	249	91	+	1	24	7	0.00069	9	0.069

## Sheet: magenta_sig_GEMs
Ab	Bc	Pb	Vl	ROS_chit	ROS_flg	ROS_elf
	AT4G25050.1			AT1G76540.1	AT1G77480.1	AT1G77480.1
AT3G18020.1	AT5G58930.1			AT1G76540.1
		AT3G61680.1	AT1G02840.3	AT3G22425.2		AT5G06260.1
AT1G02840.3		AT2G31610.1		AT5G09740.1		AT3G28760.1
AT5G19510.1	AT5G38530.1	AT1G09310.1
AT3G43520.1	AT5G06260.1	AT2G43590.1	AT1G48800.1	AT3G21580.1	AT2G02760.1	AT2G43590.1
AT4G00570.1	AT5G56940.1		AT3G61680.1		AT1G74710.1
AT1G73020.2		AT2G35040.2	AT1G70680.1			AT5G18660.1
AT3G63500.2	AT5G49555.1				AT1G12120.1
			AT3G43960.1	AT3G12730.1	AT4G38220.2
			AT1G74310.1		AT5G09740.1	AT4G34860.2
			AT5G10140.4	AT3G11590.1
AT5G10140.4	AT3G61790.1				AT5G55120.1
AT1G71695.1	AT5G19510.1				AT1G76540.1	AT2G02760.1
AT1G76390.2	AT3G15090.1		AT4G11260.1			AT5G16140.2
	AT3G02230.1					AT1G26370.1
AT1G73100.1			AT5G10480.1			AT2G02500.1
AT1G79870.1	AT5G57140.1		AT1G74310.1			AT5G16140.2
					AT4G10080.1	AT5G13570.1
AT5G06260.1	AT3G54040.1	AT5G62910.1	AT1G79090.2			AT5G52410.2
			AT1G14610.1
AT2G23140.2	AT5G18500.2	AT3G54890.1	AT1G11560.1			AT4G14890.1
		AT3G50740.1	AT2G23360.1			AT4G32190.1
			AT3G10020.1		AT2G02500.1	AT5G48690.1
AT5G45920.1	AT5G13570.1	AT5G06060.1	AT5G10140.4		AT4G10800.1
AT2G34250.2	AT2G30010.1	AT5G39210.1				AT1G16240.2
AT4G11560.1					AT5G54400.1	AT3G21580.1
AT2G34840.1			AT4G08790.1		AT5G22875.2	AT4G34860.2
	AT4G25370.1		AT5G19510.1		AT4G02080.1	AT4G02740.1
AT4G08790.1			AT4G03000.2
		AT3G10020.1			AT5G60620.1	AT5G12480.1
	AT5G67488.1				AT2G25570.3
AT1G26370.1	AT3G10020.1	AT5G47570.1	AT1G25490.1			AT4G02080.1
AT1G01090.1	AT2G02500.1	AT1G66330.2	AT1G76070.1		AT5G51740.1	AT5G10480.1
AT3G54260.1			AT1G14610.1		AT2G40280.1
AT2G40280.1	AT3G21190.1	AT5G56940.1	AT1G01710.1
AT1G56670.1	AT1G52600.1					AT1G60540.1
AT5G47760.1	AT2G23360.1	AT4G36810.1	AT4G12590.1			AT2G25280.1
AT1G09570.1	AT2G02760.1	AT3G27830.1	AT5G13780.1
			AT5G58050.1			AT3G54890.1
AT1G63810.1		AT3G47090.1	AT1G15880.1			AT5G41620.1
AT1G25490.1	AT1G52760.1		AT2G44525.1			AT3G47090.1
	AT2G02510.1	AT1G55090.1
AT2G34840.2			AT5G07210.1
AT3G47940.1	AT5G02890.1		AT5G60335.1
AT3G51460.1			AT1G11680.1			AT2G40280.1
AT5G19440.1	AT2G15580.2	AT5G07210.1				AT5G60620.1
AT5G18200.1	AT5G08380.1		AT5G06260.1			AT3G10020.1
AT5G58930.1	AT2G37420.1	AT5G11230.1
AT3G02230.1		AT2G44150.1
AT2G17410.1		AT3G60420.1				AT3G26932.2
	AT1G48800.1		AT4G20870.1			AT3G14750.1
AT2G17410.1		AT3G07090.1				AT1G73320.1
		AT1G70830.3	AT2G37420.1			AT3G27925.1
AT3G11200.1	AT1G29470.2
AT5G56940.1			AT5G48690.1			AT5G11100.1
	AT1G78170.1		AT2G47820.2			AT1G56580.1
	AT5G22875.2		AT2G40780.1			AT4G30993.1
AT4G25030.1	AT2G44150.1					AT5G60335.1
AT5G04320.2	AT3G54090.1		AT4G02880.2			AT5G13560.1
AT5G47570.1	AT1G79870.1
	AT3G51850.1					AT2G03620.2
						AT2G44150.1
AT1G74210.1						AT5G13570.1
AT5G05970.2	AT1G56580.1
			AT1G25520.1			AT4G38220.2
AT5G48385.1	AT3G01460.1					AT5G05900.1
	AT5G14250.1		AT1G78170.1			AT3G10020.1
AT2G44525.1	AT5G47770.1		AT1G79870.1			AT3G28950.1
						AT3G22425.2
AT1G56580.1			AT1G79650.1			AT1G78170.1
AT4G25050.1	AT1G78920.2		AT5G45400.1			AT1G08510.1
AT2G38670.1						AT3G43960.1
AT2G37420.1	AT5G13570.1
	AT4G38220.2		AT5G59950.1
	AT4G34680.2		AT4G27270.1			AT3G10020.1
AT2G17720.1
AT4G11260.1	AT4G30993.1
AT1G74260.1						AT4G22850.1
AT5G48500.1	AT1G52600.1		AT2G23820.2			AT5G51640.1
AT1G80770.1	AT3G04520.1		AT5G57140.1
AT1G70830.3			AT5G26880.2			AT5G39210.1
AT5G40400.1	AT1G27150.1
AT1G76150.1	AT3G03960.1					AT5G47620.2
						AT4G08330.1
	AT1G17760.1		AT2G35190.1			AT1G02840.3
AT4G03000.2	AT2G25280.1		AT4G10790.1			AT3G61680.1
AT5G05680.1						AT3G61600.1
	AT1G80870.1		AT1G26370.1			AT5G51740.1
	AT1G70830.3		AT4G23680.1			AT4G11560.1
AT1G71780.1	AT2G03620.2
AT5G06060.1	AT1G12070.1		AT2G44150.1
	AT5G18230.2
AT4G02880.2	AT1G80770.1					AT3G49880.1
						AT1G76540.1
AT2G42150.1			AT2G17410.1
AT3G28940.1	AT5G18200.1		AT3G11710.1			AT2G31750.1
	AT1G14180.1		AT1G70830.3			AT4G11260.1
						AT1G03630.1
AT5G40490.1	AT3G55580.1					AT1G55090.1
AT5G58050.1	AT5G22060.1		AT5G52410.2			AT3G04310.1
	AT2G32010.2
AT3G43960.1	AT5G16270.1		AT1G67310.1
AT1G75600.1	AT4G02080.1
AT1G74230.1	AT2G03420.1		AT3G61790.1			AT5G55120.1
AT1G11560.1	AT4G25030.1		AT5G56940.1			AT4G08320.1
AT3G22845.1	AT2G03120.1		AT5G11300.1			AT2G02510.1
AT4G02080.1	AT1G26290.1		AT3G28760.1			AT1G12120.1
AT4G32350.1						AT1G25520.1
AT5G49540.1			AT2G25570.3
AT2G42780.1	AT1G27980.1		AT1G68820.1
AT5G49665.1	AT5G47570.1		AT3G28460.1			AT5G58050.1
	AT4G12590.1
AT1G76070.1	AT5G24630.5
AT2G25570.3	AT3G28760.1		AT4G07410.2			AT5G06150.1
AT4G18710.1						AT1G11560.1
AT2G38670.1	AT5G10870.1		AT1G73020.2			AT4G32400.1
AT3G59920.1	AT3G60910.1					AT3G12730.1
						AT1G15880.1
AT2G25280.1	AT3G27830.1		AT4G25030.1			AT3G48900.2
AT1G21210.1
			AT5G52170.1
AT5G10140.4						AT5G18200.1
AT1G03030.1						AT4G22930.1
						AT1G70830.3
AT4G32010.1			AT2G02230.1			AT1G56440.1
AT3G61710.2						AT5G49665.1
			AT1G16570.1			AT5G22875.2
AT3G53110.1
AT5G05900.1			AT1G80770.1
			AT1G18800.1
AT2G03270.1			AT4G35040.1
AT4G08320.1			AT5G11280.1
AT3G06370.1			AT1G70670.1
			AT1G56670.1
AT1G79090.2						AT4G01690.1
AT5G08380.1						AT2G39990.1
AT5G15740.1						AT1G70680.1
AT1G79650.1			AT1G03030.1
AT5G24630.5
						AT5G10140.4
AT2G44150.1			AT3G14750.1			AT5G13780.1
AT5G02870.1			AT3G51100.1
			AT5G08290.1
AT4G38220.2			AT4G24330.1			AT5G10140.4
AT5G25090.1						AT1G77660.1
						AT5G04320.2
AT4G10080.1
AT2G34960.1			AT1G73320.1			AT1G79870.1
AT5G60335.1
AT4G24400.1			AT4G32400.1
AT2G22900.1			AT1G09570.1			AT3G11510.1
AT4G14180.1			AT4G32190.1			AT4G10800.1
AT5G59790.1						AT5G05000.1
			AT5G11380.1			AT1G80770.1
			AT5G22875.2			AT5G56900.2
			AT4G23680.1
AT4G39080.1			AT1G73240.1			AT5G06140.1
						AT2G40230.1
						AT1G03840.1
AT2G02230.1
AT5G57140.1			AT5G22950.1			AT5G22350.1
AT4G35220.1						AT5G60270.1
AT1G67680.1			AT1G73100.1
AT1G60790.1			AT3G53100.1
AT3G07090.1						AT3G61710.1
AT1G22660.2			AT5G05900.1			AT5G18640.1
AT3G03960.1
AT2G47820.2						AT3G12730.1
AT4G12590.1						AT5G56940.1
AT3G54040.1						AT1G79090.2
AT2G02500.1			AT5G05680.1			AT3G01460.1
						AT5G16830.1
AT5G60580.3			AT1G75990.1			AT1G09310.1
AT4G07410.2			AT5G49540.1			AT5G22060.1
AT1G77660.1			AT4G10360.2
AT5G22060.1						AT1G18260.1
AT5G18550.1
AT1G71865.1			AT2G17410.1
						AT5G22060.1
AT2G34470.1			AT4G32900.2
AT4G22930.1
AT1G55690.2
			AT1G70900.1
AT3G61680.1			AT3G11400.1
			AT2G25280.1			AT1G21680.1
AT4G11380.2			AT1G18260.1
AT1G05180.1			AT1G70830.3
AT4G32400.1			AT2G42780.1
AT4G29040.1			AT2G40770.1			AT5G11380.1
AT1G52530.1			AT5G21950.1			AT1G67680.1
AT4G01690.1			AT1G56580.1			AT2G45730.1
						AT3G51000.1
AT1G20110.1			AT1G76390.2			AT2G03620.2
AT1G76270.1
AT3G11710.1			AT2G22900.1
AT5G45400.1						AT3G04970.1
AT5G60690.1			AT5G49665.1			AT5G09820.2
			AT4G39080.1
			AT3G03960.1
AT5G05000.1			AT4G10760.1			AT1G27150.1
AT5G08380.1			AT3G19290.1
AT4G22950.1			AT4G34860.2
AT5G09390.2						AT3G61550.1
AT1G71860.3
AT4G20870.1
AT5G08200.1			AT5G20950.2			AT5G11270.1
AT5G52170.1			AT4G08320.1			AT2G25570.3
AT1G74240.1			AT4G34860.2			AT1G03080.1
AT1G73320.1
AT4G26370.1			AT5G25090.1
AT1G18800.1			AT2G21250.1			AT5G57140.1
			AT1G12640.1
AT5G26780.1						AT3G02230.1
AT5G41620.1						AT4G21160.4
AT1G70830.3			AT1G76150.1			AT5G51370.2
AT1G14830.1						AT1G09310.1
AT4G39820.1			AT5G04320.2			AT1G01430.1
AT5G11280.1			AT3G22430.1			AT5G47770.1
AT4G24290.2						AT2G17410.1
AT1G17760.1						AT2G17410.1
AT2G33400.1			AT3G51080.1			AT4G12390.1
AT4G34860.2			AT3G53110.1			AT3G52230.1
AT3G57610.1			AT4G08330.1
AT1G11680.1						AT1G76540.1
AT1G16240.2			AT2G35230.1			AT1G23730.1
AT4G40040.2
AT1G71692.1						AT5G13360.3
			AT5G41770.1
AT4G02740.1			AT5G09390.2
			AT1G27940.1			AT1G03030.1
			AT5G58520.1			AT3G19290.1
			AT2G34840.1			AT1G16570.1
						AT5G08200.1
						AT5G09740.1
AT4G11350.1			AT5G08200.1			AT5G24630.5
AT1G65970.1						AT2G03120.1
AT5G13010.1			AT1G67680.1
AT1G17330.1			AT5G16270.1			AT5G49020.1
			AT3G60540.2
AT5G11900.1			AT3G10960.1
						AT1G79600.1
AT3G49260.2			AT1G64142.1
AT1G03840.1			AT2G30720.1
			AT3G61710.2			AT1G66980.1
AT5G10480.1			AT1G20110.1
AT5G47760.1			AT5G16140.2			AT1G57750.1
AT4G14890.1			AT1G28010.1
			AT3G10020.1			AT2G02230.1
AT4G32010.1			AT1G55300.1
AT3G10020.1			AT4G18370.1			AT1G76270.1
						AT1G77130.1
AT3G03980.1			AT3G20360.1			AT5G06580.1
						AT2G03420.1
AT3G54300.2			AT4G11380.2
AT2G35100.1			AT1G74420.2			AT3G61790.1
AT5G48690.1						AT1G65010.1
AT4G00660.1						AT2G03270.1
			AT1G71695.1
						AT2G34940.1
						AT5G67360.1
			AT1G17760.1			AT3G07090.1
			AT2G33400.1			AT4G34640.1
			AT2G02510.1			AT4G12590.1
			AT5G41620.1
			AT4G36140.1
						AT5G07210.1
			AT5G18640.1			AT2G36530.1
			AT5G13010.1			AT5G19510.1
			AT4G01690.1			AT2G34840.1
						AT5G47370.1
			AT2G40230.1			AT1G22660.2
						AT2G45350.1
			AT5G44650.1			AT4G39080.1
			AT3G54290.1
			AT2G39990.1
						AT2G16730.1
						AT5G14250.1
			AT5G58930.1			AT1G43700.1
			AT5G22010.1			AT5G18550.1
			AT2G03270.1
			AT4G02080.1
						AT4G11380.2
			AT3G02230.1			AT2G36307.1
			AT3G10770.1			AT1G78170.1
			AT5G16140.2			AT5G22350.1
						AT4G24400.1
			AT5G05970.2			AT1G79650.1
			AT2G21440.1
			AT4G24530.1			AT4G34640.1
						AT4G02880.2
			AT2G42150.1			AT5G14080.1
			AT2G03780.1
						AT3G15090.1
			AT5G60580.3
			AT5G17760.1
						AT3G59210.4
			AT2G37190.1			AT2G35190.1
						AT3G50740.1
			AT5G47570.1			AT2G03780.1
			AT4G22830.2
			AT5G47760.1			AT2G37420.1
			AT4G18710.1			AT1G53070.1
			AT5G13570.1			AT3G16200.1
						AT5G42970.1
			AT3G45040.1			AT3G27380.2
			AT3G57650.1
						AT3G26730.1
			AT5G16890.1
			AT3G06370.1			AT2G33400.1
			AT1G10560.1			AT1G26670.1
			AT1G05620.2
			AT3G27830.1			AT4G32900.2
			AT3G06300.1			AT2G42750.1
						AT1G03250.1
			AT3G61600.1			AT4G27270.1
			AT3G10020.1			AT3G51080.1
			AT1G70830.4
			AT2G34250.2
						AT1G75600.1
			AT3G61130.1
			AT2G03240.1			AT2G43445.1
			AT5G41760.2
			AT3G11200.1			AT5G08400.2
			AT5G18500.2			AT4G22830.2
			AT3G49260.2			AT5G49540.1
			AT2G32650.2
			AT1G76260.1
						AT5G19440.1
			AT1G71780.1
			AT5G40400.1			AT5G02890.1
						AT1G28440.1
			AT3G04520.1			AT1G55680.1
			AT4G19040.1			AT5G41070.1
			AT5G18660.1			AT5G22830.1
						AT1G17760.1
			AT1G21210.1
			AT2G03120.1
			AT5G18550.1			AT1G07290.1
			AT1G01430.1			AT3G61530.2
			AT1G76540.1			AT5G48385.1
			AT4G14890.1			AT4G27650.1
			AT3G01460.1
			AT5G21160.1			AT1G54440.2
			AT2G29020.1
			AT5G67360.1
						AT5G09390.2
			AT5G11270.1			AT2G34960.1
			AT1G07140.1			AT2G44525.1
						AT4G04910.1
						AT4G22860.2
			AT5G02890.1			AT4G18370.1
			AT2G24420.2
			AT4G19380.1			AT1G56670.1
			AT5G11100.1			AT1G66330.2
			AT2G02760.1			AT3G58830.1
			AT5G51640.1
						AT1G52600.1
			AT3G63500.2			AT4G26650.2
			AT1G69295.1
			AT4G25050.1			AT5G47570.1
						AT3G61590.2
			AT5G09820.2
			AT3G51000.1			AT1G21480.1
			AT4G10800.1
						AT2G40800.1
			AT2G03420.1			AT4G08790.1
			AT2G02500.1			AT2G34250.2
			AT4G35220.1
			AT5G16830.1
			AT1G52530.1			AT5G49510.2
			AT3G47940.1
			AT2G34840.2
			AT1G70830.4			AT1G75840.1
			AT1G01090.1			AT3G03960.1
			AT4G19860.1			AT1G34750.1
			AT5G09310.1			AT1G47740.2
						AT1G78960.1
			AT5G06060.1			AT4G36050.2
			AT5G45920.1			AT1G67080.1
						AT3G28460.1
			AT4G11560.1
						AT3G04480.1
						AT1G11880.1
			AT4G28210.1
			AT3G27925.1			AT2G41460.1
			AT4G12390.1			AT1G01760.1
			AT4G18570.1
			AT2G22170.1			AT4G20970.1
			AT1G21480.1
			AT1G52600.1			AT1G04130.1
			AT5G19440.1			AT5G56240.2
			AT5G26760.2			AT2G43840.1
			AT1G11950.1
			AT4G34640.1			AT1G65970.1
						AT3G09910.3
						AT1G68820.1
			AT4G19380.1			AT4G14690.1
			AT4G22950.1			AT3G27830.1
			AT3G14040.1			AT2G34630.2
			AT1G04130.1			AT1G01780.1
			AT4G10080.1
			AT4G04910.1			AT5G08380.1
			AT5G12480.1			AT5G20950.2
			AT5G14250.1			AT5G16630.2
			AT1G76540.1
			AT4G22930.1			AT4G04910.1
			AT1G55680.1			AT5G20990.1
						AT5G51230.1
						AT1G74310.1
			AT4G11350.1			AT2G23140.2
			AT4G10080.1			AT5G47470.1
			AT1G71865.1			AT2G30200.1
			AT4G32350.1			AT3G18430.2
			AT2G23140.2			AT4G10080.1
			AT4G21160.4			AT5G18350.1
						AT3G22845.1
			AT2G41460.1			AT4G34760.1
			AT2G37990.1			AT1G50520.1
						AT1G74310.1
			AT5G18200.1
			AT3G01380.1			AT5G21090.1
			AT1G77480.1			AT1G20110.1
			AT2G40800.1			AT3G19570.2
			AT2G43640.2
			AT2G40280.1
			AT1G50520.1			AT3G51270.1
			AT4G30993.1			AT5G16650.1
			AT3G11320.1			AT2G32010.2
			AT3G58830.1
			AT1G21680.1
			AT3G18020.1
			AT5G45500.2
			AT2G14045.2			AT3G54090.1
						AT1G76390.2
						AT4G34020.1
						AT5G66680.1
			AT4G29510.1			AT1G08465.1
			AT1G71860.3			AT1G52600.1
			AT2G32980.1			AT2G17380.1
			AT1G08465.1
			AT5G48385.1
						AT1G48450.1
						AT3G28030.1
			AT2G21270.3			AT2G14045.2
			AT2G43840.1			AT2G43790.1
						AT5G02870.1
			AT2G04790.2			AT3G46960.1
			AT2G38950.1			AT2G34730.1
			AT1G79600.1
			AT4G19970.1			AT1G48800.1
			AT1G68400.1			AT1G77280.1
						AT1G29670.1
			AT2G46160.1			AT5G49555.1
			AT5G46860.1			AT3G51730.1
						AT4G18570.1
			AT3G20020.1			AT2G36480.3
			AT4G30960.1
			AT4G27760.1			AT1G01780.1
			AT1G77130.1			AT3G15160.1
			AT1G55090.1			AT5G10870.1
			AT2G31750.1
			AT4G00660.1			AT4G02100.1
			AT4G30960.1			AT1G33390.1
			AT5G18350.1			AT3G54670.3
			AT5G14790.1			AT4G03000.2
			AT3G24180.2			AT2G04790.2
			AT4G34980.1
			AT3G16200.1			AT4G34540.1
			AT3G54040.1
			AT1G60540.1			AT5G60580.3
			AT5G04890.1			AT5G41760.2
			AT3G51460.1			AT1G63360.1
			AT1G26110.1			AT3G44310.3
			AT5G06150.1			AT1G73100.1
			AT5G13570.1			AT5G55810.1
						AT2G22900.1
			AT4G24400.1
			AT4G22860.2			AT2G42770.1
						AT5G17930.1
			AT5G56240.2
						AT1G80940.1
			AT3G03980.1
			AT5G22060.1
			AT1G77660.1			AT3G12620.2
			AT3G21580.1
			AT3G54890.1			AT3G51850.1
			AT3G61530.2			AT5G54780.1
			AT4G22850.1			AT1G14610.1
						AT4G11350.1
						AT3G01380.1
						AT5G05970.2
						AT3G52940.2
						AT3G23980.1
						AT5G49690.1
						AT2G04550.1
						AT5G59790.1
						AT1G67310.1
						AT1G55300.1
						AT3G63500.2
						AT2G47820.2
						AT3G10960.1
						AT2G42150.1
						AT2G35230.1

## Sheet: magenta_GO_GEMs
Analysis Type:	PANTHER Overrepresentation Test (Released 20230705)
Annotation Version and Release Date:	GO Ontology database DOI: 10	5281/zenodo	7942786 Released 2023-05-10
Analyzed List:	upload_1 (Arabidopsis thaliana)
Reference List:	Arabidopsis thaliana (all genes in database)
Test Type:	FISHER
Correction:	FDR
GO biological process complete	Arabidopsis thaliana - REFLIST (27430)	upload_1 (401)	upload_1 (expected)	upload_1 (over/under)	upload_1 (fold Enrichment)	upload_1 (raw P-value)	upload_1 (FDR)
phospholipid metabolic process (GO:0006644)	222	13	3	25	+	4	1	4	7e-05	1	0.16
polysaccharide biosynthetic process (GO:0000271)	260	13	3	80	+	3	42	1	0.0084	4	0.01
organophosphate biosynthetic process (GO:0090407)	357	17	5	22	+	3	26	3	0.00053	1	0.05
organophosphate metabolic process (GO:0019637)	563	23	8	23	+	2	79	1	0.00066	5	0.09
protein transport (GO:0015031)	563	22	8	23	+	2	67	4	0.00079	1	0.29
establishment of protein localization (GO:0045184)	570	22	8	33	+	2	64	5	0.00071	1	0.41
cellular macromolecule localization (GO:0070727)	869	30	12	70	+	2	36	2	0.00025	7	0.051
nitrogen compound transport (GO:0071705)	876	30	12	81	+	2	34	2	0.00055	8	0.005
macromolecule localization (GO:0033036)	1154	39	16	87	+	2	31	2	2.9e-05	1	0.03
organelle organization (GO:0006996)	1522	49	22	25	+	2	20	5	4e-07	4	0.0077
cellular localization (GO:0051641)	1282	40	18	74	+	2	13	1	0.00035	5	0.011
organic substance transport (GO:0071702)	1177	36	17	21	+	2	9	5	0.00068	1	0.46
macromolecule biosynthetic process (GO:0009059)	2312	64	33	80	+	1	89	1	2.9e-05	1	0.005
organonitrogen compound biosynthetic process (GO:1901566)	1794	47	26	23	+	1	79	1	0.0052	3	0.45
cellular component organization (GO:0016043)	2839	72	41	50	+	1	73	5	0	2	0.003
cellular component organization or biogenesis (GO:0071840)	3621	87	52	94	+	1	64	3	6.8e-05	1	0.06
organic substance biosynthetic process (GO:1901576)	4505	108	65	86	+	1	64	1	4.7e-06	1	0.0067
biosynthetic process (GO:0009058)	4867	110	71	15	+	1	55	1	9.6e-05	1	0.024
primary metabolic process (GO:0044238)	9996	208	146	13	+	1	42	5	3.2e-09	1	5.1e-05
organonitrogen compound metabolic process (GO:1901564)	6362	127	93	1	+	1	37	1	0.0032	3	0.13
macromolecule metabolic process (GO:0043170)	8531	170	124	71	+	1	36	2	7.5e-05	1	0.03
nitrogen compound metabolic process (GO:0006807)	9056	179	132	39	+	1	35	1	7.8e-05	1	0.026
organic substance metabolic process (GO:0071704)	12086	238	176	69	+	1	35	1	2.9e-08	1	8.3e-05
cellular metabolic process (GO:0044237)	9231	181	134	95	+	1	34	2	6e-05	1	0.034
metabolic process (GO:0008152)	12903	251	188	63	+	1	33	6	4e-10	1	1.4e-05
cellular process (GO:0009987)	15272	296	223	26	+	1	33	1	1.2e-12	6	3.6e-09

## Sheet: magenta_GO_full
Analysis Type:	PANTHER Overrepresentation Test (Released 20230705)
Annotation Version and Release Date:	GO Ontology database DOI: 10	5281/zenodo	7942786 Released 2023-05-10
Analyzed List:	upload_1 (Arabidopsis thaliana)
Reference List:	Arabidopsis thaliana (all genes in database)
Test Type:	FISHER
Correction:	FDR
GO biological process complete	Arabidopsis thaliana - REFLIST (27430)	upload_1 (933)	upload_1 (expected)	upload_1 (over/under)	upload_1 (fold Enrichment)	upload_1 (raw P-value)	upload_1 (FDR)
regulation of cell cycle G2/M phase transition (GO:1902749)	31	7	1	5	+	6	64	2	0.0011	3	0.07
polysaccharide biosynthetic process (GO:0000271)	260	22	8	84	+	2	49	2	0.0056	3	0.55
cell development (GO:0048468)	449	32	15	27	+	2	10	2	0.0031	3	0.28
protein transport (GO:0015031)	563	38	19	15	+	1	98	1	0.0071	2	0.69
establishment of protein localization (GO:0045184)	570	38	19	39	+	1	96	1	0.0089	2	0.82
cellular macromolecule localization (GO:0070727)	869	56	29	56	+	1	89	1	0.0003	2	0.084
macromolecule localization (GO:0033036)	1154	74	39	25	+	1	89	6	7.4e-06	2	0.0094
protein localization (GO:0008104)	804	51	27	35	+	1	86	5	0.00033	9	0.076
nitrogen compound transport (GO:0071705)	876	55	29	80	+	1	85	3	0.00024	6	0.034
cellular localization (GO:0051641)	1282	79	43	61	+	1	81	1	7e-06	3	0.0081
lipid biosynthetic process (GO:0008610)	852	52	28	98	+	1	79	1	0.0027	2	0.13
organelle organization (GO:0006996)	1522	87	51	77	+	1	68	5	8e-06	1	0.031
organic substance transport (GO:0071702)	1177	67	40	3	+	1	67	8	0.00046	1	0.5
positive regulation of biological process (GO:0048518)	1612	88	54	83	+	1	60	2	0.00038	4	0.082
cell differentiation (GO:0030154)	1338	73	45	51	+	1	60	1	0.0059	2	0.58
negative regulation of biological process (GO:0048519)	1584	86	53	88	+	1	60	3	0.00075	7	0.01
macromolecule biosynthetic process (GO:0009059)	2312	123	78	64	+	1	56	1	7.5e-05	5	0.0022
tissue development (GO:0009888)	2035	107	69	22	+	1	55	1	0.00065	3	0.047
lipid metabolic process (GO:0006629)	1474	77	50	14	+	1	54	3	0.0017	4	0.29
anatomical structure morphogenesis (GO:0009653)	1730	89	58	84	+	1	51	1	0.0076	2	0.69
protein modification process (GO:0036211)	3177	163	108	6	+	1	51	2	1.1e-06	9	0.00097
cellular component organization (GO:0016043)	2839	143	96	57	+	1	48	3	6.5e-05	1	0.004
organic substance biosynthetic process (GO:1901576)	4505	225	153	23	+	1	47	3	2.4e-08	2	6.2e-05
protein metabolic process (GO:0019538)	4634	230	157	62	+	1	46	3	6.3e-08	2	5.8e-05
biosynthetic process (GO:0009058)	4867	235	165	55	+	1	42	2	5.5e-07	1	0.00044
cellular component organization or biogenesis (GO:0071840)	3621	173	123	16	+	1	40	6	3.9e-05	1	0.058
macromolecule modification (GO:0043412)	3899	185	132	62	+	1	39	3	9.9e-05	1	0.008
organonitrogen compound metabolic process (GO:1901564)	6362	293	216	40	+	1	35	1	7.5e-07	1	0.0001
multicellular organismal process (GO:0032501)	5047	232	171	67	+	1	35	1	5.5e-05	4	0.0089
multicellular organism development (GO:0007275)	4702	215	159	93	+	1	34	6	8.7e-05	1	0.062
developmental process (GO:0032502)	6156	281	209	39	+	1	34	9	3.3e-07	4	0.00081
primary metabolic process (GO:0044238)	9996	455	340	0	+	1	34	5	2.6e-13	7	4.6e-10
macromolecule metabolic process (GO:0043170)	8531	386	290	17	+	1	33	9	2.4e-10	1	5e-07
anatomical structure development (GO:0048856)	5760	259	195	92	+	1	32	1	4.7e-05	4	0.009
nitrogen compound metabolic process (GO:0006807)	9056	400	308	3	+	1	30	7	1.5e-09	6	7.6e-06
organic substance metabolic process (GO:0071704)	12086	533	411	9	+	1	30	4	3.5e-14	8	2.3e-11
regulation of metabolic process (GO:0019222)	5005	218	170	24	+	1	28	1	0.0009	1	0.88
metabolic process (GO:0008152)	12903	562	438	88	+	1	28	2	4e-15	5	8e-11
cellular process (GO:0009987)	15272	657	519	46	+	1	26	1	5e-19	5	9.8e-15
regulation of biological process (GO:0050789)	8247	352	280	51	+	1	25	9	5.9e-06	3	0.0063
biological regulation (GO:0065007)	8670	367	294	90	+	1	24	9	4.7e-06	3	0.0084
cellular metabolic process (GO:0044237)	9231	380	313	98	+	1	21	9	1.6e-05	2	0.008
