# Supplementary material for: Pathogen lifestyle determines host genetic signature of quantitative disease resistance loci in oilseed rape (Brassica napus)
Source: Theor Appl Genet. 2024 Mar 2;137(3):65. doi: 10.1007/s00122-024-04569-1 (PMC10908622; doi:10.1007/s00122-024-04569-1)
Supplement: Supplementary file 8 — List of genes in linkage disequilibrium with the top marker for Verticillium longisporum resistance. Data from genome-wide association (GWA) analysis on chromosome A09 (107 genes) (Tab 1) and the homoeologous region on C08 (Tab 2). Their percentage identity and query coverage in Brassica napus reference genotypes Quinta, Tapidor, Westar, and Zhongshuang 11 compared to the B. napus pantranscriptome is indicated. Predicted Arabidopsis thaliana orthologs and corresponding descriptions are shown where possible. (XLSX 41 KB) [file 122_2024_4569_MOESM8_ESM.xlsx]

## Sheet: A09_pantranscript_querycoverage
gene_id	quintaAv0_A09_percentage_identity	quintaAv0_A09_query_cover	tapidor3v0_A09_percentage_identity	tapidor3v0_A09_query_cover	westarv0_A09_percentage_identity	westarv0_A09_query_cover	ZS11_A09_percentage_identity	ZS11_A09_query_cover	interpolate_loc	Chr	TAIR_id	TAIR_description
Cab013443.1	98.927	99	98.927	99	100	99	98.7152	99	A09_040092155_040095136	A09	AT2G22475.1	GRAM domain family protein	GL2-EXPRESSION MODULATOR (GEM); CONTAINS InterPro DOMAIN/s: GRAM (InterPro:IPR004182); BEST Arabidopsis thaliana protein match is: GRAM domain family protein (TAIR:AT4G40100.1); Has 360 Blast hits to 359 proteins in 24 species: Archae - 0; Bacteria - 0; Metazoa - 1; Fungi - 0; Plants - 359; Viruses - 0; Other Eukaryotes - 0 (source: NCBI BLink).
BnaA09g42600D	100	100	100	100			100	100	A09_040094762_040093293.001	A09			#N/A
Cab013444.1	97.995	100	97.995	100	100	100	97.995	100	A09_040096697_040097600	A09	AT2G22470.1	arabinogalactan protein 2	arabinogalactan protein 2 (AGP2); BEST Arabidopsis thaliana protein match is: arabinogalactan protein 3 (TAIR:AT4G40090.1); Has 40526 Blast hits to 18637 proteins in 1352 species: Archae - 307; Bacteria - 12509; Metazoa - 8294; Fungi - 3358; Plants - 6174; Viruses - 1616; Other Eukaryotes - 8268 (source: NCBI BLink).
Cab013445.1	N/A	0	N/A	0	N/A	0	N/A	0	A09_040098565_040099892	A09	AT2G30980.1	SHAGGY-related protein kinase dZeta	SHAGGY-related protein kinase dZeta (SKdZeta); FUNCTIONS IN: protein serine/threonine kinase activity, protein kinase activity, kinase activity, ATP binding; INVOLVED IN: brassinosteroid mediated signaling pathway, protein amino acid phosphorylation, regulation of protein localization; LOCATED IN: cellular_component unknown; EXPRESSED IN: 24 plant structures; EXPRESSED DURING: 13 growth stages; C…
Cab030525.1	N/A	0	N/A	0	N/A	0	N/A	0	A09_040099337_040098565	A09			#N/A
Cab013446.1	98.1707	99	98.1707	99	100	100	98.1707	99	A09_040102510_040104527	A09	AT2G22450.1	riboflavin biosynthesis protein, putative	riboflavin biosynthesis protein, putative; FUNCTIONS IN: 3,4-dihydroxy-2-butanone-4-phosphate synthase activity, GTP cyclohydrolase II activity; INVOLVED IN: riboflavin biosynthetic process; LOCATED IN: chloroplast; EXPRESSED IN: 23 plant structures; EXPRESSED DURING: 13 growth stages; CONTAINS InterPro DOMAIN/s: GTP cyclohydrolase II (InterPro:IPR000926), Riboflavin biosynthesis protein RibA (In…
Cab013447.1	100	100	100	100	99.7951	100	100	100	A09_040106434_040108307	A09	AT2G22430.1	homeobox protein 6	homeobox protein 6 (HB6); FUNCTIONS IN: protein binding, sequence-specific DNA binding, DNA binding, transcription activator activity, sequence-specific DNA binding transcription factor activity; INVOLVED IN: response to water deprivation, positive regulation of transcription, abscisic acid mediated signaling pathway, negative regulation of abscisic acid mediated signaling pathway, regulation of …
Cab013448.1	96.1111	88	96.1111	88	96.1111	88	96.1111	88	A09_040126266_040127811	A09	AT5G22060.1	DNAJ homologue 2	DNAJ homologue 2 (J2); FUNCTIONS IN: unfolded protein binding, heat shock protein binding, ATP binding; INVOLVED IN: protein folding, response to salt stress; LOCATED IN: plasma membrane; EXPRESSED IN: 24 plant structures; EXPRESSED DURING: 15 growth stages; CONTAINS InterPro DOMAIN/s: Molecular chaperone, heat shock protein, Hsp40, DnaJ (InterPro:IPR015609), HSP40/DnaJ peptide-binding (InterPro:…
Cab013449.1	98.1481	100	98.1481	100	99.6296	100	99.6296	100	A09_040130226_040130495	A09	AT2G22425.2	Microsomal signal peptidase 12 kDa subunit (SPC12)	Microsomal signal peptidase 12 kDa subunit (SPC12); FUNCTIONS IN: peptidase activity; INVOLVED IN: signal peptide processing; LOCATED IN: endomembrane system, integral to membrane, signal peptidase complex; EXPRESSED IN: 22 plant structures; EXPRESSED DURING: 13 growth stages; CONTAINS InterPro DOMAIN/s: Microsomal signal peptidase 12kDa subunit (InterPro:IPR009542); BEST Arabidopsis thaliana pro…
BnaA09g42650D	100	100	100	100	99.33	100	99.33	100	A09_040130495_040129939.001	A09	AT2G22420.1	Peroxidase superfamily protein	Peroxidase superfamily protein; FUNCTIONS IN: peroxidase activity, heme binding; INVOLVED IN: oxidation reduction, response to oxidative stress; LOCATED IN: endomembrane system; EXPRESSED IN: 21 plant structures; EXPRESSED DURING: 12 growth stages; CONTAINS InterPro DOMAIN/s: Haem peroxidase (InterPro:IPR010255), Plant peroxidase (InterPro:IPR000823), Peroxidases heam-ligand binding site (InterPr…
Cab013450.1	98.2684	99	95.671	99	97.4026	99	97.4026	99	A09_040131014_040131678	A09			#N/A
Cab013451.1	98.3673	100	95.8848	100	97.551	100	97.551	100	A09_040134945_040135187	A09			#N/A
Cab013452.1	72.6629	25	72.6629	25	72.6629	25	72.6629	25	A09_040137288_040144683	A09			#N/A
Cab013453.1	100	96	100	96	99.4286	99	99.4286	96	A09_040154709_040158601	A09	AT2G22400.1	S-adenosyl-L-methionine-dependent methyltransferases superfamily protein	S-adenosyl-L-methionine-dependent methyltransferases superfamily protein; FUNCTIONS IN: methyltransferase activity, RNA binding; LOCATED IN: cellular_component unknown; EXPRESSED IN: 23 plant structures; EXPRESSED DURING: 13 growth stages; CONTAINS InterPro DOMAIN/s: Bacterial Fmu (Sun)/eukaryotic nucleolar NOL1/Nop2p (InterPro:IPR001678), Bacterial Fmu (Sun)/eukaryotic nucleolar NOL1/Nop2p, cons…
Cab013454.1	96.0544	100	96.0544	100	96.0544	100	95.9184	100	A09_040165685_040166817	A09			#N/A
Cab013455.1	99.8605	100	99.8605	100	99.8605	100	99.8605	100	A09_040170975_040171691	A09			#N/A
Cab013456.1	100	98	100	98	99.0991	98	100	98	A09_040174068_040174460	A09			#N/A
Cab013457.1	98.5755	100	98.5755	100	100	100	99.4318	100	A09_040177169_040177519	A09			#N/A
Cab013458.1	98.5185	100	98.5185	100	99.8288	100	98.5185	100	A09_040179631_040181288	A09	AT2G22310.1	ubiquitin-specific protease 4	ubiquitin-specific protease 4 (UBP4); CONTAINS InterPro DOMAIN/s: Peptidase C19, ubiquitin carboxyl-terminal hydrolase 2, conserved site (InterPro:IPR018200), Peptidase C19, ubiquitin carboxyl-terminal hydrolase 2 (InterPro:IPR001394); BEST Arabidopsis thaliana protein match is: ubiquitin-specific protease 3 (TAIR:AT4G39910.1); Has 8879 Blast hits to 7429 proteins in 247 species: Archae - 0; Bact…
Cab013459.1	99.1989	100	99.1989	100	98.5314	100	98.0053	100	A09_040181543_040186383	A09	AT2G22300.2	signal responsive 1	signal responsive 1 (SR1); FUNCTIONS IN: calmodulin binding, transcription regulator activity; INVOLVED IN: response to biotic stimulus; LOCATED IN: nucleus; EXPRESSED IN: 23 plant structures; EXPRESSED DURING: 13 growth stages; CONTAINS InterPro DOMAIN/s: Immunoglobulin E-set (InterPro:IPR014756), Ankyrin repeat-containing domain (InterPro:IPR020683), CG-1 (InterPro:IPR005559), Ankyrin repeat (I…
Cab013460.1	100	100	100	100	100	100	100	100	A09_040188265_040189481	A09	AT2G22290.1	RAB GTPase homolog H1D	RAB GTPase homolog H1D (RABH1d); FUNCTIONS IN: GTP binding; INVOLVED IN: protein transport, small GTPase mediated signal transduction; LOCATED IN: mitochondrion; EXPRESSED IN: male gametophyte, flower, pollen tube; EXPRESSED DURING: L mature pollen stage, M germinated pollen stage, 4 anthesis; CONTAINS InterPro DOMAIN/s: Ras GTPase (InterPro:IPR001806), Small GTP-binding protein (InterPro:IPR0052…
Cab013461.1	98.7374	94	98.7374	94	96.2121	94	98.7374	94	A09_040190041_040191593	A09	AT2G22260.1	oxidoreductase, 2OG-Fe(II) oxygenase family protein	oxidoreductase, 2OG-Fe(II) oxygenase family protein; FUNCTIONS IN: oxidoreductase activity; INVOLVED IN: metabolic process; LOCATED IN: cellular_component unknown; EXPRESSED IN: 23 plant structures; EXPRESSED DURING: 13 growth stages; CONTAINS InterPro DOMAIN/s: Oxoglutarate/iron-dependent oxygenase (InterPro:IPR005123); BEST Arabidopsis thaliana protein match is: unknown protein (TAIR:AT2G22270.…
Cab013462.1	98.8048	100	98.8048	100	98.8048	100	99.2032	100	A09_040194903_040197485	A09	AT2G22250.3	aspartate aminotransferase	aspartate aminotransferase (AAT); FUNCTIONS IN: L-aspartate:2-oxoglutarate aminotransferase activity, transferase activity, transferring nitrogenous groups, pyridoxal phosphate binding, catalytic activity; INVOLVED IN: embryo development ending in seed dormancy; LOCATED IN: chloroplast; EXPRESSED IN: 23 plant structures; EXPRESSED DURING: 13 growth stages; CONTAINS InterPro DOMAIN/s: Aminotransfe…
Cab013463.1	98.2051	100	98.9744	100	98.2051	100	98.9744	100	A09_040205240_040209205	A09	AT2G22240.1	myo-inositol-1-phosphate synthase 2	myo-inositol-1-phosphate synthase 2 (MIPS2); CONTAINS InterPro DOMAIN/s: Myo-inositol-1-phosphate synthase (InterPro:IPR002587), Myo-inositol-1-phosphate synthase, GAPDH-like (InterPro:IPR013021), NAD(P)-binding domain (InterPro:IPR016040); BEST Arabidopsis thaliana protein match is: myo-inositol-1-phosphate synthase 1 (TAIR:AT4G39800.1); Has 1859 Blast hits to 1855 proteins in 512 species: Archa…
BnaA09g42770D	99.6255	96	99.6255	96	98.8806	96	96.2687	96	A09_040209106_040208209	A09	AT2G22230.1	Thioesterase superfamily protein	Thioesterase superfamily protein; FUNCTIONS IN: crotonoyl-[acyl-carrier-protein] hydratase activity, 3-hydroxyacyl-[acyl-carrier-protein] dehydratase activity; INVOLVED IN: defense response to fungus, incompatible interaction, fatty acid biosynthetic process; LOCATED IN: cell wall, chloroplast; EXPRESSED IN: 23 plant structures; EXPRESSED DURING: 13 growth stages; CONTAINS InterPro DOMAIN/s: Beta…
Cab013464.1	97.6932	100	97.6932	100	98.2699	100	98.3852	100	A09_040210947_040212013	A09	AT2G22180.1	hydroxyproline-rich glycoprotein family protein	hydroxyproline-rich glycoprotein family protein; BEST Arabidopsis thaliana protein match is: hydroxyproline-rich glycoprotein family protein (TAIR:AT4G39745.1); Has 202 Blast hits to 201 proteins in 27 species: Archae - 0; Bacteria - 2; Metazoa - 9; Fungi - 3; Plants - 182; Viruses - 2; Other Eukaryotes - 4 (source: NCBI BLink).
Cab013465.1	97.6939	100	97.6939	100	97.6939	100	99.1614	100	A09_040213840_040214557	A09	AT2G22170.1	Lipase/lipooxygenase, PLAT/LH2 family protein	Lipase/lipooxygenase, PLAT/LH2 family protein; FUNCTIONS IN: molecular_function unknown; INVOLVED IN: biological_process unknown; LOCATED IN: thylakoid, chloroplast, membrane; EXPRESSED IN: 19 plant structures; EXPRESSED DURING: 13 growth stages; CONTAINS InterPro DOMAIN/s: Lipoxygenase, LH2 (InterPro:IPR001024), Lipase/lipooxygenase, PLAT/LH2 (InterPro:IPR008976); BEST Arabidopsis thaliana prote…
Cab013466.1	97.6939	100	97.6939	100	97.6939	100	99.1614	100	A09_040213840_040214557	A09	AT2G22170.1	Lipase/lipooxygenase, PLAT/LH2 family protein	Lipase/lipooxygenase, PLAT/LH2 family protein; FUNCTIONS IN: molecular_function unknown; INVOLVED IN: biological_process unknown; LOCATED IN: thylakoid, chloroplast, membrane; EXPRESSED IN: 19 plant structures; EXPRESSED DURING: 13 growth stages; CONTAINS InterPro DOMAIN/s: Lipoxygenase, LH2 (InterPro:IPR001024), Lipase/lipooxygenase, PLAT/LH2 (InterPro:IPR008976); BEST Arabidopsis thaliana prote…
Cab013467.1	97.8836	100	97.8836	100	99.0741	100	90.873	99	A09_040225457_040227924	A09	AT4G23230.1	cysteine-rich RLK (RECEPTOR-like protein kinase) 15	cysteine-rich RLK (RECEPTOR-like protein kinase) 15 (CRK15); FUNCTIONS IN: kinase activity; INVOLVED IN: protein amino acid phosphorylation; CONTAINS InterPro DOMAIN/s: Protein kinase, ATP binding site (InterPro:IPR017441), Serine/threonine-protein kinase domain (InterPro:IPR002290), Protein of unknown function DUF26 (InterPro:IPR002902), Serine/threonine-protein kinase-like domain (InterPro:IPR0…
Cab013468.1	98.3471	100	98.3471	100	99.5868	100	98.7603	98	A09_040229771_040232989	A09	AT2G22140.1	essential meiotic endonuclease 1B	essential meiotic endonuclease 1B (EME1B); CONTAINS InterPro DOMAIN/s: ERCC4 domain (InterPro:IPR006166); BEST Arabidopsis thaliana protein match is: essential meiotic endonuclease 1A (TAIR:AT2G21800.1); Has 542 Blast hits to 486 proteins in 142 species: Archae - 0; Bacteria - 42; Metazoa - 170; Fungi - 104; Plants - 48; Viruses - 0; Other Eukaryotes - 178 (source: NCBI BLink).
Cab013469.1	99.4463	97	99.4463	97	99.4137	99	99.8046	97	A09_040235607_040244411	A09	AT2G22125.1	binding	binding; FUNCTIONS IN: binding; INVOLVED IN: biological_process unknown; LOCATED IN: plasma membrane; EXPRESSED IN: 24 plant structures; EXPRESSED DURING: 13 growth stages; CONTAINS InterPro DOMAIN/s: C2 membrane targeting protein (InterPro:IPR018029), Armadillo-like helical (InterPro:IPR011989), C2 calcium/lipid-binding domain, CaLB (InterPro:IPR008973), Armadillo (InterPro:IPR000225), Armadillo…
Cab013470.1	96.729	100	96.729	100	96.2617	100	96.729	100	A09_040249374_040250733	A09			#N/A
Cab013471.1	99.6377	100	99.6377	100	100	100	99.6377	100	A09_040257441_040259388	A09	AT2G22120.1	RING/FYVE/PHD zinc finger superfamily protein	RING/FYVE/PHD zinc finger superfamily protein; FUNCTIONS IN: zinc ion binding; EXPRESSED IN: 22 plant structures; EXPRESSED DURING: 13 growth stages; CONTAINS InterPro DOMAIN/s: Zinc finger, RING-CH-type (InterPro:IPR011016); BEST Arabidopsis thaliana protein match is: RING/FYVE/PHD zinc finger superfamily protein (TAIR:AT1G11020.1); Has 1371 Blast hits to 1337 proteins in 201 species: Archae - 0…
Cab013472.1	99.7835	100	99.7835	100	98.8095	100	99.4589	100	A09_040261056_040261979	A09			#N/A
Cab013473.1	97.1488	100	97.1488	100	97.5262	100	97.065	100	A09_040262532_040268100	A09	AT2G22070.1	pentatricopeptide (PPR) repeat-containing protein	pentatricopeptide (PPR) repeat-containing protein; CONTAINS InterPro DOMAIN/s: Pentatricopeptide repeat (InterPro:IPR002885); BEST Arabidopsis thaliana protein match is: Pentatricopeptide repeat (PPR) superfamily protein (TAIR:AT1G25360.1); Has 47939 Blast hits to 14346 proteins in 287 species: Archae - 0; Bacteria - 20; Metazoa - 98; Fungi - 122; Plants - 46979; Viruses - 0; Other Eukaryotes - 7…
Cab013474.1	96.3068	100	96.3068	100	98.1956	100	98.381	100	A09_040271714_040272760	A09			#N/A
Cab013475.1	97.4504	100	97.4504	100	99.4334	100	99.9056	100	A09_040275846_040276904	A09			#N/A
Cab013476.1	96.9203	100	96.9203	100	99.4565	100	99.8188	100	A09_040276353_040276904	A09			#N/A
Cab013477.1	97.1014	100	97.1014	100	100	100	100	100	A09_040281193_040283158	A09	AT3G18140.1	Transducin/WD40 repeat-like superfamily protein	Transducin/WD40 repeat-like superfamily protein; CONTAINS InterPro DOMAIN/s: WD40 repeat 2 (InterPro:IPR019782), WD40 repeat, conserved site (InterPro:IPR019775), WD40 repeat (InterPro:IPR001680), G-protein beta WD-40 repeat, region (InterPro:IPR020472), WD40 repeat-like-containing domain (InterPro:IPR011046), WD40-repeat-containing domain (InterPro:IPR017986), WD40/YVTN repeat-like-containing do…
Cab013478.1	99.5228	100	99.5228	100	98.5953	100	99.2625	100	A09_040287755_040293003	A09	AT2G22010.1	related to KPC1	related to KPC1 (RKP); FUNCTIONS IN: zinc ion binding; INVOLVED IN: regulation of cell cycle, response to virus, proteolysis involved in cellular protein catabolic process; EXPRESSED IN: 25 plant structures; EXPRESSED DURING: 15 growth stages; CONTAINS InterPro DOMAIN/s: Zinc finger, RING-type (InterPro:IPR001841), SPla/RYanodine receptor subgroup (InterPro:IPR018355), B302 (SPRY)-like (InterPro:…
Cab013479.1	97.4227	100	97.4227	100	97.4227	100	100	100	A09_040294207_040295157	A09			#N/A
Cab013480.1	99.0964	100	99.0964	100	99.5482	100	100	100	A09_040300448_040303860	A09	AT3G42180.1	Exostosin family protein	Exostosin family protein; FUNCTIONS IN: transferase activity, transferring glycosyl groups, catalytic activity; INVOLVED IN: biological_process unknown; LOCATED IN: endomembrane system, membrane; CONTAINS InterPro DOMAIN/s: Exostosin-like (InterPro:IPR004263); BEST Arabidopsis thaliana protein match is: xylogalacturonan deficient 1 (TAIR:AT5G33290.1); Has 1473 Blast hits to 1466 proteins in 119 s…
Cab013481.1	89.7106	61	89.7106	99	89.7106	61	89.7106	73	A09_040306317_040308716	A09			#N/A
Cab013482.1	96.9697	100	96.9697	100	99.697	100	99.697	100	A09_040317975_040319171	A09	AT2G21970.1	stress enhanced protein 2	stress enhanced protein 2 (SEP2); Has 34 Blast hits to 34 proteins in 10 species: Archae - 0; Bacteria - 0; Metazoa - 0; Fungi - 0; Plants - 34; Viruses - 0; Other Eukaryotes - 0 (source: NCBI BLink).
Cab013483.1	100	100	100	100	99.2172	100	98.2387	100	A09_040320243_040321775	A09	AT2G21910.1	cytochrome P450, family 96, subfamily A, polypeptide 5	cytochrome P450, family 96, subfamily A, polypeptide 5 (CYP96A5); FUNCTIONS IN: electron carrier activity, monooxygenase activity, iron ion binding, oxygen binding, heme binding; INVOLVED IN: oxidation reduction; LOCATED IN: endomembrane system; CONTAINS InterPro DOMAIN/s: Cytochrome P450 (InterPro:IPR001128), Cytochrome P450, E-class, group I (InterPro:IPR002401), Cytochrome P450, conserved site…
Cab013484.1	100	100	100	100	N/A	0	N/A	0	A09_040325566_040325875	A09			#N/A
Cab013485.1	100	100	100	100	100	100	100	98	A09_040327573_040329093	A09	AT2G21900.1	WRKY DNA-binding protein 59	WRKY DNA-binding protein 59 (WRKY59); CONTAINS InterPro DOMAIN/s: DNA-binding WRKY (InterPro:IPR003657); BEST Arabidopsis thaliana protein match is: WRKY DNA-binding protein 51 (TAIR:AT5G64810.1); Has 3349 Blast hits to 2895 proteins in 189 species: Archae - 0; Bacteria - 0; Metazoa - 0; Fungi - 0; Plants - 3334; Viruses - 0; Other Eukaryotes - 15 (source: NCBI BLink).
Cab013486.2	100	100	100	100	99.3243	100	99.3243	94	A09_040333437_040334339	A09	AT2G21880.1	RAB GTPase homolog 7A	RAB GTPase homolog 7A (RAB7A); FUNCTIONS IN: GTP binding; INVOLVED IN: protein transport, small GTPase mediated signal transduction; EXPRESSED IN: 24 plant structures; EXPRESSED DURING: 14 growth stages; CONTAINS InterPro DOMAIN/s: Ras GTPase (InterPro:IPR001806), Small GTP-binding protein (InterPro:IPR005225), Small GTPase (InterPro:IPR020851), Ras (InterPro:IPR013753), Ras small GTPase, Rab typ…
Cab013487.1	100	100	100	100	100	100	100	100	A09_040335420_040337497	A09	AT2G21870.1	copper ion binding;cobalt ion binding;zinc ion binding	MALE GAMETOPHYTE DEFECTIVE 1 (MGP1); FUNCTIONS IN: copper ion binding, cobalt ion binding, zinc ion binding; INVOLVED IN: biological_process unknown; LOCATED IN: mitochondrion, nucleolus, chloroplast, membrane; EXPRESSED IN: 27 plant structures; EXPRESSED DURING: 17 growth stages; Has 118 Blast hits to 117 proteins in 48 species: Archae - 2; Bacteria - 17; Metazoa - 24; Fungi - 3; Plants - 52; Vi…
Cab013488.1	99.3884	100	99.3884	100	99.3884	100	98.7768	100	A09_040339215_040339541	A09			#N/A
Cab013489.1	99.2126	100	99.2126	100	99.2126	100	100	100	A09_040342213_040342593	A09	AT2G21740.1	Protein of unknown function (DUF1278)	Protein of unknown function (DUF1278); FUNCTIONS IN: molecular_function unknown; INVOLVED IN: biological_process unknown; LOCATED IN: endomembrane system; EXPRESSED IN: embryo, egg cell; EXPRESSED DURING: C globular stage; CONTAINS InterPro DOMAIN/s: Protein of unknown function DUF1278 (InterPro:IPR010701); BEST Arabidopsis thaliana protein match is: Protein of unknown function (DUF1278) (TAIR:AT…
Cab013490.1	97.7974	75	97.7974	99	99.7063	86	99.7063	80	A09_040343011_040350829	A09	AT2G21720.1	Plant protein of unknown function (DUF639)	Plant protein of unknown function (DUF639); CONTAINS InterPro DOMAIN/s: Protein of unknown function DUF639 (InterPro:IPR006927); BEST Arabidopsis thaliana protein match is: Plant protein of unknown function (DUF639) (TAIR:AT5G23390.1); Has 146 Blast hits to 143 proteins in 14 species: Archae - 0; Bacteria - 4; Metazoa - 0; Fungi - 0; Plants - 142; Viruses - 0; Other Eukaryotes - 0 (source: NCBI B…
Cab013491.1	99.3243	99	99.3243	99	98.6486	99	99.3243	99	A09_040351178_040354436	A09	AT4G39280.2	phenylalanyl-tRNA synthetase, putative / phenylalanine--tRNA ligase, putative	phenylalanyl-tRNA synthetase, putative / phenylalanine--tRNA ligase, putative; FUNCTIONS IN: phenylalanine-tRNA ligase activity, tRNA binding, nucleotide binding, aminoacyl-tRNA ligase activity, ATP binding; INVOLVED IN: phenylalanyl-tRNA aminoacylation, tRNA aminoacylation, translation, tRNA aminoacylation for protein translation; LOCATED IN: cytoplasm; EXPRESSED IN: 23 plant structures; EXPRESS…
Cab013492.1	97.6	100	97.6	100	99.36	100	99.04	100	A09_040354725_040357664	A09	AT2G21710.1	Mitochondrial transcription termination factor family protein	embryo defective 2219 (EMB2219); INVOLVED IN: embryo development ending in seed dormancy; LOCATED IN: cellular_component unknown; EXPRESSED IN: 9 plant structures; EXPRESSED DURING: LP.04 four leaves visible, F mature embryo stage, petal differentiation and expansion stage, E expanded cotyledon stage, D bilateral stage; CONTAINS InterPro DOMAIN/s: Mitochodrial transcription termination factor-rel…
Cab013493.1	98.8126	100	98.8126	100	98.6429	100	98.4746	100	A09_040358711_040359880	A09			#N/A
Cab013494.1	98.7815	100	98.7815	100	99.5648	100	98.7815	100	A09_040360978_040362126	A09			#N/A
Cab047768.1	95.3488	99	N/A	0	97.2868	100	N/A	0	A09_040363732_040363475	A09			#N/A
Cab013495.1	98.4962	89	N/A	0	100	100	N/A	0	A09_040366295_040368094	A09			#N/A
Cab013496.1	97.2152	100	97.2152	100	100	100	97.4684	100	A09_040368637_040369859	A09	AT2G21660.1	cold, circadian rhythm, and rna binding 2	cold, circadian rhythm, and rna binding 2 (CCR2); FUNCTIONS IN: double-stranded DNA binding, RNA binding, single-stranded DNA binding; INVOLVED IN: in 12 processes; LOCATED IN: nucleus, chloroplast, peroxisome, cytoplasm; EXPRESSED IN: 27 plant structures; EXPRESSED DURING: 15 growth stages; CONTAINS InterPro DOMAIN/s: RNA recognition motif, glycine rich protein (InterPro:IPR015465), RNA recognit…
Cab013497.1	100	92	100	92	100	92	100	92	A09_040376757_040378113	A09	AT2G21650.1	Homeodomain-like superfamily protein	MATERNAL EFFECT EMBRYO ARREST 3 (MEE3); CONTAINS InterPro DOMAIN/s: SANT, DNA-binding (InterPro:IPR001005), Molecular chaperone, heat shock protein, Hsp40, DnaJ (InterPro:IPR015609), Homeodomain-like (InterPro:IPR009057), MYB-like (InterPro:IPR017877); BEST Arabidopsis thaliana protein match is: RAD-like 1 (TAIR:AT4G39250.1); Has 548 Blast hits to 547 proteins in 63 species: Archae - 0; Bacteria …
Cab013498.1	98.6464	100	98.6464	100	98.6464	100	98.6464	99	A09_040384543_040386350	A09	AT1G64710.1	GroES-like zinc-binding dehydrogenase family protein	GroES-like zinc-binding dehydrogenase family protein; FUNCTIONS IN: oxidoreductase activity, zinc ion binding; INVOLVED IN: oxidation reduction; EXPRESSED IN: 17 plant structures; EXPRESSED DURING: 13 growth stages; CONTAINS InterPro DOMAIN/s: GroES-like (InterPro:IPR011032), Alcohol dehydrogenase GroES-like (InterPro:IPR013154), Alcohol dehydrogenase, zinc-containing, conserved site (InterPro:IP…
Cab013499.1	100	100	100	100	100	100	100	100	A09_040389742_040390078	A09			#N/A
Cab013500.1	96.1957	99	96.1957	99	96.1957	99	96.1696	100	A09_040390781_040394128	A09	AT2G21630.1	Sec23/Sec24 protein transport family protein	Sec23/Sec24 protein transport family protein; FUNCTIONS IN: transporter activity, zinc ion binding; INVOLVED IN: intracellular protein transport, transport, ER to Golgi vesicle-mediated transport; LOCATED IN: COPII vesicle coat; EXPRESSED IN: 22 plant structures; EXPRESSED DURING: 13 growth stages; CONTAINS InterPro DOMAIN/s: Sec23/Sec24, helical domain (InterPro:IPR006900), Sec23/Sec24 beta-sand…
BnaA09g43030D	100	100	100	100	99.1453	100	99.5726	100	A09_040395521_040394247	A09	AT2G21620.1	Adenine nucleotide alpha hydrolases-like superfamily protein	RD2; FUNCTIONS IN: molecular_function unknown; INVOLVED IN: response to desiccation, response to stress; LOCATED IN: cellular_component unknown; EXPRESSED IN: 24 plant structures; EXPRESSED DURING: 14 growth stages; CONTAINS InterPro DOMAIN/s: UspA (InterPro:IPR006016), Rossmann-like alpha/beta/alpha sandwich fold (InterPro:IPR014729); BEST Arabidopsis thaliana protein match is: Adenine nucleotid…
Cab013501.1	100	100	100	100	99.1525	100	100	100	A09_040398838_040401074	A09	AT2G21610.1	pectinesterase 11	pectinesterase 11 (PE11); FUNCTIONS IN: pectinesterase activity; INVOLVED IN: N-terminal protein myristoylation, cell wall modification; LOCATED IN: cell wall, plant-type cell wall; EXPRESSED IN: flower; CONTAINS InterPro DOMAIN/s: Pectin lyase fold/virulence factor (InterPro:IPR011050), Pectinesterase, catalytic (InterPro:IPR000070), Pectin lyase fold (InterPro:IPR012334); BEST Arabidopsis thali…
Cab013502.2	98.5549	100	98.5549	100	99.422	100	99.1329	100	A09_040401352_040402668	A09	AT2G21600.1	endoplasmatic reticulum retrieval protein 1B	endoplasmatic reticulum retrieval protein 1B (RER1B); FUNCTIONS IN: molecular_function unknown; INVOLVED IN: retrograde vesicle-mediated transport, Golgi to ER; LOCATED IN: Golgi apparatus, endoplasmic reticulum, cis-Golgi network; EXPRESSED IN: 25 plant structures; EXPRESSED DURING: 15 growth stages; CONTAINS InterPro DOMAIN/s: Retrieval of early ER protein Rer1 (InterPro:IPR004932); BEST Arabid…
Cab013503.1	99.2701	99	99.2701	99	99.2701	99	99.2701	99	A09_040403391_040404548	A09	AT4G39200.1	Ribosomal protein S25 family protein	Ribosomal protein S25 family protein; FUNCTIONS IN: structural constituent of ribosome; INVOLVED IN: translation; LOCATED IN: cytosolic small ribosomal subunit, cytosolic ribosome, ribosome; EXPRESSED IN: 23 plant structures; EXPRESSED DURING: 13 growth stages; CONTAINS InterPro DOMAIN/s: Ribosomal protein S25 (InterPro:IPR004977); BEST Arabidopsis thaliana protein match is: Ribosomal protein S25…
Cab013504.1	99.2593	100	99.2593	100	99.2593	100	99.4074	100	A09_040409551_040410714	A09	AT2G21560.1		unknown protein; BEST Arabidopsis thaliana protein match is: unknown protein (TAIR:AT4G39190.1); Has 3685 Blast hits to 2305 proteins in 270 species: Archae - 0; Bacteria - 156; Metazoa - 1145; Fungi - 322; Plants - 177; Viruses - 6; Other Eukaryotes - 1879 (source: NCBI BLink).
BnaA09g43080D	100	100	100	100	100	100	99.435	100	A09_040411153_040411329	A09			#N/A
Cab013505.1	99.0557	100	99.0557	100	99.0557	100	99.0494	100	A09_040412007_040413065	A09			#N/A
Cab013506.1	100	100	100	100	100	100	99.435	100	A09_040416864_040417304	A09			#N/A
Cab013507.1	100	100	100	100	100	100	97.2125	100	A09_040417626_040418631	A09	AT2G21530.1	SMAD/FHA domain-containing protein	SMAD/FHA domain-containing protein ; INVOLVED IN: biological_process unknown; LOCATED IN: chloroplast thylakoid membrane, chloroplast stroma, chloroplast; EXPRESSED IN: guard cell; CONTAINS InterPro DOMAIN/s: SMAD/FHA domain (InterPro:IPR008984), Forkhead-associated (FHA) domain (InterPro:IPR000253); Has 459 Blast hits to 455 proteins in 163 species: Archae - 26; Bacteria - 275; Metazoa - 3; Fung…
Cab013508.1	100	100	100	100	100	100	97	100	A09_040419063_040421665	A09	AT2G21520.2	Sec14p-like phosphatidylinositol transfer family protein	Sec14p-like phosphatidylinositol transfer family protein; FUNCTIONS IN: transporter activity; INVOLVED IN: transport; LOCATED IN: intracellular; EXPRESSED IN: 23 plant structures; EXPRESSED DURING: 15 growth stages; CONTAINS InterPro DOMAIN/s: Cellular retinaldehyde-binding/triple function, C-terminal (InterPro:IPR001251), Cellular retinaldehyde-binding/triple function, N-terminal (InterPro:IPR00…
Cab013509.1	100	100	100	100	100	100	100	100	A09_040426473_040428295	A09	AT2G21510.1	DNAJ heat shock N-terminal domain-containing protein	DNAJ heat shock N-terminal domain-containing protein; FUNCTIONS IN: unfolded protein binding, heat shock protein binding; INVOLVED IN: protein folding; LOCATED IN: cellular_component unknown; EXPRESSED IN: 8 plant structures; EXPRESSED DURING: 4 anthesis, petal differentiation and expansion stage; CONTAINS InterPro DOMAIN/s: Molecular chaperone, heat shock protein, Hsp40, DnaJ (InterPro:IPR015609…
Cab013510.1	92.8287	91	92.8287	81	92.8287	81	92.8287	81	A09_040429382_040431097	A09			#N/A
Cab013511.1	98.6799	99	98.6799	99	98.6799	99	98.6799	99	A09_040439532_040442015	A09	AT2G21500.1	RING/U-box superfamily protein	RING/U-box superfamily protein; FUNCTIONS IN: zinc ion binding; LOCATED IN: plasma membrane; EXPRESSED IN: cultured cell; CONTAINS InterPro DOMAIN/s: Zinc finger, RING-type (InterPro:IPR001841); BEST Arabidopsis thaliana protein match is: RING/U-box superfamily protein (TAIR:AT4G39140.5); Has 279 Blast hits to 254 proteins in 46 species: Archae - 0; Bacteria - 2; Metazoa - 46; Fungi - 31; Plants …
Cab013512.1	98.7805	100	98.7805	100	98.7805	100	98.7805	100	A09_040442476_040443351	A09			#N/A
Cab013513.1	98.927	97	98.927	97	98.927	97	99.1416	97	A09_040444184_040447765	A09	AT2G21470.2	SUMO-activating enzyme 2	SUMO-activating enzyme 2 (SAE2); CONTAINS InterPro DOMAIN/s: Ubiquitin-activating enzyme repeat (InterPro:IPR000127), Ubiquitin-activating enzyme (InterPro:IPR019572), UBA/THIF-type NAD/FAD binding fold (InterPro:IPR000594), Molybdenum cofactor biosynthesis, MoeB (InterPro:IPR009036), NAD(P)-binding domain (InterPro:IPR016040); BEST Arabidopsis thaliana protein match is: E1 C-terminal related 1 (…
Cab013514.1	96.3768	100	96.3768	100	96.3768	100	96.3768	100	A09_040449113_040454310	A09	AT2G21440.1	RNA-binding (RRM/RBD/RNP motifs) family protein	RNA-binding (RRM/RBD/RNP motifs) family protein; FUNCTIONS IN: RNA binding, nucleotide binding, nucleic acid binding; EXPRESSED IN: 22 plant structures; EXPRESSED DURING: 13 growth stages; CONTAINS InterPro DOMAIN/s: RNA recognition motif, RNP-1 (InterPro:IPR000504), Nucleotide-binding, alpha-beta plait (InterPro:IPR012677); BEST Arabidopsis thaliana protein match is: SC35-like splicing factor 28…
Cab013515.1	98.1707	100	98.1707	100	98.1707	100	97.5684	100	A09_040454895_040457613	A09			#N/A
Cab013516.2	97.3442	98	97.3442	98	97.3442	98	98.2966	99	A09_040458098_040461688	A09			#N/A
Cab013517.1	98.6607	100	98.6607	100	98.6607	100	98.6607	100	A09_040467546_040472768	A09	AT2G21410.1	vacuolar proton ATPase A2	vacuolar proton ATPase A2 (VHA-A2); FUNCTIONS IN: ATPase activity, hydrogen-translocating pyrophosphatase activity; INVOLVED IN: cellular response to nutrient levels, ATP synthesis coupled proton transport; LOCATED IN: in 8 components; EXPRESSED IN: 25 plant structures; EXPRESSED DURING: 13 growth stages; CONTAINS InterPro DOMAIN/s: ATPase, V0/A0 complex, 116kDa subunit (InterPro:IPR002490); BEST…
Cab013518.1	98.2419	100	99.4257	98	99.4257	98	99.4338	100	A09_040478751_040480163	A09	AT1G62020.1	Coatomer, alpha subunit	Coatomer, alpha subunit; FUNCTIONS IN: structural molecule activity, transporter activity; INVOLVED IN: intracellular protein transport, vesicle-mediated transport, ER to Golgi vesicle-mediated transport; LOCATED IN: COPI vesicle coat, plasma membrane, CUL4 RING ubiquitin ligase complex, membrane; EXPRESSED IN: 25 plant structures; EXPRESSED DURING: 14 growth stages; CONTAINS InterPro DOMAIN/s: W…
Cab013519.1	97.4283	57	98.0237	49	98.0237	49	98.3202	49	A09_040480228_040484537	A09	AT1G80900.1	magnesium transporter 1	magnesium transporter 1 (MGT1); FUNCTIONS IN: magnesium ion transmembrane transporter activity, metal ion transmembrane transporter activity; INVOLVED IN: transmembrane transport, metal ion transport; LOCATED IN: membrane; EXPRESSED IN: 29 plant structures; EXPRESSED DURING: 13 growth stages; CONTAINS InterPro DOMAIN/s: Mg2+ transporter protein, CorA-like (InterPro:IPR002523); BEST Arabidopsis th…
Cab013520.1	98.7952	92	97.7912	92	97.7912	92	99.7992	92	A09_040485492_040487129	A09	AT1G62020.1	Coatomer, alpha subunit	Coatomer, alpha subunit; FUNCTIONS IN: structural molecule activity, transporter activity; INVOLVED IN: intracellular protein transport, vesicle-mediated transport, ER to Golgi vesicle-mediated transport; LOCATED IN: COPI vesicle coat, plasma membrane, CUL4 RING ubiquitin ligase complex, membrane; EXPRESSED IN: 25 plant structures; EXPRESSED DURING: 14 growth stages; CONTAINS InterPro DOMAIN/s: W…
Cab013521.1	99.2248	100	98.4496	100	98.4496	100	99.2248	100	A09_040489323_040491275	A09	AT2G21385.1		unknown protein; FUNCTIONS IN: molecular_function unknown; INVOLVED IN: biological_process unknown; LOCATED IN: chloroplast, chloroplast envelope; EXPRESSED IN: 22 plant structures; EXPRESSED DURING: 13 growth stages; Has 49 Blast hits to 49 proteins in 20 species: Archae - 0; Bacteria - 0; Metazoa - 0; Fungi - 0; Plants - 44; Viruses - 0; Other Eukaryotes - 5 (source: NCBI BLink).
Cab013522.1	98.6207	40	99.8621	100	99.8621	100	98.6207	98	A09_040492254_040498847	A09	AT2G21380.1	Kinesin motor family protein	Kinesin motor family protein; FUNCTIONS IN: microtubule motor activity, zinc ion binding, ATP binding; INVOLVED IN: microtubule-based movement; LOCATED IN: chloroplast; EXPRESSED IN: 23 plant structures; EXPRESSED DURING: 13 growth stages; CONTAINS InterPro DOMAIN/s: Kinesin, motor region, conserved site (InterPro:IPR019821), Zinc finger, RING-type (InterPro:IPR001841), Kinesin, motor domain (Int…
Cab013523.1	N/A	0	96.6667	95	96.6667	95	97.2222	100	A09_040500619_040502998	A09	AT2G21370.2	xylulose kinase-1	xylulose kinase-1 (XK-1); FUNCTIONS IN: xylulokinase activity; INVOLVED IN: carbohydrate metabolic process; LOCATED IN: chloroplast, plastid, cytoplasm; EXPRESSED IN: 11 plant structures; EXPRESSED DURING: 7 growth stages; CONTAINS InterPro DOMAIN/s: Carbohydrate kinase, FGGY (InterPro:IPR000577), Carbohydrate kinase, FGGY, N-terminal (InterPro:IPR018484), Carbohydrate kinase, FGGY, C-terminal (I…
Cab013524.1	N/A	0	100	100	100	100	100	100	A09_040503674_040506727	A09	AT2G21340.2	MATE efflux family protein	MATE efflux family protein; FUNCTIONS IN: antiporter activity, drug transmembrane transporter activity; INVOLVED IN: drug transmembrane transport, transmembrane transport; LOCATED IN: chloroplast; EXPRESSED IN: 22 plant structures; EXPRESSED DURING: 13 growth stages; CONTAINS InterPro DOMAIN/s: Multi antimicrobial extrusion protein MatE (InterPro:IPR002528); BEST Arabidopsis thaliana protein matc…
Cab013525.1	N/A	0	99.262	100	99.262	100	99.6429	100	A09_040511817_040514129	A09	AT2G21330.1	fructose-bisphosphate aldolase 1	fructose-bisphosphate aldolase 1 (FBA1); FUNCTIONS IN: fructose-bisphosphate aldolase activity, catalytic activity; INVOLVED IN: response to cadmium ion, pentose-phosphate shunt; LOCATED IN: in 8 components; EXPRESSED IN: 25 plant structures; EXPRESSED DURING: 15 growth stages; CONTAINS InterPro DOMAIN/s: Aldolase-type TIM barrel (InterPro:IPR013785), Fructose-bisphosphate aldolase, class-I (Inte…
Cab013526.1	N/A	0	100	100	100	100	97.7778	99	A09_040514398_040515896	A09	AT2G21320.1	B-box zinc finger family protein	B-box zinc finger family protein; FUNCTIONS IN: sequence-specific DNA binding transcription factor activity, zinc ion binding; INVOLVED IN: regulation of transcription; LOCATED IN: endomembrane system, intracellular; EXPRESSED IN: 19 plant structures; EXPRESSED DURING: 10 growth stages; CONTAINS InterPro DOMAIN/s: Zinc finger, B-box (InterPro:IPR000315); BEST Arabidopsis thaliana protein match is…
Cab013527.1	100	97	100	97	100	97	100	97	A09_040520115_040524171	A09	AT2G21300.2	ATP binding microtubule motor family protein	ATP binding microtubule motor family protein; FUNCTIONS IN: microtubule motor activity, ATP binding; INVOLVED IN: microtubule-based movement; LOCATED IN: plasma membrane; EXPRESSED IN: 22 plant structures; EXPRESSED DURING: 11 growth stages; CONTAINS InterPro DOMAIN/s: Protein of unknown function DUF3490 (InterPro:IPR021881), Kinesin, motor region, conserved site (InterPro:IPR019821), Kinesin, mo…
Cab013528.1	100	100	95.7576	100	95.7576	100	95.7576	100	A09_040525129_040525663	A09			#N/A
Cab013529.1	98.4674	98	99.6169	98	99.6169	98	99.6169	98	A09_040526372_040528817	A09	AT2G21270.3	ubiquitin fusion degradation 1	ubiquitin fusion degradation 1 (UFD1); FUNCTIONS IN: molecular_function unknown; INVOLVED IN: ubiquitin-dependent protein catabolic process; LOCATED IN: endomembrane system; EXPRESSED IN: 24 plant structures; EXPRESSED DURING: 13 growth stages; CONTAINS InterPro DOMAIN/s: Ubiquitin fusion degradation protein UFD1 (InterPro:IPR004854); BEST Arabidopsis thaliana protein match is: Ubiquitin fusion d…
Cab013530.1	99.5671	100	99.5671	100	99.5671	100	99.5671	100	A09_040534457_040536460	A09	AT2G21250.1	NAD(P)-linked oxidoreductase superfamily protein	NAD(P)-linked oxidoreductase superfamily protein; FUNCTIONS IN: oxidoreductase activity; INVOLVED IN: response to cadmium ion; EXPRESSED IN: cultured cell, leaf; EXPRESSED DURING: seedling growth; CONTAINS InterPro DOMAIN/s: Aldo/keto reductase (InterPro:IPR001395), Aldo/keto reductase subgroup (InterPro:IPR020471), Aldo/keto reductase, conserved site (InterPro:IPR018170); BEST Arabidopsis thalia…
Cab013531.1	100	63	100	63	96.0245	46	96.0245	46	A09_040537274_040540973	A09			#N/A
BnaA09g43290D	100	100	N/A	0	N/A	0	N/A	0	A09_040545755_040546273.001	A09			#N/A
Cab013532.1	100	99	98.9899	40	98.9899	40	100	40	A09_040545755_040550339	A09			#N/A
BnaA09g43310D	100	94	100	94	100	94	100	94	A09_040553330_040554982.001	A09			#N/A
Cab013533.1	98.6023	100	99.2376	100	99.2376	100	99.2395	100	A09_040553330_040555178	A09			#N/A
Cab013534.1	99.0758	100	98.3364	100	98.3364	100	99.4455	100	A09_040555842_040557705	A09			#N/A
Cab013536.1	100	100	100	100	100	100	100	100	A09_040582279_040582957	A09	AT2G21220.1	SAUR-like auxin-responsive protein family	SAUR-like auxin-responsive protein family ; CONTAINS InterPro DOMAIN/s: Auxin responsive SAUR protein (InterPro:IPR003676); BEST Arabidopsis thaliana protein match is: SAUR-like auxin-responsive protein family (TAIR:AT4G38860.1); Has 1403 Blast hits to 1386 proteins in 28 species: Archae - 0; Bacteria - 0; Metazoa - 0; Fungi - 0; Plants - 1402; Viruses - 0; Other Eukaryotes - 1 (source: NCBI BLin…
Cab013538.1	100	100	100	100	100	100	100	100	A09_040594620_040596483	A09	AT2G21190.1	ER lumen protein retaining receptor family protein	ER lumen protein retaining receptor family protein; FUNCTIONS IN: ER retention sequence binding, receptor activity; INVOLVED IN: protein retention in ER lumen, protein transport; LOCATED IN: integral to membrane; EXPRESSED IN: male gametophyte, pollen tube; EXPRESSED DURING: M germinated pollen stage; CONTAINS InterPro DOMAIN/s: ER lumen protein retaining receptor (InterPro:IPR000133); BEST Arabi…
Cab013539.1	97.5177	100	97.5177	100	97.5177	100	97.5177	100	A09_040599705_040599986	A09	AT2G21187.1	other RNA	0
Cab013540.2	98.2456	100	98.2456	100	98.2456	100	98.2456	100	A09_040600980_040601378	A09			#N/A
Cab013541.1	97.1429	97	97.1429	97	97.1429	97	97.1429	97	A09_040601739_040604154	A09	AT2G21170.1	triosephosphate isomerase	triosephosphate isomerase (TIM); FUNCTIONS IN: triose-phosphate isomerase activity; INVOLVED IN: in 7 processes; LOCATED IN: in 6 components; EXPRESSED IN: 24 plant structures; EXPRESSED DURING: 15 growth stages; CONTAINS InterPro DOMAIN/s: Triosephosphate isomerase, active site (InterPro:IPR020861), Aldolase-type TIM barrel (InterPro:IPR013785), Triosephosphate isomerase (InterPro:IPR000652); BE…
Cab013542.1	97.8166	100	97.3799	100	97.3799	100	98.69	100	A09_040604603_040606173	A09	AT2G21160.1	Translocon-associated protein (TRAP), alpha subunit	Translocon-associated protein (TRAP), alpha subunit; INVOLVED IN: biological_process unknown; LOCATED IN: chloroplast thylakoid membrane, endoplasmic reticulum, plasma membrane, vacuole; EXPRESSED IN: 27 plant structures; EXPRESSED DURING: 15 growth stages; CONTAINS InterPro DOMAIN/s: Translocon-associated protein (TRAP), alpha subunit (InterPro:IPR005595); BEST Arabidopsis thaliana protein match…

## Sheet: C08_pantranscript_querycover
gene_id	quintaAv0_C08_percentage_identity	quintaAv0_C08_query_cover	tapidor3v0_C08_percentage_identity	tapidor3v0_C08_query_cover	westarv0_C08_percentage_identity	westarv0_C08_query_cover	ZS11_C08_percentage_identity	ZS11_C08_query_cover	interpolate_loc	Chr	TAIR_id	TAIR_description
Cab013443.1	95.1681	99	95.5882	99	95.1681	99	95.5882	99	A09_040092155_040095136	A09	AT2G22475.1	GRAM domain family protein	GL2-EXPRESSION MODULATOR (GEM); CONTAINS InterPro DOMAIN/s: GRAM (InterPro:IPR004182); BEST Arabidopsis thaliana protein match is: GRAM domain family protein (TAIR:AT4G40100.1); Has 360 Blast hits to 359 proteins in 24 species: Archae - 0; Bacteria - 0; Metazoa - 1; Fungi - 0; Plants - 359; Viruses - 0; Other Eukaryotes - 0 (source: NCBI BLink).
BnaA09g42600D	N/A	0	N/A	0			N/A	0	A09_040094762_040093293.001	A09			#N/A
Cab013444.1	96.7419	100	96.7419	100	96.7419	100	96.7419	100	A09_040096697_040097600	A09	AT2G22470.1	arabinogalactan protein 2	arabinogalactan protein 2 (AGP2); BEST Arabidopsis thaliana protein match is: arabinogalactan protein 3 (TAIR:AT4G40090.1); Has 40526 Blast hits to 18637 proteins in 1352 species: Archae - 307; Bacteria - 12509; Metazoa - 8294; Fungi - 3358; Plants - 6174; Viruses - 1616; Other Eukaryotes - 8268 (source: NCBI BLink).
Cab013445.1	N/A	0	N/A	0	N/A	0	N/A	0	A09_040098565_040099892	A09	AT2G30980.1	SHAGGY-related protein kinase dZeta	SHAGGY-related protein kinase dZeta (SKdZeta); FUNCTIONS IN: protein serine/threonine kinase activity, protein kinase activity, kinase activity, ATP binding; INVOLVED IN: brassinosteroid mediated signaling pathway, protein amino acid phosphorylation, regulation of protein localization; LOCATED IN: cellular_component unknown; EXPRESSED IN: 24 plant structures; EXPRESSED DURING: 13 growth stages; C…
Cab030525.1	N/A	0	N/A	0	N/A	0	N/A	0	A09_040099337_040098565	A09			#N/A
Cab013446.1	96.0366	99	96.6463	99	96.6463	99	96.6463	99	A09_040102510_040104527	A09	AT2G22450.1	riboflavin biosynthesis protein, putative	riboflavin biosynthesis protein, putative; FUNCTIONS IN: 3,4-dihydroxy-2-butanone-4-phosphate synthase activity, GTP cyclohydrolase II activity; INVOLVED IN: riboflavin biosynthetic process; LOCATED IN: chloroplast; EXPRESSED IN: 23 plant structures; EXPRESSED DURING: 13 growth stages; CONTAINS InterPro DOMAIN/s: GTP cyclohydrolase II (InterPro:IPR000926), Riboflavin biosynthesis protein RibA (In…
Cab013447.1	94.6721	100	94.6721	100	94.6721	100	94.2623	100	A09_040106434_040108307	A09	AT2G22430.1	homeobox protein 6	homeobox protein 6 (HB6); FUNCTIONS IN: protein binding, sequence-specific DNA binding, DNA binding, transcription activator activity, sequence-specific DNA binding transcription factor activity; INVOLVED IN: response to water deprivation, positive regulation of transcription, abscisic acid mediated signaling pathway, negative regulation of abscisic acid mediated signaling pathway, regulation of …
Cab013448.1	N/A	0	N/A	0	N/A	0	N/A	0	A09_040126266_040127811	A09	AT5G22060.1	DNAJ homologue 2	DNAJ homologue 2 (J2); FUNCTIONS IN: unfolded protein binding, heat shock protein binding, ATP binding; INVOLVED IN: protein folding, response to salt stress; LOCATED IN: plasma membrane; EXPRESSED IN: 24 plant structures; EXPRESSED DURING: 15 growth stages; CONTAINS InterPro DOMAIN/s: Molecular chaperone, heat shock protein, Hsp40, DnaJ (InterPro:IPR015609), HSP40/DnaJ peptide-binding (InterPro:…
Cab013449.1	95.5556	100	95.5556	100	95.5556	100	95.1852	100	A09_040130226_040130495	A09	AT2G22425.2	Microsomal signal peptidase 12 kDa subunit (SPC12)	Microsomal signal peptidase 12 kDa subunit (SPC12); FUNCTIONS IN: peptidase activity; INVOLVED IN: signal peptide processing; LOCATED IN: endomembrane system, integral to membrane, signal peptidase complex; EXPRESSED IN: 22 plant structures; EXPRESSED DURING: 13 growth stages; CONTAINS InterPro DOMAIN/s: Microsomal signal peptidase 12kDa subunit (InterPro:IPR009542); BEST Arabidopsis thaliana pro…
BnaA09g42650D	98.325	100	98.325	100	98.325	100	98.4925	100	A09_040130495_040129939.001	A09	AT2G22420.1	Peroxidase superfamily protein	Peroxidase superfamily protein; FUNCTIONS IN: peroxidase activity, heme binding; INVOLVED IN: oxidation reduction, response to oxidative stress; LOCATED IN: endomembrane system; EXPRESSED IN: 21 plant structures; EXPRESSED DURING: 12 growth stages; CONTAINS InterPro DOMAIN/s: Haem peroxidase (InterPro:IPR010255), Plant peroxidase (InterPro:IPR000823), Peroxidases heam-ligand binding site (InterPr…
Cab013450.1	98.2301	99	98.2301	99	97.4026	99	97.4026	99	A09_040131014_040131678	A09			#N/A
Cab013451.1	98.3333	100	98.3333	100	97.551	100	97.551	100	A09_040134945_040135187	A09			#N/A
Cab013452.1	N/A	0	N/A	0	N/A	0	N/A	0	A09_040137288_040144683	A09			#N/A
Cab013453.1	94.4762	99	94.4762	99	94.4762	99	94.6667	99	A09_040154709_040158601	A09	AT2G22400.1	S-adenosyl-L-methionine-dependent methyltransferases superfamily protein	S-adenosyl-L-methionine-dependent methyltransferases superfamily protein; FUNCTIONS IN: methyltransferase activity, RNA binding; LOCATED IN: cellular_component unknown; EXPRESSED IN: 23 plant structures; EXPRESSED DURING: 13 growth stages; CONTAINS InterPro DOMAIN/s: Bacterial Fmu (Sun)/eukaryotic nucleolar NOL1/Nop2p (InterPro:IPR001678), Bacterial Fmu (Sun)/eukaryotic nucleolar NOL1/Nop2p, cons…
Cab013454.1	97.8131	100	97.8131	100	97.8131	100	97.4155	100	A09_040165685_040166817	A09			#N/A
Cab013455.1	98.3264	100	98.3264	100	98.3264	100	97.9079	100	A09_040170975_040171691	A09			#N/A
Cab013456.1	N/A	0	N/A	0	N/A	0	N/A	0	A09_040174068_040174460	A09			#N/A
Cab013457.1	98.0057	100	98.0057	100	98.0057	100	97.7208	100	A09_040177169_040177519	A09			#N/A
Cab013458.1	96.4286	99	96.4286	99	96.4286	99	96.2585	99	A09_040179631_040181288	A09	AT2G22310.1	ubiquitin-specific protease 4	ubiquitin-specific protease 4 (UBP4); CONTAINS InterPro DOMAIN/s: Peptidase C19, ubiquitin carboxyl-terminal hydrolase 2, conserved site (InterPro:IPR018200), Peptidase C19, ubiquitin carboxyl-terminal hydrolase 2 (InterPro:IPR001394); BEST Arabidopsis thaliana protein match is: ubiquitin-specific protease 3 (TAIR:AT4G39910.1); Has 8879 Blast hits to 7429 proteins in 247 species: Archae - 0; Bact…
Cab013459.1	94.744	96	94.744	96	94.744	96	94.5587	93	A09_040181543_040186383	A09	AT2G22300.2	signal responsive 1	signal responsive 1 (SR1); FUNCTIONS IN: calmodulin binding, transcription regulator activity; INVOLVED IN: response to biotic stimulus; LOCATED IN: nucleus; EXPRESSED IN: 23 plant structures; EXPRESSED DURING: 13 growth stages; CONTAINS InterPro DOMAIN/s: Immunoglobulin E-set (InterPro:IPR014756), Ankyrin repeat-containing domain (InterPro:IPR020683), CG-1 (InterPro:IPR005559), Ankyrin repeat (I…
Cab013460.1	96.6527	100	96.6527	100	96.6527	100	97.0711	100	A09_040188265_040189481	A09	AT2G22290.1	RAB GTPase homolog H1D	RAB GTPase homolog H1D (RABH1d); FUNCTIONS IN: GTP binding; INVOLVED IN: protein transport, small GTPase mediated signal transduction; LOCATED IN: mitochondrion; EXPRESSED IN: male gametophyte, flower, pollen tube; EXPRESSED DURING: L mature pollen stage, M germinated pollen stage, 4 anthesis; CONTAINS InterPro DOMAIN/s: Ras GTPase (InterPro:IPR001806), Small GTP-binding protein (InterPro:IPR0052…
Cab013461.1	95.4545	81	95.4545	81	95.4545	81	95.202	81	A09_040190041_040191593	A09	AT2G22260.1	oxidoreductase, 2OG-Fe(II) oxygenase family protein	oxidoreductase, 2OG-Fe(II) oxygenase family protein; FUNCTIONS IN: oxidoreductase activity; INVOLVED IN: metabolic process; LOCATED IN: cellular_component unknown; EXPRESSED IN: 23 plant structures; EXPRESSED DURING: 13 growth stages; CONTAINS InterPro DOMAIN/s: Oxoglutarate/iron-dependent oxygenase (InterPro:IPR005123); BEST Arabidopsis thaliana protein match is: unknown protein (TAIR:AT2G22270.…
Cab013462.1	98.008	100	98.008	100	98.008	100	98.008	100	A09_040194903_040197485	A09	AT2G22250.3	aspartate aminotransferase	aspartate aminotransferase (AAT); FUNCTIONS IN: L-aspartate:2-oxoglutarate aminotransferase activity, transferase activity, transferring nitrogenous groups, pyridoxal phosphate binding, catalytic activity; INVOLVED IN: embryo development ending in seed dormancy; LOCATED IN: chloroplast; EXPRESSED IN: 23 plant structures; EXPRESSED DURING: 13 growth stages; CONTAINS InterPro DOMAIN/s: Aminotransfe…
Cab013463.1	95.641	95	95.641	95	95.641	95	95.641	95	A09_040205240_040209205	A09	AT2G22240.1	myo-inositol-1-phosphate synthase 2	myo-inositol-1-phosphate synthase 2 (MIPS2); CONTAINS InterPro DOMAIN/s: Myo-inositol-1-phosphate synthase (InterPro:IPR002587), Myo-inositol-1-phosphate synthase, GAPDH-like (InterPro:IPR013021), NAD(P)-binding domain (InterPro:IPR016040); BEST Arabidopsis thaliana protein match is: myo-inositol-1-phosphate synthase 1 (TAIR:AT4G39800.1); Has 1859 Blast hits to 1855 proteins in 512 species: Archa…
BnaA09g42770D	92.7039	74	92.7039	74	92.7039	74	92.7039	74	A09_040209106_040208209	A09	AT2G22230.1	Thioesterase superfamily protein	Thioesterase superfamily protein; FUNCTIONS IN: crotonoyl-[acyl-carrier-protein] hydratase activity, 3-hydroxyacyl-[acyl-carrier-protein] dehydratase activity; INVOLVED IN: defense response to fungus, incompatible interaction, fatty acid biosynthetic process; LOCATED IN: cell wall, chloroplast; EXPRESSED IN: 23 plant structures; EXPRESSED DURING: 13 growth stages; CONTAINS InterPro DOMAIN/s: Beta…
Cab013464.1	96.1938	100	96.1938	100	96.1938	100	96.1938	100	A09_040210947_040212013	A09	AT2G22180.1	hydroxyproline-rich glycoprotein family protein	hydroxyproline-rich glycoprotein family protein; BEST Arabidopsis thaliana protein match is: hydroxyproline-rich glycoprotein family protein (TAIR:AT4G39745.1); Has 202 Blast hits to 201 proteins in 27 species: Archae - 0; Bacteria - 2; Metazoa - 9; Fungi - 3; Plants - 182; Viruses - 2; Other Eukaryotes - 4 (source: NCBI BLink).
Cab013465.1	97.9036	100	97.9036	100	97.9036	100	97.9036	100	A09_040213840_040214557	A09	AT2G22170.1	Lipase/lipooxygenase, PLAT/LH2 family protein	Lipase/lipooxygenase, PLAT/LH2 family protein; FUNCTIONS IN: molecular_function unknown; INVOLVED IN: biological_process unknown; LOCATED IN: thylakoid, chloroplast, membrane; EXPRESSED IN: 19 plant structures; EXPRESSED DURING: 13 growth stages; CONTAINS InterPro DOMAIN/s: Lipoxygenase, LH2 (InterPro:IPR001024), Lipase/lipooxygenase, PLAT/LH2 (InterPro:IPR008976); BEST Arabidopsis thaliana prote…
Cab013466.1	97.9036	100	97.9036	100	97.9036	100	97.9036	100	A09_040213840_040214557	A09	AT2G22170.1	Lipase/lipooxygenase, PLAT/LH2 family protein	Lipase/lipooxygenase, PLAT/LH2 family protein; FUNCTIONS IN: molecular_function unknown; INVOLVED IN: biological_process unknown; LOCATED IN: thylakoid, chloroplast, membrane; EXPRESSED IN: 19 plant structures; EXPRESSED DURING: 13 growth stages; CONTAINS InterPro DOMAIN/s: Lipoxygenase, LH2 (InterPro:IPR001024), Lipase/lipooxygenase, PLAT/LH2 (InterPro:IPR008976); BEST Arabidopsis thaliana prote…
Cab013467.1	97.619	99	97.619	99	97.619	99	97.619	99	A09_040225457_040227924	A09	AT4G23230.1	cysteine-rich RLK (RECEPTOR-like protein kinase) 15	cysteine-rich RLK (RECEPTOR-like protein kinase) 15 (CRK15); FUNCTIONS IN: kinase activity; INVOLVED IN: protein amino acid phosphorylation; CONTAINS InterPro DOMAIN/s: Protein kinase, ATP binding site (InterPro:IPR017441), Serine/threonine-protein kinase domain (InterPro:IPR002290), Protein of unknown function DUF26 (InterPro:IPR002902), Serine/threonine-protein kinase-like domain (InterPro:IPR0…
Cab013468.1	94.9541	93	94.9541	93	94.9541	93	94.9541	93	A09_040229771_040232989	A09	AT2G22140.1	essential meiotic endonuclease 1B	essential meiotic endonuclease 1B (EME1B); CONTAINS InterPro DOMAIN/s: ERCC4 domain (InterPro:IPR006166); BEST Arabidopsis thaliana protein match is: essential meiotic endonuclease 1A (TAIR:AT2G21800.1); Has 542 Blast hits to 486 proteins in 142 species: Archae - 0; Bacteria - 42; Metazoa - 170; Fungi - 104; Plants - 48; Viruses - 0; Other Eukaryotes - 178 (source: NCBI BLink).
Cab013469.1	98.3697	95	98.3697	95	98.3697	95	98.3697	95	A09_040235607_040244411	A09	AT2G22125.1	binding	binding; FUNCTIONS IN: binding; INVOLVED IN: biological_process unknown; LOCATED IN: plasma membrane; EXPRESSED IN: 24 plant structures; EXPRESSED DURING: 13 growth stages; CONTAINS InterPro DOMAIN/s: C2 membrane targeting protein (InterPro:IPR018029), Armadillo-like helical (InterPro:IPR011989), C2 calcium/lipid-binding domain, CaLB (InterPro:IPR008973), Armadillo (InterPro:IPR000225), Armadillo…
Cab013470.1	94.3925	100	94.3925	100	94.3925	100	94.3925	100	A09_040249374_040250733	A09			#N/A
Cab013471.1	98.1884	100	98.1884	100	98.1884	100	98.1884	100	A09_040257441_040259388	A09	AT2G22120.1	RING/FYVE/PHD zinc finger superfamily protein	RING/FYVE/PHD zinc finger superfamily protein; FUNCTIONS IN: zinc ion binding; EXPRESSED IN: 22 plant structures; EXPRESSED DURING: 13 growth stages; CONTAINS InterPro DOMAIN/s: Zinc finger, RING-CH-type (InterPro:IPR011016); BEST Arabidopsis thaliana protein match is: RING/FYVE/PHD zinc finger superfamily protein (TAIR:AT1G11020.1); Has 1371 Blast hits to 1337 proteins in 201 species: Archae - 0…
Cab013472.1	95.2688	100	95.2688	100	95.2688	100	95.5771	100	A09_040261056_040261979	A09			#N/A
Cab013473.1	95.0105	100	95.0105	100	95.0105	100	95.0105	100	A09_040262532_040268100	A09	AT2G22070.1	pentatricopeptide (PPR) repeat-containing protein	pentatricopeptide (PPR) repeat-containing protein; CONTAINS InterPro DOMAIN/s: Pentatricopeptide repeat (InterPro:IPR002885); BEST Arabidopsis thaliana protein match is: Pentatricopeptide repeat (PPR) superfamily protein (TAIR:AT1G25360.1); Has 47939 Blast hits to 14346 proteins in 287 species: Archae - 0; Bacteria - 20; Metazoa - 98; Fungi - 122; Plants - 46979; Viruses - 0; Other Eukaryotes - 7…
Cab013474.1	95.7102	100	95.7102	100	95.7102	100	95.7102	99	A09_040271714_040272760	A09			#N/A
Cab013475.1	94.9008	100	93.7859	100	94.9008	100	94.9008	100	A09_040275846_040276904	A09			#N/A
Cab013476.1	94.3841	100	93.2971	100	94.3841	100	94.3841	100	A09_040276353_040276904	A09			#N/A
Cab013477.1	96.3768	100	96.3768	100	96.3768	100	96.3768	100	A09_040281193_040283158	A09	AT3G18140.1	Transducin/WD40 repeat-like superfamily protein	Transducin/WD40 repeat-like superfamily protein; CONTAINS InterPro DOMAIN/s: WD40 repeat 2 (InterPro:IPR019782), WD40 repeat, conserved site (InterPro:IPR019775), WD40 repeat (InterPro:IPR001680), G-protein beta WD-40 repeat, region (InterPro:IPR020472), WD40 repeat-like-containing domain (InterPro:IPR011046), WD40-repeat-containing domain (InterPro:IPR017986), WD40/YVTN repeat-like-containing do…
Cab013478.1	94.0785	100	94.0785	100	94.012	100	94.0785	100	A09_040287755_040293003	A09	AT2G22010.1	related to KPC1	related to KPC1 (RKP); FUNCTIONS IN: zinc ion binding; INVOLVED IN: regulation of cell cycle, response to virus, proteolysis involved in cellular protein catabolic process; EXPRESSED IN: 25 plant structures; EXPRESSED DURING: 15 growth stages; CONTAINS InterPro DOMAIN/s: Zinc finger, RING-type (InterPro:IPR001841), SPla/RYanodine receptor subgroup (InterPro:IPR018355), B302 (SPRY)-like (InterPro:…
Cab013479.1	97.4227	100	97.4227	100	97.4227	100	97.4227	100	A09_040294207_040295157	A09			#N/A
Cab013480.1	98.7952	100	98.7952	100	98.7952	100	98.7952	100	A09_040300448_040303860	A09	AT3G42180.1	Exostosin family protein	Exostosin family protein; FUNCTIONS IN: transferase activity, transferring glycosyl groups, catalytic activity; INVOLVED IN: biological_process unknown; LOCATED IN: endomembrane system, membrane; CONTAINS InterPro DOMAIN/s: Exostosin-like (InterPro:IPR004263); BEST Arabidopsis thaliana protein match is: xylogalacturonan deficient 1 (TAIR:AT5G33290.1); Has 1473 Blast hits to 1466 proteins in 119 s…
Cab013481.1	85.2564	77	85.2564	77	85.2564	61	90.0322	77	A09_040306317_040308716	A09			#N/A
Cab013482.1	96.9697	100	96.9697	100	96.9697	100	96.9697	100	A09_040317975_040319171	A09	AT2G21970.1	stress enhanced protein 2	stress enhanced protein 2 (SEP2); Has 34 Blast hits to 34 proteins in 10 species: Archae - 0; Bacteria - 0; Metazoa - 0; Fungi - 0; Plants - 34; Viruses - 0; Other Eukaryotes - 0 (source: NCBI BLink).
Cab013483.1	97.195	100	97.195	100	97.195	100	97.195	100	A09_040320243_040321775	A09	AT2G21910.1	cytochrome P450, family 96, subfamily A, polypeptide 5	cytochrome P450, family 96, subfamily A, polypeptide 5 (CYP96A5); FUNCTIONS IN: electron carrier activity, monooxygenase activity, iron ion binding, oxygen binding, heme binding; INVOLVED IN: oxidation reduction; LOCATED IN: endomembrane system; CONTAINS InterPro DOMAIN/s: Cytochrome P450 (InterPro:IPR001128), Cytochrome P450, E-class, group I (InterPro:IPR002401), Cytochrome P450, conserved site…
Cab013484.1	95.1456	100	95.1456	100	95.1456	100	94.1748	100	A09_040325566_040325875	A09			#N/A
Cab013485.1	99.095	100	99.095	100	99.095	100	99.095	100	A09_040327573_040329093	A09	AT2G21900.1	WRKY DNA-binding protein 59	WRKY DNA-binding protein 59 (WRKY59); CONTAINS InterPro DOMAIN/s: DNA-binding WRKY (InterPro:IPR003657); BEST Arabidopsis thaliana protein match is: WRKY DNA-binding protein 51 (TAIR:AT5G64810.1); Has 3349 Blast hits to 2895 proteins in 189 species: Archae - 0; Bacteria - 0; Metazoa - 0; Fungi - 0; Plants - 3334; Viruses - 0; Other Eukaryotes - 15 (source: NCBI BLink).
Cab013486.2	100	100	100	100	100	100	100	100	A09_040333437_040334339	A09	AT2G21880.1	RAB GTPase homolog 7A	RAB GTPase homolog 7A (RAB7A); FUNCTIONS IN: GTP binding; INVOLVED IN: protein transport, small GTPase mediated signal transduction; EXPRESSED IN: 24 plant structures; EXPRESSED DURING: 14 growth stages; CONTAINS InterPro DOMAIN/s: Ras GTPase (InterPro:IPR001806), Small GTP-binding protein (InterPro:IPR005225), Small GTPase (InterPro:IPR020851), Ras (InterPro:IPR013753), Ras small GTPase, Rab typ…
Cab013487.1	100	100	100	100	100	100	100	100	A09_040335420_040337497	A09	AT2G21870.1	copper ion binding;cobalt ion binding;zinc ion binding	MALE GAMETOPHYTE DEFECTIVE 1 (MGP1); FUNCTIONS IN: copper ion binding, cobalt ion binding, zinc ion binding; INVOLVED IN: biological_process unknown; LOCATED IN: mitochondrion, nucleolus, chloroplast, membrane; EXPRESSED IN: 27 plant structures; EXPRESSED DURING: 17 growth stages; Has 118 Blast hits to 117 proteins in 48 species: Archae - 2; Bacteria - 17; Metazoa - 24; Fungi - 3; Plants - 52; Vi…
Cab013488.1	97.8593	100	97.8593	100	97.8593	100	97.8593	100	A09_040339215_040339541	A09			#N/A
Cab013489.1	96.875	100	96.875	100	96.875	100	96.875	100	A09_040342213_040342593	A09	AT2G21740.1	Protein of unknown function (DUF1278)	Protein of unknown function (DUF1278); FUNCTIONS IN: molecular_function unknown; INVOLVED IN: biological_process unknown; LOCATED IN: endomembrane system; EXPRESSED IN: embryo, egg cell; EXPRESSED DURING: C globular stage; CONTAINS InterPro DOMAIN/s: Protein of unknown function DUF1278 (InterPro:IPR010701); BEST Arabidopsis thaliana protein match is: Protein of unknown function (DUF1278) (TAIR:AT…
Cab013490.1	96.9163	71	96.9163	71	96.9163	71	96.9163	71	A09_040343011_040350829	A09	AT2G21720.1	Plant protein of unknown function (DUF639)	Plant protein of unknown function (DUF639); CONTAINS InterPro DOMAIN/s: Protein of unknown function DUF639 (InterPro:IPR006927); BEST Arabidopsis thaliana protein match is: Plant protein of unknown function (DUF639) (TAIR:AT5G23390.1); Has 146 Blast hits to 143 proteins in 14 species: Archae - 0; Bacteria - 4; Metazoa - 0; Fungi - 0; Plants - 142; Viruses - 0; Other Eukaryotes - 0 (source: NCBI B…
Cab013491.1	98.6486	90	98.6486	90	98.6486	90	98.6486	90	A09_040351178_040354436	A09	AT4G39280.2	phenylalanyl-tRNA synthetase, putative / phenylalanine--tRNA ligase, putative	phenylalanyl-tRNA synthetase, putative / phenylalanine--tRNA ligase, putative; FUNCTIONS IN: phenylalanine-tRNA ligase activity, tRNA binding, nucleotide binding, aminoacyl-tRNA ligase activity, ATP binding; INVOLVED IN: phenylalanyl-tRNA aminoacylation, tRNA aminoacylation, translation, tRNA aminoacylation for protein translation; LOCATED IN: cytoplasm; EXPRESSED IN: 23 plant structures; EXPRESS…
Cab013492.1	91.6795	100	91.6795	100	91.6795	100	91.6795	100	A09_040354725_040357664	A09	AT2G21710.1	Mitochondrial transcription termination factor family protein	embryo defective 2219 (EMB2219); INVOLVED IN: embryo development ending in seed dormancy; LOCATED IN: cellular_component unknown; EXPRESSED IN: 9 plant structures; EXPRESSED DURING: LP.04 four leaves visible, F mature embryo stage, petal differentiation and expansion stage, E expanded cotyledon stage, D bilateral stage; CONTAINS InterPro DOMAIN/s: Mitochodrial transcription termination factor-rel…
Cab013493.1	94.7997	100	94.7997	100	94.7997	100	94.7997	100	A09_040358711_040359880	A09			#N/A
Cab013494.1	84.9916	100	95.8549	100	95.8549	100	95.8549	100	A09_040360978_040362126	A09			#N/A
Cab047768.1	88.6719	98	88.6719	98	88.6719	98	88.6719	98	A09_040363732_040363475	A09			#N/A
Cab013495.1	96	10	96	10	96	10	96	10	A09_040366295_040368094	A09			#N/A
Cab013496.1	95.1899	100	95.443	100	95.443	100	95.443	100	A09_040368637_040369859	A09	AT2G21660.1	cold, circadian rhythm, and rna binding 2	cold, circadian rhythm, and rna binding 2 (CCR2); FUNCTIONS IN: double-stranded DNA binding, RNA binding, single-stranded DNA binding; INVOLVED IN: in 12 processes; LOCATED IN: nucleus, chloroplast, peroxisome, cytoplasm; EXPRESSED IN: 27 plant structures; EXPRESSED DURING: 15 growth stages; CONTAINS InterPro DOMAIN/s: RNA recognition motif, glycine rich protein (InterPro:IPR015465), RNA recognit…
Cab013497.1	98.2079	92	98.2079	92	98.2079	92	98.2079	92	A09_040376757_040378113	A09	AT2G21650.1	Homeodomain-like superfamily protein	MATERNAL EFFECT EMBRYO ARREST 3 (MEE3); CONTAINS InterPro DOMAIN/s: SANT, DNA-binding (InterPro:IPR001005), Molecular chaperone, heat shock protein, Hsp40, DnaJ (InterPro:IPR015609), Homeodomain-like (InterPro:IPR009057), MYB-like (InterPro:IPR017877); BEST Arabidopsis thaliana protein match is: RAD-like 1 (TAIR:AT4G39250.1); Has 548 Blast hits to 547 proteins in 63 species: Archae - 0; Bacteria …
Cab013498.1	98.3834	96	98.3834	96	98.6143	96	98.6143	96	A09_040384543_040386350	A09	AT1G64710.1	GroES-like zinc-binding dehydrogenase family protein	GroES-like zinc-binding dehydrogenase family protein; FUNCTIONS IN: oxidoreductase activity, zinc ion binding; INVOLVED IN: oxidation reduction; EXPRESSED IN: 17 plant structures; EXPRESSED DURING: 13 growth stages; CONTAINS InterPro DOMAIN/s: GroES-like (InterPro:IPR011032), Alcohol dehydrogenase GroES-like (InterPro:IPR013154), Alcohol dehydrogenase, zinc-containing, conserved site (InterPro:IP…
Cab013499.1	93.9891	99	93.9891	99	96.1111	100	94.5055	99	A09_040389742_040390078	A09			#N/A
Cab013500.1	96.011	100	96.011	100	96.0328	100	95.0887	100	A09_040390781_040394128	A09	AT2G21630.1	Sec23/Sec24 protein transport family protein	Sec23/Sec24 protein transport family protein; FUNCTIONS IN: transporter activity, zinc ion binding; INVOLVED IN: intracellular protein transport, transport, ER to Golgi vesicle-mediated transport; LOCATED IN: COPII vesicle coat; EXPRESSED IN: 22 plant structures; EXPRESSED DURING: 13 growth stages; CONTAINS InterPro DOMAIN/s: Sec23/Sec24, helical domain (InterPro:IPR006900), Sec23/Sec24 beta-sand…
BnaA09g43030D	97.8632	100	98.2906	100	98.7179	100	97.8632	100	A09_040395521_040394247	A09	AT2G21620.1	Adenine nucleotide alpha hydrolases-like superfamily protein	RD2; FUNCTIONS IN: molecular_function unknown; INVOLVED IN: response to desiccation, response to stress; LOCATED IN: cellular_component unknown; EXPRESSED IN: 24 plant structures; EXPRESSED DURING: 14 growth stages; CONTAINS InterPro DOMAIN/s: UspA (InterPro:IPR006016), Rossmann-like alpha/beta/alpha sandwich fold (InterPro:IPR014729); BEST Arabidopsis thaliana protein match is: Adenine nucleotid…
Cab013501.1	98.3051	97	98.3051	97	98.3051	97	98.3051	97	A09_040398838_040401074	A09	AT2G21610.1	pectinesterase 11	pectinesterase 11 (PE11); FUNCTIONS IN: pectinesterase activity; INVOLVED IN: N-terminal protein myristoylation, cell wall modification; LOCATED IN: cell wall, plant-type cell wall; EXPRESSED IN: flower; CONTAINS InterPro DOMAIN/s: Pectin lyase fold/virulence factor (InterPro:IPR011050), Pectinesterase, catalytic (InterPro:IPR000070), Pectin lyase fold (InterPro:IPR012334); BEST Arabidopsis thali…
Cab013502.2	95.7447	89	95.7447	89	95.7447	89	95.3079	99	A09_040401352_040402668	A09	AT2G21600.1	endoplasmatic reticulum retrieval protein 1B	endoplasmatic reticulum retrieval protein 1B (RER1B); FUNCTIONS IN: molecular_function unknown; INVOLVED IN: retrograde vesicle-mediated transport, Golgi to ER; LOCATED IN: Golgi apparatus, endoplasmic reticulum, cis-Golgi network; EXPRESSED IN: 25 plant structures; EXPRESSED DURING: 15 growth stages; CONTAINS InterPro DOMAIN/s: Retrieval of early ER protein Rer1 (InterPro:IPR004932); BEST Arabid…
Cab013503.1	97.8102	99	97.8102	99	97.8102	99	97.8102	99	A09_040403391_040404548	A09	AT4G39200.1	Ribosomal protein S25 family protein	Ribosomal protein S25 family protein; FUNCTIONS IN: structural constituent of ribosome; INVOLVED IN: translation; LOCATED IN: cytosolic small ribosomal subunit, cytosolic ribosome, ribosome; EXPRESSED IN: 23 plant structures; EXPRESSED DURING: 13 growth stages; CONTAINS InterPro DOMAIN/s: Ribosomal protein S25 (InterPro:IPR004977); BEST Arabidopsis thaliana protein match is: Ribosomal protein S25…
Cab013504.1	93.8953	99	93.8953	99	93.7135	99	94.032	99	A09_040409551_040410714	A09	AT2G21560.1		unknown protein; BEST Arabidopsis thaliana protein match is: unknown protein (TAIR:AT4G39190.1); Has 3685 Blast hits to 2305 proteins in 270 species: Archae - 0; Bacteria - 156; Metazoa - 1145; Fungi - 322; Plants - 177; Viruses - 6; Other Eukaryotes - 1879 (source: NCBI BLink).
BnaA09g43080D	93.7063	80	93.7063	80	86.014	80	N/A	0	A09_040411153_040411329	A09			#N/A
Cab013505.1	95.373	100	94.6463	100	95.373	100	95.373	100	A09_040412007_040413065	A09			#N/A
Cab013506.1	98.8701	62	98.8701	62	98.8701	62	98.8701	62	A09_040416864_040417304	A09			#N/A
Cab013507.1	91.6667	100	91.6667	100	95.122	100	95.4861	100	A09_040417626_040418631	A09	AT2G21530.1	SMAD/FHA domain-containing protein	SMAD/FHA domain-containing protein ; INVOLVED IN: biological_process unknown; LOCATED IN: chloroplast thylakoid membrane, chloroplast stroma, chloroplast; EXPRESSED IN: guard cell; CONTAINS InterPro DOMAIN/s: SMAD/FHA domain (InterPro:IPR008984), Forkhead-associated (FHA) domain (InterPro:IPR000253); Has 459 Blast hits to 455 proteins in 163 species: Archae - 26; Bacteria - 275; Metazoa - 3; Fung…
Cab013508.1	95.7143	94	95.7143	94	95.7143	94	95.5714	100	A09_040419063_040421665	A09	AT2G21520.2	Sec14p-like phosphatidylinositol transfer family protein	Sec14p-like phosphatidylinositol transfer family protein; FUNCTIONS IN: transporter activity; INVOLVED IN: transport; LOCATED IN: intracellular; EXPRESSED IN: 23 plant structures; EXPRESSED DURING: 15 growth stages; CONTAINS InterPro DOMAIN/s: Cellular retinaldehyde-binding/triple function, C-terminal (InterPro:IPR001251), Cellular retinaldehyde-binding/triple function, N-terminal (InterPro:IPR00…
Cab013509.1	97.9472	100	97.9472	100	97.9472	100	97.9472	92	A09_040426473_040428295	A09	AT2G21510.1	DNAJ heat shock N-terminal domain-containing protein	DNAJ heat shock N-terminal domain-containing protein; FUNCTIONS IN: unfolded protein binding, heat shock protein binding; INVOLVED IN: protein folding; LOCATED IN: cellular_component unknown; EXPRESSED IN: 8 plant structures; EXPRESSED DURING: 4 anthesis, petal differentiation and expansion stage; CONTAINS InterPro DOMAIN/s: Molecular chaperone, heat shock protein, Hsp40, DnaJ (InterPro:IPR015609…
Cab013510.1	87.5502	88	87.5502	88	87.5502	89	93.7824	89	A09_040429382_040431097	A09			#N/A
Cab013511.1	94.2731	99	94.2731	99	94.2731	99	95.0604	99	A09_040439532_040442015	A09	AT2G21500.1	RING/U-box superfamily protein	RING/U-box superfamily protein; FUNCTIONS IN: zinc ion binding; LOCATED IN: plasma membrane; EXPRESSED IN: cultured cell; CONTAINS InterPro DOMAIN/s: Zinc finger, RING-type (InterPro:IPR001841); BEST Arabidopsis thaliana protein match is: RING/U-box superfamily protein (TAIR:AT4G39140.5); Has 279 Blast hits to 254 proteins in 46 species: Archae - 0; Bacteria - 2; Metazoa - 46; Fungi - 31; Plants …
Cab013512.1	94.2073	99	94.2073	99	96.8326	94	94.2073	99	A09_040442476_040443351	A09			#N/A
Cab013513.1	96.7811	97	96.7811	97	96.7811	97	97.4249	97	A09_040444184_040447765	A09	AT2G21470.2	SUMO-activating enzyme 2	SUMO-activating enzyme 2 (SAE2); CONTAINS InterPro DOMAIN/s: Ubiquitin-activating enzyme repeat (InterPro:IPR000127), Ubiquitin-activating enzyme (InterPro:IPR019572), UBA/THIF-type NAD/FAD binding fold (InterPro:IPR000594), Molybdenum cofactor biosynthesis, MoeB (InterPro:IPR009036), NAD(P)-binding domain (InterPro:IPR016040); BEST Arabidopsis thaliana protein match is: E1 C-terminal related 1 (…
Cab013514.1	95.3623	93	95.3623	93	95.2174	100	95.0725	93	A09_040449113_040454310	A09	AT2G21440.1	RNA-binding (RRM/RBD/RNP motifs) family protein	RNA-binding (RRM/RBD/RNP motifs) family protein; FUNCTIONS IN: RNA binding, nucleotide binding, nucleic acid binding; EXPRESSED IN: 22 plant structures; EXPRESSED DURING: 13 growth stages; CONTAINS InterPro DOMAIN/s: RNA recognition motif, RNP-1 (InterPro:IPR000504), Nucleotide-binding, alpha-beta plait (InterPro:IPR012677); BEST Arabidopsis thaliana protein match is: SC35-like splicing factor 28…
Cab013515.1	94.5783	92	92.2156	99	92.2156	99	94.5783	92	A09_040454895_040457613	A09			#N/A
Cab013516.2	95.4175	92	93.7692	92	93.667	92	95.4175	92	A09_040458098_040461688	A09			#N/A
Cab013517.1	97.7679	100	97.7679	100	97.7679	100	97.7679	100	A09_040467546_040472768	A09	AT2G21410.1	vacuolar proton ATPase A2	vacuolar proton ATPase A2 (VHA-A2); FUNCTIONS IN: ATPase activity, hydrogen-translocating pyrophosphatase activity; INVOLVED IN: cellular response to nutrient levels, ATP synthesis coupled proton transport; LOCATED IN: in 8 components; EXPRESSED IN: 25 plant structures; EXPRESSED DURING: 13 growth stages; CONTAINS InterPro DOMAIN/s: ATPase, V0/A0 complex, 116kDa subunit (InterPro:IPR002490); BEST…
Cab013518.1	90.4437	95	90.1938	95	89.6213	62	90.1624	100	A09_040478751_040480163	A09	AT1G62020.1	Coatomer, alpha subunit	Coatomer, alpha subunit; FUNCTIONS IN: structural molecule activity, transporter activity; INVOLVED IN: intracellular protein transport, vesicle-mediated transport, ER to Golgi vesicle-mediated transport; LOCATED IN: COPI vesicle coat, plasma membrane, CUL4 RING ubiquitin ligase complex, membrane; EXPRESSED IN: 25 plant structures; EXPRESSED DURING: 14 growth stages; CONTAINS InterPro DOMAIN/s: W…
Cab013519.1	90.9236	33	91.4013	48	90.9236	47	90.7012	49	A09_040480228_040484537	A09	AT1G80900.1	magnesium transporter 1	magnesium transporter 1 (MGT1); FUNCTIONS IN: magnesium ion transmembrane transporter activity, metal ion transmembrane transporter activity; INVOLVED IN: transmembrane transport, metal ion transport; LOCATED IN: membrane; EXPRESSED IN: 29 plant structures; EXPRESSED DURING: 13 growth stages; CONTAINS InterPro DOMAIN/s: Mg2+ transporter protein, CorA-like (InterPro:IPR002523); BEST Arabidopsis th…
Cab013520.1	95.1807	92	94.9799	92	95.1807	92	95.4098	92	A09_040485492_040487129	A09	AT1G62020.1	Coatomer, alpha subunit	Coatomer, alpha subunit; FUNCTIONS IN: structural molecule activity, transporter activity; INVOLVED IN: intracellular protein transport, vesicle-mediated transport, ER to Golgi vesicle-mediated transport; LOCATED IN: COPI vesicle coat, plasma membrane, CUL4 RING ubiquitin ligase complex, membrane; EXPRESSED IN: 25 plant structures; EXPRESSED DURING: 14 growth stages; CONTAINS InterPro DOMAIN/s: W…
Cab013521.1	97.479	86	97.479	86	97.479	86	95.3488	86	A09_040489323_040491275	A09	AT2G21385.1		unknown protein; FUNCTIONS IN: molecular_function unknown; INVOLVED IN: biological_process unknown; LOCATED IN: chloroplast, chloroplast envelope; EXPRESSED IN: 22 plant structures; EXPRESSED DURING: 13 growth stages; Has 49 Blast hits to 49 proteins in 20 species: Archae - 0; Bacteria - 0; Metazoa - 0; Fungi - 0; Plants - 44; Viruses - 0; Other Eukaryotes - 5 (source: NCBI BLink).
Cab013522.1	98.6207	98	98.6207	98	98.6207	98	98.3448	100	A09_040492254_040498847	A09	AT2G21380.1	Kinesin motor family protein	Kinesin motor family protein; FUNCTIONS IN: microtubule motor activity, zinc ion binding, ATP binding; INVOLVED IN: microtubule-based movement; LOCATED IN: chloroplast; EXPRESSED IN: 23 plant structures; EXPRESSED DURING: 13 growth stages; CONTAINS InterPro DOMAIN/s: Kinesin, motor region, conserved site (InterPro:IPR019821), Zinc finger, RING-type (InterPro:IPR001841), Kinesin, motor domain (Int…
Cab013523.1	96.7626	93	96.7626	93	96.7626	93	96.7626	93	A09_040500619_040502998	A09	AT2G21370.2	xylulose kinase-1	xylulose kinase-1 (XK-1); FUNCTIONS IN: xylulokinase activity; INVOLVED IN: carbohydrate metabolic process; LOCATED IN: chloroplast, plastid, cytoplasm; EXPRESSED IN: 11 plant structures; EXPRESSED DURING: 7 growth stages; CONTAINS InterPro DOMAIN/s: Carbohydrate kinase, FGGY (InterPro:IPR000577), Carbohydrate kinase, FGGY, N-terminal (InterPro:IPR018484), Carbohydrate kinase, FGGY, C-terminal (I…
Cab013524.1	95.4248	97	95.4248	97	95.4248	97	94.4086	97	A09_040503674_040506727	A09	AT2G21340.2	MATE efflux family protein	MATE efflux family protein; FUNCTIONS IN: antiporter activity, drug transmembrane transporter activity; INVOLVED IN: drug transmembrane transport, transmembrane transport; LOCATED IN: chloroplast; EXPRESSED IN: 22 plant structures; EXPRESSED DURING: 13 growth stages; CONTAINS InterPro DOMAIN/s: Multi antimicrobial extrusion protein MatE (InterPro:IPR002528); BEST Arabidopsis thaliana protein matc…
Cab013525.1	98.2143	100	98.2143	100	98.2143	100	98.2143	100	A09_040511817_040514129	A09	AT2G21330.1	fructose-bisphosphate aldolase 1	fructose-bisphosphate aldolase 1 (FBA1); FUNCTIONS IN: fructose-bisphosphate aldolase activity, catalytic activity; INVOLVED IN: response to cadmium ion, pentose-phosphate shunt; LOCATED IN: in 8 components; EXPRESSED IN: 25 plant structures; EXPRESSED DURING: 15 growth stages; CONTAINS InterPro DOMAIN/s: Aldolase-type TIM barrel (InterPro:IPR013785), Fructose-bisphosphate aldolase, class-I (Inte…
Cab013526.1	98.3333	99	98.3333	99	98.3333	99	98.3333	99	A09_040514398_040515896	A09	AT2G21320.1	B-box zinc finger family protein	B-box zinc finger family protein; FUNCTIONS IN: sequence-specific DNA binding transcription factor activity, zinc ion binding; INVOLVED IN: regulation of transcription; LOCATED IN: endomembrane system, intracellular; EXPRESSED IN: 19 plant structures; EXPRESSED DURING: 10 growth stages; CONTAINS InterPro DOMAIN/s: Zinc finger, B-box (InterPro:IPR000315); BEST Arabidopsis thaliana protein match is…
Cab013527.1	96.6667	100	95.4955	99	96.3636	100	96.3636	100	A09_040520115_040524171	A09	AT2G21300.2	ATP binding microtubule motor family protein	ATP binding microtubule motor family protein; FUNCTIONS IN: microtubule motor activity, ATP binding; INVOLVED IN: microtubule-based movement; LOCATED IN: plasma membrane; EXPRESSED IN: 22 plant structures; EXPRESSED DURING: 11 growth stages; CONTAINS InterPro DOMAIN/s: Protein of unknown function DUF3490 (InterPro:IPR021881), Kinesin, motor region, conserved site (InterPro:IPR019821), Kinesin, mo…
Cab013528.1	94.3787	100	96.3526	100	94.5783	100	94.5783	100	A09_040525129_040525663	A09			#N/A
Cab013529.1	96.9349	98	96.9349	98	96.5517	97	96.5517	97	A09_040526372_040528817	A09	AT2G21270.3	ubiquitin fusion degradation 1	ubiquitin fusion degradation 1 (UFD1); FUNCTIONS IN: molecular_function unknown; INVOLVED IN: ubiquitin-dependent protein catabolic process; LOCATED IN: endomembrane system; EXPRESSED IN: 24 plant structures; EXPRESSED DURING: 13 growth stages; CONTAINS InterPro DOMAIN/s: Ubiquitin fusion degradation protein UFD1 (InterPro:IPR004854); BEST Arabidopsis thaliana protein match is: Ubiquitin fusion d…
Cab013530.1	98.2684	100	98.2684	100	98.2684	100	98.2684	100	A09_040534457_040536460	A09	AT2G21250.1	NAD(P)-linked oxidoreductase superfamily protein	NAD(P)-linked oxidoreductase superfamily protein; FUNCTIONS IN: oxidoreductase activity; INVOLVED IN: response to cadmium ion; EXPRESSED IN: cultured cell, leaf; EXPRESSED DURING: seedling growth; CONTAINS InterPro DOMAIN/s: Aldo/keto reductase (InterPro:IPR001395), Aldo/keto reductase subgroup (InterPro:IPR020471), Aldo/keto reductase, conserved site (InterPro:IPR018170); BEST Arabidopsis thalia…
Cab013531.1	89.7196	9	N/A	0	79.5652	41	N/A	0	A09_040537274_040540973	A09			#N/A
BnaA09g43290D	N/A	0	N/A	0	N/A	0	N/A	0	A09_040545755_040546273.001	A09			#N/A
Cab013532.1	95.9596	40	93.5354	40	93.5354	40	93.5354	40	A09_040545755_040550339	A09			#N/A
BnaA09g43310D	100	86	100	86	100	94	100	86	A09_040553330_040554982.001	A09			#N/A
Cab013533.1	94.6914	81	94.9383	91	94.9383	81	94.9383	91	A09_040553330_040555178	A09			#N/A
Cab013534.1	93.0147	100	90.8088	100	91.5441	100	90.8088	100	A09_040555842_040557705	A09			#N/A
Cab013536.1	100	100	100	100	99.0476	100	100	100	A09_040582279_040582957	A09	AT2G21220.1	SAUR-like auxin-responsive protein family	SAUR-like auxin-responsive protein family ; CONTAINS InterPro DOMAIN/s: Auxin responsive SAUR protein (InterPro:IPR003676); BEST Arabidopsis thaliana protein match is: SAUR-like auxin-responsive protein family (TAIR:AT4G38860.1); Has 1403 Blast hits to 1386 proteins in 28 species: Archae - 0; Bacteria - 0; Metazoa - 0; Fungi - 0; Plants - 1402; Viruses - 0; Other Eukaryotes - 1 (source: NCBI BLin…
Cab013538.1	98.6607	100	98.2143	100	98.6607	100	98.2143	100	A09_040594620_040596483	A09	AT2G21190.1	ER lumen protein retaining receptor family protein	ER lumen protein retaining receptor family protein; FUNCTIONS IN: ER retention sequence binding, receptor activity; INVOLVED IN: protein retention in ER lumen, protein transport; LOCATED IN: integral to membrane; EXPRESSED IN: male gametophyte, pollen tube; EXPRESSED DURING: M germinated pollen stage; CONTAINS InterPro DOMAIN/s: ER lumen protein retaining receptor (InterPro:IPR000133); BEST Arabi…
Cab013539.1	98.227	100	98.227	100	98.227	100	98.227	100	A09_040599705_040599986	A09	AT2G21187.1	other RNA	0
Cab013540.2	98.2456	100	97.7444	100	97.995	100	97.7444	100	A09_040600980_040601378	A09			#N/A
Cab013541.1	96.6667	97	96.1905	97	96.1905	97	96.1905	97	A09_040601739_040604154	A09	AT2G21170.1	triosephosphate isomerase	triosephosphate isomerase (TIM); FUNCTIONS IN: triose-phosphate isomerase activity; INVOLVED IN: in 7 processes; LOCATED IN: in 6 components; EXPRESSED IN: 24 plant structures; EXPRESSED DURING: 15 growth stages; CONTAINS InterPro DOMAIN/s: Triosephosphate isomerase, active site (InterPro:IPR020861), Aldolase-type TIM barrel (InterPro:IPR013785), Triosephosphate isomerase (InterPro:IPR000652); BE…
Cab013542.1	96.5217	100	96.087	100	96.087	100	96.087	100	A09_040604603_040606173	A09	AT2G21160.1	Translocon-associated protein (TRAP), alpha subunit	Translocon-associated protein (TRAP), alpha subunit; INVOLVED IN: biological_process unknown; LOCATED IN: chloroplast thylakoid membrane, endoplasmic reticulum, plasma membrane, vacuole; EXPRESSED IN: 27 plant structures; EXPRESSED DURING: 15 growth stages; CONTAINS InterPro DOMAIN/s: Translocon-associated protein (TRAP), alpha subunit (InterPro:IPR005595); BEST Arabidopsis thaliana protein match…
